# Supplementary material for: Maternal and zygotic gene regulatory effects of endogenous RNAi pathways
Source: PLoS Genet. 2019 Feb 13;15(2):e1007784. doi: 10.1371/journal.pgen.1007784 (PMC6391025; doi:10.1371/journal.pgen.1007784)
Supplement: S1 Table — (XLS) [file pgen.1007784.s007.xls]

## Sheet: sRNA
Sample	Sequenced	Mapped	Non-structural
mutant_F1_smRNAseq_rep1	23360581	3631673	2424913
mutant_F1_smRNAseq_rep2	21033791	3583492	2249124
mutant_F1_smRNAseq_rep3	19513937	2828760	1809442
mutant_F1_smRNAseq_rep4	15952986	3719816	2780901
mutant_F1_smRNAseqRppH_rep1	15564012	2734887	2372684
mutant_F1_smRNAseqRppH_rep2	16918884	3427009	2848362
mutant_F1_smRNAseqRppH_rep3	20957495	2908397	2477982
mutant_F1_smRNAseqRppH_rep4	22747426	5352353	4730881
mutant_F2_smRNAseq_rep1	19439725	4300149	3193634
mutant_F2_smRNAseq_rep2	17600599	3547797	2527102
mutant_F2_smRNAseq_rep3	18524911	2868988	1838293
mutant_F2_smRNAseq_rep4	19339252	3227418	2036763
mutant_F2_smRNAseqRppH_rep1	15811160	3387789	3040547
mutant_F2_smRNAseqRppH_rep2	22986663	3224720	2756276
mutant_F2_smRNAseqRppH_rep3	22971053	4618141	4069362
mutant_F2_smRNAseqRppH_rep4	18991406	3433243	2894885
wt_smRNAseq_rep1	17816423	2716387	1974706
wt_smRNAseq_rep2	19257203	3343378	2248997
wt_smRNAseq_rep3	22715569	3440509	2296063
wt_smRNAseq_rep4	19462526	3052700	2069407
wt_smRNAseqRppH_rep1	16939325	3584306	3156370
wt_smRNAseqRppH_rep2	16178623	3399410	2999469
wt_smRNAseqRppH_rep3	19305696	4138271	3557025
wt_smRNAseqRppH_rep4	18966325	5161869	4376705
him5_adultmale_smRNA_rep1	22460570	9306401	7872854
him5_adultmale_smRNA_rep2	24424540	9458583	8655035
him5_adultmale_smRNA_rep3	29162963	10939392	9627689
him5gtsf1_adultmale_smRNA_rep1	28070323	10246580	6847864
him5gtsf1_adultmale_smRNA_rep2	26123312	11044435	8409363
him5gtsf1_adultmale_smRNA_rep3	18108208	7248541	4976617

## Sheet: mRNA
Sample	Sequenced	Mapped
mutant_F1_RNAseq_rep1	13810169	13573517
mutant_F1_RNAseq_rep2	14969182	14698273
mutant_F1_RNAseq_rep3	15459352	15168286
mutant_F1_RNAseq_rep4	14714125	14421661
mutant_F2_RNAseq_rep1	15490682	15195527
mutant_F2_RNAseq_rep2	14119278	13819044
mutant_F2_RNAseq_rep3	15019480	14768588
mutant_F2_RNAseq_rep4	14304089	14044417
wt_RNAseq_rep1	14251458	13947812
wt_RNAseq_rep2	16389412	16106459
wt_RNAseq_rep3	14940462	14680249
wt_RNAseq_rep4	14302971	14068381
him5_adultmale_polya_rep1	25111294	24934508
him5_adultmale_polya_rep2	21038072	20864565
him5_adultmale_polya_rep3	24214221	24043048
him5gtsf1_adultmale_polya_rep1	24529266	24374125
him5gtsf1_adultmale_polya_rep2	25373271	25208817
him5gtsf1_adultmale_polya_rep3	22513114	22369524
N2_Embryo_rep1	10557576	10517425
N2_Embryo_rep2	9946306	9908404
N2_Embryo_rep3	10083549	10036814
N2_L1_rep1	11185140	11115686
N2_L1_rep2	10707525	10655471
N2_L1_rep3	10526062	10474530
N2_L2_rep1	9568146	9522098
N2_L2_rep2	9841751	9797361
N2_L2_rep3	10937697	10887937
N2_L3_rep1	11188489	11104958
N2_L3_rep2	10715897	10631364
N2_L3_rep3	12019264	11932531
N2_L4_rep1	10136315	10073106
N2_L4_rep2	9618599	9561475
N2_L4_rep3	11284531	11209450
N2_YA_rep1	10765614	10702535
N2_YA_rep2	10361696	10303386
N2_YA_rep3	10821021	10756538
rrf3_Embryo_rep1	9445361	9399228
rrf3_Embryo_rep2	10173914	10125914
rrf3_Embryo_rep3	9833779	9787060
rrf3_L1_rep1	10209627	10151949
rrf3_L1_rep2	10399905	10343615
rrf3_L1_rep3	11643797	11593543
rrf3_L2_rep1	8034116	7966154
rrf3_L2_rep2	9035601	8993774
rrf3_L2_rep3	9071916	9021884
rrf3_L3_rep1	12103486	12001486
rrf3_L3_rep2	10839719	10754361
rrf3_L3_rep3	9284355	9204020
rrf3_L4_rep1	9502415	9436449
rrf3_L4_rep2	12178616	12099665
rrf3_L4_rep3	10346610	10269880
rrf3_YA_rep1	11826453	11761295
rrf3_YA_rep2	10399541	10339777
rrf3_YA_rep3	9724405	9652425
