# Supplementary material for: Maternal and zygotic gene regulatory effects of endogenous RNAi pathways
Source: PLoS Genet. 2019 Feb 13;15(2):e1007784. doi: 10.1371/journal.pgen.1007784 (PMC6391025; doi:10.1371/journal.pgen.1007784)
Supplement: S2 Table — (ZIP) [file pgen.1007784.s008.zip › S2_Table.xls]

## Sheet: S2.1. 26G-RNAs Mutant F1 vs WT
S2 Table. Supplementary data related to Figs 2, 3, S2 and S3.
S2.1. 26G-RNA fold change per gene in mutant F1s vs WT and 26G-RNA RPM per gene.
gene_id	gene_name	log2 fold change (MLE): group dpy f3 vs wt f3	Benjamini-Hochberg adjusted p-values	mutant_f1_smRNAseq_rep1	mutant_f1_smRNAseq_rep2	mutant_f1_smRNAseq_rep3	mutant_f1_smRNAseq_rep4	wt_smRNAseq_rep1	wt_smRNAseq_rep2	wt_smRNAseq_rep3	wt_smRNAseq_rep4
WBGene00017853	F27C1.3	-2.8555	3.12077e-30	1689.66	1160.48	1331.92	797.845	8597.8	8767.79	8110.03	9795.34
WBGene00009457	F36A2.10	-2.83243	1.10302e-26	2073.13	1489.98	1118.14	1507.02	11789.1	11339.2	10632.2	11137.7
WBGene00019642	K11C4.1	-2.78624	1.10302e-26	1502.21	1029.1	1243.01	851.975	6696.81	7263.86	8150.83	9221.54
WBGene00194700	B0025.5	-2.77463	3.39766e-26	3220.66	3026.94	2977.82	2081.06	15885.2	18851.9	18835.6	22315.6
WBGene00020990	W03D8.9	-2.99176	7.48763e-26	1512.51	733.282	1021.96	446.375	7311.6	6045.54	7309.51	8046.96
WBGene00019084	F59A6.2	-2.38604	2.35776e-25	9052.27	5200.07	7247.23	4449.75	38049.5	31203	27927.7	36971.4
WBGene00014179	ZK1010.5	-2.6139	1.00186e-24	754.278	764.013	512.676	330.725	3118.49	3315.21	4052.57	3752.01
WBGene00014154	ZK930.4	-2.58297	2.43489e-24	3087.31	1667.82	1807.87	1962.84	15462.9	11981.3	9801.68	14305.4
WBGene00006044	ssp-16	-2.77499	2.50977e-24	3606.76	1578.59	3960.09	1499.08	15408.9	17946.6	18112.2	17920.7
WBGene00012721	Y39E4B.13	-2.53786	3.02158e-24	3271.25	2511.07	2026.09	1930.83	12206.9	16057.3	13335.4	14883.3
WBGene00044258	Y57G11C.51	-2.8095	1.12452e-23	1386.52	1370.76	2149.2	563.24	8452.52	9739.85	9620.58	8091.86
WBGene00235359	F56D6.22	-2.95283	1.27934e-23	3671.17	2841.47	1131.45	2075.64	15763.9	17966.1	19158.2	24146.8
WBGene00013979	ZK507.3	-2.48887	3.04849e-23	1500.41	727.416	1098.27	1284.13	5662.51	7522.77	6017.87	6936.59
WBGene00018999	F57B9.8	-2.46849	5.66039e-23	1171.38	946.499	923.38	1244.52	6904.34	4558.83	5314.35	7349.54
WBGene00235294	Y69A2AR.47	-2.49584	1.40799e-22	3437.03	3209.19	3074.89	2930.32	20209.9	17232.6	16974.2	16940.7
WBGene00007307	spch-1	-2.71058	2.57918e-22	3078.58	1616.9	2783.66	1528.51	15872.7	10070.1	13002.5	18917
WBGene00003467	msp-81	-3.05874	1.31966e-21	1826.8	1918.91	1028.6	646.954	10690	9479.47	12251.6	11931
WBGene00013712	dlc-6	-2.85632	1.78689e-21	1392.08	2525.75	926.337	971.062	9766.8	10844.4	9735.55	11710.7
WBGene00013033	Y49E10.10	-2.48348	2.23508e-21	1109.77	874.298	1489.27	567.698	5149.03	5395.57	4624.38	6440.41
WBGene00006719	ubc-24	-3.02189	1.36091e-20	674.162	778.97	592.163	413.836	5277.2	4977.98	3918.48	5466.64
WBGene00012605	Y38F1A.1	-2.4613	2.16706e-20	1176.83	755.436	1052.83	1003.33	5261.93	5721.58	4973.66	5987.56
WBGene00012809	Y43F8A.2	-2.85108	2.37735e-20	621.261	285.506	511.591	268.145	3167.87	2654.72	2721.53	3259.68
WBGene00017215	F07F6.1	-2.53461	3.78428e-20	1165.48	770.824	821.508	662.44	4521.13	4289.17	4058.64	6835.78
WBGene00008001	C38C10.3	-2.64731	5.36378e-20	1568.49	1575.94	898.508	1726.8	11653.8	6216.66	7286.32	11970.4
WBGene00010679	K08F4.5	-2.44193	9.86232e-20	1850.31	1690.09	1766.58	740.75	7450.36	8140.36	7013.94	9132.75
WBGene00020715	nspd-4	-2.75278	1.49169e-19	2661.94	1087.4	2381.47	1021.27	9945.73	11998.3	11376.6	12838.2
WBGene00010651	K08C9.2	-2.70862	1.60599e-19	1233.67	1295.87	1467.4	414.143	5865.55	6747.66	6392.85	8311.79
WBGene00022166	Y71H2AM.1	-2.38855	2.05116e-19	787.364	526.314	995.481	384.463	3235.55	3523.55	3089.72	3584.92
WBGene00022751	msrp-2	-2.36971	2.19904e-19	6020.31	2392.82	3573.01	2746.72	18297.8	18095.9	16828.6	22507.3
WBGene00219694	linc-36	-3.13626	2.26649e-19	2007.89	1640.44	1633.03	1198.31	16233.9	13626.2	13730.1	12557
WBGene00019769	M04F3.3	-2.5325	2.98291e-19	1286.43	450.431	1004.41	493.548	4065.78	4651.74	4141.79	5358.87
WBGene00017279	F09C12.8	-2.6512	3.4208e-19	838.782	1057.29	736.761	429.074	4808.77	4230.97	3919.38	5867.98
WBGene00050940	C25D7.16	-2.53625	4.10339e-19	3001.25	1659.25	3237.45	2666.52	19505.1	12383.7	12016.6	17028
WBGene00020840	spch-3	-2.61675	8.59673e-19	2503.63	1541.65	1137.47	662.44	7900.08	8578.33	8191.06	10789
WBGene00015230	tag-344	-2.80255	4.15791e-18	601.127	688.841	400.009	377.39	4036.73	3885.73	2849.37	3649.3
WBGene00016161	C27D6.3	-2.67697	8.2175e-18	1220.33	1666.43	1965.16	936.381	8745.27	8565.9	6988.73	11176
WBGene00044674	B0280.17	-3.14021	8.2175e-18	559.068	513.85	511.53	428.981	3467.12	4077.17	3942.42	6066.72
WBGene00195178	ZC581.10	-2.89977	1.24287e-17	974.801	819.162	1141.65	448.788	5696.04	5864.94	5249.3	7160.52
WBGene00013858	ssp-34	-2.79886	3.29958e-17	1854.91	899.278	1671.07	766.392	8494.81	9105.02	7683.59	9392.16
WBGene00077576	C15H11.13	-2.38077	3.34012e-17	3494.75	2965.01	3738.72	1031.38	15708.3	12620.7	12753	15002.6
WBGene00006050	ssq-1	-2.88854	3.49068e-17	876.41	424.892	888.245	258.647	4831.24	4301.95	3457.48	4501.94
WBGene00007337	C05C12.5	-2.65793	3.49068e-17	2302.19	846.395	1516.63	883.253	7233.81	9758.83	7280.95	9992.87
WBGene00017542	F17E9.5	-2.57548	3.64147e-17	2178.58	915.372	1913.6	835.83	7085.61	10029.3	7448.67	8936.76
WBGene00021633	Y47G6A.3	-2.73083	5.08734e-17	635.598	572.268	1595.11	766.392	5405.79	5794.1	4967.17	6150.07
WBGene00008811	F14F7.4	-2.38003	5.17616e-17	894.998	867.808	1209.44	898.052	5540.93	4644.23	4060.44	5582.58
WBGene00016040	C24A11.1	-3.45329	1.16698e-16	597.964	269.192	250.111	524.373	4520.63	5684.65	3212.73	5459.96
WBGene00009605	F40G12.10	-2.47182	1.83256e-16	1021.66	536.586	543.875	391.967	3430.36	4106.38	2857.99	3322.63
WBGene00015516	C06A8.6	-2.69879	1.83256e-16	694.636	617.405	469.344	246.002	3652.47	3263.57	2923.07	3007.49
WBGene00010547	K03H1.12	-2.44609	2.15754e-16	3043.21	2264.3	2598.81	778.367	11044.1	10403.2	10188.1	13910.9
WBGene00003562	ncr-2	-2.35671	3.0652e-16	428.2	207.596	385.762	151.645	1561.54	1576.4	1154.34	1508.28
WBGene00016058	nspd-3	-2.87949	3.30526e-16	2151.02	1643.26	1145.09	900.28	9270.47	10339.1	12201.7	10633.2
WBGene00013053	Y50E8A.10	-2.50968	4.57293e-16	907.997	1144.54	1329.26	696.72	6206.65	5297.46	4811.95	6063.45
WBGene00009449	F35H8.4	-3.30442	6.25053e-16	1352.54	315.719	660.015	807.195	10604	7123.83	6294.3	7741.73
WBGene00007733	smz-1	-2.67914	9.49006e-16	730.204	767.022	1068.98	305.616	3512.97	4175.46	3915.12	5636.11
WBGene00007457	C08F11.10	-2.59041	1.04491e-15	689.923	217.413	909.011	1005.84	4335.67	3899.39	3892.15	5067.91
WBGene00011951	T23F6.3	-2.34344	1.25226e-15	710.586	882.128	1323.97	644.379	3988.35	5123.27	3865.16	4252.17
WBGene00014048	ZK666.8	-2.35199	2.1216e-15	1367.31	531.944	889.631	427.434	4522.39	4016.29	3549.45	3961.45
WBGene00044333	C01G12.13	-2.61248	3.09977e-15	851.179	650.253	679.682	534.373	4436.22	4091.29	3703.92	4207.66
WBGene00022754	nspd-1	-2.52237	3.28719e-15	1698.53	2577.15	3039.14	1013.69	10819.7	11870.9	9840.26	12422.8
WBGene00014174	ZK970.8	-2.67928	3.79501e-15	1967.33	2066.52	1851.47	431.303	11774.5	8710.86	7326.95	10858.5
WBGene00007777	C27D8.1	-2.6072	3.93366e-15	748.876	423.573	252.996	530.422	3239.05	3255.83	3151.31	2747.73
WBGene00077569	F53F4.18	-3.1352	4.09326e-15	998.796	874.298	974.792	894.124	9176.5	6221.76	7114.44	10322.3
WBGene00020313	T07E3.2	-2.71608	5.97107e-15	1352.54	789.297	1980.05	922.509	8450.02	8904.79	6551.21	7598.36
WBGene00044243	F16C3.4	-2.6535	6.05571e-15	1178.61	1341.21	431.356	452.183	5847.41	5551.17	5289.01	4778.56
WBGene00022706	ZK354.3	-3.18785	1.34425e-14	276.734	116.275	324.1	339.747	2379.79	2573.16	2223.49	2534.38
WBGene00015125	B0303.3	-4.06222	1.44681e-14	273.931	71.9359	0	26.274	1396.8	1529.51	1317.07	2155.92
WBGene00007081	AH6.3	-2.21263	1.51982e-14	1256.04	1401.84	1264.16	722.836	4327.49	6154.42	5032.58	5392.06
WBGene00012627	Y38H6C.15	-2.66826	1.68747e-14	1164.52	407.744	994.462	670.163	4814.57	4334.75	4893.97	6110.06
WBGene00010046	F54D1.1	-2.86753	2.34006e-14	271.639	642.005	497.083	364.758	2845.1	3714.39	3018.43	3044.86
WBGene00022507	ZC21.8	-2.62605	2.34006e-14	1051.36	1656.56	1154.36	806.728	6809.93	7906.99	5279.66	8274.56
WBGene00019024	F58A6.5	-2.78206	2.4425e-14	730.951	349.003	680.957	254.941	3956.13	2786.49	3237.54	3232.98
WBGene00010920	M117.4	-2.24108	2.82658e-14	463.727	292.265	497.84	332.103	2010.96	1719.11	1664.78	1946.49
WBGene00002227	klp-17	-2.45134	3.1564e-14	731.877	361.778	819.329	198.205	2420.7	3061.17	2612.72	2710.63
WBGene00016461	C35E7.9	-2.41306	4.44906e-14	611.316	449.498	715.949	656.701	2965.51	2897.83	3344.19	3674.04
WBGene00011438	T04F3.3	-2.92779	5.2729e-14	517.534	181.21	168.365	441.235	2345.74	2306.5	2654.21	3236.58
WBGene00013987	ZK512.8	-3.144	5.2729e-14	819.202	322.69	449.726	471.44	3499.81	5134.14	3938.75	5763.56
WBGene00008950	wht-5	-2.52728	7.66195e-14	686.213	188.038	218.387	206.038	1644.68	2094.24	1708.64	2077.74
WBGene00020864	oac-50	-2.49951	8.37889e-14	494.033	305.261	340.348	133.793	1698.1	1563.01	1465.56	2245.59
WBGene00009446	F35H8.1	-2.47578	9.66472e-14	1141.2	1198.74	1299.4	1167.55	6710.31	6357.51	5202.43	8346.55
WBGene00012937	Y47D3A.31	-3.01517	1.00626e-13	265.348	557.454	776.912	475.079	4875.79	3547.73	2948.52	4809.58
WBGene00194715	T25E12.16	-2.75782	1.14057e-13	992.687	1042.74	2034.54	1523.41	10287.8	8868.34	7127.49	10795.8
WBGene00016605	C43E11.5	-2.95328	1.184e-13	312.876	109.551	381.696	360.112	2299.65	2662.03	1916.61	2139.08
WBGene00020370	T08H10.3	-2.41582	1.45431e-13	1642.2	1150	1121.91	1008.07	4466	7485.15	5801.93	8355.32
WBGene00001944	his-70	-2.32416	1.51087e-13	2838.78	1166.84	1806.89	852.356	8300.72	7763.5	6857.45	9655.09
WBGene00016765	C49C8.1	-2.64767	1.56887e-13	466.148	178.055	310.19	292.65	2149.17	1815.65	1738.67	2142.62
WBGene00044744	F10G7.12	-2.22382	1.68885e-13	2540.97	1734.91	2045.92	1072.35	8404.31	10655.2	6732.96	7878.08
WBGene00009412	F35E2.5	-2.67675	1.75295e-13	298.491	156.771	163.866	400.814	1933.39	1666.64	1467.05	1886.49
WBGene00017736	F23C8.7	-2.28958	2.18341e-13	903.574	332.197	462.975	519.994	2590.11	3377.16	2239.79	2758.36
WBGene00013138	Y53C10A.10	-2.89293	2.62313e-13	109.944	72.1796	80.476	52.7259	530.31	613.875	505.119	642.413
WBGene00010466	K01D12.7	-2.39301	3.0888e-13	1408.28	1479.29	2267.82	972.536	7452.67	5777.04	8065.09	9269.92
WBGene00016942	C55B7.3	-2.47056	3.28258e-13	737.747	473.578	360.008	125.797	2485.3	2391.22	2172.06	2111.38
WBGene00012191	W02A2.8	-2.82665	3.71995e-13	905.12	950.758	361.377	63.1375	3356.57	3975.51	4290.3	4003.33
WBGene00009079	F23B12.1	-2.08085	5.23468e-13	1305.56	374.014	1390.01	819.633	3991.02	4111.41	3652.16	4245.92
WBGene00044447	ZK688.10	-2.86228	5.31071e-13	486.045	72.9361	711.546	426.229	3444.87	2974.95	2374.02	3113.25
WBGene00044896	K12C11.5	-2.98477	5.3742e-13	944.316	495.965	864.02	362.294	6637.11	4304.19	3934.93	5405.14
WBGene00194886	C05B5.12	-2.90109	5.82858e-13	1638.4	1290.76	899.453	785.733	8805.96	7281.14	7352.33	10941
WBGene00018841	F54H5.5	-2.59304	5.8355e-13	689.923	652.239	404.005	317.633	2738.32	2830.2	3243.46	3488.3
WBGene00012486	Y18D10A.21	-2.18337	6.0044e-13	1171.08	768.83	1285.8	673.941	4761.02	3269.39	4567.04	4538.56
WBGene00007080	sfxn-1.1	-2.80676	6.12179e-13	497.009	326.293	727.596	238.352	2328.81	2605.17	2602.05	4148.68
WBGene00077582	F14H8.8	-2.70158	6.46028e-13	1713.48	799.944	1951.01	876.518	10075.3	7462.91	7485.81	8173.09
WBGene00015051	B0218.7	-2.39257	6.77383e-13	482.69	633.785	971.621	370.375	2461.28	2970.13	3197.53	3453.56
WBGene00021288	clec-123	-3.33509	7.43032e-13	70.6824	111.369	258.689	135.589	1363.74	1030.94	1329.16	1753.16
WBGene00010091	ssp-35	-2.47515	8.34497e-13	1475.49	1162.42	720.017	754.78	4744.67	6725.3	5780.48	5630.35
WBGene00007987	C36H8.1	-2.65859	8.56654e-13	608.495	245.837	411.141	179.58	2373.85	2304.15	2520.57	1607.51
WBGene00008541	F07A5.2	-2.5216	8.73385e-13	1140.03	315.135	351.357	460.402	3307.61	3445.94	2461.78	4064.05
WBGene00011241	mpz-5	-2.48961	9.07525e-13	697.334	292.998	510.431	802.612	2767.73	3242.01	3159.09	4191.01
WBGene00010633	nspd-2	-2.81369	9.10059e-13	980.691	824.112	1722.82	1204	7136.04	7509.58	7376.66	10291.1
WBGene00015094	B0261.6	-3.24196	1.05713e-12	631.33	442.109	462.118	322.953	5336.35	4508.24	2518.3	5018.95
WBGene00044180	C47E8.11	-2.41963	1.3312e-12	1967.33	2066.52	2240.05	1341.83	9880.95	8767.79	11023.8	9800.98
WBGene00006537	tbb-2	-2.67925	1.66023e-12	194.26	163.244	625.652	208.682	1927.56	1700.04	1361.58	2001.45
WBGene00045355	D1086.17	-2.71611	1.67153e-12	465.946	652.586	568.434	297.939	2654.16	3256.46	3119.8	3481.93
WBGene00009685	F44D12.8	-2.80217	1.71423e-12	420.357	196.245	273.503	286.708	2317.23	1617.94	1556.99	2807.07
WBGene00018119	F36H12.3	-2.25292	1.75949e-12	843.923	569.877	705.977	508.793	3588.8	3461.94	2782.36	2530.26
WBGene00019026	F58A6.9	-3.19532	2.06541e-12	1688.27	161.218	449.372	353.301	5753.21	6016.2	4985.15	7613.62
WBGene00015049	B0218.5	-2.38132	2.15079e-12	554.887	317.927	738.479	425.773	2725.14	2851.07	1767.83	2935.48
WBGene00007977	gska-3	-2.39857	2.3015e-12	700.235	210.155	585.776	345.408	2316.04	2325.36	2094.87	2719.74
WBGene00017922	F29B9.7	-2.78297	2.36176e-12	650.301	455.394	476.004	831.644	5257.72	4149.7	3427.76	4549.4
WBGene00007274	C03C11.1	-2.36725	2.70522e-12	1479.7	1262.87	676.939	425.773	5505.9	4636.81	3873.42	5646.39
WBGene00014104	ZK849.6	-2.73728	2.79211e-12	1872.74	1311.45	609.245	1277.32	6882.37	9863.77	7114.44	11116.3
WBGene00194788	R02D5.10	-3.05762	2.85584e-12	674.512	354.261	1234.31	776.345	6692.88	6148.84	6053.74	5469.48
WBGene00018531	F47B3.7	-2.62066	3.71413e-12	728.289	54.6436	228.467	399.162	2236.77	2323.68	2178.8	2282.82
WBGene00000915	daf-21	-2.48751	3.9883e-12	369.995	155.46	252.772	151.415	1169.38	854.46	1433.7	1647.18
WBGene00019081	F59A3.8	-3.4389	4.04385e-12	211.701	148.251	103.307	27.0736	1633.82	997.098	1085.73	1413.71
WBGene00015024	B0205.10	-2.46184	4.38621e-12	431.948	408.355	442.645	165.72	2047.77	1653.81	1735.3	2183.96
WBGene00001371	exl-1	-2.82885	4.50236e-12	804.483	338.019	588.861	246.917	4434.74	2786.79	2544.27	3837.29
WBGene00009390	F35C5.1	-3.18123	4.8407e-12	552.056	231.957	323.273	508.321	4017.06	3724.08	3680.63	3791.87
WBGene00219286	C04F12.16	-2.48619	4.8407e-12	1016.67	1220.5	1063.11	1003	5764.56	6222.78	6827.95	5126.51
WBGene00000023	abt-5	-2.61247	6.31949e-12	121.602	70.9628	178.019	41.4697	625.644	628.161	438.859	631.583
WBGene00022834	ZK973.8	-2.35732	8.18853e-12	539.38	463.563	430.705	263.375	2324.62	1966.79	1927.99	2292.11
WBGene00044169	C06C3.10	-2.81884	8.30671e-12	772.878	463.913	484.909	593.041	4017.06	3824.73	3397.51	5371.81
WBGene00012827	Y43F8C.5	-2.60586	9.82926e-12	395.382	664.509	463.056	485.413	2964.2	2739.27	2838.84	3696.42
WBGene00011911	T22B3.3	-2.35746	1.02641e-11	776.344	713.553	852.396	968.014	3530.69	3627.04	4811.02	5091.72
WBGene00044684	T08G11.2	-2.7117	1.05945e-11	338.134	781.404	594.014	103.782	2684.13	3144.08	2254.39	2967.66
WBGene00006039	ssp-10	-2.81425	1.13511e-11	920.876	644.872	1572.8	471.068	4399.51	7415.32	5772.28	5710.21
WBGene00011026	R05D7.1	-3.44678	1.20798e-11	437.184	114.807	800.018	251.593	6024.97	3885.73	3456.61	2710.91
WBGene00020914	sulp-6	-2.36805	1.24181e-11	571.014	156.471	290.76	114.299	1669.67	1267.39	1379.36	1397.36
WBGene00010241	F58D2.2	-2.13563	1.28729e-11	352.836	303.24	516.534	319.961	1237.74	1666.7	1562.79	1866.58
WBGene00018121	F36H12.5	-2.59579	1.28729e-11	1260.62	283.753	659.1	414.553	3077.5	4842.96	4079.21	3521.9
WBGene00012781	nspd-7	-2.75806	1.35406e-11	1309.66	393.056	1095.59	1148.48	6394.46	6310.54	6716.69	7496.31
WBGene00016054	C24D10.2	-2.28267	1.35406e-11	1722.63	1244.03	1418.54	495.676	5341.54	5790.67	4417.32	7292.38
WBGene00018253	F40H6.1	-2.36649	1.35406e-11	948.532	664.239	1234.31	727.823	3602.07	4995.93	4414.19	4725.47
WBGene00013296	Y57G11B.3	-2.89975	1.43384e-11	997.262	838.037	145.994	76.5215	3188.52	4272.78	3665.41	4090.87
WBGene00016010	C23G10.1	-2.80727	1.52465e-11	297.611	133.979	124.482	293.608	1781.21	1279	1344.61	1906.28
WBGene00011322	irld-14	-2.38747	1.66473e-11	735.889	858.882	718.203	376.439	3605.88	3279.64	2935.38	3822.11
WBGene00019586	K09F6.3	-3.25773	1.7744e-11	90.3783	15.8226	66.1547	46.2325	348.749	508.064	553.639	632.271
WBGene00022094	Y69A2AR.23	-2.43047	1.80221e-11	1765.87	327.337	912.405	637.638	5726.13	4734.61	3906.68	5152.9
WBGene00008724	F13A7.1	-3.29015	1.86028e-11	284.495	179.304	83.2973	174.638	1693.75	1867.29	1702.23	2062.65
WBGene00020003	R11E3.1	-3.0518	1.94782e-11	198.335	104.168	145.176	101.457	1056.89	873.878	1271.47	1261.38
WBGene00007563	C14A4.13	-2.50944	2.13345e-11	312.124	281.024	326.381	376.353	2163.03	1341.36	1600.75	2382.07
WBGene00012345	W08E3.4	-2.73208	2.39727e-11	465.389	162.952	454.204	535.65	2822.02	2757.61	2917.17	2441.84
WBGene00045036	K08E4.7	-2.19151	2.43825e-11	536.051	625.644	610.363	685.534	2561	3420.65	2138.25	3181.92
WBGene00002064	iff-1	-2.9907	2.52867e-11	722.356	663.931	132.187	207.853	2389.21	3704.06	2855.67	4909.91
WBGene00018120	F36H12.4	-2.67859	2.57142e-11	983.663	1239.91	1152.03	1207.65	7374.57	6994.31	5549.26	9571.59
WBGene00008340	C55A6.11	-2.79053	2.67094e-11	428.244	179.935	877.698	460.037	2738.42	3669.63	2415.91	3921.93
WBGene00009463	F36D1.4	-3.49529	2.7348e-11	1331.73	349.719	1462.19	766.392	8442.38	11836.5	9960.21	11751.5
WBGene00009956	F53B2.5	-2.32963	2.74881e-11	740.221	274.428	254.976	267.286	1872.23	2262.51	1823.7	1827.69
WBGene00011968	T23G11.1	-3.07473	3.19384e-11	1009.67	424.232	147.811	77.4735	3673.45	3037.37	3279.5	3949.13
WBGene00015241	B0524.2	-2.78448	3.28389e-11	118.904	249.799	435.175	410.567	2425.22	1734.29	2185.15	1985.06
WBGene00000771	cpb-2	-2.41518	3.72008e-11	246.049	295.377	360.203	161.826	1356.35	1345.79	1412.1	1274.22
WBGene00017384	F11G11.4	-2.30824	4.08383e-11	1281.35	560.816	1719.51	655.467	5297.62	6035.07	3833.37	4583.92
WBGene00009321	F32B6.4	-2.61119	4.10175e-11	481.496	252.887	939.849	369.46	3273.59	2779.9	2743.76	2832.57
WBGene00015348	C02F5.5	-3.25532	4.10658e-11	98.5156	103.483	865.331	377.963	3475.65	2963.62	3284.08	2819.45
WBGene00018178	F38E1.3	-2.37671	4.24039e-11	366.445	577.382	447.047	421.768	2154.71	2449.7	2349.17	2388.79
WBGene00016085	C25A8.5	-2.4716	4.89668e-11	502.102	263.709	441.031	231.162	2214.28	1693.55	1673.79	2155.47
WBGene00022876	ZK1248.5	-3.57867	5.42099e-11	177.868	124.558	347.186	45.4936	1634.17	2215.97	1621.7	1809.94
WBGene00009959	F53B6.4	-2.94828	6.17762e-11	400.752	300.684	335.246	43.929	1767.33	1617.87	1908.48	2457.69
WBGene00017386	nspd-5	-2.25448	6.23197e-11	2798.35	1567.71	2457.99	858.887	6993.12	7993.05	9089.31	10856.2
WBGene00009550	F38H4.6	-2.67822	6.45521e-11	815.893	979.465	511.897	447.177	3469.61	3506.33	4383.62	6115.55
WBGene00021650	Y47G6A.26	-2.79615	6.82909e-11	365.242	575.487	534.696	420.384	2919.44	3412.78	2263.41	4355.4
WBGene00007763	C27B7.6	-2.83983	7.58217e-11	180.213	94.6499	527.646	138.28	1341.13	1601.75	1540.39	1504.29
WBGene00015907	C17F3.1	-2.73234	8.07054e-11	2377.42	192.099	1070.9	561.301	5645.48	6835.17	7972.18	6804
WBGene00012402	sfxn-1.3	-3.17587	1.25662e-10	250.18	197.096	366.251	143.975	3034.08	1482.42	1657.29	2028.66
WBGene00009641	F42G4.2	-2.84771	1.43359e-10	421.874	147.715	137.245	179.839	1963.84	1922.9	1041.74	1609.83
WBGene00016980	C56G2.5	-2.74559	1.50985e-10	232.278	121.995	255.033	66.8365	1024.35	1058.72	719.716	1440.32
WBGene00007248	catp-4	-2.46173	1.68077e-10	248.346	130.434	90.8915	95.2798	844.226	622.578	707.588	967.408
WBGene00195255	H16D19.7	-1.6594	1.68077e-10	4487.68	2671.24	3284.87	2754.77	12369.2	8591.02	10356.9	10274.7
WBGene00007610	C15H7.3	-2.35305	1.68885e-10	410.572	107.819	450.793	511.938	1867.22	1964.96	1930.18	1909.42
WBGene00044205	T13F3.8	-2.62771	1.75048e-10	611.645	275.351	895.418	335.232	2312.03	3664.06	3435.61	2750.76
WBGene00006051	ssq-2	-2.94456	1.79976e-10	246.663	259.1	0	227.122	1903.63	1529.03	1349.36	1364.8
WBGene00009187	F27D4.1	-3.00942	1.82596e-10	286.251	240.548	335.246	87.858	1577.97	1774.43	1468.06	2293.85
WBGene00012087	T27E7.1	-2.56295	2.19653e-10	712.556	83.1649	811.336	425.254	2880.52	2886.96	3519.04	2190.34
WBGene00012297	W06D4.3	-3.36383	2.19653e-10	296.785	155.875	325.859	113.864	2126.85	2434.94	1648.92	2406.57
WBGene00018528	F47B3.4	-2.45509	2.24466e-10	538.211	353.343	492.447	464.6	2076.84	2023.86	2472.73	3529.91
WBGene00009513	sfxn-1.2	-2.38225	2.27851e-10	609.594	256.132	535.449	467.751	3293.2	1722.69	2240.55	2500.62
WBGene00010486	K01H12.4	-2.8709	2.67181e-10	332.364	174.561	243.282	212.523	2320.75	1514.91	1325.76	1902.4
WBGene00009459	F36A2.12	-2.34441	2.96473e-10	1407.94	1478.93	2290.17	480.149	6036.59	7273.04	4947.53	8357.34
WBGene00008508	F01G10.5	-2.30817	2.9958e-10	292.221	127.898	213.898	130.798	912.831	887.961	790.967	1115.09
WBGene00019409	K05F1.8	-2.14795	3.18441e-10	3329.32	2248.19	1740.7	1642.27	12584.9	9105.02	8943.86	9301.42
WBGene00016420	C34G6.3	-2.49879	3.28427e-10	1369.18	1198.51	835.169	175.098	5534.93	5408.6	3120.85	5442.34
WBGene00016316	C32D5.8	-2.87003	3.31236e-10	1034.98	197.667	550.969	72.1963	3319.5	3773.96	2412.72	3321.09
WBGene00018895	F55F8.7	-2.46907	3.31236e-10	451.13	172.319	360.236	220.283	2260.79	1607.61	1051.66	1643.22
WBGene00011336	ubxn-5	-2.64148	4.10393e-10	561.607	707.909	986.597	258.558	3219.71	3890.9	3168.26	4178.93
WBGene00020661	smz-2	-3.06571	4.18448e-10	365.071	255.652	89.0742	140.062	1677.05	2440.52	1664.26	1451.12
WBGene00016414	C34F11.2	-2.71546	4.36258e-10	1248.5	145.716	1218.49	425.773	3823.54	4552.51	4150.09	6219.85
WBGene00022856	cth-2	-2.54531	4.42131e-10	279.634	391.645	341.142	143.045	1695.64	1869.37	1115.43	1778.43
WBGene00007352	cdc-48.1	-2.86868	4.98095e-10	164.537	148.143	34.4106	36.072	647.87	664.251	723.293	762.401
WBGene00004466	rpn-10	-3.11003	5.22967e-10	197.631	155.697	361.652	37.9113	1579.7	1171.04	1266.95	1743.95
WBGene00008650	F10D11.4	-2.90651	5.69644e-10	473.881	199.11	554.991	290.893	3030.25	2764.73	2673.37	2441.19
WBGene00013700	Y106G6D.3	-2.61725	5.71263e-10	381.078	36.3902	202.865	132.912	1069.45	1010.59	1243.7	1222.81
WBGene00011918	T22C1.8	-2.66143	5.96401e-10	320.918	101.13	140.942	123.123	1415.26	965.411	768.064	1224.59
WBGene00077548	F21C3.7	-2.75608	7.05663e-10	901.691	270.616	942.879	494.201	5680.69	2935.65	3413.24	5038.27
WBGene00018652	F49F1.12	-2.24444	7.55199e-10	1637.67	737.246	1027.48	718.061	3869.01	5545.04	3699.51	6137.59
WBGene00016541	C39H7.1	-2.42384	7.98101e-10	848.65	318.372	266.225	232.565	1938.12	2597.18	1813.48	2602.26
WBGene00009344	F32H2.7	-2.29322	8.46193e-10	538.161	51.3905	787.84	450.479	2157.55	1873.15	1714.54	2893.67
WBGene00009478	syx-7	-3.944	8.98773e-10	67.0679	211.349	98.1841	102.925	1848.57	1773.03	1318.52	2431.29
WBGene00012219	W03C9.1	-2.78832	9.49433e-10	383.245	161.028	448.842	411.698	2619.69	2096.2	1637.92	3363.59
WBGene00012761	Y41C4A.18	-2.76157	1.0412e-09	856.111	899.278	417.768	547.423	2831.6	3772.08	6342.01	5580.85
WBGene00015089	B0252.5	-2.51022	1.09698e-09	772.043	442.348	410.993	215.418	2630.93	3646.93	1919.74	2075.62
WBGene00018745	F53C3.1	-2.35837	1.13663e-09	621.261	326.293	545.697	238.352	2260.32	2378.63	1699.3	2192.87
WBGene00021114	W09C3.7	-3.54059	1.1882e-09	286.947	301.415	105.019	0	1660.9	2288.83	2207.44	1505.57
WBGene00022634	ZC581.7	-2.47402	1.24608e-09	409.924	215.297	450.081	196.588	1638.3	1307.9	2102.32	1662
WBGene00077519	T27C10.8	-2.12221	1.29571e-09	1303.17	1493.33	1040.61	999.946	3265.36	4751.89	5772.04	7120.13
WBGene00010136	F55H12.5	-3.64826	1.62839e-09	64.9218	272.781	95.0422	99.6309	1503.11	1657.11	1775.76	1672.21
WBGene00050915	Y6E2A.10	-2.94032	2.14129e-09	511.195	178.99	124.727	326.873	1784.72	2407.69	2330.4	2682.17
WBGene00018489	F46E10.2	-3.02069	2.2216e-09	454.793	358.294	166.449	436.213	3259.18	3627.66	2332.44	2928.57
WBGene00014082	ZK795.2	-3.09859	2.35237e-09	328.219	206.861	192.199	100.739	1592.2	1376.34	1907.73	2003.93
WBGene00010040	F54C8.7	-2.38966	2.61888e-09	392.87	515.849	143.785	226.091	1461.85	1522.09	1427.19	2389.28
WBGene00022753	ZK484.7	-2.1344	2.68875e-09	825.977	347.05	403.063	507.028	2853.35	2459.67	1459.09	2574.01
WBGene00019459	K06H7.8	-2.43308	2.76407e-09	470.022	185.145	688.088	180.327	1813.71	2249.47	1858.12	1625.41
WBGene00012401	irld-57	-2.44253	2.93448e-09	363.271	218.05	379.865	238.923	1373.17	1608.48	1419.48	1930.79
WBGene00015540	sams-4	-2.96846	3.16506e-09	279.701	130.58	0	47.6931	616.745	764.926	1089.13	1215.55
WBGene00009372	evl-18	-2.56666	3.25126e-09	284.37	149.354	249.782	43.6404	1191.38	959.157	607.672	1302.16
WBGene00009749	F46A8.6	-2.3782	3.611e-09	724.804	435.057	606.33	635.604	2968.09	3398.04	2832.16	3358.45
WBGene00019001	ipgm-1	-2.83558	3.77769e-09	204.478	214.788	49.8909	52.2997	1089.62	994.144	932.159	715.246
WBGene00000389	cdc-25.4	-2.26763	3.8191e-09	821.794	431.615	401.022	315.288	2189.58	2746.87	1814.63	2678.57
WBGene00014168	ZK945.6	-2.79694	3.91853e-09	259.687	454.635	253.446	398.524	2481.32	2130.57	1775.76	3385.72
WBGene00013473	Y69E1A.1	-2.43893	3.92589e-09	346.866	182.178	677.059	266.156	1465.95	1844.52	1630.68	2481.77
WBGene00014197	ZK1053.2	-2.45989	4.22832e-09	293.764	154.288	161.271	225.409	769.206	1573.29	1067.17	1261.1
WBGene00011795	T16A9.5	-3.17518	4.24117e-09	222.145	116.673	243.906	85.2275	1469.5	1113.79	1234.22	1854.31
WBGene00004906	snf-7	-2.17034	4.28449e-09	235.117	123.486	301.175	248.063	1263.69	910.914	929.482	953.26
WBGene00007923	C34C12.4	-3.00672	4.93557e-09	383.019	201.166	981.262	0	3061.54	2618.7	1964.34	2923.13
WBGene00019431	K06A5.3	-2.73718	4.95524e-09	1030.5	240.548	167.623	527.148	4292.08	2400.71	2740.38	4478.46
WBGene00022541	ZC190.7	-2.58739	5.17294e-09	575.377	201.463	561.549	441.496	2854.61	2535.15	2704.96	2470.03
WBGene00015929	C17H12.3	-2.08295	5.18673e-09	582.971	389.687	387.927	447.323	2220.34	1980.81	1404.3	2174
WBGene00013279	Y57A10B.7	-2.42789	5.403e-09	299.524	550.596	876.975	229.829	2559.26	1979.58	1984.16	3143.12
WBGene00009705	F44F4.10	-3.03276	5.57489e-09	208.528	219.043	305.275	160.007	1456.06	1900.94	1485.35	2121.93
WBGene00044312	K04C2.8	-2.45566	5.80344e-09	907.292	423.573	737.905	232.06	3000.89	3400.24	2671.23	2885.12
WBGene00044026	cisd-1	-2.08211	5.82443e-09	1042.08	1204.09	1067.89	399.803	3791.38	4179.83	3384.78	3678.25
WBGene00012223	W03C9.8	-3.57091	5.88303e-09	188.179	790.669	0	433.178	5394.18	3602.42	4664.6	4487.96
WBGene00012169	W01B6.2	-2.05942	6.55409e-09	968.179	451.998	472.455	330.177	2431.35	1961.31	1793.05	3027.42
WBGene00011414	T04A8.13	-2.76163	6.56034e-09	670.064	156.411	217.987	171.383	2216.25	2036.1	1527.32	2485.88
WBGene00009239	irld-6	-2.26756	7.54726e-09	316.499	83.1143	289.586	333.925	1483	1190.14	1251.2	1094.5
WBGene00007888	ttr-9	-2.63577	8.75303e-09	940.895	423.573	590.324	412.55	2963.84	3430.88	3561.64	4487.96
WBGene00010574	K04H4.5	-2.1925	9.12987e-09	589.528	541.846	539.4	395.81	2112.36	2216.83	2204.59	2741.68
WBGene00013478	Y69E1A.8	-2.41776	9.69063e-09	369.473	277.216	231.81	243.002	1513	1443.48	1263.25	1812.7
WBGene00006048	ssp-31	-4.09708	1.01101e-08	264.987	139.174	0	304.993	5696.92	2053.27	3510.76	2527.91
WBGene00017802	F26A1.3	-2.3212	1.01455e-08	240.006	294.126	292.798	153.467	1234.84	1057.48	1094.12	1335.6
WBGene00235383	ZK616.65	-2.24945	1.01529e-08	340.3	238.306	221.415	232.105	1709.17	1034.06	969.586	1262.48
WBGene00007305	C04G2.2	-3.37932	1.08836e-08	156.816	109.815	153.047	80.2181	1440.75	1095.97	848.921	1645.59
WBGene00009075	F23B2.7	-2.5117	1.14472e-08	524.772	551.232	438.994	57.5236	2231.61	1981.87	2114.61	2074
WBGene00008743	F13D12.9	-2.08926	1.38164e-08	556.472	155.875	325.859	199.262	1349.73	1183.65	1363.53	1274.07
WBGene00005012	F26F4.2	-2.98075	1.38693e-08	311.624	109.112	608.27	318.819	2519.5	1893.84	2574.86	3071.92
WBGene00014169	ZK945.7	-2.52776	1.46764e-08	670.064	78.2056	653.96	171.383	2380.42	1764.62	2100.06	2201.78
WBGene00006704	ubc-7	-2.58354	1.57555e-08	365.139	230.13	748.364	168.106	1449.25	2662.88	1935.06	2090.01
WBGene00009502	F37A8.2	-3.38066	1.59238e-08	149.36	104.594	145.77	76.4041	1427.14	1452.33	638.335	1282.37
WBGene00018575	clec-119	-2.95596	1.68887e-08	102.185	143.117	149.594	52.2723	1013.94	776.267	640.523	844.848
WBGene00009941	F52F12.8	-3.18365	1.79452e-08	710.304	149.224	831.879	0	3445.7	2978.56	2914.27	4065.68
WBGene00008383	D1081.5	-2.66168	1.82494e-08	394.661	345.467	288.882	201.886	2538.18	1259.2	1293.14	2635.48
WBGene00077682	F58B4.7	-2.44928	1.84893e-08	1298.44	909.27	2851.27	332.103	8350.61	5326.43	5919.21	6606.28
WBGene00020289	T06C10.3	-2.04808	1.96588e-08	387.824	285.165	681.306	148.792	1582.04	1166.68	1524.89	1442.9
WBGene00010980	R02D5.7	-2.46852	2.32021e-08	671.604	823.046	819.329	171.777	4442.69	2755.05	3157.34	2562.78
WBGene00019951	R08C7.8	-2.18647	2.32021e-08	436.082	229.035	319.201	460.092	1863.04	1689.51	1258.02	1976.06
WBGene00013556	Y75B8A.23	-2.28722	2.44862e-08	1641.28	574.679	1601.83	839.587	6031.74	6317.24	3896.95	5741.06
WBGene00014121	ZK858.8	-2.42073	2.44862e-08	761.099	319.79	222.842	233.601	2013.88	2150.83	1951.67	2178.21
WBGene00016445	C35D10.8	-2.76862	2.44862e-08	316.177	221.413	771.446	323.477	2556.31	2209.74	2252.14	3317.88
WBGene00023424	C53D6.10	-3.13396	2.44862e-08	300.101	315.232	439.332	76.7573	2426.33	1823.81	2223.12	2576.6
WBGene00009714	F44G4.5	-2.54187	2.57111e-08	497.866	313.782	728.851	305.616	2524.94	2723.13	2212.9	2659.74
WBGene00002219	klp-7	-2.55115	2.7165e-08	208.333	54.7094	190.618	79.9285	1119.73	712.185	534.225	645.921
WBGene00013121	spe-38	-3.43924	2.78858e-08	314.138	329.977	0	160.695	3001.6	2100.03	1879.59	2297.55
WBGene00000777	cpn-1	-2.46446	3.02479e-08	531.601	139.601	486.398	203.953	1391.97	1938.43	1703.97	2091.93
WBGene00007639	C17D12.5	-2.4147	3.16419e-08	1442.71	757.725	422.41	332.103	3658.36	3682.47	3946.14	4404.18
WBGene00013771	Y113G7C.1	-2.37615	3.16419e-08	209.967	44.1108	81.9683	21.4814	524.71	408.332	418.767	454.021
WBGene00015500	C06A5.2	-2.58344	3.16419e-08	173.588	364.68	508.247	466.188	2966.41	2057.15	1632.14	2401.18
WBGene00009269	F30A10.12	-2.12842	3.21747e-08	1293.73	864.795	1033.07	451.227	4019.7	3859.74	2814.84	4712.36
WBGene00022034	deps-1	-2.26373	3.21747e-08	158.191	365.569	46.3169	169.936	872.035	865.243	892.425	1056.38
WBGene00014813	M176.9	-2.7479	3.96874e-08	182.981	153.766	53.5751	112.323	927.995	900.75	625.621	1047.36
WBGene00015944	C18A3.7	-2.76852	3.99491e-08	537.654	423.573	393.549	515.688	3852.99	3185.81	2068.05	3975.05
WBGene00010915	M110.7	-3.37661	4.06788e-08	77.8205	20.4361	56.9627	14.9282	364.64	407.911	448.996	426.874
WBGene00016327	C32E12.1	-2.05053	4.28135e-08	262.386	196.868	493.868	258.856	991.825	1400.97	1089.35	1287.31
WBGene00194691	ZK1098.12	-2.8644	4.77271e-08	440.895	347.344	484.086	253.729	3281.1	2512	1507.44	3469.98
WBGene00015931	C17H12.5	-2.6246	4.89398e-08	406.891	47.4897	132.371	138.762	1345.8	1112.76	888.809	1207.62
WBGene00012595	Y38E10A.17	-2.76471	5.11824e-08	201.308	35.243	147.352	102.978	1146.71	642.292	630.924	864.193
WBGene00014127	ZK892.3	-2.57032	5.33961e-08	264.832	119.222	110.772	116.12	959.361	793.24	1034.83	866.208
WBGene00015093	B0261.5	-2.30681	5.36005e-08	524.974	459.537	1152.8	402.82	1832.83	3030.92	2318.42	4507.31
WBGene00012924	Y47D3A.5	-2.44872	5.4307e-08	614.956	461.402	257.218	337.046	3002.54	1841.95	1802.2	2681.84
WBGene00012711	Y39E4A.1	-3.82607	5.69685e-08	291.783	153.248	427.156	111.945	1608.46	3856.84	3117.56	4036.14
WBGene00013886	ZC412.5	-2.06478	5.69766e-08	946.037	621.086	1038.71	907.386	3780.92	2695.02	3841.02	4286.86
WBGene00011808	T16G12.7	-2.95155	5.78806e-08	303.656	127.587	88.9076	233	1540	830.439	1297.77	2491.26
WBGene00012012	T25B9.6	-2.23325	7.26438e-08	265.257	139.316	194.162	203.536	1133.24	1178.82	680.195	822.411
WBGene00019216	H20J04.1	-2.16538	7.32306e-08	199.836	131.195	109.706	210.839	963.903	751.453	491.085	857.875
WBGene00020435	T11F8.4	-3.02609	8.04534e-08	116.139	81.33	170.022	59.4102	853.628	811.688	827.26	738.627
WBGene00010254	F58E6.5	-3.05101	8.73106e-08	310.63	195.776	90.9495	47.6703	1506.88	1019.41	1327.57	1422.4
WBGene00022162	Y71G12B.27	-2.77972	9.02393e-08	296.446	155.697	1084.96	568.67	3431.76	2702.4	2914	4524.85
WBGene00020660	T21G5.2	-2.40016	9.62403e-08	269.385	226.374	315.493	206.703	1425.59	1276.97	1151.3	1387.73
WBGene00012871	Y45F10B.3	-2.18388	1.04009e-07	1790.95	1881.25	1638.66	515.332	5429.95	5714.18	6506.03	7474.77
WBGene00009458	F36A2.11	-2.31337	1.08482e-07	899.609	236.242	329.245	230.095	2396.91	2118.55	1537.9	2360.07
WBGene00013854	cyc-2.2	-2.64086	1.15998e-07	946.776	710.367	198.005	207.564	2684.13	4438.7	2659.02	3096.69
WBGene00235285	F56D6.18	-1.93945	1.1672e-07	3160.98	2043.3	2135.78	1119.45	8310.4	6428.07	8313.5	8582.59
WBGene00011499	T05G5.4	-2.62487	1.24633e-07	541.015	454.635	1108.83	0	1789.42	3452.32	2589.66	3406.36
WBGene00006727	ubq-1	-3.35841	1.28345e-07	91.8596	72.3685	33.6195	0	430.422	293.087	529.997	679.147
WBGene00002344	let-70	-3.14014	1.29885e-07	180.505	316.011	88.0836	0	1260.39	1096.99	1388.6	1147.99
WBGene00007306	C04G2.5	-2.18937	1.40278e-07	762.788	623.194	372.228	260.133	2522.94	2395.12	2245.78	1940.49
WBGene00020940	W02D7.4	-1.82475	1.41679e-07	1416.47	661.287	1152.03	422.677	2516.03	3012.93	3766.77	3077.92
WBGene00008498	F01D5.8	-2.93742	1.46516e-07	145.81	114.871	53.3645	83.9115	1125.29	731.06	529.688	765.045
WBGene00014062	ZK673.6	-2.60117	1.46516e-07	276.557	217.876	202.433	318.31	1295.85	1638.71	1241.05	2176.59
WBGene00015820	C16A11.7	-3.12729	1.46516e-07	239.859	0	351.141	184.047	1322.23	1457.7	1776.86	1830.56
WBGene00009185	F27C8.5	-2.30066	1.50629e-07	459.185	37.103	103.419	189.722	778.854	1030.38	966.139	1246.76
WBGene00015192	B0432.11	-2.41293	1.52082e-07	562.905	492.74	274.688	359.938	2689.3	2651.24	1603.83	2237.49
WBGene00009031	F21H7.5	-2.85177	1.67086e-07	288.541	121.236	84.4819	177.122	763.484	1630.81	1085.19	1541.46
WBGene00045382	T05E12.8	-2.62893	1.72584e-07	1108.42	665.319	463.62	121.501	3142.39	3897.39	3519.04	3474.34
WBGene00013474	Y69E1A.2	-3.43433	1.74867e-07	204.639	107.479	0	39.2557	1071.68	886.107	1005.78	976.105
WBGene00008433	marc-2	-2.98611	1.80962e-07	403.868	212.116	147.811	232.421	1669.75	1840.83	2071.26	2504.32
WBGene00007249	C01G12.9	-2.03055	1.90613e-07	452.942	475.781	552.571	579.25	2247.17	1720.42	2322.95	2160.48
WBGene00022530	ZC155.2	-2.35304	2.02276e-07	911.822	383.119	667.431	279.862	3417.99	2743.01	1324.96	3653.4
WBGene00007354	C06A1.3	-2.46939	2.10837e-07	267.388	0	313.154	328.273	1297.11	1072.5	1097.05	1632.52
WBGene00022102	Y69F12A.1	-2.78832	2.12474e-07	209.425	54.9962	229.941	160.695	981.293	1384.11	805.538	1248.67
WBGene00000552	cmd-1	-3.22895	2.25418e-07	88.3289	46.3913	258.618	33.8881	681.683	1006.51	792.752	926.901
WBGene00016512	C38C3.3	-2.70896	2.39268e-07	229.812	60.3498	252.324	220.422	1710.24	1152.23	883.953	1260.6
WBGene00219667	linc-66	-2.34428	2.39268e-07	724.573	456.665	1060.74	555.976	2875.85	3434.7	3468.29	3732.62
WBGene00006661	twk-6	-2.84579	2.48804e-07	186.557	65.3211	273.11	190.864	1096.96	1473.9	1063.08	1364.44
WBGene00015917	C17G10.3	-2.66913	2.48804e-07	293.233	123.207	343.423	90.0008	1099.19	1550.4	1152.96	1174.9
WBGene00008832	obr-2	-2.4838	2.52536e-07	320.941	240.802	134.24	105.541	1364.81	626.934	1254.07	1224.68
WBGene00007446	mboa-4	-2.76151	2.53957e-07	152.667	120.274	279.372	0	925.742	730.649	685.094	910.256
WBGene00015287	osta-1	-2.66594	2.55696e-07	230.546	96.8682	202.505	106.141	864.207	882.695	906.484	1231.64
WBGene00015994	C18H7.4	-2.55881	2.55854e-07	387.304	152.562	425.245	37.148	1974.9	1677.06	910.393	877.512
WBGene00010373	H08M01.1	-2.26211	2.58087e-07	400.752	180.411	419.057	219.645	1704.21	1304.73	1174.45	1474.62
WBGene00020414	T10E9.4	-2.76796	2.63479e-07	92.7454	97.4218	226.291	23.7217	477.178	648.19	634.201	855.277
WBGene00013879	ZC376.8	-2.71583	2.86202e-07	210.103	220.697	410.107	161.215	1158.2	1085.33	1616.29	2271.58
WBGene00017114	E03H12.7	-2.41523	2.95081e-07	591.093	620.898	288.444	226.778	2715.35	2245.17	1684.15	2537.5
WBGene00008053	cdc-48.2	-2.39618	3.14429e-07	171.491	77.2022	107.595	75.1932	675.252	580.66	544.456	444.054
WBGene00011401	T03F6.6	-2.6514	3.34537e-07	334.648	175.761	367.431	256.781	1752.52	1296.53	2145.33	1755.86
WBGene00002186	kel-10	-3.18109	3.38929e-07	64.6953	101.936	47.3554	49.6417	534.953	619.25	580.64	648.037
WBGene00007613	C15H11.1	-2.33997	3.53357e-07	1175.05	617.152	1075.14	225.409	2429.07	3481.33	4143.11	4483.9
WBGene00017941	F31A9.2	-2.75032	3.53357e-07	320.601	841.917	234.672	492.005	2474.26	2922.6	4247.58	3364.31
WBGene00045306	ZC250.5	-2.2648	3.78667e-07	380.215	499.233	974.078	291.745	3143.92	2252.93	1787.46	2357.66
WBGene00006409	hdl-2	-2.68495	3.81051e-07	197.031	34.4943	144.222	75.5925	615.48	808.26	477.175	908.488
WBGene00009938	F52F12.5	-2.13464	3.99165e-07	1057.36	444.269	619.167	405.663	2448.06	3277.21	2349.85	2824.34
WBGene00010474	K01D12.15	-2.48542	4.10655e-07	343.501	360.821	1760.04	658.935	3408.41	2818.22	4550.98	5079.23
WBGene00008878	ppfr-1	-2.30044	4.21846e-07	48.3859	38.1192	106.252	46.409	280.065	275.678	268.83	276.954
WBGene00194816	ZK616.61	-2.25458	4.22302e-07	290.608	366.313	170.174	312.183	1922.38	1324.59	1291.68	1108.93
WBGene00020223	T05A7.6	-2.76044	4.76596e-07	190.466	0	79.6665	62.6347	569.973	421.67	511.667	752.758
WBGene00020531	T15B12.2	-2.44264	4.81469e-07	345.066	103.561	144.331	189.125	923.921	1078.5	926.984	1410.79
WBGene00001686	gpd-4	-2.83851	4.8642e-07	283.997	59.6634	166.303	130.749	1377.68	673.118	1165.2	1354.63
WBGene00219661	linc-45	-1.46258	4.97059e-07	2687.39	2080.03	3105.95	1736.49	7485.14	5415.4	6528.54	6341.81
WBGene00044005	F37C12.18	-2.91697	5.03958e-07	497.485	261.284	0	63.6213	1828.27	1436.1	1771.79	1344.67
WBGene00019626	K10C9.7	-2.27078	5.65437e-07	630.308	248.284	115.342	483.645	1650.43	2226.53	1414.25	2330.04
WBGene00011134	ssp-33	-2.91236	6.14975e-07	765.587	321.676	672.468	0	2194.57	2512.47	3926.36	3213.55
WBGene00018926	F56A11.6	-2.61378	6.25232e-07	187.094	49.132	205.423	179.451	1031.36	1193.89	759.625	803.177
WBGene00019406	acdh-8	-3.35555	6.41832e-07	192.076	0	70.2975	73.6915	741.179	569.064	1026.12	1145.23
WBGene00008137	sfxn-1.4	-2.11883	6.43191e-07	288.798	121.344	591.9	354.558	1464.65	1368.99	1431.75	1377.53
WBGene00018773	F53G12.8	-2.79588	6.65269e-07	466.224	122.433	170.632	447.177	2570.08	2656.31	2191.81	1556.69
WBGene00020985	W03D8.2	-2.49622	6.70831e-07	302.901	106.058	221.716	154.947	890.534	1104.5	819.875	1541.12
WBGene00235280	F42A9.17	-2.63062	6.70831e-07	1232.69	863.231	300.766	315.288	3850.64	2996.59	5443.9	4507.84
WBGene00022298	Y76B12C.4	-2.72327	6.75989e-07	365.139	383.55	106.909	56.0354	1690.79	1797.45	936.321	1532.67
WBGene00007597	C15A11.2	-2.12103	7.09067e-07	403.742	508.92	591.058	433.717	1513.44	2208.31	1656.5	2850.19
WBGene00000064	act-2	-4.67808	7.32399e-07	96.2517	0	0	36.9277	955.063	833.558	904.994	1055.95
WBGene00011155	R09B3.2	-2.12584	7.61408e-07	557.268	731.709	815.813	1175.9	4607.94	2667.03	2738.91	4784.59
WBGene00011214	R10E9.2	-2.55038	7.61408e-07	205.016	71.7845	400.178	314.624	1130.16	1308.25	1226.68	2021
WBGene00019410	K05F1.9	-1.74287	7.74991e-07	1049.95	643.351	768.535	805.641	3086.86	2313.07	2468	3171.81
WBGene00044805	Y53C10A.15	-2.36654	8.20895e-07	1030.5	360.821	502.869	175.716	2398.51	3235.73	2055.28	2621.54
WBGene00016395	C34B2.10	-2.97216	8.26088e-07	222.716	116.973	326.045	341.787	2578.23	1928.76	1713.32	1805.96
WBGene00014007	ZK596.2	-4.65238	8.50056e-07	64.5345	67.7885	0	49.5184	1067.25	1411.91	1268.72	1169.72
WBGene00016491	acdh-5	-2.73377	8.66232e-07	178.848	140.899	130.912	68.6163	739.428	1018.98	726.143	853.083
WBGene00003442	msp-49	-3.7495	8.85736e-07	281.656	295.858	206.165	0	1707.9	2567.58	2287.11	3089.97
WBGene00009161	F26E4.6	-3.74736	8.85736e-07	166.894	350.618	488.649	0	2576.02	2129.97	2995.75	3821.11
WBGene00019086	F59A6.4	-2.60856	8.85736e-07	81.1184	113.611	39.5844	103.739	327.923	591.58	531.583	696.466
WBGene00011466	T05C12.1	-2.12996	8.90753e-07	498.44	196.339	456.057	239.038	1648.6	1476.73	1331.4	1426.5
WBGene00004960	spe-6	-2.58088	8.94067e-07	268.05	168.939	156.965	123.407	1418.53	781.934	1008.12	1074
WBGene00018232	F40E3.5	-2.10156	8.96805e-07	316.691	277.216	231.81	526.505	2094.93	914.203	1173.01	1963.76
WBGene00020986	W03D8.3	-2.89091	8.98593e-07	562.58	236.379	164.718	172.671	2480.99	1435.97	1731.14	2898.12
WBGene00001487	frk-1	-2.20476	9.18843e-07	263.91	316.819	0	173.573	1080.72	859.213	644.514	1114.95
WBGene00020105	R148.7	-2.36931	9.48838e-07	477.952	502.051	233.232	122.247	2019.96	1597.57	1634.14	1519.85
WBGene00004505	rpt-5	-3.10809	9.50771e-07	86.9682	137.03	127.317	33.366	1006.77	872.081	520.359	705.208
WBGene00017672	F21F3.2	-2.44196	9.72338e-07	367.829	96.5938	67.3103	141.12	912.45	1047.85	825.315	1008.84
WBGene00012741	Y40H4A.2	-2.32657	9.80561e-07	370.628	129.772	90.4303	379.185	1430.17	1407.77	1267.2	1178.57
WBGene00043147	nspd-6	-2.29319	1.07315e-06	1450.77	761.958	796.443	417.448	4198.63	3140.98	3565.17	5535.99
WBGene00195010	Y37E11AL.12	-2.95328	1.0904e-06	1523.98	640.331	446.207	233.875	5040.61	6390.61	4168.46	6106.15
WBGene00006449	alg-4	-2.42859	1.16704e-06	148.562	58.5199	27.186	42.7478	307.108	406.288	412.703	389.744
WBGene00012609	Y38F1A.7	-3.23697	1.17792e-06	226.603	238.029	331.735	86.938	2373.4	1342.71	1936.91	2053.65
WBGene00011777	T14G10.8	-2.82457	1.18138e-06	329.971	86.6522	241.53	189.894	1364.23	1203.2	1410.23	1967.4
WBGene00045247	F54H12.8	-2.46637	1.25388e-06	144.271	113.659	264.006	55.3505	874.826	789.101	616.585	619.338
WBGene00020185	pgk-1	-2.34437	1.26892e-06	229.082	288.759	268.291	35.1556	858.718	918.855	1057.38	1005.28
WBGene00018336	F42A9.7	-2.38855	1.31661e-06	421.114	294.898	308.245	107.709	1392.84	1535.55	1259.83	1473.02
WBGene00008312	C54G4.2	-2.39898	1.43342e-06	333.911	150.32	209.498	73.2042	788.869	1130.6	937.788	1001.13
WBGene00012120	T28C6.5	-2.1873	1.47383e-06	485.396	318.669	532.947	232.783	1739.25	1604.01	829.796	2720.46
WBGene00009377	F34D10.8	-2.30104	1.56148e-06	1438.14	1294.85	300.766	472.932	4077.15	3558.45	4390.24	5487.81
WBGene00016158	ari-1	-2.35103	1.57215e-06	69.3238	254.867	50.7433	159.58	611.44	789.944	622.181	826.666
WBGene00011156	R09B3.3	-2.14805	1.59555e-06	780.31	655.723	1599.27	598.744	3785.3	2987.58	2934.71	5359.66
WBGene00021006	dct-9	-2.7203	1.69148e-06	465.723	293.523	272.718	71.4713	2259.23	2122.76	1353.48	1244.01
WBGene00015582	C07H6.9	-2.15648	1.77138e-06	1038.75	409.171	950.422	398.524	2433.61	3906.05	2552.66	2972.82
WBGene00007740	C26C6.6	-2.26437	1.79191e-06	542.144	427.11	0	1247.99	2540.3	3583.08	2664.57	3361.75
WBGene00008125	C47A4.5	-2.41952	1.79591e-06	1754.64	526.604	0	1731.04	9672.52	5027.09	3642.37	5739.04
WBGene00044763	ZK688.12	-2.30516	1.8191e-06	707.87	318.669	740.204	155.188	2675.76	1843.69	1642.3	2701.16
WBGene00013192	Y54E2A.7	-2.17141	1.82567e-06	385.292	472.173	564.049	98.5469	2336.33	1522.01	1427.11	1102.68
WBGene00006509	tag-164	-2.15904	1.84785e-06	366.79	231.17	536.962	394.021	2426.33	1337.46	1442.18	1539.6
WBGene00018068	F35H10.2	-2.62282	1.92285e-06	497.866	313.782	0	305.616	2085.82	2087.73	1191.56	2089.79
WBGene00015752	C14B9.2	-1.66725	2.0952e-06	307.395	387.473	270.006	212.282	847.262	924.728	972.172	938.392
WBGene00016238	mob-4	-2.35637	2.14028e-06	373.114	195.963	273.11	143.148	1096.96	1077.08	1222.54	1483.09
WBGene00021007	W03F11.4	-2.05178	2.18908e-06	76.7215	64.472	89.8532	105.965	355.261	377.672	262.314	424.505
WBGene00235288	Y69A2AR.46	-1.79398	2.27094e-06	5985.69	1934.62	4718.41	2826.41	11675.6	14690.7	11413.4	14495.2
WBGene00016125	C26B2.2	-2.67936	2.31228e-06	386.439	324.739	226.291	59.3041	2300.68	986.377	990.94	1917
WBGene00008259	C52E4.7	-3.19542	2.31839e-06	193.411	0	94.3815	148.408	639.712	1057.88	1212.35	1230.07
WBGene00045468	F08A8.8	-2.67281	2.33364e-06	476.199	83.3683	348.565	60.8991	1487.53	1736.41	1085.43	1438.56
WBGene00015558	C06G4.4	-2.60731	2.40083e-06	1070.87	140.609	195.963	205.425	2951.62	2562.55	1945.1	2553.97
WBGene00018135	F37A4.5	-2.37447	2.50867e-06	522.626	304.988	170.022	0	1408.49	1482.21	943.077	1163.34
WBGene00020022	gldc-1	-3.96967	2.50867e-06	41.5101	0	30.3843	15.9257	343.239	302.724	248.368	435.596
WBGene00021398	Y38C1AA.7	-2.72748	2.50867e-06	2055.86	1818.54	2376.05	249.077	7873.43	10258.3	11006	12902.9
WBGene00012979	Y48B6A.5	-2.56575	2.59811e-06	141.339	247.443	137.942	72.3011	675.252	730.119	885.949	1123.62
WBGene00010114	F55D12.6	-3.34219	2.64123e-06	195.842	102.859	143.352	150.273	1727.34	1696.03	1339.19	1307.8
WBGene00022709	ZK354.8	-2.3544	2.72153e-06	211.334	177.592	61.8764	162.16	652.392	732.077	830.944	1048.36
WBGene00022849	acs-6	-1.93036	2.88979e-06	281.809	407.025	51.5693	189.207	1048.6	899.139	662.419	1075.36
WBGene00010155	F56F3.4	-2.34739	2.90952e-06	282.678	148.466	137.942	144.602	727.194	1030.76	765.138	1123.62
WBGene00044979	Y41E3.19	-2.41956	2.99252e-06	240.674	252.809	88.0836	230.841	862.37	1042.14	1080.02	1549.78
WBGene00018083	F36A4.4	-2.83119	3.05586e-06	519.374	0	570.253	199.262	2433.61	2012.21	1997.73	2105.75
WBGene00000198	art-1	-2.5568	3.07145e-06	285.747	120.062	250.992	87.7033	819.099	1354.53	1123.53	817.788
WBGene00009416	F35E2.9	-2.79967	3.07416e-06	162.304	0	47.5211	99.6309	501.037	828.557	388.448	557.405
WBGene00014024	ZK637.4	-2.38112	3.11513e-06	794.15	1042.74	581.298	914.045	7880	3076.77	2715.23	4356.2
WBGene00002193	kin-5	-2.83676	3.16385e-06	193.22	0	113.145	59.3041	681.683	598.872	561.532	700.442
WBGene00011910	alg-3	-1.88317	3.16385e-06	138.849	125.014	174.23	106.541	415.508	596.708	491.685	435.221
WBGene00019972	R09A1.2	-3.59776	3.17784e-06	244.988	0	0	0	756.282	669.992	753.862	841.365
WBGene00019151	pck-3	-2.48412	3.20095e-06	97.4314	204.688	47.5449	99.6808	680.319	680.94	333.122	898.49
WBGene00012786	Y43C5B.3	-2.74134	3.21358e-06	277.918	233.545	81.3717	0	1164.35	760.051	855.194	1060.51
WBGene00019720	M01H9.4	-3.3523	3.36281e-06	114.299	0	250.992	43.8516	1071.13	1041.95	488.491	1035.87
WBGene00010014	F54B3.2	-3.30975	3.4758e-06	104.46	109.727	76.4619	40.0768	863.757	952.254	758.95	597.913
WBGene00086554	D1081.12	-2.38957	3.52438e-06	657.991	230.389	160.544	420.739	1934.5	1999.41	1781.01	2406.21
WBGene00010147	F56D5.2	-2.73038	3.68254e-06	110.599	232.352	80.9559	127.297	853.555	1260.28	661.752	949.582
WBGene00012138	T28F4.3	-2.74579	4.12654e-06	206.494	86.7624	60.4594	63.3785	682.983	414.128	776.614	945.555
WBGene00017312	pitr-5	-3.09089	4.13603e-06	68.846	72.3173	50.3935	52.8266	455.419	596.219	441.352	591.097
WBGene00016053	C24D10.1	-2.19994	4.52836e-06	291.69	218.855	61.0027	159.87	781.003	1025.63	569.886	1113.06
WBGene00011114	R07E5.6	-2.51011	4.5989e-06	354.038	92.9724	64.7868	67.9147	683.077	564.797	1021.34	1055.45
WBGene00013723	Y106G6H.13	-3.10015	4.71191e-06	121.123	508.92	354.635	0	2403.69	2208.31	1552.96	1386.58
WBGene00175035	F54C9.14	-2.94487	4.78372e-06	293.764	77.1439	215.028	56.3523	1700.35	937.281	1067.17	980.853
WBGene00020890	fbxa-202	-1.65109	4.96651e-06	863.066	604.389	350.968	220.748	1691.62	1573.54	1311.49	1783.91
WBGene00017179	wht-4	-3.09665	5.29965e-06	135.113	35.4814	49.4496	25.9186	595.852	615.844	317.596	547.802
WBGene00235158	Y37E3.30	-0.940292	5.32092e-06	4531.24	3610.82	4346.09	3416.95	6459.99	7477.95	8414.04	7825.58
WBGene00001303	emo-1	-2.34192	5.43551e-06	594.249	780.266	652.464	227.988	2620.66	3385.73	2412.72	2409.33
WBGene00002855	let-721	-3.26107	5.55388e-06	64.4385	67.6876	47.1673	24.7223	461.785	323.081	550.795	553.255
WBGene00012926	Y47D3A.13	-2.2979	5.62215e-06	767.656	115.195	481.633	336.591	2176.32	1899.44	1687.28	2510.83
WBGene00020860	nspd-10	-2.57525	5.87994e-06	782.19	410.815	858.815	300.093	3018.29	4456.52	2507.2	3171.31
WBGene00013303	Y57G11C.5	-2.90907	5.89968e-06	153.298	80.5139	56.1052	29.407	464.784	489.112	655.167	731.214
WBGene00009313	F32B4.2	-2.19087	6.05025e-06	403.241	635.359	147.581	464.119	1889.45	2113.66	2412.72	1442.56
WBGene00012180	W01D2.3	-3.47522	6.12403e-06	152.937	160.648	111.946	0	1180.3	975.921	1111.16	1094.24
WBGene00009254	capg-1	-2.47934	6.18263e-06	84.9094	71.3526	74.5819	13.0305	430.621	232.21	203.216	421.208
WBGene00010265	F58G1.3	-2.8077	6.18263e-06	52.739	110.796	0	242.805	988.467	624.999	856.507	855.301
WBGene00014241	ZK1251.3	-2.10792	6.57965e-06	561.746	252.887	352.443	307.883	1857.99	1609.42	1440.48	1454.56
WBGene00016358	C33F10.12	-2.55019	6.63329e-06	197.031	155.224	144.222	75.5925	1031.83	808.26	631.555	798.843
WBGene00022780	ZK622.1	-3.29125	6.72226e-06	193.796	0	141.854	0	1068.31	485.827	538.361	878.166
WBGene00004964	spe-10	-2.15847	6.83915e-06	265.203	334.29	155.298	203.495	1520.42	1063.74	680.057	1113.19
WBGene00011734	mlc-5	-5.3826	6.84278e-06	0	0	0	0	1366.37	434.527	407.435	909.454
WBGene00011173	acs-18	-2.91853	6.87485e-06	118.416	62.1936	0	45.4313	554.858	485.767	278.349	508.349
WBGene00021959	Y57E12AL.6	-3.06754	6.87669e-06	352.198	493.275	0	0	2200.37	1177.23	1906.62	1791.94
WBGene00016462	C35E7.10	-1.93305	6.88181e-06	431.087	181.129	189.327	198.468	950.553	982.447	810.649	1110.37
WBGene00016807	C50D2.3	-3.46913	6.99601e-06	212.51	111.613	0	163.062	1522.91	1452.93	1453.16	1520.47
WBGene00010906	M88.3	-3.24195	7.57725e-06	172.664	60.4568	0	88.3253	1015.27	839.47	541.151	933.4
WBGene00010507	K02E2.6	-0.875573	8.79192e-06	4993.98	4387.39	6380.45	6061.46	10411.2	9436.11	10632.9	9441.66
WBGene00002204	kin-21	-2.53433	8.85729e-06	238.683	41.7863	58.2366	91.5726	657.874	689.013	544.045	683.094
WBGene00013238	trap-4	-3.05396	8.85729e-06	188.452	395.909	0	72.3011	1454.39	1546.13	805.408	1797.79
WBGene00015246	scl-23	-3.04976	8.8591e-06	122.725	64.4568	89.8319	141.254	1420.71	671.258	734.307	819.54
WBGene00015796	C15F1.5	-2.74657	9.111e-06	154.576	108.246	75.4303	118.608	965.717	845.466	484.459	884.769
WBGene00022888	rnh-1.1	-2.74802	9.111e-06	200.748	84.3479	58.7769	30.8073	708.242	402.603	686.365	689.431
WBGene00016288	C31H1.5	-2.84752	9.32888e-06	181.684	127.23	88.6588	92.9393	667.693	883.323	880.013	1097.71
WBGene00016730	C46H11.6	-3.18744	9.37607e-06	169.067	118.395	82.5019	0	745.59	821.981	626.219	967.716
WBGene00016244	C30B5.2	-2.19633	9.59174e-06	501.972	439.402	734.862	0	1199.09	1830.39	1644.76	2154.91
WBGene00016961	vps-32.1	-2.83988	9.69522e-06	138.524	145.509	135.195	0	865.436	631.393	670.963	572.646
WBGene00021010	W03G1.2	-1.88801	9.72684e-06	600.622	286.776	239.804	335.176	1986.57	1045.28	933.433	1614.76
WBGene00003452	msp-59	-2.41597	9.74443e-06	568.243	596.895	415.94	218.011	2505.97	2072.04	2307.13	2439.41
WBGene00010563	K04G2.4	-3.1845	9.98422e-06	134.553	141.337	196.979	0	1186.76	613.291	977.59	1026.88
WBGene00020580	T19D12.5	-2.25295	9.98422e-06	231.244	182.178	592.427	44.3593	1274.74	1054.01	1136.54	882.406
WBGene00000843	cup-2	-2.87361	1.01267e-05	200.996	211.131	196.166	0	738.665	916.139	859.019	1533.97
WBGene00019834	R02F2.5	-2.54649	1.01456e-05	256.946	269.902	376.156	131.439	1982.99	1717.7	951.72	1062.19
WBGene00007735	C25G4.8	-3.40618	1.06749e-05	54.7863	57.5487	160.409	42.0384	966.436	749.147	702.438	574.913
WBGene00235297	F56D6.20	-2.0105	1.1113e-05	1902.47	1249	696.28	912.371	3408.41	4769.29	5691.55	5444.73
WBGene00013657	Y105C5B.18	-2.97414	1.11537e-05	203.198	320.165	148.736	77.9585	1792.22	1481.88	1302.64	1163.08
WBGene00008332	C55A6.3	-2.71022	1.13643e-05	313.253	246.786	114.647	60.091	1467.8	1070.86	870.21	1344.76
WBGene00022467	Y119C1B.1	-3.16297	1.21511e-05	152.937	160.648	0	117.351	1348.91	836.503	980.435	1021.29
WBGene00195169	Y50D4A.6	-2.2988	1.22318e-05	663.822	418.376	388.721	407.488	3220.22	2057.47	1588.75	2533.08
WBGene00020973	W03B1.3	-2.72402	1.25336e-05	307.104	129.035	0	94.2582	1286.62	951.849	787.502	703.128
WBGene00019259	H34C03.2	-3.02198	1.27275e-05	85.2439	0	0	26.1636	150.371	233.125	262.308	325.283
WBGene00022008	Y59H11AM.4	-3.38283	1.27526e-05	185.226	194.566	135.581	0	1531.6	1181.96	949.945	1325.26
WBGene00015106	B0280.11	-2.5179	1.30445e-05	326.944	49.0613	136.751	35.8385	875.398	553.506	798.455	802.021
WBGene00019810	R01H2.2	-2.53161	1.31442e-05	396.772	52.0972	0	76.1123	820.206	813.817	847.863	709.708
WBGene00018688	F52D2.6	-2.01744	1.38828e-05	720.019	756.324	702.715	460.402	1587.65	1859.71	3590.1	3319.93
WBGene00010883	M7.7	-3.14538	1.42737e-05	52.8249	110.977	231.999	0	640.637	626.016	586.985	1058.27
WBGene00009143	F26A3.5	-2.27175	1.44999e-05	295.367	372.313	86.4806	90.656	846.676	1238.58	908.887	1070.74
WBGene00269394	F59H6.15	-3.38184	1.44999e-05	385.292	404.72	282.024	0	1486.76	2985.47	3128.66	2572.92
WBGene00001246	elo-8	-2.55477	1.49008e-05	403.659	0	295.468	103.244	1780.15	797.279	920.085	1026.88
WBGene00019608	ani-2	-2.49192	1.49177e-05	73.0484	95.9145	0	28.0256	302.011	283.011	218.536	348.432
WBGene00017026	ipla-4	-3.10843	1.4928e-05	77.2418	40.5683	113.078	29.6344	468.378	492.895	528.187	552.652
WBGene00021296	Y25C1A.13	-2.53747	1.4928e-05	124.371	261.284	364.146	47.716	1645.44	680.26	797.308	1067.82
WBGene00007335	C05C12.1	-2.32774	1.54895e-05	158.346	110.887	231.81	202.502	698.309	1010.43	676.739	1107.76
WBGene00012296	spe-46	-2.05078	1.55837e-05	369.574	388.208	450.864	47.2633	1086.55	1291.46	1210.94	1175.22
WBGene00011909	T22A3.6	-2.53959	1.57746e-05	128.558	90.0267	188.202	65.763	614.189	546.902	695.947	694.967
WBGene00003953	pbs-7	-3.3973	1.59931e-05	136.247	143.117	0	52.2723	450.64	869.419	1048.13	1234.78
WBGene00007082	acs-10	-2.66646	1.6225e-05	146.716	38.5284	53.6962	84.433	525.704	668.73	438.925	489.872
WBGene00019305	snap-29	-2.55169	1.6243e-05	102.724	161.856	225.575	78.8219	566.271	702.325	965.852	832.971
WBGene00016946	C55B7.10	-3.33503	1.67961e-05	96.0381	50.4403	140.595	0	582.355	656.612	738.807	503.9
WBGene00015030	B0207.7	-3.35599	1.75306e-05	0	102.859	143.352	37.5682	755.711	758.751	376.647	700.609
WBGene00010324	F59C6.3	-2.53653	1.87564e-05	473.881	199.11	138.748	218.17	1567.37	2419.14	891.122	1265.8
WBGene00003579	ndx-2	-2.2366	1.89038e-05	390.624	246.192	571.854	59.9464	1550.4	1210.72	1135.23	1490.59
WBGene00003469	msp-142	-2.63391	1.91186e-05	433.776	151.883	423.351	332.843	1912.96	2504.39	1853.87	1931.12
WBGene00016356	C33F10.8	-2.36497	1.91959e-05	175.109	183.939	64.0878	100.773	723.972	638.518	561.287	835.251
WBGene00045366	Y17D7C.3	-0.773171	2.08532e-05	25138.9	20424.4	22152.7	15606.3	36236.8	32632	39011.7	34071.4
WBGene00022030	Y65B4A.7	-3.63096	2.10525e-05	129.584	0	189.705	198.864	1714.41	1417.55	1772.22	1607.07
WBGene00015634	C09D4.3	-1.79056	2.16965e-05	340.573	178.873	560.905	163.329	797.904	892.59	982.492	1299.6
WBGene00001427	fkb-2	-1.62267	2.19435e-05	1674.57	947.156	942.879	691.881	3550.43	3053.07	3082.92	3317.88
WBGene00004971	spe-17	-1.97605	2.28044e-05	737.747	774.946	360.008	471.737	2168.99	2353.85	1891.79	2932.47
WBGene00012784	Y43C5A.4	-2.1467	2.33247e-05	359.677	472.266	394.912	206.989	1487.05	1721.38	1690.91	1200.93
WBGene00009165	gpx-1	-4.68744	2.35167e-05	0	107.904	0	78.8219	1245.8	1217.36	1404.88	1567.95
WBGene00006519	tag-174	-4.09304	2.37161e-05	0	127.706	355.963	0	1072.31	2438.23	1247.03	1623.73
WBGene00009115	F25F2.1	-2.17749	2.39e-05	69.6585	146.342	458.895	26.725	499.194	730.258	684.726	764.205
WBGene00016587	C42C1.9	-2.41603	2.52533e-05	320.601	84.1917	352.008	184.502	1325.49	1095.97	959.132	1452.77
WBGene00007209	BE10.1	-4.05986	2.54949e-05	0	63.0853	175.841	0	926.987	547.48	667.349	973.983
WBGene00021691	Y48G8AL.13	-2.62961	2.55591e-05	160.037	56.0355	234.286	81.866	882.21	1021.23	501.577	661.578
WBGene00010366	H05L14.1	-2.88527	2.64405e-05	76.9823	53.9093	37.5661	19.6899	226.329	304.1	350.941	465.116
WBGene00016322	C32E8.4	-3.12828	2.64405e-05	354.119	0	345.608	90.5736	1561.67	2582.51	1412.54	788.249
WBGene00016331	obr-4	-2.72613	2.66395e-05	47.6665	25.035	69.7813	54.8629	236.487	304.169	325.948	409.254
WBGene00010779	K11H3.2	-2.06042	2.70253e-05	345.328	362.741	379.158	397.464	1808.45	1495.31	1918.63	988.306
WBGene00011867	chc-1	-2.63299	2.71117e-05	36.1011	25.2809	70.4669	0	199.008	142.609	123.431	241.077
WBGene00010405	erfa-3	-5.11249	2.73461e-05	0	0	0	0	141.947	146.709	165.075	399.177
WBGene00008230	pfk-1.2	-2.08559	2.73822e-05	216.948	0	39.7002	187.276	568.069	593.309	509.957	388.057
WBGene00015084	B0244.9	-2.31366	2.73822e-05	410.897	431.615	751.916	78.8219	906.034	1498.29	2195.12	2841.9
WBGene00020713	T23B3.5	-3.33841	2.76833e-05	247.793	173.525	0	0	637.451	1731.81	988.418	866.759
WBGene00008447	E01G4.5	-1.71249	2.84079e-05	332.932	149.88	557.024	328.454	891.431	1040.57	1178.96	1179.69
WBGene00044392	C25H3.16	-2.12763	2.84079e-05	417.056	438.085	1017.58	426.685	2299.04	2788.05	1901.25	2387.17
WBGene00009125	F25H5.2	-2.50644	2.85399e-05	306.596	322.055	112.21	58.814	1352.1	1327.59	851.717	950.578
WBGene00194708	Y36E3A.2	-1.41693	2.87374e-05	2035.5	1350.4	784.177	1397.46	4488.31	4590.07	2472.44	3781.44
WBGene00206357	C09D4.9	-1.90533	2.92298e-05	1165.26	1049.16	1218.49	383.196	4221.19	3338.51	2276.62	3811.31
WBGene00018134	F37A4.4	-2.65556	2.93848e-05	54.0864	56.8136	26.3933	27.6676	218.646	427.311	169.514	223.588
WBGene00018359	F42G8.8	-2.61778	3.01111e-05	159.513	167.556	77.8396	81.5978	820.699	484.706	636.279	1065.2
WBGene00021016	W03G9.5	-2.60635	3.01111e-05	88.5096	92.9724	194.36	67.9147	731.868	403.426	529.582	844.36
WBGene00003426	msp-19	-2.75282	3.02408e-05	852.364	0	415.94	0	1722.85	2460.55	2185.7	1490.75
WBGene00007986	C36F7.5	-2.40139	3.12285e-05	240.897	126.522	88.1653	184.844	730.374	878.406	772.161	1149.05
WBGene00019356	K03B4.6	-1.75325	3.28634e-05	574.529	905.247	841.081	1322.53	2692.04	3797.11	2455.43	3699.59
WBGene00013809	Y116A8C.33	-3.57033	3.29886e-05	57.657	30.2821	0	22.1205	254.269	315.36	344.981	467.529
WBGene00021608	Y46H3D.1	-2.1327	3.29886e-05	577.938	1416.52	846.073	443.461	1699.15	3687.94	3952	4410.72
WBGene00007060	wht-6	-4.00034	3.515e-05	33.586	35.2795	49.1682	0	444.346	336.787	545.452	320.403
WBGene00007308	C04G2.9	-2.12401	3.515e-05	196.435	361.094	215.678	75.3638	649.713	895.35	671.62	1311.76
WBGene00006768	unc-32	-2.89713	3.74062e-05	53.8323	37.6978	52.5385	0	158.268	310.799	138.041	359.483
WBGene00044324	ufm-1	-3.21627	3.87407e-05	279.835	146.973	204.832	107.361	1542.6	1403.04	1674.35	2002.17
WBGene00013684	Y105E8A.27	-2.68506	3.9124e-05	293.764	0	107.514	169.057	809.691	1071.18	878.842	1050.91
WBGene00013747	spe-19	-2.04639	3.9241e-05	403.659	141.337	590.936	154.867	1780.15	981.266	1035.1	1155.24
WBGene00008561	F07H5.10	-3.25526	3.95871e-05	162.575	56.9242	79.3341	0	1075.44	444.611	602.174	568.675
WBGene00016410	C34E10.9	-2.98114	4.07309e-05	386.439	0	377.152	98.8402	1846.22	1526.54	1431.36	1474.62
WBGene00016447	msd-4	-2.27867	4.07309e-05	891.374	468.16	434.976	227.988	1474.12	3385.73	2793.68	1842.43
WBGene00009054	F22D6.9	-3.22906	4.07809e-05	142.581	49.9233	69.577	0	366.791	519.906	609.363	770.773
WBGene00020372	T09A12.1	-2.05339	4.10872e-05	111.167	350.318	650.974	42.6502	919.221	1165.41	950.216	1113.54
WBGene00009182	F26H11.4	-2.08145	4.14504e-05	312.876	82.1629	286.272	60.0186	646.777	463.478	802.303	1007.36
WBGene00016413	C34F11.1	-2.8033	4.19536e-05	250.341	87.6546	244.324	64.0302	920.009	836.772	1212.56	1194.1
WBGene00006529	tba-2	-2.28131	4.34057e-05	154.576	64.9479	135.775	47.4433	511.262	563.644	369.951	412.892
WBGene00007512	C10C6.3	-2.48742	4.34057e-05	131.554	207.28	192.588	151.415	870.233	1079.32	506.012	1317.74
WBGene00009178	uggt-2	-2.46365	4.34057e-05	76.1278	63.973	0	11.6828	235.008	208.194	169.185	246.922
WBGene00045104	C04G2.12	-2.79578	4.34057e-05	210.785	664.239	308.579	323.477	3021.09	2690.12	2342.22	2413.01
WBGene00021420	trap-3	-4.99261	4.42242e-05	0	0	0	0	352.161	727.953	546.053	304.718
WBGene00012912	Y46G5A.22	-2.71694	4.43609e-05	245.219	128.792	0	94.0802	675.889	1005.94	471.609	1111.18
WBGene00013779	Y116A8B.1	-1.42602	4.44048e-05	1494.91	1121.63	1563.19	655.467	3414.02	2725.51	3377.02	2954.08
WBGene00194894	T05B4.14	-2.21759	4.44048e-05	285.161	299.54	556.616	218.809	1152.77	1126.46	1868.71	1722.9
WBGene00044475	F56D6.13	-3.1903	4.60318e-05	154.945	162.757	453.662	118.891	2220.76	1694.97	1324.41	2069.39
WBGene00014223	ZK1098.6	-2.83785	4.75571e-05	233.531	0	0	238.923	858.233	1348.28	931.531	742.612
WBGene00011884	enol-1	-2.25758	4.81201e-05	157.673	124.217	115.412	90.7386	478.047	574.937	673.863	564.06
WBGene00017325	F10C1.3	-1.93888	4.87155e-05	1704.39	325.514	1134.16	475.565	1708.27	4661.16	3311.02	3695.34
WBGene00010309	rpn-6.2	-2.21597	5.02323e-05	256.27	134.596	125.056	65.5467	659.259	545.103	547.624	896.411
WBGene00006794	unc-60	-2.14174	5.0339e-05	166.98	140.319	146.67	51.2505	552.289	365.325	599.457	605.32
WBGene00010685	aipl-1	-3.93502	5.19939e-05	0	0	98.4383	25.7978	593.074	367.784	287.378	352.808
WBGene00013388	Y62F5A.10	-2.22613	5.33601e-05	275.676	48.2627	67.2627	176.276	962.461	586.381	589.094	701.303
WBGene00009962	F53B6.7	-2.40433	5.39771e-05	502.296	65.9528	91.917	96.3549	899.9	629.602	858.686	1677.13
WBGene00022143	Y71G12B.3	-2.42891	5.39771e-05	244.988	257.341	717.3	187.983	1080.4	2121.64	1570.55	1986.56
WBGene00013988	ZK512.10	-2.22588	5.67116e-05	1047.13	183.321	255.49	803.475	2308.92	3500.05	1640.91	3995.73
WBGene00185118	K02E2.11	-0.929401	5.9017e-05	44264.8	39134.8	53731.2	23634	84997.3	69102.4	77721.2	72490.7
WBGene00014103	best-26	-2.03453	5.92717e-05	197.181	51.7807	360.828	226.95	1141.31	718.999	716.306	752.423
WBGene00021968	Y57G7A.5	-2.37558	6.00282e-05	237.229	83.0636	463.056	182.03	1918.01	792.946	946.281	1056.12
WBGene00003994	pgl-3	-2.51616	6.04708e-05	85.5735	0	167.034	43.7746	345.933	494.055	292.58	380.964
WBGene00004962	spe-8	-3.89627	6.04708e-05	84.3688	0	61.7558	0	511.594	538.373	324.518	563.401
WBGene00007159	B0379.7	-1.78705	6.18078e-05	235.908	446.044	483.5	72.4062	780.269	1032.25	967.894	1125.25
WBGene00010631	cash-1	-2.93722	6.18078e-05	88.4493	0	64.7426	0	219.411	241.891	245.71	337.514
WBGene00000019	abt-1	-2.32608	6.27535e-05	68.1808	57.2949	0	20.9265	180.407	198.891	163.179	221.146
WBGene00004901	snf-2	-2.55654	6.27535e-05	53.6543	28.1799	39.2736	102.925	266.194	366.834	252.239	537.442
WBGene00015073	B0238.9	-2.9101	6.36161e-05	96.514	33.7935	94.1944	0	354.691	381.256	357.485	398.979
WBGene00020187	gsp-4	-2.33323	6.48163e-05	235.394	148.358	0	144.497	311.429	643.756	925.548	943.155
WBGene00002136	inx-14	-2.5077	6.48431e-05	165.406	43.4365	121.073	63.4592	638.263	339.263	600.875	591.725
WBGene00009688	F44E5.1	-3.15937	6.55273e-05	530.696	0	517.941	0	2925.48	1773.87	1360.85	2193.84
WBGene00007559	C14A4.8	-3.19072	6.57771e-05	90.7997	190.756	0	139.344	500.536	1076.05	1008.96	1559.17
WBGene00018563	F47D12.7	-2.00369	6.59005e-05	292.733	68.3319	95.2327	124.788	502.041	770.916	361.425	744.695
WBGene00219688	linc-21	-3.0143	6.76742e-05	453.998	0	0	696.72	4755.09	2483.19	1746.27	2165.52
WBGene00007696	tram-1	-2.65024	6.94781e-05	207.949	43.6869	60.8855	31.9125	458.531	682.439	319.945	674.488
WBGene00007688	C18E9.8	-2.05317	6.97288e-05	33.7782	212.888	148.349	155.511	484.129	554.26	404.213	837.815
WBGene00013310	Y57G11C.14	-4.43754	7.02877e-05	78.8843	0	0	60.5291	869.704	791.019	876.554	978.299
WBGene00206508	ZK262.19	-2.49671	7.12238e-05	399.519	419.663	584.875	459.835	1541.65	2367.3	3073.44	3239.62
WBGene00009492	F36H1.3	-2.51844	7.15684e-05	230.901	0	0	88.5871	424.284	526.224	559.202	477.261
WBGene00003019	lin-33	-2.10641	7.24642e-05	388.365	203.974	189.516	148.999	927.714	1298.12	940.553	802.732
WBGene00044634	C29E4.14	-3.43235	7.76571e-05	287.901	0	210.737	110.456	1904.48	1705.93	861.304	1922.56
WBGene00007448	C08F8.6	-2.73944	7.81038e-05	159.775	55.9436	77.9673	81.7317	645.893	873.902	455.231	558.878
WBGene00011290	R102.3	-3.84201	7.87989e-05	52.0624	109.375	0	0	688.789	569.52	445.009	595.995
WBGene00022108	Y71F9AL.2	-2.88078	7.93244e-05	84.5335	88.7959	123.753	0	512.593	577.955	433.536	403.215
WBGene00015908	C17F3.3	-3.86328	8.05748e-05	134.136	70.4496	0	0	665.486	427.973	859.906	1023.7
WBGene00021093	W08F4.3	-4.40259	8.28792e-05	73.4409	0	0	56.3523	728.722	937.281	816.068	700.609
WBGene00003443	msp-50	-3.91607	8.31065e-05	140.828	147.929	0	108.06	1552.64	898.651	1083.37	2955.63
WBGene00012855	Y44A6D.5	-2.66423	8.41674e-05	151.45	106.058	0	116.21	445.267	368.166	690.421	1059.52
WBGene00012713	bckd-1A	-2.62647	8.49134e-05	188.288	79.1128	0	28.8953	373.66	377.615	418.448	718.49
WBGene00013290	Y57G11A.2	-1.93321	8.50791e-05	156.589	197.381	91.6953	96.1225	414.337	628.084	481.846	537.776
WBGene00012379	Y1A5A.1	-2.26277	8.60503e-05	377.452	198.242	414.428	144.812	1456.5	1204.3	1209.87	1260.28
WBGene00015970	C18E3.1	-2.63101	8.63811e-05	118.255	186.326	86.5594	90.7386	651.882	970.207	353.778	1015.31
WBGene00017551	F18A12.2	-4.83003	8.64072e-05	0	0	0	0	421.039	417.76	391.713	437.18
WBGene00020275	atp-4	-2.72762	8.8458e-05	327.337	114.614	159.735	167.447	1202.97	994.666	1865.3	1040.9
WBGene00004468	rpn-12	-2.13751	9.2226e-05	146.716	154.114	322.177	337.732	1051.41	869.349	1003.26	1329.65
WBGene00021639	Y47G6A.13	-2.30046	9.28725e-05	88.0892	92.5309	257.916	101.388	485.595	401.51	677.657	882.368
WBGene00016956	C55C3.6	-2.35649	9.36123e-05	227.53	79.6673	555.153	58.1956	1254.26	1037.08	907.589	868.231
WBGene00012360	tat-3	-2.12998	9.40311e-05	63.1044	13.2572	55.429	38.7368	222.633	161.072	194.181	156.52
WBGene00019537	K08D12.3	-2.59723	9.42763e-05	376.14	0	110.13	115.447	829.394	1302.98	835.926	717.657
WBGene00004909	snf-10	-2.71303	9.83845e-05	95.0074	0	46.362	72.9007	279.324	404.174	297.765	483.386
WBGene00014240	htas-1	-1.96168	9.91965e-05	269.385	1273.36	985.915	103.352	2375.99	2210.14	2187.47	2569.87
WBGene00008141	C47E8.1	-1.82069	0.000101846	455.911	574.679	133.486	559.724	1306.88	1994.92	1402.9	1739.71
WBGene00018098	F36F12.7	-2.58742	0.000101895	174.991	735.259	256.178	268.547	3086.86	1754.74	1346.18	2504.06
WBGene00009129	F25H5.7	-3.37307	0.000102627	85.3111	44.8063	62.4456	0	282.168	544.387	364.603	610.386
WBGene00013304	Y57G11C.6	-1.66283	0.000109182	292.252	263.133	183.361	256.285	874.57	875.37	713.731	756.748
WBGene00011200	R10E4.3	-2.59559	0.000109212	212.163	0	103.532	217.061	857.673	773.629	544.045	1281.86
WBGene00009782	F46C5.7	-2.19953	0.000110082	611.645	458.918	0	67.0464	1445.02	1832.03	896.247	1166.99
WBGene00011467	decr-1.3	-3.353	0.000119222	129.844	68.1952	0	49.8155	572.613	532.643	943.374	619.338
WBGene00011027	R05D7.2	-2.51945	0.000119288	68.7003	216.493	301.721	52.7148	757.425	688.898	880.835	917.538
WBGene00010678	K08F4.3	-4.33702	0.000119458	81.56	0	0	62.5822	539.523	817.85	766.858	1244.9
WBGene00009028	F21H7.2	-2.43224	0.000127458	212.394	0	51.8224	54.3244	429.304	419.506	393.35	506.547
WBGene00016312	C32D5.4	-2.56252	0.000132846	111.167	0	162.743	170.601	919.221	354.69	665.151	742.358
WBGene00000881	cyn-5	-2.16227	0.000136112	325.015	170.701	237.903	311.736	806.245	1111.06	1944.67	852.656
WBGene00044529	irld-1	-2.3534	0.000136694	332.081	261.619	121.537	127.405	732.242	1362.26	709.624	1504.79
WBGene00011533	T06E4.5	-1.92143	0.000139239	297.465	390.58	326.605	228.25	1311.83	1152.47	889.916	1276.99
WBGene00015997	C18H7.7	-3.32566	0.000139256	113.5	238.445	166.158	0	625.67	1241.59	1649.26	1082.76
WBGene00002059	ife-1	-2.25503	0.000139376	310.63	244.72	341.061	59.5879	1027.42	1274.27	597.409	1333.5
WBGene00013689	bath-40	-4.53957	0.000140218	0	41.2056	0	0	259.492	286.079	234.712	374.223
WBGene00015215	B0496.6	-3.74777	0.000141108	86.4471	90.8059	0	66.3322	857.776	1260.88	591.133	824.685
WBGene00020349	T08B2.11	-2.54582	0.000141108	169.288	44.4558	185.871	0	513.262	347.225	434.101	767.108
WBGene00007503	C09H10.9	-2.65004	0.000141899	0	0	229.201	160.178	632.913	570.893	535.299	597.433
WBGene00015422	C04E6.5	-2.19811	0.000142156	120.077	168.176	117.191	92.1371	573.672	328.387	478.974	878.223
WBGene00003162	mdh-2	-2.65943	0.000143222	121.123	127.23	0	30.9798	667.693	404.856	379.614	385.161
WBGene00015165	B0361.11	-2.31493	0.000144253	109.48	38.3335	160.274	84.0058	281.64	465.743	467.897	626.649
WBGene00021382	Y37F4.1	-2.56488	0.000144765	162.304	85.2441	118.803	249.077	1073.65	1479.57	554.926	774.173
WBGene00018301	F41G3.5	-4.27329	0.000145113	0	0	180.861	0	681.034	563.108	475.198	766.07
WBGene00235300	T06A10.107	-4.27301	0.000146023	163.944	0	240.006	0	1807.49	2092.31	1121.06	1563.99
WBGene00004759	sel-1	-3.34278	0.000146795	53.9665	0	0	41.4094	237.994	221.381	207.578	437.604
WBGene00008313	C54G4.3	-3.05178	0.000148137	130.365	136.938	95.4239	0	503.049	1069.57	390.008	808.373
WBGene00004958	spe-4	-2.23735	0.000151192	40.8056	257.179	59.7374	93.9324	359.908	632.372	558.065	583.914
WBGene00010829	M02B1.4	-3.71965	0.000151786	0	0	100.574	105.43	833.168	563.644	587.223	786.461
WBGene00018152	acs-4	-2.78873	0.000151786	22.9163	72.2152	67.0965	0	252.653	229.795	195.879	306.062
WBGene00013437	Y66D12A.11	-3.3769	0.000153444	58.0177	60.943	0	89.0357	447.754	846.221	247.956	885.56
WBGene00004973	spe-27	-2.33258	0.000160303	713.426	0	626.652	218.969	2359.67	1690.93	1097.66	2314.01
WBGene00007190	rmd-3	-2.813	0.000160303	159.317	167.35	0	122.247	966.065	1016.63	953.247	455.955
WBGene00021844	Y54E10BR.5	-4.49362	0.00016393	0	0	131.82	0	694.919	574.588	615.729	687.199
WBGene00022778	ZK616.8	-2.62869	0.000167012	361.346	253.044	176.331	92.422	1062.36	1647.01	1647.28	919.241
WBGene00016286	C31H1.1	-2.21536	0.000167039	198.234	69.4099	48.3675	50.7028	400.684	331.302	508.329	472.777
WBGene00016635	C44B11.6	-0.746813	0.000168711	32532.9	31905.1	38775.5	20655.2	50786.1	49734.4	54262.2	51634.4
WBGene00007633	C16D2.1	-2.38021	0.000168825	157.96	110.617	77.0821	121.206	638.559	431.99	630.086	803.683
WBGene00019643	K11C4.2	-2.29686	0.000170827	358.684	251.18	0	45.8706	659.085	1035.42	459.884	1140.59
WBGene00013696	Y106G6A.4	-3.27783	0.000174366	94.2261	197.954	137.942	0	727.194	858.964	724.867	1438.23
WBGene00011039	R05H5.4	-1.77445	0.000178615	358.401	161.345	299.818	196.433	846.727	980.154	743.986	830.343
WBGene00011900	T21C12.4	-2.00955	0.000180795	482.69	253.514	353.317	123.458	1153.03	953.375	1031.46	1534.92
WBGene00004908	snf-9	-2.12201	0.000185028	184.887	83.2326	77.3329	20.2667	203.839	409.318	383.798	529.134
WBGene00010289	F58H1.6	-1.86294	0.000186325	365.609	329.181	76.4619	200.384	806.173	476.127	1160.75	1195.83
WBGene00000263	F23H11.5	-2.99415	0.000188519	282.269	296.501	0	108.294	1244.81	1415.24	2050.81	942.471
WBGene00020841	T27A3.5	-2.61421	0.00018864	50.1326	0	146.783	153.87	442.172	548.41	685.623	478.254
WBGene00008874	F15H10.7	-2.97585	0.000190462	30.2666	0	44.3087	69.672	266.953	275.91	336.319	317.609
WBGene00002229	klp-19	-2.24994	0.000193657	36.0977	56.8768	52.8453	41.5475	238.788	246.8	185.13	206.618
WBGene00013306	Y57G11C.8	-3.26781	0.000196232	173.82	0	0	133.375	958.188	792.271	1040.02	580.371
WBGene00017213	F07E5.8	-3.29617	0.000204063	54.625	0	79.9682	0	150.561	323.674	163.42	468.998
WBGene00018196	nep-13	-4.45703	0.000206346	0	0	0	21.744	281.183	154.996	145.332	216.268
WBGene00011962	T23G5.2	-3.26237	0.000207733	23.5736	49.5245	34.5106	0	363.861	257.876	120.899	202.398
WBGene00007624	hrde-1	-4.52786	0.000210397	0	0	0	14.0841	60.7096	66.9297	141.203	262.654
WBGene00019255	H32C10.1	-3.00815	0.000211413	48.3049	0	0	148.26	585.821	308.243	412.891	645.144
WBGene00006536	tbb-1	-3.21912	0.00021288	43.31	45.4938	63.4037	33.2325	429.747	434.295	370.198	413.168
WBGene00011008	R04B5.11	-1.773	0.00021288	905.283	407.541	1135.96	297.702	2423.91	2122.09	2431.95	1727.24
WBGene00008124	C47A4.3	-3.66008	0.000213931	60.5049	0	0	92.8527	800.485	496.406	517.173	519.482
WBGene00016181	C28C12.11	-2.62131	0.000213931	73.5241	154.463	0	225.665	1134.85	804.294	502.764	771.543
WBGene00018087	F36D4.1	-2.95157	0.000217206	128.813	0	565.727	98.8402	1278.15	1761.39	880.835	1228.85
WBGene00011297	R102.10	-2.27046	0.000217927	118.255	124.217	173.119	181.477	1108.2	700.705	505.397	620.467
WBGene00001168	eef-1A.1	-1.61608	0.000218188	335.296	220.127	184.071	257.278	600.708	725.933	931.445	839.645
WBGene00014129	ZK892.5	-3.6316	0.000218188	76.7397	80.609	112.343	0	846.06	489.691	655.941	951.702
WBGene00016083	C25A8.2	-3.23989	0.000221974	391.882	0	191.232	0	864.105	1071.72	1228.21	1869.23
WBGene00004205	psr-1	-2.95389	0.000230673	46.8749	147.715	68.6225	0	361.759	427.311	360.602	715.481
WBGene00020140	ant-1.4	-2.23649	0.000231218	249.459	131.019	182.598	95.707	550.061	852.775	692.991	892.418
WBGene00012660	Y39A1A.24	-2.16817	0.00023196	418.85	175.988	367.905	64.278	831.213	1374.56	930.844	1118.8
WBGene00020347	ech-1.2	-2.93305	0.000234858	0	51.2746	35.7301	37.4552	215.268	289.238	229.481	209.551
WBGene00077559	R05D7.7	-4.44479	0.000235527	0	194.288	0	0	1427.45	2023.34	948.592	705.799
WBGene00009353	sdhd-1	-2.72893	0.00023652	107.486	338.718	314.709	0	1422.05	881.86	826.877	1333.01
WBGene00008920	eef-1G	-2.73504	0.000236821	0	134.684	125.138	32.7949	518.33	389.616	292.259	570.819
WBGene00009308	F32A11.3	-2.44073	0.000236821	210.956	110.796	77.2073	40.4675	407.016	673.076	540.952	704.365
WBGene00021880	Y54G2A.15	-3.23564	0.000236821	222.716	233.946	0	0	1718.82	812.111	761.477	1062.33
WBGene00007478	C09F9.1	-2.09542	0.000239513	377.452	264.323	552.571	386.166	1664.57	1146.95	1505.61	2280.51
WBGene00017195	glo-4	-3.24731	0.000239513	28.2637	14.8444	0	10.8436	218.127	141.708	72.4762	121.333
WBGene00045484	F34D10.9	-3.21671	0.000241039	166.253	0	0	0	366.59	416.779	390.793	396.503
WBGene00006518	bckd-1B	-2.27721	0.000241304	328.837	49.3453	68.7715	36.0459	621.505	642.358	401.538	672.22
WBGene00011133	R08A2.2	-2.44371	0.000245908	108.565	114.039	79.4667	124.955	897.701	494.838	463.985	569.626
WBGene00018332	F42A9.3	-2.94187	0.000245908	477.366	0	232.947	122.097	2105.2	1885.72	1088.09	1214.39
WBGene00021870	samt-1	-1.84304	0.000245908	210.103	220.697	246.064	96.7291	648.591	612.894	466.928	921.992
WBGene00007538	C12D8.9	-2.14799	0.00024662	694.35	547.021	762.371	133.196	2105.2	1898.91	1928.89	2815.17
WBGene00000875	cyk-4	-1.84646	0.000256309	223.387	58.6626	163.513	64.278	492.571	509.098	310.281	452.85
WBGene00018318	F41H10.5	-2.14339	0.000257726	260.992	205.614	95.5198	150.197	719.364	832.72	669.258	995.921
WBGene00010682	K08F8.5	-2.71561	0.000268404	158.733	0	77.459	81.1988	583.347	627.037	361.81	555.234
WBGene00012010	T25B9.4	-2.75278	0.000268404	38.5292	0	56.4049	118.256	254.872	316.109	395.2	588.096
WBGene00019425	K06A1.2	-2.73584	0.00026841	44.4365	46.6771	195.159	34.0968	195.966	486.099	455.791	678.262
WBGene00016839	C50F2.5	-1.94093	0.000271393	50.1326	105.321	220.175	346.208	663.259	594.111	814.177	813.031
WBGene00008333	C55A6.4	-3.61102	0.000271706	56.9989	59.8729	0	43.7361	502.733	623.522	292.323	706.883
WBGene00016398	C34D4.2	-2.5115	0.000275777	627.539	119.851	584.618	43.7746	2327.19	1872.21	1560.43	1741.55
WBGene00044633	F54H12.7	-1.99928	0.000281783	734.963	386.011	358.65	187.983	1755.65	1451.65	1570.55	1752.84
WBGene00000097	aip-1	-2.94067	0.000288015	122.61	64.3959	179.494	0	473.122	1061.82	366.807	526.35
WBGene00004320	rbx-1	-2.55839	0.000288015	373.65	98.1227	136.751	71.6769	1235.86	1021.86	558.918	1158.47
WBGene00004965	spe-11	-3.18001	0.000288015	64.7922	204.177	0	0	571.47	472.516	553.819	803.533
WBGene00018360	irld-8	-3.19407	0.000288015	111.549	117.174	0	0	676.412	508.442	286.044	638.493
WBGene00013085	mpz-6	-2.55259	0.000290523	130.496	68.5379	191.04	100.132	1007.11	654.28	725.029	373.47
WBGene00017737	F23C8.8	-2.3281	0.00029444	190.386	133.324	92.9054	146.086	839.609	404.964	650.94	1029.2
WBGene00020246	clic-1	-2.25496	0.00029466	63.7112	66.9237	559.62	97.7732	702.421	1161.58	762.411	547.011
WBGene00008299	C54D10.4	-1.6373	0.000301426	750.541	394.192	366.251	95.9836	965.389	1197.34	1389.99	1253
WBGene00003962	pdi-1	-3.55389	0.000301806	81.6113	0	59.7374	0	359.908	371.984	313.912	428.204
WBGene00077699	C45B11.8	-3.58218	0.000302749	170.398	0	498.909	0	1502.92	2330.02	728.25	1788.12
WBGene00045410	E01G4.7	-0.978209	0.00030365	2346.57	1574.79	2671.87	1300.4	3090.16	3684.06	4624.38	3668.77
WBGene00018000	F33D11.1	-2.43719	0.000308618	402.408	281.799	196.368	205.849	1774.63	1467.34	687.925	2047.4
WBGene00007700	C24H11.2	-2.16404	0.00031038	260.94	109.639	76.4005	120.134	978.138	475.744	446.082	746.791
WBGene00043952	ZC404.2	-3.55875	0.000312507	688.217	0	0	0	2023.37	2091.26	2156.96	1969.63
WBGene00006940	wee-1.3	-3.55179	0.000322636	0	28.3674	39.535	20.7219	178.644	196.947	277.001	309.154
WBGene00017088	akir-1	-2.1284	0.000326728	141.957	198.82	138.545	72.6173	469.526	776.448	404.465	677.119
WBGene00000098	air-1	-2.18216	0.000332982	137.062	143.973	133.768	70.1133	453.336	624.728	429.57	610.186
WBGene00010876	M05D6.3	-2.32588	0.000332982	200.376	157.859	0	76.8757	773.205	684.984	556.639	286.731
WBGene00011030	R05D7.5	-2.67735	0.000334711	146.001	0	71.246	74.6859	590.212	399.283	540.783	371.417
WBGene00010871	M05B5.3	-2.11036	0.000335083	121.957	85.4042	119.026	124.773	493.014	518.821	590.717	349.032
WBGene00006038	ssp-9	-2.65231	0.000345415	156.062	491.793	456.934	0	1548.53	1422.66	1333.96	1786.55
WBGene00006487	zipt-22	-3.13282	0.00034711	50.5621	106.223	74.0204	0	390.215	368.739	432.185	627.056
WBGene00004496	rps-27	-2.87764	0.000357666	547.093	191.56	0	139.931	2412.7	1163.7	1558.78	1739.71
WBGene00004959	spe-5	-2.55056	0.000360047	79.0283	41.5065	173.54	30.3198	653.469	324.19	202.651	527.738
WBGene00019165	mpz-4	-2.66082	0.000374131	103.296	108.505	151.221	0	626.367	376.659	353.175	689.796
WBGene00002206	kin-24	-2.33872	0.000380589	151.775	79.7139	111.095	29.1148	460.166	345.895	227.03	760.146
WBGene00015696	C10H11.7	-2.88244	0.000381025	0	198.434	0	96.6352	694.245	688.837	322.944	660.788
WBGene00000182	arf-1.2	-2.73055	0.000386465	146.22	51.1976	642.177	74.798	1397.14	1021.92	1083.19	2045.86
WBGene00006052	ssq-3	-4.33295	0.000386675	0	0	0	42.8705	246.391	611.18	238.781	319.796
WBGene00012156	ebp-2	-2.48322	0.000387889	55.679	116.973	163.023	85.4468	613.865	507.57	428.331	690.515
WBGene00017112	E03H12.5	-3.14727	0.000395576	0	85.5649	119.25	125.007	808.269	965.337	835.522	310.835
WBGene00185117	C45B11.9	-3.09919	0.000395576	229.406	0	671.676	176.026	2023.37	2091.26	1764.78	2188.47
WBGene00015009	B0041.5	-4.58007	0.000397881	0	0	0	0	375.238	155.131	181.824	81.1715
WBGene00194912	ZK856.18	-2.63582	0.000412914	200.582	70.232	97.8807	51.3033	663.429	548.551	514.35	829.186
WBGene00008336	C55A6.7	-2.40011	0.00041519	64.7922	0	379.41	149.148	428.603	649.709	609.2	1112.58
WBGene00003431	msp-33	-2.08472	0.000415737	141.442	148.574	1449.45	325.591	2495.05	2320.89	1571.69	1214.39
WBGene00007863	C32C4.3	-1.8546	0.000423038	309.397	270.831	226.471	39.5675	795.928	658.107	705.228	737.893
WBGene00194839	C01B10.44	-3.15043	0.000425756	0	0	0	278.299	999.674	661.258	620.029	951.498
WBGene00011425	T04B2.7	-2.64944	0.000426973	55.394	174.561	0	85.0093	549.65	403.977	426.138	739.824
WBGene00021579	clec-73	-4.00107	0.000427887	34.1155	0	49.9433	0	225.675	279.897	262.445	357.999
WBGene00001424	fis-1	-4.54406	0.000433599	0	0	0	0	256.547	636.372	397.797	776.948
WBGene00011529	T06D8.9	-4.29754	0.000433599	0	0	0	34.9092	451.43	290.314	272.213	130.204
WBGene00044300	D1022.9	-2.15259	0.000439272	183.914	64.3959	448.736	47.0401	608.3	670.624	733.613	818.767
WBGene00010728	K09G1.2	-2.10028	0.000441329	3091.51	874.298	2436.98	456.186	6685.73	8779.84	5793.19	7599.94
WBGene00022708	ZK354.7	-3.51859	0.00044889	96.1804	0	0	147.601	1378.51	701.424	657.69	642.277
WBGene00002202	kin-19	-4.57703	0.000449391	0	0	0	0	188.558	187.089	29.2374	228.418
WBGene00008935	F18C12.4	-4.27474	0.000452863	0	106.555	0	0	335.516	647.31	606.95	870.945
WBGene00007255	cnnm-4	-3.08028	0.000453864	37.5922	39.4877	110.066	0	248.674	239.883	385.589	430.345
WBGene00009683	F44D12.6	-2.49117	0.000464505	292.111	76.7101	0	112.071	644.11	466.005	811.478	975.336
WBGene00021097	cdc-37	-2.5848	0.000470083	133.401	46.7091	130.195	34.1202	588.301	202.68	266.06	890.829
WBGene00020282	mps-3	-2.09159	0.000474007	420.206	441.393	461.37	0	1621.48	1436.47	808.145	1302.82
WBGene00011215	R10E9.3	-2.24457	0.000474529	167.756	264.323	245.587	128.722	1109.72	1146.95	932.046	480.107
WBGene00007222	C01F6.2	-3.09277	0.000493712	79.9037	41.9663	58.4875	0	264.283	546.301	204.896	381.131
WBGene00020053	R13A5.11	-2.84724	0.000498278	135.82	47.556	0	34.7388	549.054	371.439	193.489	561.464
WBGene00020007	R11F4.1	-2.43778	0.000502417	66.5523	69.908	97.4292	25.5333	330.185	394.348	255.988	317.447
WBGene00016778	nep-3	-2.35105	0.000504131	99.9309	69.9797	0	76.6785	477.423	212.559	313.196	381.327
WBGene00019248	H27M09.5	-4.47698	0.000504991	0	0	0	0	255.859	211.555	247.956	276.737
WBGene00022599	ZC395.10	-2.80169	0.000508085	260.381	91.1701	127.062	0	478.454	791.211	890.256	910.792
WBGene00011351	T01H3.5	-2.00201	0.00050965	542.824	456.155	317.867	83.3035	1675.71	1484.51	1299.16	932.115
WBGene00020377	T09B4.3	-2.58527	0.000519619	171.072	179.698	250.441	0	943.039	701.77	658.015	897.592
WBGene00194650	C36A4.14	-0.894549	0.000520888	1593.92	1352.31	2243.68	1787.52	3920.16	3241.35	2724.85	2982.65
WBGene00044777	T02B11.9	-2.64026	0.000522266	446.198	117.174	0	85.5936	1106.86	508.442	1239.53	1383.4
WBGene00021888	Y54G2A.23	-2.20226	0.000527063	183.914	289.781	403.862	70.5602	1013.83	1089.76	786.014	1052.7
WBGene00000268	bre-3	-2.46923	0.00053223	153.045	32.1524	44.8101	23.4868	168.733	251.128	261.634	700.807
WBGene00009401	F35C11.2	-2.34827	0.00053307	96.3231	101.18	282.024	0	477.886	790.272	329.333	459.45
WBGene00003448	msp-55	-4.22561	0.000540096	0	149.224	0	0	626.492	777.015	728.568	1219.7
WBGene00022650	ZK84.2	-1.81018	0.000544064	336.382	441.679	369.335	193.583	1019.87	996.598	1221.99	1283.6
WBGene00016953	C55C3.3	-2.31608	0.000549234	41.0118	129.239	240.157	0	406.943	560.795	385.609	352.119
WBGene00013311	sec-61	-1.83649	0.000558491	234.058	92.1973	85.6622	44.899	354.819	480.075	375.119	390.75
WBGene00002208	kin-26	-2.55295	0.000560438	415.573	48.503	743.573	106.292	2341.77	1346.97	1460.33	2202.48
WBGene00015345	C02F5.2	-3.43148	0.00056283	0	156.411	217.987	114.256	1149.17	1221.66	1654.6	852.301
WBGene00023068	rpl-41.2	-3.0419	0.00056283	452.416	0	662.315	0	1246.98	2062.11	1740.19	2589.57
WBGene00020628	T20F5.6	-2.76947	0.000568697	46.0928	0	67.4776	17.6839	152.453	231.1	196.992	219.857
WBGene00008725	F13A7.7	-3.0612	0.000571259	57.4021	0	84.0338	88.091	379.717	523.277	686.911	328.561
WBGene00006733	ufd-1	-2.0351	0.000586822	141.751	99.2653	69.1719	181.279	468.843	559.952	565.427	540.907
WBGene00012642	Y39A1A.2	-2.4826	0.000586822	194.668	306.725	142.492	74.6859	858.491	1064.75	415.987	1578.52
WBGene00021375	Y37E11B.2	-0.714741	0.000587493	6116.28	5822.36	9886.63	5377.53	11028	11615.8	10510.4	10818.7
WBGene00017354	F10E9.2	-2.84455	0.000590685	226.208	0	110.386	57.8577	1163.85	893.582	322.257	431.595
WBGene00017978	msrp-1	-2.47102	0.00059295	494.328	173.084	241.224	252.87	2906.67	1351.89	1408.44	943.155
WBGene00021456	Y39F10B.1	-3.95834	0.000598047	0	0	0	53.6227	462.282	159.264	238.935	266.669
WBGene00011493	T05F1.8	-2.76554	0.000599816	98.0691	103.014	71.7841	0	324.366	581.098	419.129	374.223
WBGene00018471	F45E4.6	-2.27272	0.000599816	210.785	110.707	77.1446	80.8693	871.469	240.189	450.427	804.336
WBGene00000063	act-1	-3.03062	0.000599891	44.4365	46.6771	65.0528	34.0968	391.932	324.066	265.878	508.697
WBGene00016612	C43G2.3	-2.59425	0.00060594	181.093	190.224	132.555	69.4776	698.796	577.794	696.56	1382.07
WBGene00015572	C07G1.6	-2.80504	0.000617025	170.847	89.7306	0	131.093	659.259	700.847	438.1	1222.38
WBGene00006924	vig-1	-1.96947	0.000618524	69.9211	110.17	307.083	26.8258	462.531	446.18	448.244	366.867
WBGene00003463	msp-76	-2.05912	0.000621871	574.529	603.498	210.27	220.422	2058.62	916.545	1596.03	2192.35
WBGene00021110	W09C3.2	-2.28126	0.000626582	127.883	0	187.214	65.4176	469.972	427.452	400.8	406.657
WBGene00008255	C51E3.10	-1.59729	0.000629935	1311.55	826.609	1152.03	503.187	2168.99	3467.26	1233.17	4254.04
WBGene00013449	Y67A6A.1	-1.92887	0.000629935	1016.67	305.124	637.867	111.444	2081.65	1721.19	2234.6	1385.54
WBGene00008480	eif-2A	-4.17468	0.00063502	0	0	46.0476	0	208.072	229.39	134.43	150.034
WBGene00015032	B0207.9	-1.79408	0.000637103	1004.59	131.906	183.834	578.129	1522.91	1602.62	2039.38	1796.92
WBGene00015386	C03B8.3	-3.38641	0.000637909	79.561	0	232.947	0	877.165	580.222	680.057	455.396
WBGene00018792	F54C1.8	-3.04718	0.000637909	178.848	0	0	137.233	887.314	407.594	840.797	853.083
WBGene00219707	linc-8	-0.614442	0.000637909	8503.42	7534.1	8768.13	6581.54	12228.4	12200.5	13019.9	10228.3
WBGene00010092	F55C5.2	-1.8682	0.000643427	130.104	409.991	95.2327	249.576	1147.52	770.916	667.246	806.753
WBGene00013521	Y73F8A.12	-2.76981	0.000643505	332.932	174.86	0	255.464	1835.3	1214	996.021	1746.85
WBGene00019337	K02F6.3	-3.02924	0.000657661	16.7152	0	24.4702	25.6516	110.572	91.4252	157.162	191.351
WBGene00012946	Y47H9B.2	-2.55963	0.000684957	196.534	0	95.9053	100.536	577.814	477.761	783.952	499.97
WBGene00003952	pbs-6	-3.40172	0.000698338	0	0	216.497	56.7374	815.224	269.625	505.627	846.476
WBGene00018497	msrp-3	-4.17623	0.000698338	0	164.326	0	0	862.37	570.435	668.586	1492.38
WBGene00021996	Y59E9AL.6	-2.57462	0.000698338	168.847	177.361	123.592	64.7795	1116.93	692.644	360.81	966.458
WBGene00219689	linc-41	-2.25012	0.000698338	785.344	274.981	191.617	0	1010.15	2147.76	1678.2	874.066
WBGene00019020	F57H12.5	-4.41081	0.000721373	0	0	0	0	193.87	128.24	90.183	167.751
WBGene00001839	hdl-1	-4.1769	0.000729277	0	0	34.2989	0	154.984	42.7157	140.183	201.156
WBGene00013299	irld-18	-3.0638	0.00073573	182.621	95.9145	133.674	0	1006.7	166.477	780.487	1219.51
WBGene00010992	R03D7.8	-2.37946	0.000746394	108.747	38.0766	53.0666	55.6287	319.717	363.489	278.857	380.387
WBGene00015629	C09B9.4	-2.55153	0.000746519	161.23	169.359	0	0	533.27	489.922	597.189	307.618
WBGene00185006	F59B2.15	-4.15302	0.000749343	0	0	0	113.475	489.134	1078.5	1011.25	705.397
WBGene00004972	spe-26	-2.77505	0.000754118	0	0	104.614	82.249	551.499	228.001	213.786	272.686
WBGene00016351	C33F10.1	-2.97114	0.000755828	107.843	113.281	315.755	0	951.185	786.48	645.263	1131.68
WBGene00006644	tsp-18	-2.26104	0.000757075	44.3758	139.84	64.9639	102.151	391.397	364.076	417.238	550.335
WBGene00011638	ostb-1	-2.12797	0.000760547	156.627	164.524	114.647	30.0455	431.705	428.342	200.818	896.509
WBGene00018712	F52G3.4	-2.62272	0.000768894	85.7053	0	0	32.8815	212.604	78.1289	183.144	327.043
WBGene00017817	F26B1.5	-3.02132	0.000773894	56.3557	0	0	129.728	683.458	308.243	481.707	376.334
WBGene00003041	lin-61	-2.53788	0.000774823	349.355	305.808	340.959	0	1572.76	1406.58	1443.31	1222.01
WBGene00015627	C09B9.2	-2.03326	0.000775379	421.961	0	264.741	46.2539	664.593	659.416	618.302	862.588
WBGene00016177	C28C12.1	-3.35525	0.000792793	0	0	247.184	64.7795	744.621	538.723	432.972	966.458
WBGene00002879	let-754	-1.95923	0.000809041	411.642	61.7711	258.267	45.1227	713.173	804.112	804.241	504.895
WBGene00008740	F13D12.5	-3.8515	0.000816736	0	45.9537	0	33.5684	434.09	239.283	224.364	417.344
WBGene00004042	plk-1	-1.76121	0.000830247	252.178	88.2977	164.078	21.5	401.595	408.684	287.402	588.064
WBGene00019949	R08C7.5	-3.01502	0.000842294	0	0	64.3481	101.182	436.148	200.347	262.998	545.118
WBGene00012712	ttm-1	-2.57069	0.000852564	36.3097	76.281	106.311	27.861	200.158	628.898	217.253	277.109
WBGene00015814	oatr-1	-3.82774	0.000858798	43.2235	45.403	0	0	381.234	236.415	406.404	247.405
WBGene00008590	F08H9.2	-2.95351	0.000893477	127.548	0	186.723	195.739	1265.6	930.179	981.205	851.742
WBGene00013526	Y73F8A.20	-4.11829	0.000895642	0	0	55.973	0	210.768	139.417	130.725	364.746
WBGene00019432	knl-2	-4.1438	0.000897317	0	22.5962	0	0	23.7166	137.269	147.098	164.172
WBGene00004373	rme-1	-2.54305	0.000899564	40.0011	42.018	0	30.6934	176.406	182.325	85.4785	267.121
WBGene00009049	F22B8.7	-2.23831	0.000901561	114.299	60.031	83.6639	175.407	567.069	520.974	439.642	654.231
WBGene00022358	Y92H12A.2	-2.75811	0.000901561	48.8317	51.2939	35.7436	0	215.349	66.7724	354.785	209.629
WBGene00002070	ile-1	-3.82863	0.000915262	34.4778	36.2163	0	0	190.06	220.01	176.822	427.584
WBGene00021215	Y18H1A.11	-4.1007	0.000915262	72.8639	0	0	0	401.665	464.959	498.25	208.531
WBGene00015467	basl-1	-2.71433	0.000928607	41.2726	86.7072	60.421	31.6691	455.033	451.488	141.113	354.358
WBGene00015034	B0207.11	-2.34063	0.000933397	73.4409	154.288	215.028	112.705	809.691	602.538	502.196	770.67
WBGene00009126	pyk-1	-2.94504	0.000947985	0	34.6169	24.1224	12.6435	163.5	75.1048	126.76	157.192
WBGene00017647	F20H11.4	-4.09244	0.000982851	0	45.2523	0	0	142.488	157.087	331.409	287.682
WBGene00015004	B0034.4	-3.33464	0.000995445	86.7938	91.1701	0	66.5982	765.526	632.969	296.752	993.591
WBGene00016496	C37C3.2	-2.53113	0.000995445	0	94.5405	43.9197	46.0402	297.685	410.231	128.218	228.961
WBGene00018395	mtch-1	-2.03261	0.00100071	0	152.335	212.306	148.371	479.665	528.81	454.519	553.392
WBGene00008514	F02A9.4	-3.77433	0.00102506	17.4287	0	25.5147	0	96.0761	127.104	134.076	133.012
WBGene00004464	rpn-8	-2.48615	0.00102974	52.6108	110.527	77.0196	80.7382	406.026	335.72	404.727	652.463
WBGene00008530	F02E9.5	-4.05933	0.00105673	81.3556	0	0	0	627.866	296.655	347.698	465.668
WBGene00007570	C14A6.6	-4.04897	0.00107258	90.5464	0	0	0	499.14	412.71	386.978	604.654
WBGene00008780	hxk-1	-3.77343	0.00108079	0	0	88.9492	0	200.964	138.471	285.643	231.853
WBGene00016954	C55C3.4	-3.77394	0.00108079	0	98.264	0	0	257.841	469.026	279.862	312.346
WBGene00022621	ZC477.7	-3.78896	0.00108079	0	0	128.783	67.5006	484.937	400.966	601.546	1007.05
WBGene00010460	clec-142	-1.65565	0.00109527	195.665	246.637	343.733	120.11	690.311	820.494	234.146	970.633
WBGene00219685	linc-75	-3.31232	0.00109527	0	0	204.832	214.722	617.04	1658.13	837.173	1067.82
WBGene00013165	Y53F4B.19	-4.05481	0.00112866	0	61.6594	0	0	323.583	321.063	150.522	447.984
WBGene00012094	T27E9.2	-2.71009	0.0011318	547.093	0	0	279.862	804.232	2493.65	1247.03	1391.77
WBGene00013148	Y53F4A.2	-1.88551	0.0011318	1166.26	408.355	569.115	298.296	2143.01	2126.32	2658.33	1854.31
WBGene00019997	R10F2.6	-4.04487	0.00113455	0	0	0	14.1441	101.614	134.43	78.78	70.3394
WBGene00050956	C14A6.13	-2.32115	0.00116636	85.4234	89.7306	375.167	131.093	659.259	467.231	876.199	1059.39
WBGene00001683	gpd-1	-1.85964	0.00117493	457.195	60.031	0	219.258	567.069	520.974	1025.83	763.269
WBGene00013709	csnk-1	-2.90184	0.00118102	0	59.1973	41.251	21.6213	248.53	256.869	120.427	241.929
WBGene00013198	Y54E5A.2	-3.79005	0.00119832	68.8095	0	0	0	341.383	62.7267	294.079	295.392
WBGene00010181	F57A8.6	-2.11291	0.00119998	336.382	58.8905	82.0744	43.0185	618.106	511.076	670.895	427.868
WBGene00044476	F56D6.14	-1.81739	0.00121026	687.003	902.053	754.303	131.787	1893.56	1722.25	2055.28	2457.69
WBGene00020978	W03B1.9	-3.74958	0.00121401	33.0896	0	48.4415	0	328.333	211.151	113.135	284.1
WBGene00017565	ddo-2	-4.0391	0.00122768	0	0	0	31.2323	134.627	296.841	139.166	271.81
WBGene00004700	rsp-3	-2.47266	0.0012586	166.359	43.6869	0	31.9125	229.265	417.046	462.142	277.73
WBGene00022258	Y73C8B.1	-4.30737	0.00126726	0	0	0	0	270.867	335.947	210	117.188
WBGene00003951	pbs-5	-3.23291	0.00127129	61.3048	0	179.494	0	270.356	502.968	524.01	467.867
WBGene00044122	T28B8.6	-3.30339	0.00127503	0	0	0	233.146	669.984	830.957	432.86	1062.83
WBGene00004975	spe-39	-1.8933	0.00127505	103.105	72.2025	100.627	131.857	568.37	438.622	235.014	327.866
WBGene00019007	ucr-11	-4.02568	0.00127505	0	0	0	177.279	764.164	1053.07	1777.34	1102.03
WBGene00022336	Y82E9BR.3	-2.48139	0.00128288	526.962	0	0	80.8693	580.979	864.681	900.854	1206.5
WBGene00020802	btb-2	-2.62031	0.00128567	63.8365	0	186.907	97.9655	563.042	407.353	491.085	548.087
WBGene00015511	C06A6.7	-1.90616	0.00130295	176.899	185.818	0	271.474	845.138	376.275	655.226	787.533
WBGene00001037	dnj-19	-2.17534	0.001309	42.2668	177.592	61.8764	64.8639	279.596	423.834	397.408	443.537
WBGene00017833	F26F12.2	-1.9289	0.00132613	153.843	323.2	112.609	236.092	593.645	771.337	1051.99	807.195
WBGene00016389	C34B2.4	-2.30715	0.00134637	404.917	141.778	197.593	207.133	1190.46	738.245	1038.32	1802.65
WBGene00008262	ril-1	-4.31077	0.00134802	0	0	0	0	481.998	697.438	280.266	208.531
WBGene00015097	B0273.1	-2.31242	0.00135568	421.57	88.5653	0	64.6954	1022.52	768.605	648.615	563.035
WBGene00012754	Y41C4A.7	-2.06253	0.0013989	246.851	86.4325	361.377	126.275	544.309	900.116	914.327	784.966
WBGene00006911	vha-2	-2.41717	0.00143273	68.1951	71.6337	299.503	52.3272	451.113	435.166	582.906	780.679
WBGene00016416	C34F11.5	-3.69322	0.00143273	23.0956	0	33.8108	0	203.705	147.378	98.7062	176.261
WBGene00012514	Y26E6A.3	-2.63817	0.00144168	154.945	162.757	0	59.4457	854.137	282.495	529.762	812.974
WBGene00022705	ZK354.2	-2.62321	0.00145673	86.6201	136.481	0	0	381.997	394.814	185.099	413.168
WBGene00022632	ZC581.2	-3.9809	0.00147583	0	55.085	0	0	231.265	239.025	179.298	400.219
WBGene00002363	let-92	-3.72193	0.00149825	36.8664	38.7253	0	0	162.582	470.503	157.56	211.018
WBGene00012637	Y38H8A.3	-3.25831	0.00149943	0	63.615	0	92.9393	667.693	552.077	207.062	346.645
WBGene00020461	T12C9.7	-4.27953	0.00150905	0	0	0	0	93.2595	154.222	253.061	121.043
WBGene00003587	ned-8	-2.86547	0.00151853	0	159.708	222.581	233.328	1173.39	831.606	779.756	1740.53
WBGene00010246	F58D5.7	-1.90765	0.00153087	150.981	237.89	331.543	173.775	416.143	894.621	903.368	936.209
WBGene00016382	C33H5.16	-2.34883	0.00153087	177.868	249.115	0	0	196.1	864.769	456.104	622.166
WBGene00017393	nep-5	-2.17458	0.00153087	65.9774	34.6521	0	126.564	254.592	330.797	253.777	346.175
WBGene00012905	Y46G5A.14	-2.1349	0.00154477	276.852	145.406	607.946	212.433	1373.54	1009.51	1301.53	1320.55
WBGene00007244	C01G12.3	-1.83111	0.00154574	248.742	261.284	242.764	254.485	639.894	982.598	992.205	949.178
WBGene00004501	rpt-1	-2.15764	0.00155293	81.2538	170.701	118.951	0	313.54	296.283	347.263	542.599
WBGene00003989	pfn-1	-2.64948	0.00158051	370.452	0	0	71.0634	1123.17	422.13	474.972	971.858
WBGene00006910	vha-1	-3.96131	0.00158361	79.6586	0	0	0	263.472	363.083	544.713	379.962
WBGene00004966	spe-12	-2.59177	0.00160445	148.393	0	108.62	113.864	818.019	473.461	507.361	495.471
WBGene00017056	D2062.4	-2.89018	0.00160837	141.134	74.1253	0	54.1472	155.601	771.947	422.226	740.513
WBGene00012208	W02D9.2	-3.22269	0.00161668	116.766	0	0	44.7981	386.205	212.887	598.841	445.567
WBGene00013429	Y66D12A.3	-1.88487	0.00161668	171.599	120.168	251.213	131.671	567.568	677.862	684.49	436.538
WBGene00008272	C53B4.2	-2.40355	0.0016177	43.9849	46.2027	64.3917	101.251	290.962	400.966	413.563	293.724
WBGene00020084	R105.1	-3.22735	0.0016247	92.878	0	0	142.534	307.196	677.34	714.497	886.035
WBGene00044492	Y54G2A.49	-2.56828	0.00164103	110.977	233.146	162.465	85.1546	734.12	809.335	853.733	952.828
WBGene00011273	R53.4	-2.57024	0.00166199	97.9212	205.717	143.352	75.1365	755.711	535.589	836.993	840.731
WBGene00000475	cey-4	-1.6406	0.00167186	303.609	106.306	296.312	155.309	557.885	553.54	648.783	820.635
WBGene00018161	F38A5.2	-4.23878	0.00170824	0	0	0	0	181.482	120.046	56.2805	125.626
WBGene00219547	T06A10.106	-2.41901	0.00171493	687.003	721.643	0	527.148	3029.7	1565.68	2348.89	4260
WBGene00018284	F41E6.1	-3.64758	0.00172499	132.493	0	0	101.664	1022.52	724.685	679.501	1011.16
WBGene00023490	F36A2.14	-1.71889	0.00172499	238.903	188.211	174.871	229.142	921.871	544.458	714.716	626.745
WBGene00012831	Y43F8C.9	-2.7681	0.00174146	2063.53	500.21	464.754	0	6125.14	5064.53	4341.72	4997.11
WBGene00011260	cnnm-5	-1.92167	0.00174715	119.727	0	43.8184	137.802	230.999	300.142	281.429	428.311
WBGene00018698	vha-18	-2.55707	0.00179066	43.1374	90.6249	126.302	0	380.474	196.62	331.85	411.521
WBGene00009149	F26D2.10	-3.17329	0.00182538	34.6249	18.1854	0	0	114.523	94.6922	88.7882	181.673
WBGene00003920	par-5	-2.79853	0.00183182	103.296	54.2524	75.6103	0	398.597	329.577	264.881	492.712
WBGene00011379	T02E1.7	-2.22276	0.00186795	131.687	69.1635	192.783	101.046	725.93	540.206	450.244	502.506
WBGene00000099	air-2	-3.91512	0.00191304	0	0	0	44.4384	383.104	316.767	247.514	165.746
WBGene00018158	comp-1	-1.89332	0.00191411	92.4811	48.5721	67.6939	248.368	407.844	505.834	434.771	529.349
WBGene00000962	dhc-1	-4.2451	0.00192428	0	0	0	0	25.675	8.49166	7.96221	26.6592
WBGene00019507	K07H8.7	-1.97578	0.00194613	489.053	256.856	715.949	0	1752.35	780.185	940.553	1632.91
WBGene00014997	AC7.3	-1.71836	0.00196201	431.087	90.5647	631.09	264.624	1615.94	1336.13	589.563	904.744
WBGene00022170	Y71H2AM.5	-3.61848	0.00196201	0	107.733	150.146	0	452.301	1028.45	525.996	587.051
WBGene00001005	dlc-1	-2.05354	0.0019743	105.564	110.887	309.08	405.004	581.924	1539.71	902.319	906.349
WBGene00011171	R09E10.1	-2.00378	0.00198996	178.848	62.6219	261.824	91.4885	591.543	434.767	509.574	682.467
WBGene00016741	C48B6.3	-3.61868	0.00202905	0	53.2775	74.2517	0	167.758	323.655	260.122	532.244
WBGene00017681	slc-17.5	-4.20568	0.00203374	0	0	0	0	113.794	188.18	117.631	65.6426
WBGene00010634	K07F5.6	-2.35914	0.00205854	131.067	45.8918	63.9584	33.5232	481.673	278.788	373.436	250.069
WBGene00021720	Y49F6B.8	-1.99553	0.00206083	59.6707	188.038	174.71	183.145	921.023	271.979	408.034	853.867
WBGene00013170	Y53F4B.24	-2.11091	0.00207582	55.7747	234.348	81.6514	85.5936	553.428	660.974	333.718	425.662
WBGene00003926	pas-5	-2.01423	0.00208375	303.728	159.521	222.321	58.2637	1088.3	622.975	519.229	651.935
WBGene00005011	F26F4.8	-1.89054	0.00208375	172.359	181.049	0	220.422	633.422	837.984	491.085	383.661
WBGene00011324	T01C3.9	-1.93328	0.00208723	225.032	177.284	247.077	0	434.174	461.563	577.046	751.364
WBGene00021471	Y39G10AR.15	-2.69242	0.00212173	125.09	229.945	91.5628	0	896.432	912.256	240.575	775.665
WBGene00022700	ZK353.4	-1.94572	0.00213327	284.121	74.6119	311.955	109.005	469.869	1100.77	546.426	677.613
WBGene00017636	F20D6.6	-3.57382	0.00218449	59.3978	0	86.9553	0	392.919	270.735	406.167	396.649
WBGene00004904	snf-5	-3.62142	0.00219061	26.542	27.8803	0	0	117.051	72.587	181.497	303.845
WBGene00022243	Y73B6BL.22	-1.979	0.00220002	281.047	442.826	0	539.128	2168.99	640.504	1321.25	1474.62
WBGene00010402	H16D19.4	-1.26323	0.00222285	1069.3	1444.13	894.515	1289.34	3705.15	3202.82	2741.99	1894.45
WBGene00008661	F10G8.1	-2.10154	0.00223537	285.245	119.851	83.5169	0	691.866	416.046	487.633	435.387
WBGene00009016	F21D9.2	-4.21788	0.00227263	0	0	0	0	316.991	157.261	294.912	54.8573
WBGene00022542	ZC190.8	-3.1231	0.00229282	0	92.6566	129.133	67.6841	875.258	321.645	753.976	420.746
WBGene00021908	Y55B1AR.4	-2.51982	0.0023231	0	187.35	87.035	45.6186	327.732	379.376	406.539	623.876
WBGene00044347	Y71G12B.30	-3.12771	0.00236041	0	0	184.907	48.4586	696.271	518.136	161.943	361.482
WBGene00008505	F01G4.6	-3.59751	0.00236348	0	0	99.4165	0	112.306	185.719	377.303	161.961
WBGene00002297	ect-2	-2.36902	0.00237924	38.1108	20.0162	27.8962	29.243	168.07	243.192	65.1513	127.249
WBGene00005019	sqv-1	-2.22852	0.00238245	35.9877	113.407	158.052	0	277.737	295.257	153.804	514.971
WBGene00007699	C24H11.1	-2.1229	0.00239502	155.563	0	75.9123	159.155	514.529	236.352	664.848	395.743
WBGene00013068	Y51A2B.4	-3.12136	0.00240222	183.395	0	0	0	336.99	445.82	261.265	583.181
WBGene00008063	C41G7.6	-2.20429	0.00240485	162.915	171.13	119.25	125.007	269.423	742.567	835.522	777.087
WBGene00044127	BE10.5	-2.08157	0.00240485	309.151	0	452.582	474.433	1704.21	1268.2	1321.25	1032.23
WBGene00018010	F33E11.2	-3.85426	0.00241549	63.7738	0	0	0	492.177	232.545	218.046	243.355
WBGene00004460	rpn-3	-2.34025	0.00242853	139.918	36.7431	51.2081	0	192.825	255.097	239.192	400.434
WBGene00009501	F37A8.1	-1.84098	0.0024539	393.465	206.652	144.003	301.912	759.146	1076.05	756.717	1313.75
WBGene00015689	spch-2	-2.3238	0.00252951	0	102.704	286.272	225.07	970.166	534.783	668.586	839.465
WBGene00000257	bmk-1	-2.06951	0.0025329	0	44.5721	62.1191	65.1183	140.346	193.407	181.348	202.398
WBGene00001746	gsk-3	-2.30268	0.00260086	30.4511	95.9595	44.5789	23.3656	201.435	249.833	234.256	232.397
WBGene00002198	kin-14	-1.91492	0.00260337	184.175	145.096	67.4058	70.6602	203.054	419.735	590.347	527.097
WBGene00016507	abhd-5.2	-2.1933	0.00260754	86.7938	0	63.5309	133.196	287.072	474.727	296.752	331.197
WBGene00006373	syx-5	-3.82501	0.00265122	0	0	0	33.1661	142.963	236.415	184.729	206.171
WBGene00010244	F58D5.5	-3.52517	0.00271732	23.0464	24.2085	0	0	152.453	147.064	78.7968	175.886
WBGene00021113	gsp-3	-1.60945	0.00275237	234.375	369.288	600.447	0	516.799	961.45	901.505	838.455
WBGene00003435	msp-40	-2.30643	0.00275735	425.252	148.898	207.516	108.767	1093.97	646.098	1332.79	1217.04
WBGene00013463	kdp-1	-3.05374	0.00277666	119.782	0	350.709	0	924.422	764.351	409.54	1028.42
WBGene00008871	tag-314	-3.50755	0.00280749	0	54.469	75.9123	0	285.849	283.623	398.909	247.34
WBGene00020898	T28D9.9	-3.50711	0.00280749	70.4141	0	103.083	0	310.528	449.326	481.498	403.04
WBGene00010874	M05D6.1	-4.20576	0.00288196	0	0	0	0	55.8756	184.801	86.6395	386.784
WBGene00018082	F36A4.3	-3.82153	0.00288196	0	142.37	0	0	298.859	864.882	463.404	775.789
WBGene00001245	elo-7	-2.0543	0.00288358	173.742	60.8343	169.567	88.8768	319.254	369.561	544.531	718.234
WBGene00013800	Y116A8C.23	-2.72218	0.00288358	142.061	74.6119	0	54.5027	626.492	582.761	303.57	406.568
WBGene00022090	Y69A2AR.19	-2.18243	0.00288454	31.5231	16.5563	69.2223	12.0941	121.64	71.841	215.558	105.253
WBGene00019531	scrm-5	-2.0567	0.00289105	133.173	209.832	97.4792	102.186	367.06	849.802	569.155	444.653
WBGene00003424	msp-3	-3.0394	0.00292576	142.372	0	416.852	0	941.798	1297.86	851.86	543.279
WBGene00000878	cyn-2	-3.52166	0.00292756	92.3496	0	135.195	0	509.08	336.743	394.684	969.093
WBGene00044784	F13H10.8	-4.14339	0.00293218	0	0	0	0	658.681	181.542	340.445	189.981
WBGene00004953	spd-2	-2.49038	0.00299462	0	102.089	0	18.6435	187.514	221.492	103.841	185.431
WBGene00022646	acl-9	-3.07857	0.00301214	44.3455	0	0	68.0539	146.674	282.977	303.238	380.741
WBGene00194647	Y51H4A.935	-3.50534	0.00302515	0	234.348	326.605	0	737.904	1016.88	1334.87	2128.31
WBGene00015988	C18H2.1	-1.95364	0.00308408	36.6582	25.6711	53.6658	9.37615	94.3039	77.9745	94.0022	174.856
WBGene00015305	C01G5.3	-2.19097	0.00308701	105.995	55.6696	0	162.663	175.29	579.748	453.001	455.024
WBGene00006053	ssq-4	-2.11558	0.00309999	166.608	0	81.3021	170.455	734.748	354.387	189.881	688.742
WBGene00010491	K02B7.3	-2.5438	0.00309999	199.452	0	291.988	76.5215	1649.23	454.552	681.937	285.409
WBGene00017955	F31E8.5	-3.50444	0.00314545	0	90.0267	0	0	141.736	195.322	256.402	408.804
WBGene00007230	C01G10.1	-3.049	0.00317483	17.0309	0	24.9324	13.0681	37.5533	124.203	116.459	146.224
WBGene00019430	K06A5.2	-2.13647	0.00321538	176.418	185.313	0	45.1227	518.672	428.859	502.65	392.696
WBGene00007278	lab-1	-3.53526	0.00323461	0	95.1119	0	69.4776	399.312	742.878	154.791	863.791
WBGene00020686	T22D1.8	-2.28985	0.00323803	0	226.751	158.009	0	535.486	541.154	322.9	257.414
WBGene00013190	Y54E2A.5	-2.2658	0.00328047	166.894	87.6546	122.162	128.06	552.005	760.702	641.945	477.639
WBGene00235293	F56D6.19	-2.26529	0.00334788	0	230.389	642.177	504.886	1450.88	1399.59	1874.75	1673.89
WBGene00011669	T09F5.10	-3.45351	0.00338766	0	0	173.911	0	327.432	324.882	355.396	339.984
WBGene00018954	F56C9.11	-3.45936	0.00345913	0	0	98.7965	51.7832	297.616	430.643	461.477	321.901
WBGene00003902	pab-1	-2.67164	0.0034635	0	52.6604	73.3917	0	138.179	91.4017	192.831	239.127
WBGene00009739	F45H10.2	-2.44781	0.00346483	140.523	295.218	205.719	107.826	1549.28	896.706	480.456	1072.45
WBGene00022678	sar-1	-3.45209	0.00353768	121.236	0	0	0	267.326	331.555	362.697	404.796
WBGene00000187	arl-1	-2.27204	0.00353789	125.939	0	92.1845	144.953	277.698	574.031	430.593	540.645
WBGene00000802	crt-1	-2.46672	0.00354354	46.0112	96.6623	67.358	35.3051	152.183	545.269	196.643	395.042
WBGene00020966	W03A5.1	-2.99517	0.00355076	46.7399	0	34.2125	0	128.828	191.736	139.83	111.472
WBGene00018341	F42A10.5	-2.43423	0.00358492	129.584	45.3728	0	33.144	285.735	275.634	369.212	247.241
WBGene00020416	T10E9.6	-3.46786	0.00360786	243.153	0	0	0	804.232	997.46	311.756	695.886
WBGene00010510	ent-3	-2.7049	0.00364014	84.5335	0	0	21.6213	124.265	102.748	240.853	268.81
WBGene00004465	rpn-9	-2.99039	0.00366635	43.339	0	126.892	0	238.907	276.554	148.178	413.444
WBGene00000229	atp-2	-3.47801	0.00367404	67.3113	0	0	0	259.739	214.763	57.5351	256.854
WBGene00008649	F10D11.3	-1.57182	0.00367762	1690.67	355.184	990.023	129.728	1491.18	2620.06	2456.7	2258
WBGene00018004	F33D11.7	-2.75459	0.00370836	0	0	0	183.482	329.543	653.951	204.393	399.205
WBGene00010763	K10H10.7	-1.60502	0.00372211	619.482	390.431	544.135	285.203	1229.37	1581.21	1059.02	1536.53
WBGene00008074	nkb-2	-2.27132	0.00372219	212.684	55.852	0	40.7989	293.107	436.235	272.691	557.963
WBGene00006625	try-7	-2.97188	0.00373061	0	0	237.804	0	298.485	444.24	231.412	361.582
WBGene00012315	immt-2	-2.65619	0.00374327	30.0147	63.0562	0	23.0307	198.548	136.807	230.899	200.433
WBGene00077563	peel-1	-2.66535	0.00377867	301.028	0	0	76.9945	774.4	457.362	686.153	670.072
WBGene00008424	D2045.7	-2.65705	0.0038092	54.694	57.4518	80.0692	41.9675	542.704	199.436	420.753	260.884
WBGene00013524	Y73F8A.15	-1.42771	0.00388522	1097.71	988.337	918.282	360.982	1383.12	1858.39	2546.76	2842.37
WBGene00004930	sod-1	-2.11594	0.00392391	88.6909	186.326	389.517	68.0539	684.476	889.356	303.238	930.7
WBGene00013052	scrm-7	-2.45301	0.00398758	56.8492	179.147	0	43.6213	501.413	207.295	242.962	650.793
WBGene00016843	C50F7.3	-1.56953	0.00398758	255.095	66.9894	373.447	293.608	492.177	872.042	708.648	790.904
WBGene00022233	ipla-6	-3.7691	0.0039905	33.5167	0	0	0	147.809	213.876	28.6487	191.845
WBGene00195186	F19G12.10	-1.25617	0.0040035	659.476	153.94	643.627	562.251	1211.79	1269.15	1064.76	1258.25
WBGene00017832	kbp-2	-1.88251	0.00400876	211.816	444.993	310.089	81.265	934.116	868.913	905.263	909.306
WBGene00020168	mct-5	-1.80889	0.00401099	98.4658	137.907	96.0993	25.1848	289.491	269.284	280.549	344.425
WBGene00019757	memb-2	-2.63968	0.00401487	118.147	124.104	0	0	325.645	430.811	454.444	281.774
WBGene00022732	ZK418.2	-2.23536	0.0040462	77.6112	0	56.8094	89.3284	342.267	247.626	298.526	222.118
WBGene00021153	Y4C6A.3	-4.09537	0.00405804	0	0	0	0	118.504	48.9922	275.626	256.349
WBGene00010943	M176.4	-3.40208	0.00413046	52.0206	54.6436	0	0	344.119	189.688	266.791	347.385
WBGene00010317	idh-1	-3.397	0.00413864	41.912	44.0253	0	0	231.042	191.035	214.949	279.882
WBGene00010100	F55C9.3	-0.885849	0.00414379	2622.04	1652.55	1842.5	1368.11	3584.62	3250.74	3944.55	2901.59
WBGene00004469	rps-0	-2.70717	0.00414765	211.701	0	0	54.1472	233.402	257.316	482.544	875.152
WBGene00013894	ZC434.8	-2.01004	0.00415731	273.47	114.904	80.0692	0	482.404	648.167	420.753	260.884
WBGene00007791	C28A5.6	-2.61924	0.00419587	19.7993	0	86.9553	0	174.63	72.1959	152.313	113.328
WBGene00018296	F41F3.1	-2.99389	0.00432783	258.138	0	0	99.0367	1280.7	705.956	330.97	861.902
WBGene00013777	Y116A8A.7	-3.73058	0.00432795	0	127.468	0	0	133.788	774.352	518.623	578.821
WBGene00016753	oac-9	-2.97409	0.00432795	0	26.7013	37.2131	19.5049	224.203	115.863	65.1832	218.248
WBGene00020627	T20F5.5	-4.01711	0.00433983	0	0	0	0	216.899	239.122	112.106	250.238
WBGene00020375	pigv-1	-2.38093	0.00434292	55.8227	0	81.7216	21.4168	276.952	152.664	167.003	159.761
WBGene00017925	F29B9.11	-4.01542	0.00434583	0	0	0	0	643.386	398.984	498.81	278.354
WBGene00015860	C16D9.5	-3.68827	0.0043652	0	48.7457	0	0	255.814	169.214	118.998	221.35
WBGene00016388	C34B2.3	-2.1014	0.0043769	110.788	0	81.094	170.019	244.289	454.474	426.138	528.446
WBGene00019785	M70.3	-3.69841	0.0043769	0	0	31.9792	0	168.586	59.7402	74.6872	62.5173
WBGene00017175	irld-3	-2.07902	0.00439748	342.595	89.9673	125.385	65.7196	566.57	780.773	732.093	490.241
WBGene00022119	copa-1	-4.03326	0.00441718	0	0	0	0	71.7381	29.658	27.8089	77.5919
WBGene00020042	R13A1.3	-2.2371	0.00447227	122.033	0	89.3254	140.457	605.442	278.114	573.702	291.042
WBGene00018168	irld-7	-2.08117	0.00449477	240.897	0	176.331	46.211	531.181	603.904	360.342	344.715
WBGene00009050	F22D6.2	-3.69944	0.00452442	0	0	83.5169	0	377.381	104.012	146.29	326.54
WBGene00008155	C47E12.12	-3.6843	0.00455438	0	0	199.668	0	601.485	373	349.743	910.792
WBGene00020635	T20H4.2	-2.95582	0.00457844	248.742	0	0	0	457.067	680.26	354.359	474.589
WBGene00011040	R05H5.5	-2.37422	0.00459612	151.686	0	222.061	58.1956	585.323	276.554	518.623	651.174
WBGene00021537	Y42H9AR.2	-2.20453	0.00461578	167.756	88.1075	245.587	64.3611	462.382	841.097	358.479	720.161
WBGene00010035	F54C8.1	-1.87794	0.0046259	66.1118	277.781	290.353	50.7286	728.887	723.209	452.078	378.415
WBGene00009829	F47G9.1	-4.0032	0.00467904	0	0	0	0	150.688	186.892	175.24	325.968
WBGene00235342	Y69A2AR.50	-2.66812	0.00468036	865.623	0	0	1992.62	1908.71	7891.01	5919.21	5780.49
WBGene00011015	R04F11.2	-3.68453	0.00468371	0	114.039	0	0	478.774	296.903	278.391	724.978
WBGene00009580	xbx-6	-3.99298	0.00468653	0	0	0	0	87.9861	145.501	136.429	114.199
WBGene00001239	elo-1	-2.38758	0.00479343	118.904	62.4499	0	91.2371	196.639	433.572	406.539	510.444
WBGene00007778	C27D8.2	-1.80245	0.00479343	81.3556	42.7288	238.201	93.6381	224.238	444.982	278.158	504.474
WBGene00011294	R102.7	-1.52808	0.00482912	281.047	236.174	246.863	129.391	495.769	819.846	624.592	536.224
WBGene00020984	W03D8.1	-2.22448	0.00482912	233.322	61.2716	0	44.7578	321.548	319.044	349.01	667.75
WBGene00010611	K07A1.4	-1.98315	0.00485118	141.905	298.121	207.742	0	312.903	388.083	788.42	812.247
WBGene00007714	C25D7.1	-2.58609	0.0049457	114.098	0	334.067	87.5492	754.763	1040.12	487.633	544.234
WBGene00007554	pptr-2	-2.19703	0.00502806	56.0637	58.8905	82.0744	0	247.242	76.6614	239.605	240.676
WBGene00010786	K12D12.4	-2.07879	0.00503222	297.806	0	87.1947	45.7023	328.333	651.552	407.285	397.74
WBGene00018580	F47G6.3	-3.69979	0.00520181	0	60.5104	0	0	317.554	105.027	98.4785	439.637
WBGene00017910	F28H1.5	-2.40543	0.00520628	156.062	163.931	0	359.246	516.178	995.861	800.374	1786.55
WBGene00002231	knl-1	-1.96085	0.00521818	76.9215	60.6	28.1523	0	84.8065	175.304	131.499	220.144
WBGene00004101	hgrs-1	-4.03783	0.00521818	0	0	0	0	110.5	22.8416	42.8349	143.421
WBGene00022140	Y71G12A.4	-2.62518	0.00523516	45.2732	47.556	66.2777	34.7388	499.14	206.355	77.3956	388.706
WBGene00003964	pdi-3	-2.15684	0.00527129	74.8809	39.3283	109.622	28.7286	247.67	238.915	256.021	285.739
WBGene00022089	Y69A2AR.18	-2.88961	0.0052974	55.0184	57.7926	80.5442	0	424.607	401.238	235.138	209.945
WBGene00011176	R09E10.6	-3.3469	0.00531773	61.5956	0	0	47.2633	339.548	168.451	368.547	411.325
WBGene00001603	gln-2	-3.68368	0.00533652	0	0	74.3679	0	168.02	138.926	86.8429	436.154
WBGene00022288	Y75B7B.1	-1.68711	0.00535732	154.208	215.979	150.502	118.327	340.032	843.458	527.246	294.223
WBGene00206358	F46E10.18	-3.32784	0.00536832	364.729	0	0	0	804.232	997.46	935.269	1043.83
WBGene00004269	rab-6.1	-3.66276	0.00546136	78.031	0	0	0	258.089	569.064	266.791	148.879
WBGene00019260	H34I24.1	-3.31911	0.00550539	0	0	223.366	0	336.436	347.724	521.67	363.889
WBGene00020433	T11F8.1	-2.89721	0.00552147	67.6268	0	99.0023	51.8911	521.913	246.594	520.243	258.058
WBGene00009884	F49C12.15	-2.59967	0.00554547	23.9387	25.1457	0	36.7371	52.7852	196.402	163.695	159.859
WBGene00017328	F10C5.2	-2.33876	0.00577465	65.6107	0	48.0254	50.3441	217.009	119.621	224.326	281.66
WBGene00010755	vglu-2	-2.88254	0.00579048	61.1892	0	44.789	0	202.385	251.01	156.907	87.5596
WBGene00010333	copz-1	-3.99259	0.00581563	0	0	0	0	103.285	256.202	240.228	536.224
WBGene00011480	enpl-1	-3.65415	0.00595448	0	0	35.2661	0	26.5591	65.8805	102.955	183.848
WBGene00011016	R04F11.3	-3.59355	0.006007	0	0	69.679	0	262.378	130.167	203.419	136.218
WBGene00017441	F13H8.8	-2.21347	0.00601262	78.7408	41.3555	115.273	30.2095	520.873	179.45	370.175	75.1168
WBGene00011110	prdx-3	-3.58988	0.00605497	84.314	0	0	0	371.827	307.442	288.273	321.734
WBGene00004698	rsp-1	-2.17317	0.00607218	27.062	85.2796	79.2348	0	59.6721	222.027	185.052	283.982
WBGene00235254	F49D11.14	-2.32676	0.00613291	403.241	211.786	295.162	154.706	1111.44	2021.77	689.349	1346.39
WBGene00009470	F36D3.4	-3.58786	0.00621231	60.7882	0	0	0	268.077	277.072	207.838	173.971
WBGene00011793	T16A9.3	-3.58035	0.0062364	0	0	72.496	0	163.791	135.429	211.642	236.208
WBGene00011510	pdha-1	-2.34783	0.00625574	100.188	35.0799	0	25.6252	220.916	243.55	85.6368	318.59
WBGene00009548	F38H4.4	-2.57514	0.00630728	38.69	40.6408	0	59.3748	255.936	211.618	99.2121	369.093
WBGene00010828	M02B1.3	-3.34709	0.00630728	79.0764	0	0	0	392.32	108.129	270.366	75.4371
WBGene00006728	ubq-2	-3.35199	0.00631685	133.036	0	194.759	0	293.347	848.931	1364.57	253.827
WBGene00236808	C54G6.8	-3.58626	0.00632962	0	398.803	0	0	1255.73	1730.49	973.555	1810.93
WBGene00000114	alh-8	-2.54561	0.00634432	99.7773	34.9361	0	0	220.01	242.552	113.714	222.099
WBGene00010991	R03D7.5	-2.87606	0.00636033	0	62.4499	174.07	0	524.371	541.965	152.452	170.148
WBGene00044911	H38K22.6	-2.02812	0.00640774	327.888	861.051	0	0	1084.49	896.706	1541.46	1251.19
WBGene00001230	eif-3.G	-1.95141	0.006475	227.996	0	83.4435	131.208	565.575	415.681	633.366	163.127
WBGene00013710	Y106G6G.1	-3.28074	0.00647604	54.2824	0	0	41.6517	299.234	346.387	231.993	207.137
WBGene00016562	C41D11.3	-1.81245	0.00647604	19.5312	41.032	85.7782	44.9598	172.266	106.828	133.556	223.588
WBGene00189952	K10D2.8	-2.32437	0.00650164	182.535	63.9131	0	46.6874	201.246	332.798	468.073	522.404
WBGene00007611	C15H7.4	-3.32553	0.00651926	0	0	0	101.251	581.924	240.58	169.185	377.645
WBGene00018700	lmd-3	-3.25868	0.00652307	16.6594	0	24.3886	0	73.4685	91.1203	85.439	79.4635
WBGene00020114	pde-4	-3.58542	0.00657215	0	0	0	10.6284	45.814	37.8809	47.3587	79.2838
WBGene00006058	sst-20	-3.59163	0.00664758	76.5587	0	0	0	253.219	348.954	130.879	438.211
WBGene00009454	F36A2.7	-2.348	0.00664758	216.406	113.659	158.404	83.0258	357.883	493.188	1387.32	516.115
WBGene00017988	fipp-1	-3.59163	0.00664758	35.8288	0	0	0	118.504	163.307	61.2501	205.079
WBGene00018963	ucr-1	-3.89739	0.00666045	0	0	0	0	102.594	84.8293	79.5403	88.7728
WBGene00001565	gei-8	-2.10562	0.00673366	21.6876	11.3906	31.7495	8.32061	71.7321	69.1963	74.1508	72.413
WBGene00044042	Y46G5A.37	-2.85053	0.00673366	0	473.578	0	172.97	1739.71	1027.48	1348.78	860.192
WBGene00018163	F38A5.6	-3.2618	0.00677132	72.2959	75.9413	0	0	318.827	527.239	247.183	344.843
WBGene00003947	pbs-1	-2.81868	0.00679129	78.031	81.9654	114.233	0	516.178	355.665	533.583	297.759
WBGene00008581	acl-13	-2.49641	0.00679129	0	58.587	244.954	0	307.46	457.597	286.044	266.039
WBGene00013087	Y51B9A.5	-3.62455	0.00679129	152.042	0	0	0	1005.76	415.803	129.959	870.265
WBGene00015351	C02F5.10	-1.82181	0.00685683	493.702	259.298	180.689	189.412	1496.85	900.116	1160.49	470.98
WBGene00004459	rpn-2	-3.9008	0.00686842	0	0	0	0	68.5381	37.7802	53.1369	79.0729
WBGene00018548	clec-79	-3.56968	0.00696764	0	0	52.655	0	79.3093	229.517	122.975	102.937
WBGene00219779	B0025.8	-3.29051	0.007056	0	0	0	1094.85	2359.67	5202.87	2439.24	4083.55
WBGene00017902	F28E10.4	-3.26138	0.0070979	62.4848	0	91.4747	0	206.67	398.728	160.229	476.873
WBGene00010990	R03D7.4	-2.28642	0.00720394	36.9714	77.6711	54.1243	28.3687	326.09	168.515	126.407	317.429
WBGene00050943	ZC412.10	-3.9091	0.00721638	0	0	0	0	413.738	228.064	213.844	596.665
WBGene00020116	moa-1	-1.98907	0.00730198	16.7324	52.7283	48.9908	12.839	129.133	122.026	57.2089	175.586
WBGene00235313	C25E10.17	-2.50794	0.007302	161.9	0	474.026	124.228	713.982	1180.7	1383.86	463.345
WBGene00022793	ZK686.3	-2.09921	0.00740197	102.481	161.473	75.0136	0	338.958	373.687	394.186	244.411
WBGene00004109	stam-1	-2.49194	0.00742389	0	40.52	56.4719	59.1984	255.175	246.155	197.835	183.998
WBGene00022032	Y65B4A.9	-2.8364	0.00747516	44.5585	46.8052	65.2314	0	442.135	324.956	152.348	85.0156
WBGene00020177	T02H6.7	-2.82021	0.00748283	220.447	0	161.362	0	607.612	1004.8	376.86	420.603
WBGene00009881	F49C12.12	-3.26639	0.00751848	0	121.344	0	88.6396	254.721	947.764	394.965	661.215
WBGene00017172	F02C9.1	-1.7911	0.00758591	579.659	0	565.727	593.041	2130.26	1585.25	1156.1	1290.29
WBGene00019298	K02D7.1	-2.50662	0.00762021	54.9253	57.6948	0	84.2901	423.889	200.28	375.585	261.987
WBGene00000405	cdk-1	-1.77017	0.00762364	211.989	55.6696	155.171	81.3314	467.439	386.499	362.401	455.024
WBGene00004461	rpn-5	-1.97976	0.00775739	151.864	39.8803	55.5802	29.1319	167.431	380.707	292.066	217.312
WBGene00007825	C30H6.8	-2.25008	0.00778703	97.6267	205.098	285.841	0	753.439	355.986	751.028	558.802
WBGene00019773	M04G7.2	-1.48229	0.00801071	180.539	113.785	105.72	110.824	318.472	329.158	370.362	413.352
WBGene00006047	ssp-19	-2.79793	0.00812337	149.589	157.132	0	114.782	1154.46	681.827	511.453	856.228
WBGene00011472	T05C12.9	-2.46303	0.00812337	0	0	295.468	51.6222	519.209	245.317	345.032	449.261
WBGene00021820	nipa-1	-2.50566	0.00818967	78.8843	0	0	60.5291	173.941	287.643	134.854	301.015
WBGene00009039	F22B3.8	-3.20922	0.00822045	0	0	50.8247	26.6393	191.381	221.539	148.376	99.3591
WBGene00044018	T04B2.8	-2.78755	0.00822045	158.733	0	232.377	121.798	1400.03	578.803	678.394	757.137
WBGene00220250	C09B9.85	-2.28007	0.00822045	0	74.0448	103.195	27.0442	349.723	224.907	60.2526	268.985
WBGene00011378	T02E1.6	-2.28295	0.00832445	287.264	0	0	55.1056	395.889	261.87	491.085	616.598
WBGene00020019	R12B2.3	-1.77949	0.00833923	260.381	0	254.124	266.393	669.835	395.606	816.068	827.993
WBGene00018347	F42C5.5	-1.85484	0.00834697	119.892	0	263.275	137.993	528.729	491.822	256.199	514.686
WBGene00009319	mccc-1	-3.50465	0.00835327	0	30.7879	0	0	129.258	80.157	75.1593	139.806
WBGene00016357	C33F10.11	-3.49679	0.00835327	0	105.729	0	0	443.886	367.024	344.14	288.064
WBGene00019077	zipt-11	-3.50138	0.00835327	0	0	72.0562	0	217.063	89.7386	168.287	234.776
WBGene00044094	fitm-2	-1.73208	0.00835327	60.1684	126.405	88.0836	277.009	597.025	548.495	617.156	229.597
WBGene00013644	Y105C5A.25	-1.00196	0.00836249	805.327	585.646	453.446	617.94	1024.48	1468.27	1482.63	1004.65
WBGene00021128	W10C8.5	-3.19179	0.00848996	97.043	0	0	0	213.981	265.393	207.372	231.442
WBGene00008423	D2045.5	-3.19533	0.00850276	122.958	0	0	0	271.124	336.265	210.199	351.897
WBGene00016613	best-9	-3.53679	0.00850276	0	0	64.4354	0	339.686	80.2476	75.2442	167.956
WBGene00001558	gdi-1	-2.08279	0.00857405	37.3543	78.4755	109.37	28.6625	82.3667	272.417	319.29	285.081
WBGene00009439	mlcd-1	-3.50441	0.00859362	43.5132	0	0	0	239.868	158.667	148.774	83.0212
WBGene00019063	F58F12.3	-2.47782	0.00859362	88.5699	93.0358	0	0	244.122	121.11	264.972	380.221
WBGene00000269	bre-4	-3.22167	0.00860563	45.3998	0	0	34.836	250.268	331.092	77.612	216.552
WBGene00000865	cyb-1	-3.18081	0.0086627	39.3943	0	57.6712	0	130.297	143.647	235.709	225.487
WBGene00001051	cks-1	-2.09572	0.0086627	281.047	98.4058	137.146	71.8838	309.856	427.003	960.911	714.965
WBGene00010485	ant-1.3	-2.27006	0.0086627	125.332	0	183.479	48.0844	552.716	628.387	214.257	179.345
WBGene00014102	best-25	-1.48198	0.00870502	251.217	150.791	105.077	55.0751	435.237	458.019	184.055	479.311
WBGene00012173	W01B6.6	-3.53285	0.00871371	0	0	86.3235	0	390.064	161.261	50.402	281.262
WBGene00017550	nep-6	-2.10076	0.00872432	118.255	62.1086	0	0	162.971	215.601	277.968	112.812
WBGene00016746	C48B6.10	-3.50458	0.00872978	0	0	0	135.737	975.159	645.042	604.824	337.514
WBGene00022064	Y67D8B.5	-3.48633	0.0087543	95.7548	0	0	0	316.711	261.87	409.238	365.391
WBGene00018270	F41C3.4	-1.97203	0.00881162	374.837	78.7474	109.748	0	330.608	820.082	448.555	500.62
WBGene00235281	Y4C6A.68	-2.27012	0.00891556	142.999	150.21	0	329.177	1418.92	651.791	488.922	954.927
WBGene00019947	htz-1	-3.89278	0.00900196	0	0	0	0	149.429	370.664	57.9255	193.947
WBGene00017700	F22D3.4	-3.22267	0.00910624	0	0	65.1867	34.167	196.369	162.367	76.1216	424.786
WBGene00003449	msp-56	-1.49851	0.00920317	500.36	525.59	366.251	479.918	275.825	1482.42	1603.83	1909.33
WBGene00003906	paf-1	-2.77836	0.00920317	100.42	0	0	38.527	276.785	183.086	386.259	191.597
WBGene00021358	Y37E11AL.2	-2.75832	0.00920317	183.654	96.4572	0	0	303.72	418.547	549.432	613.206
WBGene00012765	Y41E3.7	-2.21658	0.00920696	70.7594	37.1636	51.7941	27.1474	195.032	161.261	181.447	303.763
WBGene00019512	K08A2.2	-1.77653	0.00925585	178.193	249.571	86.9553	45.5768	654.864	649.763	203.084	396.649
WBGene00194649	Y57G11C.1130	-2.75763	0.00928851	0	0	316.807	83.0258	477.178	591.826	277.463	929.008
WBGene00017063	mctp-1	-2.46605	0.00930071	70.5671	24.7084	0	0	77.8007	214.43	120.636	112.199
WBGene00000896	dad-1	-3.20605	0.00937379	272.78	0	0	0	751.856	248.666	466.324	1171.02
WBGene00021315	Y32H12A.7	-3.47865	0.00937379	34.1334	0	0	0	75.2646	93.348	145.88	162.812
WBGene00006040	ssp-11	-3.17833	0.00953862	309.151	0	0	0	511.262	422.733	1057	884.769
WBGene00004974	spe-29	-3.9073	0.00954077	0	0	0	0	518.672	428.859	201.06	1570.79
WBGene00022596	ZC395.4	-1.92282	0.00994489	243.153	255.413	355.963	93.2874	670.194	1329.95	831.35	463.924
WBGene00016415	ampd-1	-3.47676	0.0100843	23.2195	0	0	0	76.799	42.3338	138.93	66.4526
WBGene00004076	pod-2	-3.13967	0.0101224	9.48594	0	0	7.27871	52.2915	43.2369	40.5411	36.1975
WBGene00009759	ttr-12	-3.13052	0.0101726	123.191	129.403	0	0	814.915	561.505	421.196	470.086
WBGene00004442	rpl-28	-2.4	0.0102768	0	151.545	422.41	110.701	795.296	526.068	986.535	825.785
WBGene00007641	C17E4.1	-3.50959	0.0103247	50.7995	0	0	0	336.041	46.3088	260.529	96.9231
WBGene00043998	T21C12.8	-1.71015	0.0105283	183.741	128.67	89.6624	187.983	1012.88	446.661	261.758	350.569
WBGene00000567	cnx-1	-3.49707	0.0105533	0	0	0	23.2674	100.294	27.6425	103.676	202.493
WBGene00015688	C10G11.8	-3.12413	0.0105533	41.9934	0	61.4762	0	185.192	191.406	107.683	280.425
WBGene00021786	Y51H7C.8	-2.71779	0.0105533	214.973	225.812	0	164.952	1185.04	783.876	1102.5	1230.47
WBGene00017982	hpo-18	-1.56369	0.010571	1567.08	235.156	983.195	171.777	1234.08	2448.94	2104.89	2349.21
WBGene00004737	scc-1	-2.70901	0.0106848	30.4083	31.9416	44.5162	0	268.203	138.601	77.9756	145.044
WBGene00011001	R04B5.1	-3.12972	0.0107161	189.83	0	277.901	0	1046.44	1211.34	324.518	905.465
WBGene00014201	ZK1053.6	-2.43345	0.0107161	86.5623	45.4635	0	33.2103	286.307	78.9101	295.961	289.025
WBGene00018065	F35F11.2	-2.40457	0.0107407	259.687	0	126.723	0	381.742	473.461	369.951	660.628
WBGene00002045	icd-1	-2.1878	0.0107733	70.9527	149.061	207.742	0	469.355	646.804	363.886	203.062
WBGene00021632	Y47D9A.5	-1.71244	0.0108569	123.818	43.3536	181.263	63.3382	273.02	451.488	211.669	314.985
WBGene00009770	F46B6.5	-3.12663	0.0109072	22.1652	0	0	17.0077	73.3117	141.44	94.7296	84.5802
WBGene00015661	C09H5.7	-1.9147	0.0109321	194.377	68.0591	189.705	49.716	142.868	649.709	443.055	494.482
WBGene00012919	Y46G5A.34	-3.1507	0.0109372	118.255	0	0	90.7386	651.882	215.601	404.318	902.497
WBGene00219304	F56D6.16	-0.628682	0.0110249	4211.14	6020.84	5479.91	3500.55	9027.69	6291.48	7099.06	6918.74
WBGene00009753	scrm-6	-3.10566	0.0110313	61.3048	64.3959	0	0	202.767	335.312	314.406	233.933
WBGene00010300	F59A1.15	-1.42052	0.0110313	389.92	163.832	0	59.8384	386.901	462.086	433.276	409.173
WBGene00009755	F46A9.2	-3.14082	0.0110908	73.8587	0	108.125	0	488.578	403.977	63.1315	422.757
WBGene00019664	K11H12.8	-2.02995	0.0111703	102.887	162.112	0	39.4734	453.735	328.271	175.888	343.532
WBGene00013318	Y57G11C.23	-3.14368	0.011268	79.0283	0	0	0	348.517	180.105	135.101	75.3912
WBGene00219307	F56D6.17	-1.16401	0.0112692	1161.91	915.372	1913.6	334.332	2081.65	2647.99	2482.89	1662.65
WBGene00015515	spdl-1	-2.4396	0.0112764	40.5254	42.5688	59.3272	31.0958	44.6796	221.658	415.675	193.302
WBGene00008235	C50F4.10	-2.72395	0.0113339	0	60.3498	0	88.169	190.027	366.618	245.543	328.852
WBGene00001526	gck-1	-3.12353	0.011366	0	18.1322	0	13.2453	57.0939	125.887	73.7737	49.4022
WBGene00003432	msp-36	-2.71286	0.011366	285.999	0	0	109.726	472.974	782.149	611.152	954.927
WBGene00010139	F56A8.3	-3.1056	0.011577	0	33.3473	46.4754	0	140.003	57.8803	217.086	151.427
WBGene00017759	sucl-2	-2.02291	0.0117727	168.774	0	82.3589	86.3353	310.124	410.278	192.349	483.02
WBGene00017119	timm-17B.1	-3.76515	0.0118765	0	0	0	0	158.006	261.292	122.5	205.079
WBGene00010061	F54E12.2	-2.44842	0.0119109	73.9638	0	0	0	183.478	50.569	63.2214	123.48
WBGene00050879	D1081.11	-3.16972	0.0119516	0	119.014	0	86.938	749.494	309.857	96.8457	972.783
WBGene00000800	cars-1	-3.95695	0.0120376	0	0	0	0	143.728	99.0338	0	20.7275
WBGene00044062	snb-6	-2.03327	0.0121731	141.134	148.251	413.227	216.589	1556.01	900.605	241.272	942.471
WBGene00000913	daf-18	-3.75613	0.0122298	0	0	0	0	41.9805	69.4224	48.8205	36.3248
WBGene00009277	F30F8.10	-2.16176	0.0122637	221.324	77.4946	0	56.6085	325.348	403.518	441.419	492.656
WBGene00077696	marc-1	-3.39388	0.0123549	0	103.483	0	0	434.456	269.42	421.037	187.963
WBGene00020905	T28H11.7	-2.71065	0.0123667	92.4811	0	135.388	70.9622	713.727	84.3057	632.394	441.124
WBGene00022795	ZK686.5	-3.75086	0.0124285	0	0	0	0	151.485	187.881	234.889	131.077
WBGene00044177	C30G7.3	-2.50604	0.01251	746.943	65.3837	364.495	0	1784.27	1305.08	1276.92	2197.08
WBGene00007381	C06C6.7	-2.38251	0.0125409	22.6682	0	33.1851	34.7873	199.935	61.993	116.255	108.125
WBGene00004456	rpl-43	-2.66557	0.0125653	0	0	498.909	130.749	563.596	776.675	1310.85	650.224
WBGene00004430	rpl-18	-3.38676	0.0125841	0	95.5115	0	0	300.742	414.444	310.883	173.484
WBGene00004490	rps-21	-3.38366	0.0127805	189.83	0	0	0	418.577	519.146	649.036	905.465
WBGene00006697	uaf-1	-3.76131	0.0128787	0	0	0	0	63.2862	130.819	49.0651	54.7602
WBGene00001030	dnj-12	-2.33017	0.0128815	28.4246	29.8578	83.2243	0	188.03	155.471	145.777	108.466
WBGene00007169	B0393.4	-2.15427	0.0128815	76.3187	0	37.2422	19.5202	168.284	162.335	173.958	72.8062
WBGene00009704	F44F4.9	-2.34638	0.0129543	280.44	147.29	205.275	0	772.966	639.121	479.418	1070.13
WBGene00012102	T27F6.1	-3.05268	0.0129848	39.2514	0	57.462	0	216.374	143.126	100.652	224.669
WBGene00019667	K12B6.2	-3.06579	0.0129851	29.1914	0	0	22.399	160.919	79.8327	124.759	139.24
WBGene00012925	wht-8	-2.35739	0.0130063	34.9042	0	51.098	53.565	153.928	159.093	238.678	166.489
WBGene00011790	T15H9.5	-2.14968	0.0130144	108.929	0	318.934	167.166	600.475	893.697	651.759	311.748
WBGene00016977	akap-1	-1.99828	0.0130944	0	28.8108	40.153	21.0458	45.3591	75.0096	70.3328	143.91
WBGene00235102	Y54G2A.75	-2.4013	0.0131775	0	111.795	0	244.994	586.694	776.165	272.914	609.185
WBGene00004497	rps-28	-3.04166	0.0131794	244.067	256.373	0	0	1076.34	1112.46	834.475	1164.17
WBGene00000546	clp-6	-3.0353	0.0133368	32.6733	0	47.832	0	144.09	119.14	167.567	124.678
WBGene00009783	rer-1	-2.36952	0.0133895	200.789	70.3044	0	0	516.533	427.091	171.627	319.247
WBGene00018980	F56F4.3	-3.04645	0.0135039	60.4767	0	0	0	166.69	110.261	129.233	115.387
WBGene00014116	ZK858.2	-3.75821	0.0136067	0	0	0	0	167.627	69.3005	259.919	290.088
WBGene00022385	Y95B8A.4	-2.6329	0.0137777	137.546	0	100.68	0	530.759	313.467	235.138	262.432
WBGene00015992	C18H2.5	-2.6188	0.014003	35.1308	0	25.7149	0	96.8299	64.0504	90.0854	83.785
WBGene00010097	srpa-68	-2.16539	0.0141016	85.9132	30.0817	0	21.9742	94.7199	130.531	122.392	300.517
WBGene00008651	F10D11.5	-2.36777	0.0141155	75.7547	39.7872	0	29.0639	208.8	345.289	129.504	108.402
WBGene00003927	pas-6	-1.67052	0.0141405	262.575	68.9537	288.298	50.3695	796.1	418.886	448.879	313.113
WBGene00022776	perm-3	-3.03212	0.014241	0	181.129	0	0	380.221	471.575	368.477	246.748
WBGene00000371	cco-1	-3.04863	0.0143154	80.7485	0	0	61.9595	178.051	441.661	276.083	462.193
WBGene00004266	rab-1	-2.3379	0.0143154	118.362	0	86.6383	45.4106	130.495	323.697	354.101	395.202
WBGene00010381	H12D21.5	-3.37889	0.0143495	0	141.191	0	0	296.384	857.719	344.675	256.455
WBGene00235290	Y59H11AR.10	-1.52547	0.0143835	1369.66	575.487	802.044	420.384	3020.11	1748.01	2107.31	2090.59
WBGene00009702	F44F4.3	-3.37997	0.0144577	0	0	0	60.3824	260.279	358.682	336.319	75.0713
WBGene00021644	Y47G6A.18	-3.38651	0.0145193	0	0	64.4354	0	194.106	40.1238	263.355	83.9781
WBGene00016630	acer-1	-3.01905	0.0147454	0	43.0797	60.0393	0	90.4317	261.705	175.277	156.497
WBGene00017775	F25B5.3	-1.68723	0.0147922	139.019	29.2057	0	64.0027	91.9615	202.767	237.656	265.241
WBGene00219691	linc-106	-3.36359	0.0150258	204.156	0	0	0	450.168	558.326	1221.54	389.521
WBGene00013924	rad-23	-2.33994	0.0152098	130.104	0	63.4884	0	239.067	79.0683	259.485	330.976
WBGene00019530	scrm-8	-2.77359	0.0152195	0	0	0	150.348	216.026	535.859	55.8276	498.461
WBGene00017851	F27C1.1	-3.36328	0.0154162	0	0	0	55.8469	160.486	199.045	435.48	138.865
WBGene00011834	dvc-1	-3.01149	0.0157009	0	49.9233	69.577	0	104.797	129.976	324.993	226.698
WBGene00044270	F35E2.10	-3.30214	0.0158337	0	0	47.3554	0	142.654	58.9762	82.9486	123.436
WBGene00006699	uba-1	-1.97081	0.015894	34.9136	18.337	51.1117	13.3949	38.4924	190.963	119.371	66.6134
WBGene00012207	W02B12.12	-1.64792	0.015894	105.136	110.438	230.872	80.6728	173.87	287.527	539.199	501.489
WBGene00003924	pas-3	-3.01982	0.0160054	61.8892	0	90.6027	0	136.466	507.763	211.602	177.123
WBGene00006888	vbh-1	-2.08086	0.0161567	17.382	18.2584	50.8927	13.3375	95.8188	142.609	74.2873	66.3281
WBGene00020588	T19H12.2	-2.66706	0.0163396	0	229.614	0	0	240.999	132.845	685.094	347.552
WBGene00013175	Y53F4B.36	-2.62181	0.0164058	69.213	72.7028	0	53.1082	152.615	315.472	532.445	264.11
WBGene00017559	mpz-3	-1.63729	0.0164356	336.034	70.5955	98.3874	103.138	444.576	612.656	344.675	512.91
WBGene00255728	R02C2.8	-3.3117	0.0164356	100.654	0	0	0	554.858	183.512	258.105	288.064
WBGene00002263	lea-1	-3.29365	0.0164938	0	0	19.0924	0	43.1358	23.7777	33.4427	62.2076
WBGene00006713	ubc-18	-1.91446	0.0165182	96.4662	0	141.222	370.1	106.355	527.631	824.556	1012.29
WBGene00003589	nex-2	-2.96576	0.0165285	31.84	0	46.6122	0	175.519	116.101	108.862	121.498
WBGene00011061	wago-1	-3.05932	0.0167504	21.1747	22.2424	0	0	116.726	135.12	0	121.201
WBGene00219296	C54C6.11	-2.63215	0.016908	0	0	251.434	263.574	568.069	313.135	1321.25	983.077
WBGene00002212	kin-31	-1.98497	0.0169385	47.0107	197.524	68.8213	0	155.489	257.129	160.732	583.012
WBGene00006528	tba-1	-1.91358	0.0170848	42.7117	0	250.111	32.7733	188.36	272.551	219.05	325.968
WBGene00012276	his-74	-3.28712	0.0172129	111.934	0	0	0	370.224	204.078	382.708	427.13
WBGene00004502	rpt-2	-1.69555	0.0172858	43.7478	91.9073	192.134	67.1367	337.626	199.402	224.364	417.344
WBGene00017125	acdh-12	-3.04402	0.0174129	31.7156	0	46.43	0	244.766	115.648	189.765	0
WBGene00018425	F44E7.3	-2.59846	0.0174129	173.588	182.34	0	133.196	1339.67	474.727	445.128	993.591
WBGene00195147	F14E5.8	-3.27937	0.0174918	0	128.67	0	0	270.101	446.661	314.109	467.425
WBGene00013523	Y73F8A.14	-2.61914	0.0176226	0	0	198.833	208.433	149.742	742.878	928.747	647.844
WBGene00012172	W01B6.5	-2.97253	0.0176314	0	0	57.0139	29.8833	128.812	248.517	99.8667	148.611
WBGene00008106	C45B11.5	-2.97876	0.0177088	0	199.401	0	145.659	837.154	1211.34	486.777	543.279
WBGene00019003	F57B10.5	-3.29233	0.0177188	0	0	127.573	0	384.304	79.4397	372.434	249.398
WBGene00006725	ubl-1	-3.27543	0.0177259	113.898	0	0	0	251.146	311.487	389.422	434.623
WBGene00007824	dlat-2	-3.64874	0.017844	0	0	0	0	194.855	107.409	100.713	168.604
WBGene00014157	ZK930.7	-1.70911	0.0179318	301.028	316.207	0	153.989	663.771	365.889	943.46	670.072
WBGene00013461	Y67H2A.2	-2.32702	0.017963	31.5614	0	46.2043	48.4351	243.576	57.5426	80.9323	270.979
WBGene00022010	catp-7	-2.28413	0.0181608	16.4567	17.2865	24.0918	12.6275	72.5746	30.0039	84.3994	141.294
WBGene00000266	bre-1	-1.80112	0.0182042	61.1604	64.2442	44.7679	46.9293	202.289	111.508	130.694	320.901
WBGene00010942	chch-3	-3.29954	0.0183023	0	0	0	70.1626	403.249	83.3558	312.634	348.923
WBGene00010556	rack-1	-3.63881	0.0184022	0	0	0	0	195.387	107.703	151.481	112.709
WBGene00007235	C01G10.8	-3.29254	0.018447	0	57.9399	0	0	243.251	50.2826	235.738	157.86
WBGene00007631	wht-3	-3.02886	0.0185892	33.7958	0	0	25.932	0	215.658	144.437	193.442
WBGene00000249	bir-1	-1.77374	0.018914	114.5	360.821	335.246	87.858	631.188	521.892	587.223	1092.31
WBGene00019405	K05F1.1	-1.9195	0.0190138	0	45.8918	63.9584	134.093	192.669	238.961	224.062	333.426
WBGene00006689	twk-37	-2.56069	0.0190347	0	0	161.088	42.2165	485.266	100.31	235.138	209.945
WBGene00006917	vha-8	-2.56126	0.0190347	99.2687	52.137	0	0	273.611	90.4933	254.553	284.1
WBGene00003052	lmn-1	-2.93924	0.0193549	29.244	30.7186	0	0	96.7252	159.953	149.98	55.7963
WBGene00015690	C10G11.10	-2.04878	0.0194366	160.697	168.8	0	61.6528	531.51	512.721	274.716	383.254
WBGene00004422	rpl-11.1	-3.6209	0.0195571	0	0	0	0	218.555	271.065	254.165	189.111
WBGene00012689	Y39B6A.30	-3.26287	0.0196359	0	15.8926	0	0	16.6806	55.1691	51.7293	57.7337
WBGene00021890	Y54G2A.26	-3.27316	0.0198519	0	0	0	19.3233	55.5288	137.741	64.5764	48.048
WBGene00018500	msrp-4	-3.26557	0.0198937	0	165.522	0	0	173.73	430.941	538.763	751.624
WBGene00004736	sca-1	-1.64954	0.0201333	45.7303	32.0241	0	46.7861	50.4179	55.5836	143.324	174.502
WBGene00001405	fce-1	-3.68488	0.0205585	0	0	0	0	242.962	120.535	37.6732	42.0461
WBGene00000517	cki-2	-3.61485	0.0207948	0	0	0	0	96.2052	79.5465	149.174	83.2444
WBGene00004482	rps-13	-3.7169	0.0210205	0	0	0	0	0	425.774	399.227	334.175
WBGene00020353	T08B6.4	-2.04641	0.0212073	31.5767	66.3378	0	48.4586	139.254	86.3559	215.925	210.864
WBGene00219326	F36D3.16	-2.9436	0.0212073	0	124.104	0	0	130.258	376.959	100.987	338.128
WBGene00008912	F17C8.7	-2.91767	0.0217868	67.3462	0	0	51.6758	445.498	245.571	115.13	256.987
WBGene00008734	F13B12.7	-3.619	0.022169	0	0	0	0	353.465	146.13	548.075	458.769
WBGene00009307	F32A11.1	-3.6065	0.0222203	0	0	0	0	53.6959	133.194	124.89	139.386
WBGene00010933	M162.7	-3.25036	0.0222203	0	0	0	21.3984	30.746	76.2662	143.022	79.8116
WBGene00018511	F46F11.8	-3.6065	0.0222203	0	0	0	0	53.5353	132.796	124.516	138.969
WBGene00013701	Y106G6D.4	-2.88307	0.0223885	0	0	69.3739	36.3617	156.737	129.597	202.528	226.036
WBGene00006626	tsn-1	-2.8934	0.0225375	0	22.3885	0	16.3544	93.9943	116.578	54.6546	60.9985
WBGene00012983	men-1	-3.72786	0.0227382	0	0	0	0	0	154.928	48.4229	81.0652
WBGene00019819	R02D3.1	-3.61022	0.0227382	0	0	0	0	45.4599	56.3823	70.4892	19.6678
WBGene00021292	copb-1	-3.61022	0.0227382	0	0	0	0	44.4852	55.1733	68.9778	19.2461
WBGene00001242	elo-4	-1.86495	0.0228556	137.838	144.788	201.788	0	379.919	691.092	235.637	262.989
WBGene00022748	oaz-1	-2.86296	0.0229534	67.768	71.185	0	0	224.144	308.886	231.702	258.596
WBGene00003372	mlc-4	-2.87981	0.0229643	184.962	0	0	0	509.805	337.223	316.197	264.675
WBGene00015344	nra-4	-1.73998	0.0230915	53.5658	18.7556	26.1392	27.4012	137.799	130.215	106.834	51.1005
WBGene00195072	C16C8.22	-3.19248	0.0230915	0	141.778	0	0	595.232	369.122	230.739	386.282
WBGene00014042	ZK666.2	-3.19255	0.023206	332.932	0	0	0	1468.24	910.502	569.155	952.828
WBGene00010130	vha-14	-2.44878	0.0236781	53.9217	0	157.877	0	297.245	196.62	230.451	205.76
WBGene00021352	Y37E3.11	-3.19597	0.0236781	40.0257	0	0	0	176.515	72.9749	68.4249	152.735
WBGene00021214	hasp-2	-3.59565	0.023857	0	0	0	0	29.9234	74.2257	92.797	51.7841
WBGene00008852	ubql-1	-2.73755	0.0240739	0	0	200.405	0	188.658	311.98	321.781	261.186
WBGene00020950	dlst-1	-2.46068	0.0242636	39.5864	41.5825	57.9526	0	218.222	216.522	169.185	75.5291
WBGene00021506	Y41D4A.4	-3.17248	0.0245085	27.4163	0	0	0	90.6799	99.9706	70.3031	52.309
WBGene00022069	eel-1	-3.62267	0.0245309	0	0	0	0	5.41714	17.9165	4.19985	18.7494
WBGene00012608	hphd-1	-2.84973	0.0246158	38.4836	0	56.338	0	84.8568	105.245	197.366	183.562
WBGene00022673	ZK177.8	-2.23645	0.0250106	0	33.827	47.1439	49.4201	177.521	293.565	55.0522	92.1635
WBGene00007732	spe-44	-2.48782	0.0252823	119.635	0	0	0	175.864	181.765	102.259	228.257
WBGene00044388	C27D6.11	-3.15959	0.0253091	0	0	88.7415	0	133.663	276.296	155.441	115.656
WBGene00044478	K06B9.6	-3.22962	0.0253215	0	0	202.649	0	1068.31	252.378	236.642	132.055
WBGene00017271	F08F8.6	-1.81052	0.0253945	0	138.467	289.469	50.5741	436	300.419	338.026	377.262
WBGene00017679	F21F8.5	-2.4948	0.0253945	150.981	0	0	57.925	332.915	481.719	322.631	144.032
WBGene00001830	hcp-2	-3.20495	0.0254422	15.3952	0	0	0	67.8934	28.0686	13.1593	73.4335
WBGene00219756	linc-68	-1.5318	0.0257282	0	587.89	819.329	429.444	1645.44	1020.39	1116.23	1245.8
WBGene00018491	mdh-1	-3.16689	0.0259146	0	56.6877	0	0	118.997	245.979	92.257	154.448
WBGene00014119	ZK858.6	-2.46486	0.0259632	0	58.7637	40.9488	0	123.355	101.995	47.8178	213.473
WBGene00008506	tkt-1	-1.83005	0.025969	32.7722	34.4247	95.9538	50.2933	144.526	119.5	140.062	312.639
WBGene00008529	F02E9.3	-2.45489	0.025997	135.254	0	99.0023	0	298.236	123.297	404.634	322.572
WBGene00011304	mnk-1	-3.16689	0.025997	14.2216	0	0	0	31.3589	64.8221	24.3122	40.7013
WBGene00050881	ZK39.10	-2.87942	0.0262087	108.929	0	0	83.583	480.38	198.599	744.867	207.832
WBGene00020356	T08B6.9	-3.62846	0.0264564	0	0	0	0	86.341	214.171	33.4696	37.3545
WBGene00004470	rps-1	-2.52369	0.0266198	0	0	0	170.601	163.417	337.8	380.086	353.504
WBGene00007239	C01G10.14	-2.86134	0.0266198	0	0	171.867	90.0822	129.433	749.147	501.742	335.988
WBGene00011120	R07E5.15	-2.86392	0.0266198	142.842	0	0	0	157.484	390.644	122.096	408.804
WBGene00011478	T05D4.5	-1.62198	0.0266198	131.509	92.0935	128.349	33.6364	96.6599	279.729	262.288	460.008
WBGene00011491	T05F1.5	-3.67327	0.0266198	0	0	0	0	169.613	93.4954	0	244.604
WBGene00019015	F57F4.1	-2.84412	0.0266198	43.9849	46.2027	0	0	96.9874	80.1932	263.176	209.803
WBGene00012337	W07G4.3	-2.86812	0.0266892	22.5345	23.6707	0	0	74.5332	164.339	19.2616	85.9894
WBGene00020442	gen-1	-3.22045	0.02673	0	39.2378	0	0	205.917	34.0521	31.929	178.176
WBGene00013951	ZK262.4	-3.16948	0.0268819	281.047	0	0	0	929.567	1281.01	720.683	268.112
WBGene00016336	C33C12.4	-2.84866	0.0268819	116.347	122.214	0	0	128.274	636.372	298.347	665.955
WBGene00019693	ostd-1	-3.23394	0.0270638	53.0407	0	0	0	0	193.407	272.023	151.799
WBGene00022039	Y65B4BL.7	-2.16051	0.0278355	140.828	73.9645	0	54.0298	310.528	385.136	180.562	403.04
WBGene00009542	copb-2	-2.17488	0.0284924	52.6393	0	0	13.4636	116.07	47.9859	59.992	100.433
WBGene00077772	T02G6.10	-1.39878	0.0285407	90.9268	382.046	532.449	139.539	400.99	580.222	854.928	867.421
WBGene00000117	alh-11	-2.14473	0.0288772	88.0096	30.8157	0	0	161.719	133.716	125.379	111.945
WBGene00045060	F55B11.7	-2.42539	0.0288772	61.8892	65.0098	0	47.4885	341.166	282.091	158.701	236.163
WBGene00002008	hsp-4	-2.16545	0.0288889	0	92.4055	42.9278	0	64.6582	213.849	175.451	83.9212
WBGene00016826	C50E10.2	-2.79757	0.0289074	48.0902	50.515	0	0	318.119	131.517	123.317	137.631
WBGene00017225	fbxa-52	-1.41453	0.0292305	444.67	77.8485	108.496	170.601	817.085	337.8	443.434	636.307
WBGene00015026	B0207.1	-2.44749	0.0293401	37.9438	0	0	58.2297	209.166	103.768	129.731	180.987
WBGene00008154	C47E12.11	-2.13743	0.0294672	166.182	0	81.094	0	366.433	151.491	236.743	264.223
WBGene00001038	dnj-20	-2.81224	0.0295527	28.3749	0	0	21.7725	125.134	51.733	72.7613	162.414
WBGene00013140	mop-25.2	-3.18053	0.0298393	0	0	59.1794	0	178.273	184.255	103.66	0
WBGene00014015	panl-3	-2.39085	0.0303805	25.0277	0	36.6392	19.2041	82.7795	91.2608	106.963	119.379
WBGene00006720	ubc-25	-2.38902	0.0305516	74.3237	0	54.4031	0	204.856	101.63	127.058	177.258
WBGene00012174	W01B6.8	-3.14208	0.0306842	0	0	0	69.672	100.107	165.546	388.06	346.483
WBGene00003425	msp-10	-2.40558	0.0311112	144.271	151.545	0	110.701	477.178	394.551	739.902	688.154
WBGene00195253	H16D19.5	-2.76431	0.0311788	0	74.8576	104.327	0	314.277	194.893	365.484	135.969
WBGene00022085	Y69A2AR.14	-3.4833	0.0318401	0	0	0	0	76.9228	63.603	59.6374	99.8396
WBGene00012307	W06F12.3	-1.42679	0.0319117	451.742	67.7885	0	148.555	640.348	529.467	220.647	554.08
WBGene00021018	W04B5.1	-0.904215	0.0321296	996.01	570.671	397.666	972.687	1297.76	1320.67	1238.33	1900.34
WBGene00007382	C06C6.8	-2.44369	0.0321899	151.686	159.335	0	116.391	1003.41	138.277	388.967	1012.94
WBGene00014238	ZK1225.4	-1.55232	0.0322984	162.406	85.2974	178.316	0	268.58	296.098	69.4091	503.527
WBGene00012636	Y38H8A.2	-2.36371	0.0327517	83.6621	87.8805	122.477	0	184.476	457.597	286.044	399.058
WBGene00219282	F43G9.21	-2.42792	0.0329055	0	505.15	0	738.007	1060.4	1753.56	1644.23	3211.38
WBGene00013158	Y53F4B.11	-3.47179	0.0329196	0	0	0	0	166.651	137.794	193.804	144.2
WBGene00017553	nep-8	-3.47179	0.0329196	0	0	0	0	65.2179	53.9249	75.8441	56.4317
WBGene00007548	C13C4.4	-3.49267	0.0330232	0	0	0	0	210.726	58.0791	163.374	121.558
WBGene00001046	dnj-28	-1.7471	0.033032	75.9319	79.7605	111.16	0	209.289	207.658	129.807	253.53
WBGene00016250	hsp-110	-1.24852	0.0330487	143.951	100.806	70.2455	36.8185	158.707	240.58	143.551	274.651
WBGene00004808	skr-2	-3.06633	0.0340753	0	0	135.003	0	305.014	252.199	78.8247	351.897
WBGene00006795	unc-61	-3.49522	0.0340814	0	0	0	0	71.6842	59.2715	27.788	124.054
WBGene00020653	T21E3.2	-1.57096	0.0343162	410.897	0	150.383	236.466	1019.29	561.86	439.024	489.983
WBGene00195150	Y81G3A.6	-3.48844	0.0347986	0	0	0	0	321.693	132.995	249.405	556.709
WBGene00000869	cyc-1	-3.50944	0.034851	0	0	0	0	196.774	40.6753	114.418	42.5662
WBGene00269379	C30B5.17	-2.36292	0.0348581	0	151.209	105.368	0	158.707	328.063	184.565	480.64
WBGene00017444	F13H8.12	-2.11848	0.0349543	143.951	302.418	210.737	0	476.12	262.451	492.174	1373.26
WBGene00020102	R148.3	-3.03576	0.0351586	0	0	23.6659	0	35.6458	58.9468	41.4536	30.8435
WBGene00021154	Y4C6A.4	-1.62623	0.0355547	338.134	177.592	247.506	389.183	931.988	924.728	867.072	967.716
WBGene00009250	F29D10.1	-1.90144	0.0357007	269.385	282.968	197.183	0	1187.99	368.356	345.39	770.961
WBGene00016583	tag-335	-3.50197	0.0357007	0	0	0	0	145.284	160.169	37.5457	41.9038
WBGene00007269	C03C10.2	-3.03905	0.0357251	61.4208	0	0	0	135.434	167.973	157.5	175.782
WBGene00007630	har-1	-3.57837	0.0358261	0	0	0	0	0	423.944	238.507	177.461
WBGene00004485	rps-16	-3.04725	0.0358908	120.225	0	0	0	265.099	328.792	205.528	458.769
WBGene00011527	cchl-1	-3.04725	0.0358908	53.9665	0	0	0	118.997	147.588	92.257	205.931
WBGene00016195	C28H8.4	-3.06347	0.0360205	70.3378	0	0	0	232.644	256.479	60.122	201.302
WBGene00021035	W05F2.3	-3.08039	0.0360546	81.4577	0	0	0	449.038	74.2567	208.881	155.417
WBGene00012768	eef-1B.2	-1.61732	0.0361827	98.168	34.3726	47.9043	50.2172	180.385	178.98	167.82	187.3
WBGene00013926	nep-1	-3.46232	0.0362608	0	0	0	0	28.3024	70.2048	43.885	73.4684
WBGene00002694	let-502	-3.03554	0.0369491	14.8698	0	0	0	32.7882	54.2214	38.1305	28.371
WBGene00014086	ZK809.3	-3.45539	0.0370534	0	0	0	0	90.9488	150.401	211.535	236.088
WBGene00021313	paqr-2	-3.04382	0.0371697	0	0	0	22.399	64.3675	106.444	49.9034	83.5438
WBGene00001596	gld-2	-2.70517	0.0373315	0	0	15.5374	8.14377	46.8051	19.3502	36.2875	40.4995
WBGene00011827	T19A6.1	-2.70623	0.037393	0	38.4199	0	28.0651	161.3	133.369	93.7903	104.677
WBGene00009264	sac-1	-2.78792	0.0374598	33.6731	35.371	0	0	185.624	245.571	28.7825	32.1234
WBGene00003742	nlp-4	-1.55858	0.0374915	306.235	428.901	0	78.3262	1012.88	744.435	349.01	389.521
WBGene00019008	pdxk-1	-3.45978	0.0376526	0	0	0	0	116.669	96.4672	180.905	50.4758
WBGene00003225	mev-1	-3.48131	0.0376846	0	0	0	0	289.784	79.8686	299.555	83.5814
WBGene00019229	ipla-5	-1.72667	0.0379471	68.5552	72.0119	100.361	0	75.5825	249.979	146.496	228.9
WBGene00004441	rpl-27	-3.45715	0.0380118	0	0	0	0	154.26	510.195	239.192	266.956
WBGene00006579	tlk-1	-3.45715	0.0380118	0	0	0	0	18.4905	61.1549	28.6709	31.9989
WBGene00077437	Y59H11AR.6	-0.45783	0.038142	15600.4	13109.6	17919.2	13167.5	28048.5	15534.1	20104.5	18202.4
WBGene00021960	Y57E12AM.1	-2.71918	0.038342	0	0	222.581	116.664	670.507	554.404	129.959	725.221
WBGene00001538	gcy-12	-2.07843	0.0385717	34.7982	0	0	8.90039	51.1536	63.4439	49.5735	33.1966
WBGene00003914	pam-1	-2.70715	0.0386413	21.5615	0	0	16.5445	71.3152	78.6219	36.8599	102.846
WBGene00017975	F32B5.1	-1.90556	0.0388524	190.946	0	0	36.629	263.15	130.55	326.427	182.158
WBGene00000183	arf-3	-3.02549	0.039151	0	67.7212	0	0	142.158	117.542	275.534	123.007
WBGene00044810	Y37E3.19	-1.37283	0.039151	541.015	426.22	396.009	103.782	1043.83	739.783	693.658	1161.26
WBGene00008660	clec-153	-2.02956	0.039165	0	0	163.584	28.5803	164.261	169.772	127.35	177.664
WBGene00006959	xbp-1	-3.5426	0.0392089	0	0	0	0	197.999	81.857	0	128.493
WBGene00017887	F28B3.6	-2.67457	0.0392089	80.5481	0	117.918	0	355.219	146.855	344.247	230.523
WBGene00020184	uba-5	-3.44307	0.0394585	0	0	0	0	44.5129	73.6102	138.041	77.0321
WBGene00021792	Y52D5A.1	-2.3174	0.0394585	57.049	0	83.5169	43.7746	251.588	312.035	97.5266	217.694
WBGene00022783	tomm-7	-3.44307	0.0394585	0	0	0	0	248.53	410.99	770.731	430.096
WBGene00015942	osta-2	-3.11534	0.0396568	0	0	0	23.8923	0	85.1548	159.691	89.1134
WBGene00021472	Y39G10AR.16	-3.48066	0.0397317	0	0	0	0	178.273	368.509	69.1066	77.1281
WBGene00219609	linc-7	-1.59269	0.0400105	0	120.7	252.324	88.169	253.369	314.244	245.543	438.47
WBGene00021562	nuo-5	-2.72403	0.0401283	0	0	34.2001	17.9257	128.781	127.778	19.9686	44.5728
WBGene00007489	C09G5.7	-1.44838	0.0413143	50.1714	210.804	220.345	38.4973	276.571	137.209	343.076	526.486
WBGene00008659	clec-151	-3.015	0.0413143	0	36.8623	0	0	38.6901	127.962	119.984	66.9555
WBGene00009589	F40F11.4	-2.66739	0.0416141	58.5408	61.4926	0	0	129.083	160.097	150.115	335.079
WBGene00018017	golg-2	-2.69899	0.0422675	0	21.4653	0	15.68	67.5889	130.399	34.934	38.9889
WBGene00019767	rpa-2	-2.26593	0.042338	0	66.209	184.548	0	277.968	344.753	161.629	180.39
WBGene00010544	K03H1.9	-1.42129	0.0425564	653.575	0	159.467	250.749	1321.05	397.199	465.542	831.327
WBGene00019900	vdac-1	-1.36202	0.0427723	126.8	266.388	278.444	48.6479	489.294	577.955	216.768	423.376
WBGene00007320	C05B5.2	-2.65466	0.0428962	0	206.028	0	0	216.244	357.599	335.303	374.223
WBGene00021271	spe-47	-2.67653	0.042999	106.342	0	0	0	175.864	290.824	90.897	152.172
WBGene00044158	Y53C12A.8	-2.32102	0.0430173	66.9296	70.3044	0	51.3562	295.162	305.065	343.253	63.8493
WBGene00003458	msp-65	-2.70427	0.0437834	0	297.796	0	0	937.686	129.22	242.326	676.134
WBGene00004767	sel-10	-2.33931	0.0437834	0	53.34	0	19.482	111.97	162.017	21.7022	96.8852
WBGene00008149	pyp-1	-2.65403	0.0440355	33.1741	0	48.5652	0	109.724	120.966	170.136	31.6473
WBGene00017058	msrp-6	-2.3425	0.0445683	174.991	183.815	0	134.273	578.787	319.044	299.152	1502.44
WBGene00000102	akt-1	-3.10768	0.0450108	0	28.0754	0	0	147.338	0	22.8459	127.488
WBGene00018949	acbp-4	-3.02408	0.0450205	0	0	0	94.7062	136.077	675.087	210.999	235.49
WBGene00013025	vha-13	-2.65365	0.0454448	0	27.6094	38.4786	0	57.9568	23.9606	112.333	150.447
WBGene00019199	H14E04.2	-2.67499	0.0457472	63.8052	0	0	0	70.3456	87.2471	54.5382	213.04
WBGene00003123	mag-1	-2.24229	0.0464065	107.843	0	315.755	0	237.796	491.55	553.083	308.64
WBGene00044434	Y18H1A.15	-1.68304	0.0466793	33.0055	104.009	96.6367	0	291.11	60.1755	169.271	157.432
WBGene00008754	F13E9.5	-2.37136	0.04685	62.4248	0	456.934	0	412.942	398.344	586.941	952.828
WBGene00010869	M05B5.1	-2.73378	0.0469243	97.043	0	0	0	53.4953	398.089	165.897	46.2884
WBGene00008414	D2030.4	-3.48212	0.0469794	0	0	0	0	287.457	0	334.293	497.461
WBGene00004075	pod-1	-1.97027	0.0477316	0	16.9303	47.1908	12.3673	88.8489	44.0784	55.1069	76.8791
WBGene00020293	nep-20	-3.00963	0.0477837	0	0	37.941	0	57.147	23.6258	155.069	24.7241
WBGene00004855	sma-1	-2.91593	0.0478382	0	0	7.05165	0	15.9319	8.78211	12.3518	9.19036
WBGene00194703	F26B1.8	-2.94153	0.0481747	0	0	158.14	0	476.384	98.4736	184.668	309.154
WBGene00004450	rpl-36	-1.88088	0.048982	856.488	0	0	0	566.57	1405.39	732.093	490.241
WBGene00022707	ZK354.6	-1.83102	0.0490029	56.5521	59.4035	165.579	43.3933	561.141	51.5528	193.354	269.747
WBGene00022703	ubxn-4	-2.9253	0.0490696	0	43.4919	0	0	136.945	75.488	70.7814	118.496
WBGene00013475	Y69E1A.3	-2.92932	0.0496226	0	0	55.8087	0	126.089	34.752	65.1704	145.47
WBGene00016399	C34D4.3	-1.9859	0.0496226	0	0	392.736	205.849	739.428	244.556	573.271	639.812
WBGene00020707	wago-10	-2.69953	0.049936	20.288	0	0	15.5673	22.3677	36.9891	34.6829	174.189
WBGene00004477	rps-8	-2.5784	0.0502332	92.878	0	135.969	0	409.595	169.335	238.166	354.414
WBGene00009712	F44G4.2	-2.96153	0.0506208	103.05	0	0	0	568.069	187.881	88.0835	196.615
WBGene00008532	dpt-1	-2.95741	0.05064	0	0	39.3061	0	148.008	73.4276	22.9498	25.6137
WBGene00044063	bpnt-1	-2.92567	0.0506832	0	0	0	44.4781	191.723	105.683	99.094	165.894
WBGene00011587	T07F10.1	-1.27014	0.0508114	77.8205	81.7444	85.444	0	193.045	124.147	116.406	111.358
WBGene00016960	vps-33.2	-2.92184	0.0511409	0	0	0	24.5155	105.674	87.3759	54.6187	60.9585
WBGene00018423	F44E2.10	-2.21698	0.0511904	58.3304	0	85.3928	44.7578	192.929	212.696	149.576	278.229
WBGene00003464	msp-77	-1.6596	0.0513845	293.1	307.879	0	224.901	969.436	935.165	501.062	419.417
WBGene00004504	rpt-4	-2.56777	0.0513845	43.6596	45.861	0	0	144.405	119.4	111.956	166.601
WBGene00010351	cbd-1	-2.91645	0.0516982	0	0	0	11.8018	50.8718	28.042	39.4404	29.3456
WBGene00011511	gpcp-2	-2.56421	0.0516982	24.6476	0	36.0828	0	81.5224	44.9374	84.2712	94.0529
WBGene00013956	ZK265.3	-2.571	0.0518514	57.7082	60.618	0	0	190.871	210.427	98.6535	220.209
WBGene00020107	R151.2	-3.34521	0.0518514	0	0	0	0	97.6489	53.8268	25.2354	56.3291
WBGene00006056	sss-1	-2.91323	0.0519437	68.4107	0	0	0	150.847	124.726	116.95	261.049
WBGene00002027	hsr-9	-2.92759	0.0520726	0	16.9556	0	0	53.3889	58.8589	13.7973	30.7975
WBGene00219660	linc-19	-0.905137	0.052113	909.268	286.535	1331.12	348.848	1202.97	1409.11	1010.37	1387.87
WBGene00001020	dnj-2	-2.60383	0.052363	50.1326	0	73.3917	0	331.629	45.7009	85.7029	191.301
WBGene00004732	sax-7	-2.58939	0.0524018	10.5874	0	0	8.12385	23.3453	28.9543	27.149	50.5005
WBGene00010082	F55A11.11	-1.56044	0.0524067	238.683	0	87.355	91.5726	263.15	326.375	153.013	512.32
WBGene00015734	copd-1	-2.91263	0.0524203	0	37.2245	0	0	117.211	96.9148	90.8722	33.8067
WBGene00017644	exc-9	-2.5791	0.0524203	234.375	0	0	0	516.799	320.483	300.502	335.382
WBGene00008381	D1081.3	-3.44305	0.0524321	0	0	0	0	0	78.5958	49.1302	109.666
WBGene00235305	Y116A8C.469	-3.3376	0.0527218	0	0	0	0	852.103	234.852	440.418	491.538
WBGene00021381	Y37E11B.10	-2.56241	0.0532911	34.3865	0	50.3401	0	75.8227	125.387	58.7845	164.02
WBGene00011088	kmo-2	-2.21035	0.053314	0	0	125.967	33.0122	284.599	156.879	110.323	82.0859
WBGene00015855	C16C8.18	-2.24783	0.0534275	147.048	0	0	56.4162	243.182	268.098	125.691	420.841
WBGene00022761	ZK546.4	-2.20793	0.0534449	823.283	0	860.889	0	1167.01	1608.22	2211.66	2468.38
WBGene00016439	C35D10.1	-3.47462	0.0534583	0	0	0	0	238.854	0	308.635	68.8919
WBGene00007794	C28D4.7	-3.36458	0.0534696	0	0	0	0	265.837	109.903	51.5252	57.5059
WBGene00001209	egl-45	-3.43545	0.0535128	0	0	0	0	0	32.9892	46.3985	69.0455
WBGene00009664	idha-1	-2.99336	0.0535128	0	0	0	30.9221	0	110.21	172.23	115.333
WBGene00017387	mpst-4	-2.99336	0.0535128	0	0	0	47.7617	0	170.228	266.024	178.141
WBGene00016742	C48B6.4	-3.00022	0.0535687	0	35.371	0	0	0	184.178	86.3474	64.2467
WBGene00012294	nspa-8	-1.65568	0.053728	278.634	878.05	0	427.601	1843.18	508.005	1667.16	1329.05
WBGene00002191	kin-3	-2.55024	0.0537595	44.0148	46.2341	0	0	97.0531	160.495	150.488	125.967
WBGene00009732	cope-1	-2.57411	0.0537595	115.416	0	0	0	190.871	210.427	98.6535	220.209
WBGene00000836	cul-1	-2.95402	0.053841	0	0	0	18.4161	105.844	21.879	20.5148	91.5842
WBGene00008687	F11A10.6	-1.17999	0.053841	330.511	148.79	138.243	36.2294	312.335	387.377	282.508	450.428
WBGene00020679	ogdh-1	-1.99028	0.0538535	18.7798	19.7267	0	28.8201	20.7049	102.718	96.3135	71.6619
WBGene00019950	clec-175	-2.18616	0.0539015	36.8664	38.7253	53.9706	0	121.936	67.2148	157.56	175.848
WBGene00000770	cpb-1	-2.90723	0.053942	0	32.1372	0	0	101.192	55.78	104.604	29.1865
WBGene00006049	ssp-32	-2.90154	0.054326	0	0	210.737	0	317.413	656.126	246.087	137.326
WBGene00019587	K09F6.4	-2.56654	0.0544839	46.7736	0	0	0	77.3523	42.6388	79.9605	89.2418
WBGene00009581	F40F9.3	-2.29611	0.0545774	208.083	0	0	0	76.4708	442.605	118.574	397.012
WBGene00018009	dhhc-3	-2.92313	0.0545774	47.7717	0	0	0	105.337	87.0973	40.8334	227.865
WBGene00000248	ben-1	-3.32144	0.0547589	0	0	0	0	71.2915	88.4202	27.6358	61.6871
WBGene00008662	F10G8.2	-2.18236	0.0547589	78.3133	82.2621	114.647	0	259.023	428.342	267.757	149.418
WBGene00010247	F58D5.8	-2.88718	0.0556445	61.1316	0	0	0	67.398	167.183	156.759	174.954
WBGene00044559	ZK380.5	-1.21169	0.0562565	473.881	165.925	693.739	606.028	696.61	719.983	1620.22	1356.22
WBGene00010496	sec-12	-2.17782	0.0563601	81.3046	0	59.513	0	89.6389	148.234	173.74	155.125
WBGene00001414	fer-1	-3.43152	0.0564521	0	0	0	0	0	47.384	17.7719	19.8347
WBGene00015628	best-6	-2.18094	0.0564897	0	0	132.74	34.7873	149.951	247.972	155.007	86.4998
WBGene00020446	T12B3.3	-2.89823	0.0571137	0	0	0	41.7915	120.095	49.6498	186.217	155.874
WBGene00012549	Y37D8A.8	-3.32474	0.0575439	0	0	0	0	419.395	115.591	325.152	120.965
WBGene00003437	msp-42	-2.90039	0.0575635	179.342	0	0	0	197.726	326.976	306.589	855.44
WBGene00003438	msp-45	-2.59058	0.057949	338.134	0	0	0	745.59	154.121	289.024	967.716
WBGene00022760	ZK546.3	-3.33322	0.0579851	0	0	0	0	372.795	154.121	144.512	645.144
WBGene00019061	F58F12.1	-3.30012	0.058038	0	0	0	0	194.766	161.041	226.5	84.2637
WBGene00000833	cts-1	-2.68942	0.0581054	38.9453	0	57.0139	0	42.9374	106.507	366.178	0
WBGene00004798	sip-1	-0.891652	0.0585103	1014.4	532.775	891.021	467.02	2013.09	1202.15	1300.61	774.173
WBGene00018006	hpo-3	-2.88821	0.0587805	0	30.6771	0	0	32.1982	133.114	49.9259	55.721
WBGene00003434	msp-38	-1.48702	0.0590242	279.835	146.973	409.665	214.722	1079.82	765.292	478.385	533.912
WBGene00045180	K07F5.17	-2.02753	0.059157	136.966	431.615	0	0	1510.06	124.858	351.219	391.986
WBGene00194935	M02G9.4	-2.90162	0.0597297	229.406	0	0	0	758.763	209.126	980.435	218.847
WBGene00009549	F38H4.5	-3.28911	0.059972	0	0	0	0	83.7154	207.658	129.807	144.874
WBGene00004918	snr-5	-1.61643	0.0602431	554.887	582.865	0	0	815.689	505.834	1264.79	882.248
WBGene00014172	clpp-1	-2.68917	0.0603519	0	0	129.662	67.9611	97.6489	807.403	0	253.481
WBGene00016707	C46E10.1	-1.94963	0.0607542	62.787	0	275.751	0	69.2231	515.129	322.007	119.795
WBGene00016902	C53D5.1	-2.56728	0.0607542	36.7205	38.572	0	0	161.938	0	156.936	140.122
WBGene00019628	pup-2	-2.54168	0.0608096	27.2323	0	39.8667	0	30.0238	173.774	46.5542	77.9369
WBGene00012249	W04E12.4	-2.16238	0.0608503	0	182.584	127.232	0	95.8188	396.135	297.149	414.55
WBGene00010284	aman-2	-2.87099	0.0609903	0	18.7969	0	0	19.729	32.6255	76.4782	34.1421
WBGene00009122	tct-1	-1.47476	0.0611068	0	308.111	286.272	150.047	538.981	445.652	417.866	559.643
WBGene00009893	F49E11.7	-3.30271	0.0611068	0	0	0	0	61.9711	153.721	48.0456	160.867
WBGene00044895	R06A10.5	-1.7111	0.0615123	271.639	142.668	397.666	0	748.71	247.626	696.56	647.844
WBGene00011128	R07H5.8	-2.53828	0.0615909	101.679	0	0	0	56.0506	231.725	173.822	145.498
WBGene00006974	zen-4	-3.38158	0.0631298	0	0	0	0	87.7703	36.2861	0	37.9729
WBGene00022492	dss-1	-2.26223	0.0632169	0	0	335.838	88.0132	252.921	0	392.174	1094.24
WBGene00012031	T25G3.4	-3.30044	0.063239	0	0	0	0	28.5621	23.6164	44.2878	98.8569
WBGene00006833	unc-108	-1.88675	0.0637981	115.932	0	84.8591	44.4781	191.723	317.05	198.188	165.894
WBGene00018586	ubxn-3	-1.8905	0.0640171	30.0982	31.6158	44.0622	23.0948	99.5503	192.062	51.4535	114.852
WBGene00016278	erp-44.1	-1.71457	0.0645818	109.913	38.4849	53.6355	0	80.7863	166.994	125.265	244.66
WBGene00004888	smo-1	-1.89532	0.0650351	136.677	287.138	0	104.875	301.375	747.57	467.306	521.548
WBGene00004498	rps-29	-1.73357	0.0656054	0	385.284	268.481	281.443	202.194	1170.28	627.035	1049.73
WBGene00001034	dnj-16	-1.87349	0.0657716	40.9601	43.0254	119.927	0	316.111	74.6784	140.044	117.225
WBGene00016326	ubr-1	-2.1276	0.0658365	9.79064	0	14.333	7.51251	43.177	17.8503	25.106	46.7002
WBGene00020269	erfa-1	-2.47247	0.0671196	30.4511	0	44.5789	0	134.29	83.2776	26.0284	116.199
WBGene00010672	K08E7.4	-1.56948	0.0671274	187.635	0	549.377	431.926	827.476	684.192	641.533	1253
WBGene00015115	B0286.1	-3.38043	0.0673601	0	0	0	0	255.631	0	49.547	165.894
WBGene00015143	B0336.3	-1.58485	0.0673601	67.2532	47.0962	32.8184	0	24.7157	102.18	153.295	128.316
WBGene00012177	decr-1.2	-2.52249	0.0674003	0	0	0	97.1062	209.289	173.049	108.173	241.457
WBGene00003230	mex-5	-2.89579	0.0675636	98.6153	0	0	0	326.172	29.9659	84.2926	313.589
WBGene00014941	Y67H2A.9	-2.93533	0.0675636	0	0	0	43.1676	124.05	102.57	0	322.013
WBGene00018001	F33D11.2	-1.54594	0.0675636	53.4776	56.174	156.577	82.0683	176.878	292.501	228.553	255.082
WBGene00019509	K07H8.9	-1.73259	0.0675636	111.358	0	244.534	0	122.773	507.57	237.961	106.233
WBGene00020757	ucr-2.3	-2.47447	0.0675636	0	0	67.9358	35.6079	102.325	84.607	118.998	221.35
WBGene00022652	ZK84.5	-2.10814	0.0675636	212.163	0	310.595	162.796	701.732	580.222	906.742	607.195
WBGene00009112	tag-353	-2.12615	0.0676684	46.142	48.4685	0	35.4054	101.744	168.252	157.762	176.073
WBGene00006499	tag-153	-3.37682	0.0677048	0	0	0	0	86.8649	53.8677	0	18.7906
WBGene00021871	dml-1	-2.45285	0.0677633	83.8782	88.1075	0	0	277.429	152.927	215.088	320.072
WBGene00020937	W02D3.12	-2.89161	0.0682743	198.537	0	0	0	437.778	0	848.511	568.2
WBGene00002083	inf-1	-2.09645	0.0695198	38.7593	40.7136	56.7416	0	128.197	105.999	66.2598	221.853
WBGene00008411	mans-1	-2.45039	0.0702935	30.8124	32.366	0	0	101.913	140.443	52.6745	58.7886
WBGene00020904	T28F12.1	-2.5559	0.0704306	0	0	0	76.8757	331.373	91.3312	128.455	47.7885
WBGene00017799	F25G6.8	-2.45963	0.0708569	0	0	153.294	80.3475	115.446	381.823	268.513	399.573
WBGene00020274	T05H4.11	-2.80048	0.071053	0	59.4035	0	0	249.396	103.106	48.3385	107.899
WBGene00017734	F23C8.5	-1.86789	0.0711151	94.7072	0	69.3233	36.3351	52.2076	172.67	242.856	225.871
WBGene00011558	T07A5.5	-3.29054	0.0712596	0	0	0	0	326.834	1351.2	253.391	282.803
WBGene00000230	atp-3	-1.46442	0.0714244	229.406	180.729	0	0	189.691	418.252	245.109	273.559
WBGene00012553	cco-2	-2.43943	0.0714244	87.2604	0	127.745	0	288.616	318.186	298.347	83.2444
WBGene00018199	F39E9.7	-0.475151	0.0715707	10992	9922.59	9805.94	6062.2	14391.1	8454.66	12184.9	15729.2
WBGene00019174	H09G03.1	-2.43421	0.0717398	0	74.7755	104.213	0	235.45	259.573	243.389	67.9099
WBGene00004492	rps-23	-3.33096	0.0721078	0	0	0	0	269.592	445.82	0	233.272
WBGene00004208	ptc-1	-2.77988	0.072566	0	13.464	0	0	42.3949	11.6846	21.9122	36.6834
WBGene00008185	best-10	-2.78171	0.0726798	49.9014	0	0	0	165.05	136.47	42.6538	95.2096
WBGene00008768	F13G3.10	-2.87809	0.0726798	0	0	0	103.782	298.236	369.891	578.048	0
WBGene00003132	mat-1	-2.76116	0.0731037	24.4526	0	0	0	53.9184	44.582	41.8023	69.9817
WBGene00012171	W01B6.4	-2.098	0.0731236	0	188.385	262.547	137.612	593.177	817.439	766.473	171.088
WBGene00020419	acdh-4	-2.75681	0.0733009	0	51.8595	0	0	108.862	135.017	84.3994	94.196
WBGene00001971	hmg-1.1	-1.84806	0.073473	92.2184	0	270.006	70.7606	101.671	588.463	315.299	351.897
WBGene00010892	dhhc-6	-2.75682	0.0736765	44.6198	0	0	0	98.3872	122.026	76.2785	85.1324
WBGene00021969	Y57G7A.6	-2.4236	0.0736765	23.2945	0	34.102	0	25.6823	63.7057	79.6449	88.8896
WBGene00012720	Y39E4B.11	-1.07279	0.0736831	471.016	577.227	229.848	60.2364	346.199	1073.45	402.607	898.677
WBGene00002250	lap-2	-2.78656	0.073862	0	0	0	24.3596	105.002	57.8803	27.1358	90.8565
WBGene00004703	rsp-6	-1.8956	0.0749262	104.966	110.259	0	0	347.179	47.8437	314.024	100.136
WBGene00007978	C36B1.11	-2.13354	0.0749967	49.2952	51.7807	72.1657	0	380.438	134.812	0	188.106
WBGene00017035	D1065.3	-2.76128	0.0750724	0	0	0	13.4418	38.6275	31.9388	29.9474	50.1353
WBGene00006734	ufd-2	-2.77204	0.0753764	0	21.205	0	0	44.5129	36.8051	17.2552	77.0321
WBGene00016800	C50C3.2	-2.46596	0.0754526	9.51653	0	0	7.30218	31.4761	17.3505	48.8062	9.07855
WBGene00016493	C37A2.7	-2.79162	0.0756431	144.592	0	0	0	478.241	131.81	123.592	551.749
WBGene00004043	plk-2	-2.73665	0.0757326	0	0	43.6574	0	32.8786	54.3708	76.4712	85.3475
WBGene00001023	dnj-5	-1.67996	0.0759979	17.6274	37.0324	0	27.0516	38.8687	96.4148	45.2017	100.897
WBGene00006590	toc-1	-1.63968	0.0761021	70.8753	0	103.758	27.1918	117.211	129.22	121.163	202.84
WBGene00016963	C56C10.6	-2.76588	0.0767336	48.3049	0	0	0	106.513	44.0347	82.5783	184.327
WBGene00050919	C45G9.15	-2.42312	0.0767336	0	53.6126	74.7187	0	168.813	93.0544	261.758	48.6901
WBGene00001047	dnj-29	-1.83872	0.0768852	22.5893	0	33.0697	34.6663	124.524	61.7773	38.617	107.749
WBGene00003460	msp-71	-3.25673	0.0769178	0	0	0	0	178.051	147.22	690.207	154.064
WBGene00006437	mrck-1	-3.25673	0.0769178	0	0	0	0	12.9833	10.7351	50.3289	11.2341
WBGene00045483	oxy-5	-1.84492	0.0775703	189.001	0	0	145.023	416.749	258.439	323.101	360.605
WBGene00004506	rpt-6	-2.77236	0.0778483	0	0	0	34.9828	100.529	83.1216	38.9695	173.971
WBGene00194697	F59A3.13	-2.48162	0.0783129	105.392	0	0	80.8693	464.784	288.227	450.427	0
WBGene00019679	K12H4.4	-1.51384	0.078321	275.092	96.321	268.481	0	303.291	668.73	391.897	262.432
WBGene00002005	hsp-1	-1.25408	0.0796831	93.9533	98.6907	45.8477	48.0612	207.168	228.394	133.846	119.506
WBGene00016116	C25H3.7	-3.31085	0.0802064	0	0	0	0	73.112	241.808	0	189.787
WBGene00010583	K05C4.7	-3.32324	0.0808332	0	0	0	0	68.4944	113.268	0	296.334
WBGene00004766	sel-9	-2.73772	0.0811975	0	87.7674	0	0	92.1193	304.672	142.838	159.418
WBGene00020817	T25G12.11	-0.536658	0.0811975	3504.98	2593.93	3848.33	1405.84	4918.15	2977.28	4630.06	3571.64
WBGene00017815	F26B1.1	-2.74217	0.0815635	0	0	0	90.0822	129.433	321.063	200.697	335.988
WBGene00012859	Y45F3A.1	-1.78793	0.082058	97.9212	51.4293	71.6759	0	215.918	223.162	83.6993	186.829
WBGene00219755	linc-17	-0.489116	0.0824066	4241.12	4969	3343.19	3754.93	7193.64	5948	5019.43	4979.61
WBGene00012015	T25B9.9	-2.81851	0.0824226	0	41.0567	0	0	215.463	0	66.8183	74.5742
WBGene00002007	hsp-3	-1.23515	0.0835175	72.7551	50.949	71.0065	37.2174	80.2129	154.755	124.376	161.949
WBGene00010564	ath-1	-3.27303	0.0837044	0	0	0	0	0	88.1349	82.6398	184.464
WBGene00008000	slc-17.2	-3.30463	0.0847179	0	0	0	0	40.0093	165.407	0	69.2385
WBGene00012722	Y39G8B.1	-2.75113	0.0857479	50.366	0	0	0	55.5288	45.9136	86.1018	240.24
WBGene00004980	spk-1	-2.44259	0.0868129	0	15.0078	0	10.9629	0	78.1461	36.6368	40.8894
WBGene00011746	T13F2.6	-3.16527	0.0868129	0	0	0	0	86.2716	23.7777	22.2951	49.766
WBGene00018935	skr-18	-3.16527	0.0868129	0	0	0	0	301.164	83.0051	77.8298	173.727
WBGene00009193	F27E5.3	-1.80458	0.0870821	87.4367	45.9227	0	33.5458	144.599	79.7072	261.581	125.119
WBGene00009413	oac-19	-2.78002	0.0870821	30.0842	0	0	0	66.3361	82.2742	0	114.799
WBGene00010785	top-2	-2.06957	0.0870821	13.3584	0	0	20.5002	44.1831	24.355	34.2547	63.7179
WBGene00013773	Y116A8A.2	-2.36946	0.0870821	127.298	0	0	97.6774	421.039	232.089	217.618	485.756
WBGene00013142	Y53C12A.7	-2.33043	0.0871999	118.47	0	173.435	0	391.843	323.992	202.528	339.054
WBGene00013656	Y105C5B.17	-2.77521	0.0871999	0	121.56	0	0	255.175	421.979	0	331.197
WBGene00004756	sec-24.2	-3.15882	0.0880016	0	0	0	0	58.6854	32.3491	15.1661	16.9264
WBGene00006856	usp-14	-3.13679	0.0884485	0	0	0	0	84.7563	70.0801	32.8553	73.3379
WBGene00014204	ccdc-47	-3.13679	0.0884485	0	0	0	0	85.4647	70.6658	33.1299	73.9509
WBGene00020868	eif-1	-2.0558	0.0884535	111.549	0	0	171.187	245.968	406.753	286.044	425.662
WBGene00006715	ubc-20	-2.01041	0.0891265	129.584	68.0591	0	0	214.301	177.193	166.146	247.241
WBGene00001249	elt-1	-2.33273	0.089839	31.0482	32.6137	0	0	102.692	56.607	53.0776	118.477
WBGene00010281	F58G11.3	-3.14983	0.0898439	0	0	0	0	94.1798	25.9573	48.6777	27.164
WBGene00017816	hrpk-1	-3.24258	0.0902996	0	0	0	0	0	55.3108	103.725	57.8821
WBGene00012684	Y39B6A.25	-3.12774	0.0903533	0	0	0	0	81.9424	33.8767	63.529	70.9031
WBGene00016581	C42C1.3	-2.31814	0.0905703	91.6974	0	134.24	0	303.291	167.183	313.518	174.954
WBGene00012547	Y37D8A.5	-2.41655	0.0908268	0	135.442	0	0	71.0791	411.398	55.1069	184.51
WBGene00219770	linc-40	-1.99475	0.0908268	61.3048	64.3959	89.7471	0	337.945	55.8854	209.604	175.45
WBGene00001747	gsp-1	-2.33882	0.0910588	0	38.0979	53.0962	0	199.935	66.1258	93.0044	34.5999
WBGene00004479	rps-10	-3.14373	0.0910588	0	0	0	0	268.58	111.037	104.114	348.596
WBGene00007572	C14A6.8	-3.14373	0.0910588	0	0	0	0	367.06	151.75	142.289	476.414
WBGene00016405	hecd-1	-3.14373	0.0910588	0	0	0	0	16.4468	6.79947	6.37553	21.3467
WBGene00220259	ZK418.13	-3.14373	0.0910588	0	0	0	0	122.563	50.67	47.5108	159.077
WBGene00009042	F22B5.4	-3.25712	0.0912164	0	0	0	0	114.706	284.532	355.722	0
WBGene00013337	Y57G11C.48	-3.12114	0.0914262	0	0	0	0	171.031	141.416	132.599	73.995
WBGene00020216	trap-2	-3.12114	0.0914262	0	0	0	0	174.79	144.524	135.513	75.6213
WBGene00023401		-1.44816	0.0915554	2668.02	934.181	2603.9	0	3922.01	4864.32	3040.69	3393.64
WBGene00015567	bath-44	-2.42878	0.0918633	33.6382	0	0	25.8111	37.0864	61.3291	230.021	32.0901
WBGene00020867	shc-2	-2.31621	0.0923246	21.7493	22.846	0	0	47.9576	79.3067	37.181	62.2451
WBGene00011469	dylt-3	-1.44139	0.0924561	261.781	274.981	383.235	0	432.923	477.279	559.401	749.2
WBGene00013034	tat-1	-2.31491	0.0924631	13.5621	14.2459	0	0	29.9046	24.7264	34.7771	51.7517
WBGene00001334	ero-1	-1.58448	0.0929488	64.8893	68.1612	0	24.8953	143.082	147.883	110.93	92.8543
WBGene00014665	C04G2.3	-2.73033	0.0936234	0	0	210.737	0	0	262.451	246.087	686.628
WBGene00020265	fbxa-196	-3.13051	0.0938055	0	0	0	0	109.528	135.844	42.458	47.3863
WBGene00008800	F14E5.2	-1.96281	0.0962887	0	35.7886	24.9389	0	37.5632	77.6471	43.6835	48.754
WBGene00009880	F49C12.11	-2.29788	0.0963605	169.067	0	247.506	0	186.398	616.486	433.536	483.858
WBGene00011775	T14G10.5	-2.0206	0.0963605	0	69.3746	0	0	121.358	80.2748	37.6349	42.0033
WBGene00017768	F25B4.5	-2.04109	0.0963605	26.9721	0	0	41.3922	29.7369	73.7631	115.273	102.923
WBGene00012647	swt-4	-2.33943	0.0966311	0	67.1213	0	49.031	70.4495	116.501	163.856	304.793
WBGene00013934	ZK131.11	-3.09897	0.0966311	0	0	0	0	36.7814	60.8249	57.0325	63.6525
WBGene00018426	F44E7.4	-3.09897	0.0966311	0	0	0	0	20.6154	34.0914	31.9658	35.6762
WBGene00003949	pbs-3	-2.72505	0.0972735	76.5587	0	0	0	0	209.372	130.879	292.141
WBGene00010778	gpdh-2	-3.11497	0.0975693	0	0	0	0	46.0893	76.2171	35.7325	119.64
WBGene00012638	Y38H8A.4	-1.80768	0.0977944	54.5561	57.3069	0	83.7235	0	198.933	279.795	260.226
WBGene00002074	ima-3	-1.59852	0.0978816	24.8362	0	109.077	19.0572	82.1461	203.766	84.916	23.6931
WBGene00009284	F31C3.2	-3.11198	0.0978816	0	0	0	0	56.8746	23.5132	66.1414	24.6062
WBGene00018127	F36H12.14	-1.9878	0.0981508	64.2154	0	94.0081	49.2735	141.596	58.5387	329.333	245.04
WBGene00007270	rei-1	-1.18404	0.0987287	126.184	132.547	184.727	145.235	278.238	287.573	323.572	421.319
WBGene00009322	tbc-3	-2.2947	0.0987287	0	31.1964	43.4777	0	32.7432	135.367	50.7709	84.9961
WBGene00015934	ceh-48	-3.10819	0.0989132	0	0	0	0	38.1946	94.7427	29.6119	66.098
WBGene00020193	T03F1.12	-3.10819	0.0989132	0	0	0	0	110.8	274.842	85.9019	191.746
WBGene00010719	K09E4.1	-2.33478	0.0991076	0	0	80.0692	41.9675	60.3005	49.859	187.001	260.884
WBGene00016387	kbp-5	-3.1056	0.0993875	0	0	0	0	127.588	105.495	197.835	331.197
WBGene00194643	C48D1.9	-3.1056	0.0993875	0	0	0	0	101.383	83.8281	157.203	263.175
WBGene00003214	mel-32	-1.5724	0.0998154	114.635	0	55.9401	29.3205	126.386	209.003	65.3239	182.266
WBGene00004705	rsp-8	-1.73818	0.0998154	91.6974	48.1605	0	35.1804	252.742	83.5913	117.569	174.954
WBGene00013107	Y51H4A.13	-2.59096	0.0998154	0	0	52.1065	0	78.4832	64.8932	60.8472	67.9099
WBGene00016949	C55C2.3	-2.74387	0.0998154	0	82.2621	0	0	86.341	0	200.818	373.545
WBGene00007333	ufd-3	-2.2954	0.101622	0	0	67.863	0	25.554	84.5164	39.6234	88.4453
WBGene00020895	T28D9.3	-1.34813	0.10218	93.5472	0	91.2989	47.8535	275.03	113.703	133.268	59.4946
WBGene00002717	let-526	-3.12183	0.102281	0	0	0	0	10.8236	8.94943	8.39144	37.4619
WBGene00194654	M05B5.7	-1.96388	0.102351	534.335	0	391.12	0	294.554	730.649	685.094	1529.23
WBGene00009101	F25B3.4	-1.5527	0.102986	144.164	50.4776	70.3495	0	158.942	262.839	82.1504	229.215
WBGene00003231	mex-6	-3.08925	0.103227	0	0	0	0	37.1634	30.7282	86.4371	64.3134
WBGene00012357	W09D6.4	-2.21472	0.104327	0	255.413	889.908	0	1474.43	221.658	1350.94	1855.7
WBGene00007561	ccm-3	-1.00988	0.104386	182.707	319.865	356.631	46.7312	268.58	610.702	364.398	406.695
WBGene00004204	swsn-4	-3.08231	0.104922	0	0	0	0	14.8715	24.5928	34.5892	12.868
WBGene00017217	F07F6.4	-2.30465	0.104922	0	0	77.3015	0	58.2161	144.407	22.5671	50.3732
WBGene00017016	snap-1	-2.59123	0.105566	46.6057	0	0	0	102.766	84.9714	79.6735	88.9215
WBGene00008237	nstp-10	-2.62036	0.106258	0	0	0	37.5399	161.816	89.1976	41.8181	93.3441
WBGene00009708	F44G3.7	-1.77913	0.106258	0	90.8866	0	22.1304	63.5954	105.167	197.219	27.5139
WBGene00206474	T22A3.12	-2.29243	0.106333	0	244.427	0	0	128.274	212.124	298.347	554.963
WBGene00018869	rfip-1	-1.41682	0.1076	58.9127	92.8247	0	22.6023	194.855	107.409	100.713	84.302
WBGene00010794	dld-1	-2.66145	0.107719	35.5931	0	0	0	196.208	32.4466	30.4236	33.955
WBGene00013999	ZK550.5	-3.17581	0.108261	0	0	0	0	192.756	0	49.8138	166.788
WBGene00015940	zipt-3	-3.17581	0.108261	0	0	0	0	164.292	0	42.458	142.159
WBGene00012117	T28B11.1	-1.70868	0.108411	0	71.1108	0	17.3151	74.6368	82.2838	77.1534	64.5817
WBGene00009925	F52B11.2	-3.18273	0.108431	0	0	0	0	244.916	0	94.9403	52.9802
WBGene00020382	T09B4.8	-3.18273	0.108431	0	0	0	0	195.966	0	75.9652	42.3914
WBGene00001431	fkb-6	-2.74069	0.10894	0	0	0	32.7088	0	77.7185	36.4364	243.994
WBGene00017673	icmt-1	-0.998232	0.109818	172.054	180.729	335.838	132.02	632.303	470.533	245.109	218.847
WBGene00015557	C06G4.1	-2.58428	0.110074	0	24.0802	0	0	50.5485	20.8978	58.7845	43.7386
WBGene00019381	K04C2.3	-1.66294	0.110074	0	99.993	278.716	73.0432	209.902	347.112	325.47	363.248
WBGene00009336	F32D8.14	-1.91133	0.110314	66.1792	0	96.883	50.7803	291.852	120.658	113.135	252.533
WBGene00007049	tag-191	-1.40431	0.110735	187.094	131.019	0	47.8535	206.273	227.407	213.228	356.967
WBGene00011835	T19B10.8	-1.66418	0.110774	0	26.9121	75.0136	19.6588	56.493	70.0662	87.5969	122.206
WBGene00000837	cul-2	-1.91337	0.110789	20.4542	0	29.944	15.6949	112.755	37.2921	52.4505	39.0257
WBGene00021427	Y38F2AR.9	-1.67829	0.110789	152.757	160.459	223.629	117.213	168.416	557.013	522.283	728.633
WBGene00018008	vpr-1	-1.70196	0.111847	95.8962	50.3658	0	36.7913	52.8631	174.838	163.937	228.707
WBGene00011191	R10D12.10	-1.22688	0.112138	83.5544	0	122.319	128.225	138.179	228.504	178.548	239.127
WBGene00003456	msp-63	-2.57678	0.112182	0	0	212.622	0	160.127	529.598	124.145	277.109
WBGene00014170	ZK945.8	-3.13591	0.113033	0	0	0	0	429.89	0	333.289	557.963
WBGene00007684	C18E9.4	-2.01818	0.1133	302.666	0	0	116.12	0	827.729	258.707	721.84
WBGene00003864	oma-1	-1.08971	0.113408	72.0952	151.461	105.544	55.3198	238.456	230.027	184.873	137.554
WBGene00004449	rpl-35	-2.60965	0.114698	0	0	0	97.6774	280.693	116.044	108.809	485.756
WBGene00019561	K09C6.7	-2.58184	0.114727	0	36.0821	0	0	37.8713	93.9406	29.3612	98.3077
WBGene00015206	B0495.7	-1.19263	0.115004	64.1308	67.3644	62.5895	16.4029	0	97.436	182.722	163.145
WBGene00011218	R10E11.6	-1.90198	0.115242	0	42.9712	59.888	31.3897	135.306	111.876	34.967	195.129
WBGene00021294	Y25C1A.7	-1.71379	0.115798	102.562	35.9111	0	0	150.767	186.991	29.222	97.8418
WBGene00044167	C36A4.11	-1.86791	0.116326	129.326	135.847	189.327	0	570.332	235.787	442.172	246.748
WBGene00008346	C56A3.8	-1.15269	0.116493	45.6552	143.872	267.348	35.032	302.011	124.858	156.097	391.986
WBGene00004274	rab-11.1	-1.95774	0.116768	0	52.7011	146.897	0	0	137.209	385.961	95.7246
WBGene00004453	rpl-39	-2.57171	0.119104	0	288.963	0	0	606.582	250.774	940.553	262.432
WBGene00195227	Y71A12B.23	-2.58176	0.119109	0	0	0	130.407	187.373	464.785	145.269	486.391
WBGene00003508	mut-16	-2.19714	0.119294	18.9497	0	27.7414	0	62.6766	17.2746	32.395	72.3104
WBGene00011802	T16G1.9	-1.90459	0.120001	20.8083	21.8574	0	15.9665	22.9412	56.9064	53.3583	99.2529
WBGene00006997	zyg-12	-2.61242	0.120549	0	23.1249	0	0	48.543	60.2061	0	63.0049
WBGene00011329	zipt-9	-2.196	0.121846	38.852	40.811	0	0	171.339	70.835	99.6277	37.0639
WBGene00020970	W03A5.6	-1.90799	0.121846	49.3702	0	0	18.9412	54.4309	45.0058	105.499	70.647
WBGene00003922	pas-1	-1.83853	0.121913	68.6276	0	200.935	0	226.987	250.244	117.321	196.408
WBGene00021442	Y39A3CL.4	-3.13199	0.121983	0	0	0	0	48.7248	80.5754	0	168.642
WBGene00003923	pas-2	-2.28011	0.12295	73.0278	0	0	56.0354	402.568	199.716	0	139.334
WBGene00011481	imp-2	-1.87955	0.122969	36.9925	0	54.1551	28.3849	40.7844	134.889	63.2394	176.45
WBGene00009682	msd-2	-2.19895	0.12335	292.44	0	0	0	483.626	266.588	249.967	418.472
WBGene00006918	vha-9	-1.91223	0.123919	347.175	0	0	0	510.351	421.979	197.835	220.798
WBGene00007969	acs-19	-1.48647	0.124672	27.2209	28.5934	39.85	41.774	90.0335	173.702	69.802	51.9361
WBGene00189953	R155.5	-2.59691	0.12476	195.547	0	0	0	646.777	356.522	501.439	0
WBGene00014029	ZK637.12	-2.24535	0.125399	0	0	0	80.8693	116.196	96.0757	180.171	100.542
WBGene00018840	F54H5.3	-3.11766	0.125898	0	0	0	0	79.0029	261.292	0	136.719
WBGene00014247	ZK1307.4	-1.33876	0.127448	134.414	141.191	590.324	103.138	296.384	612.656	804.241	384.682
WBGene00019341	K02F6.7	-2.25299	0.128221	0	40.6166	0	29.6697	213.153	70.4974	99.153	0
WBGene00021842	Y54E10BR.3	-2.72468	0.129311	0	58.7384	0	0	0	0	143.392	320.072
WBGene00000472	cey-1	-1.82375	0.129334	0	49.3811	137.643	0	155.489	42.8549	160.732	179.388
WBGene00006059	stc-1	-1.84386	0.129682	39.2514	41.2305	57.462	0	129.825	35.7815	201.303	74.8898
WBGene00009471	F36D3.5	-1.36594	0.130403	34.3229	18.0268	0	39.5047	113.524	46.9331	58.6758	49.1149
WBGene00023036	F39E9.10	-0.458627	0.130725	6086.41	3247.39	5374.41	3706.51	9799.19	4491.54	6441.11	4516.01
WBGene00010730	ensa-1	-1.66641	0.131757	160.433	56.174	0	0	58.9594	292.501	228.553	102.033
WBGene00017641	csr-1	-1.42083	0.131937	0	38.1299	53.1407	27.8532	0	165.453	93.0824	34.6289
WBGene00194680	Y17D7C.6	-0.554937	0.132007	2822.69	673.866	2253.97	1870.54	3394.94	2339.23	2522.39	2937.57
WBGene00019783	M70.1	-1.85623	0.132152	21.4688	45.1027	0	0	23.6695	58.7129	91.7537	61.4423
WBGene00008446	E01G4.3	-3.06595	0.133134	0	0	0	0	0	220.283	137.699	153.682
WBGene00006376	syp-2	-1.89007	0.134928	217.858	0	0	0	240.19	66.1998	310.361	207.832
WBGene00044358	Y71G12B.33	-1.90022	0.135031	0	0	114.233	119.749	86.0296	497.931	133.396	148.879
WBGene00016400	C34D4.4	-2.14231	0.135088	65.3136	0	95.6159	0	72.0087	119.08	279.138	124.615
WBGene00012020	gyg-2	-2.57321	0.135416	0	0	0	46.5565	133.788	165.933	155.587	0
WBGene00013824	Y116F11B.8	-0.997561	0.136074	287.774	120.914	252.772	44.1626	317.272	419.735	245.978	329.435
WBGene00011132	R08A2.1	-1.83076	0.136555	144.431	0	105.72	0	79.6181	329.158	246.908	137.784
WBGene00021486	lbp-9	-1.16931	0.13778	2068.3	603.498	1009.3	176.338	2026.95	1256.98	1571.47	3726.99
WBGene00014375	F44D12.11	-3.07554	0.138468	0	0	0	0	0	179.477	42.0717	93.9103
WBGene00185097	C49C3.20	-2.54193	0.139624	256.608	0	0	0	0	467.847	658.015	734.393
WBGene00006594	tom-1	-2.58362	0.140349	14.665	0	0	0	16.1682	66.8428	0	27.98
WBGene00011240	R11A8.7	-2.2183	0.140598	15.2793	0	0	0	33.6911	0	13.0602	29.1522
WBGene00206372	B0454.26	-1.59643	0.140848	129.584	136.118	189.705	99.4321	571.47	708.774	221.527	123.62
WBGene00015210	B0496.1	-2.15899	0.141668	68.9923	72.471	0	0	76.0645	377.36	58.972	131.634
WBGene00020987	W03D8.5	-1.5623	0.143081	74.3663	0	217.737	57.0624	163.979	203.377	190.696	354.718
WBGene00000065	act-3	-1.56137	0.143614	41.6699	87.542	61.0027	0	137.824	189.931	106.854	79.5043
WBGene00008682	lex-1	-1.58521	0.144446	30.6669	0	22.4474	11.7656	33.8104	83.8677	26.2129	43.8832
WBGene00017803	F26A1.4	-3.04738	0.144603	0	0	0	0	0	222.491	208.619	77.6113
WBGene00022260	Y73C8B.3	-1.56514	0.144603	53.61	56.3132	156.965	0	354.633	97.7417	137.471	102.285
WBGene00007427	C08B6.6	-2.1612	0.144702	98.8155	103.798	0	0	326.834	180.16	422.318	0
WBGene00044741	Y57G11C.52	-1.09905	0.145381	403.241	0	885.486	618.826	222.288	1286.58	1206.36	1154.05
WBGene00001946	his-72	-2.92581	0.145714	0	0	0	0	224.027	92.6175	86.8429	193.846
WBGene00004702	rsp-5	-2.92581	0.145714	0	0	0	0	139.39	57.6267	54.0337	120.611
WBGene00016209	C29E4.12	-2.15378	0.145714	0	270.616	0	0	142.017	587.129	110.104	368.654
WBGene00009695	F44F1.3	-2.53538	0.145953	0	0	0	24.8704	0	88.641	83.1143	61.8411
WBGene00000275	bub-1	-1.61711	0.146679	21.2024	44.5429	0	16.2689	70.1274	135.297	18.123	40.4532
WBGene00014054	dbt-1	-1.16476	0.147379	181.042	38.0342	53.0074	27.7833	319.36	165.038	61.8992	138.168
WBGene00019943	R07G3.7	-1.62349	0.147379	0	78.5207	0	57.3581	41.2071	102.215	95.8422	213.934
WBGene00001635	gly-10	-2.91796	0.147876	0	0	0	0	56.8069	46.9703	22.0209	24.5769
WBGene00002249	lap-1	-2.91796	0.147876	0	0	0	0	89.3034	73.8398	34.618	38.6362
WBGene00020139	T01B11.2	-2.91796	0.147876	0	0	0	0	91.0066	75.2481	35.2782	39.3731
WBGene00000150	apm-1	-1.4396	0.149749	81.0509	127.706	0	0	44.6796	184.715	207.838	115.981
WBGene00004474	rps-5	-3.03649	0.15001	0	0	0	0	0	158.242	296.752	82.7993
WBGene00077771	C41G7.9	-2.54341	0.150468	82.1794	0	0	0	90.6034	0	351.219	156.795
WBGene00009160	F26E4.5	-1.7611	0.151098	41.6699	0	61.0027	31.974	91.8828	75.9725	106.854	159.009
WBGene00011662	T09F3.2	-2.90704	0.151169	0	0	0	0	76.1049	31.4634	59.0033	32.926
WBGene00019755	M03E7.3	-2.90704	0.151169	0	0	0	0	424.787	175.616	329.333	183.78
WBGene00013978	ZK507.1	-1.41675	0.151852	128.685	67.587	0	98.7423	212.815	293.274	109.995	245.526
WBGene00004374	rme-2	-2.17125	0.15209	44.285	0	0	0	48.8245	0	75.7062	84.4936
WBGene00020824	T26A8.1	-1.1089	0.154163	73.1101	51.1976	71.353	18.6995	53.7362	111.078	145.814	116.242
WBGene00000549	cls-2	-2.07241	0.156462	19.5253	0	0	14.9821	43.0536	35.5986	33.379	55.8802
WBGene00004273	rab-10	-2.89137	0.156781	0	0	0	0	78.0553	129.079	60.5154	135.079
WBGene00002068	ify-1	-2.07597	0.158527	0	62.2788	0	45.4936	130.734	162.144	50.6782	169.682
WBGene00015522	C06E1.7	-2.07884	0.158543	47.6665	0	0	36.5752	105.105	130.358	40.7435	136.418
WBGene00007363	stdh-1	-1.54177	0.15861	58.5408	0	257.102	0	387.25	160.097	50.0384	167.54
WBGene00004768	sel-11	-0.947491	0.159648	124.79	32.7704	137.014	71.8147	137.581	227.516	159.998	148.808
WBGene00007948	C35A5.4	-2.89951	0.159648	0	0	0	0	54.6387	45.1776	42.3608	141.833
WBGene00018930	F56B3.6	-2.89951	0.159648	0	0	0	0	90.7182	75.0096	70.3328	235.49
WBGene00018631	F49D11.7	-2.40716	0.159891	0	266.388	0	0	559.193	693.546	216.768	241.929
WBGene00019080	F59A3.7	-2.88017	0.160144	0	0	0	0	122.144	100.994	189.395	211.378
WBGene00017999	emc-6	-1.50091	0.160852	144.271	0	633.615	0	318.119	526.068	493.268	412.892
WBGene00017920	jmjd-1.2	-2.07236	0.161417	0	22.2062	0	16.2213	46.6146	77.0858	18.0699	40.3346
WBGene00001031	dnj-13	-2.4196	0.161992	0	0	0	32.3058	92.8361	38.3804	35.9874	120.494
WBGene00004495	rps-26	-2.37117	0.161992	0	0	198.005	0	149.118	123.297	346.829	258.058
WBGene00194667	Y105C5A.1271	-0.718546	0.161992	1434.21	100.435	559.895	953.757	2213.71	784.453	1307.63	912.133
WBGene00008019	C38H2.2	-1.07352	0.162609	108.807	114.294	0	83.4896	119.961	99.1887	124.006	345.999
WBGene00011749	ssp-36	-2.21491	0.162609	0	0	748.364	0	1127.19	155.335	1165.2	487.668
WBGene00001744	gars-1	-2.39357	0.163747	0	28.6655	0	0	30.0869	49.7542	23.326	78.1007
WBGene00008812	F14F7.5	-2.0286	0.163824	23.0628	0	33.7628	0	50.8538	84.0961	19.7132	44.0027
WBGene00017166	aldo-2	-2.39045	0.164096	0	50.1436	0	0	105.26	43.5166	122.41	45.5396
WBGene00020839	usp-5	-2.39045	0.164096	0	26.3302	0	0	55.2716	22.8504	64.2772	23.9127
WBGene00044474	F56D6.12	-1.70959	0.164096	161.096	0	471.673	0	532.829	587.42	137.699	461.046
WBGene00000407	cdk-5	-2.88316	0.164325	0	0	0	0	64.7753	160.677	50.2196	56.0487
WBGene00008623	F09E8.1	-1.55665	0.164374	78.5027	82.461	0	120.473	432.749	214.689	67.1011	224.669
WBGene00044257	Y45F10D.16	-2.05021	0.165859	94.363	0	0	72.4062	104.036	172.042	241.974	270.06
WBGene00004044	plk-3	-2.41136	0.166144	0	0	43.5574	0	65.6065	0	50.864	85.1519
WBGene00009271	glna-3	-2.3875	0.166144	34.0976	0	0	0	37.5928	93.2499	29.1453	65.0566
WBGene00014023	lnkn-1	-2.96681	0.167477	0	0	0	0	100.435	55.3626	0	28.9681
WBGene00022593	ZC328.3	-1.5524	0.168165	24.4067	25.6373	0	37.4552	107.634	44.4982	20.8619	116.417
WBGene00001491	frm-4	-2.96382	0.168264	0	0	0	0	87.3952	0	22.5855	50.4142
WBGene00007960	C35D6.3	-1.76168	0.168264	0	668.581	0	244.193	350.866	580.222	1360.11	910.792
WBGene00010900	M28.9	-1.51186	0.16846	48.108	25.2669	0	18.457	106.079	43.8552	61.6813	68.8409
WBGene00019941	pgam-5	-1.07243	0.168853	258.91	0	379.032	49.6665	285.45	118.011	221.307	679.235
WBGene00015937	C17H12.12	-2.00939	0.169944	33.5513	35.243	0	0	36.9905	91.756	57.3567	96.0215
WBGene00008685	mon-2	-2.47891	0.17026	0	0	0	9.41513	54.112	11.1855	0	23.411
WBGene00015687	chdp-1	-2.47891	0.17026	0	0	0	30.4682	175.111	36.1973	0	75.76
WBGene00002998	lin-9	-2.9391	0.170528	0	0	0	0	61.492	50.8442	0	53.2078
WBGene00009294	F31D4.9	-2.9391	0.170528	0	0	0	0	368.003	304.281	0	318.426
WBGene00008930	F18A11.3	-2.37044	0.17069	127.298	0	0	0	140.346	116.044	326.427	242.878
WBGene00012528	pap-1	-2.86024	0.171168	0	0	0	0	24.288	20.0823	56.4906	21.0159
WBGene00019501	K07E12.2	-2.86024	0.171168	0	0	0	0	154.593	127.824	359.563	133.766
WBGene00022110	Y71F9AL.4	-2.42308	0.171581	0	38.8577	0	0	81.5689	101.167	0	70.5799
WBGene00004452	rpl-38	-2.36426	0.172313	189.276	0	0	0	208.678	345.088	485.358	180.565
WBGene00009404	F35C11.5	-1.47269	0.172313	51.281	53.8667	75.0728	39.3487	169.613	186.991	131.499	97.8418
WBGene00009594	cyld-1	-2.41677	0.172313	0	0	24.8022	0	37.3573	61.7773	0	16.1623
WBGene00015755	C14B9.10	-1.2354	0.173759	179.839	566.719	0	275.986	594.82	655.763	614.877	686.248
WBGene00000410	cdk-9	-2.03588	0.174584	78.219	0	0	0	86.237	35.6522	66.8586	149.238
WBGene00002845	let-711	-2.39989	0.174587	0	0	0	5.74705	8.25758	6.82771	6.40201	28.5805
WBGene00001393	fat-1	-2.52746	0.175072	0	0	67.1202	0	0	250.774	78.3794	0
WBGene00003925	pas-4	-2.42934	0.175072	0	76.0259	0	0	239.387	197.935	61.8647	0
WBGene00000419	ced-5	-2.93637	0.176815	0	0	0	0	37.7846	10.414	19.5293	0
WBGene00002162	isp-1	-3.0837	0.176861	0	0	0	0	0	243.951	0	102.117
WBGene00004760	sel-2	-2.93648	0.176861	0	0	0	0	18.1598	0	7.03953	23.5699
WBGene00015236	B0511.11	-2.93648	0.176861	0	0	0	0	82.6998	0	32.0581	107.338
WBGene00007224	C01G6.2	-2.01449	0.177512	93.1446	97.8411	0	0	102.692	84.9105	159.233	444.289
WBGene00022257	puf-11	-2.9165	0.177558	0	0	0	0	83.3741	0	64.639	72.1419
WBGene00007223	C01F6.9	-2.41187	0.181683	173.125	0	0	0	572.613	157.82	443.941	0
WBGene00011940	T23B5.3	-1.34553	0.182482	42.8244	67.4755	0	0	23.6071	78.0773	91.5116	81.7069
WBGene00001505	fut-1	-1.04867	0.182568	114.906	40.2332	112.144	58.7793	126.684	104.748	229.173	182.696
WBGene00016803	bath-42	-1.23981	0.183567	114.098	39.9503	0	58.3661	167.725	138.682	195.053	36.2823
WBGene00012011	T25B9.5	-2.89972	0.183711	0	0	0	0	79.134	65.4313	61.3517	0
WBGene00077450	K06B4.15	-2.89972	0.183711	0	0	0	0	256.547	212.124	198.898	0
WBGene00018498	F46F5.7	-1.69135	0.184921	42.3495	44.4848	0	32.4954	186.762	77.2115	36.1987	121.201
WBGene00000231	atx-2	-3.04829	0.185551	0	0	0	0	0	0	58.5983	49.05
WBGene00006311	sun-1	-2.91146	0.185699	0	0	0	0	86.6546	107.474	33.5912	0
WBGene00018290	vps-60	-2.91154	0.185945	0	0	0	0	85.4137	141.247	0	221.72
WBGene00013638	Y105C5A.14	0.474895	0.187751	1039.67	1031.42	1352.91	1551.19	1464.65	947.764	691.189	551.013
WBGene00017993	cec-5	-2.39307	0.187751	0	0	0	32.3898	93.0776	115.441	72.162	0
WBGene00000209	asg-1	-2.36347	0.188463	0	0	199.668	0	0	124.333	233.162	520.452
WBGene00001056	dpf-3	-1.43945	0.189932	0	22.44	62.5483	16.3921	70.6581	97.3718	54.7805	20.3797
WBGene00001833	hcp-6	-3.04582	0.190057	0	0	0	0	0	55.8959	20.9643	0
WBGene00016258	vha-16	-1.47433	0.191553	88.4493	92.9091	0	0	97.5159	80.6303	75.603	253.136
WBGene00002196	kin-10	-2.37552	0.192096	0	58.587	0	0	61.492	0	143.022	159.623
WBGene00020181	T02H6.11	-1.43558	0.19282	237.374	0	347.503	0	523.413	108.195	304.347	452.898
WBGene00020066	dhhc-5	-2.04173	0.193087	0	91.0484	0	66.5093	0	395.077	74.0889	248.066
WBGene00021858	Y54F10BM.3	-2.44062	0.193087	0	0	38.9997	0	88.1124	97.1401	0	0
WBGene00050916	F55F10.3	-2.4161	0.193304	106.255	0	0	0	117.147	96.8619	0	506.824
WBGene00008153	C47E12.10	-2.08036	0.193458	0	0	0	106.103	0	189.082	177.293	197.872
WBGene00004699	rsp-2	-2.88809	0.19365	0	0	0	0	133.166	55.0536	154.863	0
WBGene00017062	glrx-3	-2.88815	0.193913	0	0	0	0	60.0475	0	93.1084	155.874
WBGene00013810	Y116A8C.37	-2.35014	0.194126	0	76.0259	0	0	0	197.935	123.729	138.091
WBGene00000879	cyn-3	-2.90858	0.194907	0	0	0	0	111.839	0	86.7072	387.087
WBGene00004458	rpn-1	-1.48763	0.195277	0	42.9441	29.9251	15.685	90.1469	111.806	0	39.0012
WBGene00017545	F18A1.1	-1.70082	0.196057	19.1003	0	0	29.3118	42.1163	17.4118	48.9785	72.8848
WBGene00007549	spin-1	-1.46965	0.196489	37.0981	116.906	0	0	163.604	33.8186	158.55	70.7815
WBGene00022622	ZC477.10	-2.3595	0.199725	0	55.3084	0	0	58.0508	0	180.025	100.46
WBGene00004357	rho-1	-2.34683	0.201542	0	37.0224	0	0	0	32.1295	90.3789	100.869
WBGene00013881	mans-4	-1.30842	0.202676	32.1713	0	94.1944	49.3711	248.284	87.9821	27.4988	61.3814
WBGene00012731	Y39G8C.2	-2.34666	0.202977	65.3794	0	0	0	0	59.5998	167.651	187.111
WBGene00003034	lin-49	-2.98804	0.203357	0	0	0	0	58.0038	0	0	50.1895
WBGene00004152	pqn-70	-2.86196	0.203714	0	0	0	0	32.5496	80.7403	50.4708	0
WBGene00012519	Y32B12A.4	-2.86198	0.203783	0	0	0	0	0	526.068	246.634	825.785
WBGene00015296	C01F1.1	-2.86198	0.203783	0	0	0	0	0	74.9621	35.1442	117.67
WBGene00022228	Y73B6A.1	-2.86198	0.203783	0	0	0	0	0	90.8405	42.5883	142.595
WBGene00001501	ftn-2	-2.84125	0.205617	0	0	0	0	0	176.665	165.65	184.877
WBGene00017942	fbxc-37	-0.678159	0.206376	851.992	447.475	124.727	326.873	657.528	854.342	873.899	487.668
WBGene00019062	F58F12.2	-1.26056	0.206376	343.501	360.821	251.434	0	757.425	313.135	293.612	819.231
WBGene00000838	cul-3	-1.02678	0.206492	65.5996	22.9691	0	67.1141	96.432	59.8005	93.4534	104.301
WBGene00003150	mbk-2	-2.8531	0.206921	0	0	0	0	0	40.8344	12.7628	28.4884
WBGene00007048	nfx-1	-2.8531	0.206921	0	0	0	0	0	49.9712	15.6185	34.8628
WBGene00011975	T24B1.1	-2.8498	0.208159	0	0	0	0	0	30.538	57.2679	95.8728
WBGene00017827	F26F4.5	-1.67965	0.208697	75.359	39.5794	0	0	207.709	103.046	0	71.8907
WBGene00001855	hil-4	-1.24766	0.211267	66.8607	140.464	195.761	0	442.286	182.85	114.3	127.567
WBGene00003065	lpd-9	-1.86503	0.211543	118.04	0	172.804	0	260.279	215.209	100.896	337.821
WBGene00044393	ZK1248.20	-1.2805	0.212378	0	105.402	146.897	230.984	110.629	365.889	428.846	287.174
WBGene00018081	F36A4.2	-1.11365	0.212761	788.523	0	0	100.841	724.46	359.409	449.333	501.489
WBGene00021973	emc-2	-1.65583	0.212761	182.535	0	0	0	268.329	166.399	104.016	58.0448
WBGene00003457	msp-64	-1.58293	0.214147	0	320.165	223.104	0	336.041	555.705	130.264	436.154
WBGene00219493	C18D4.12	-1.31067	0.214147	0	565.154	0	275.224	395.451	326.976	306.589	1197.62
WBGene00002073	ima-2	-2.40435	0.21736	35.9081	0	0	0	118.767	0	122.771	0
WBGene00008854	F15D3.4	-1.88899	0.217522	0	0	38.4009	20.1275	28.9199	95.6487	22.4213	50.0475
WBGene00004239	puf-3	-1.94942	0.218526	0	0	0	57.3581	82.4141	102.215	63.8948	35.6556
WBGene00015164	ykt-6	-2.22362	0.219451	0	59.4553	0	0	187.21	51.5977	48.3807	53.9964
WBGene00009505	F37B12.3	-2.81924	0.21998	0	0	0	0	0	116.846	164.341	61.139
WBGene00013476	Y69E1A.4	-1.52667	0.220468	0	0	0	162.929	292.627	48.3913	90.7483	151.923
WBGene00001153	ech-4	-1.56353	0.220888	48.5941	51.0443	71.1394	0	53.5754	44.2984	166.146	185.431
WBGene00002066	ifg-1	-1.87017	0.220888	0	0	40.7819	0	46.0695	12.6974	11.9057	39.863
WBGene00014703	C47A4.4	-2.83696	0.220888	0	0	0	0	174.577	144.348	541.391	0
WBGene00194982	Y17D7B.10	-0.797938	0.220888	1498.19	524.579	365.547	766.392	1101.18	1365.75	853.733	2382.07
WBGene00195185	F19G12.9	-1.36681	0.221282	316.691	0	231.81	121.501	698.309	433.043	270.696	302.116
WBGene00012907	cpt-1	-2.20028	0.222888	23.2195	0	0	0	51.1993	21.1669	19.8471	44.3017
WBGene00006406	srgp-1	-1.8801	0.222967	34.6619	0	0	0	57.3225	15.7989	29.6277	33.0667
WBGene00021628	Y47D9A.1	-1.88364	0.222967	34.8293	0	0	26.725	38.3995	31.7503	89.3121	99.6789
WBGene00014115	gld-4	-1.84824	0.223349	20.4478	0	29.9345	0	22.5438	37.2804	17.478	78.0269
WBGene00007918	sphk-1	-2.19318	0.223635	0	32.3507	0	0	67.9096	56.1505	26.3248	29.3804
WBGene00000155	app-1	-2.16038	0.224096	0	0	45.3229	0	34.1329	28.2225	52.9257	59.069
WBGene00021287	Y24D9B.1	-1.62028	0.224152	35.1118	0	51.4019	26.9418	38.711	160.04	0	133.983
WBGene00009082	dlat-1	-1.90351	0.226198	33.5167	35.2066	0	0	147.809	0	28.6487	95.9223
WBGene00022833	ZK973.4	-1.85812	0.226593	0	285.934	0	0	450.168	248.145	232.673	129.84
WBGene00000228	atn-1	-2.1834	0.226849	0	21.009	0	0	44.1015	18.2325	34.1914	19.08
WBGene00018148	F37C4.8	-1.83407	0.227629	62.9087	0	92.0951	0	138.714	57.3475	215.088	60.0134
WBGene00001227	eif-3.D	-1.86264	0.228136	0	37.7604	52.6258	0	79.2654	65.54	0	137.174
WBGene00019209	emc-1	-1.35759	0.23175	42.0887	44.2109	0	0	69.6045	38.368	35.9758	80.3032
WBGene00007622	C16C10.1	-1.84775	0.232137	47.4574	0	69.4753	0	104.644	0	121.694	135.82
WBGene00019812	R01H2.4	-1.85249	0.232333	79.561	0	0	0	87.7165	36.2639	102.008	75.8993
WBGene00008919	vps-36	-2.80571	0.232697	0	0	0	0	0	36.1973	135.762	37.88
WBGene00008569	fbxa-101	-2.66949	0.233548	0	0	0	0	123.621	51.1076	47.9211	53.4835
WBGene00013596	nyn-2	-2.66949	0.233548	0	0	0	0	81.1067	33.5312	31.4406	35.09
WBGene00016440	gipc-1	-2.20887	0.234215	0	0	80.2721	0	120.907	0	46.8688	156.927
WBGene00017274	F08F8.9	-1.89091	0.234215	0	31.9416	0	23.3328	67.0507	0	103.967	58.0176
WBGene00020109	R151.6	-1.89091	0.234215	0	67.654	0	49.4201	142.017	0	220.209	122.885
WBGene00009583	aagr-3	-1.39666	0.236766	62.6255	21.9277	0	0	138.09	19.0298	35.6866	39.8288
WBGene00017554	nep-9	-2.16003	0.236766	29.9455	0	0	0	33.0151	27.2983	51.1924	57.1345
WBGene00010579	K05C4.2	-2.15284	0.237818	0	88.1075	0	0	92.4763	152.927	143.392	80.0179
WBGene00006433	sdhb-1	-1.34837	0.239505	0	57.3551	79.9346	83.7939	60.199	248.876	140.015	104.178
WBGene00019929	R07C3.13	-2.21249	0.240957	85.4234	0	0	0	188.36	155.744	0	162.984
WBGene00006698	uaf-2	-2.25304	0.241426	61.7714	0	0	0	272.414	56.3108	52.7998	0
WBGene00016168	C27F2.6	-2.16274	0.241614	130.365	0	0	0	143.728	356.522	111.431	124.365
WBGene00009012	F21D5.7	-1.83242	0.242258	34.1155	35.8357	0	0	75.2251	93.2989	87.4818	0
WBGene00077557	F15D3.9	-2.22036	0.242666	0	212.446	0	0	445.961	184.369	0	578.821
WBGene00006416	sams-5	-2.21691	0.243526	0	44.4269	0	0	139.889	0	72.3031	40.3478
WBGene00014139	nstp-5	-1.81214	0.244393	37.4189	0	54.7794	0	0	102.333	63.9684	107.09
WBGene00011758	T13H5.4	-2.2171	0.245037	39.7805	0	0	0	131.575	0	68.0057	37.9497
WBGene00003196	mel-11	-2.88188	0.245712	0	0	0	0	0	30.8967	0	64.666
WBGene00004427	rpl-15	-1.55201	0.246392	89.9193	0	0	137.993	198.273	245.911	153.719	171.562
WBGene00011815	bath-43	-2.15245	0.246392	0	0	0	28.8284	41.4217	68.4984	64.2276	35.8413
WBGene00013186	Y53H1C.3	-2.63663	0.246392	0	0	0	0	31.6851	26.1986	24.5651	54.833
WBGene00011890	mics-1	-2.87274	0.246815	0	0	0	0	0	140.799	0	147.345
WBGene00017643	czw-1	-1.49562	0.247322	25.1537	0	36.8238	19.3008	83.1964	45.8602	21.5004	71.9882
WBGene00003805	npp-19	-2.19201	0.247451	46.4723	0	0	0	102.472	0	79.4454	88.6669
WBGene00011338	sec-31	-2.19201	0.247451	17.6947	0	0	0	39.017	0	30.2494	33.7606
WBGene00013030	Y49E10.4	-2.21326	0.247473	0	0	0	33.7503	96.9874	80.1932	0	83.9212
WBGene00003083	lst-1	-1.20656	0.24783	76.0208	0	55.6453	58.3319	251.44	34.6502	97.4695	72.5221
WBGene00004093	ppw-1	-2.1626	0.24783	0	0	0	15.6112	22.4308	55.6402	17.3904	19.4089
WBGene00014098	ogdh-2	-2.1422	0.24783	20.9696	0	0	0	23.1191	19.1158	53.7719	20.0045
WBGene00017555	nep-10	-2.35738	0.247955	29.3365	0	0	0	0	160.459	0	27.9864
WBGene00008385	D1081.7	-1.28975	0.248037	45.0376	0	65.9328	0	74.4814	41.0563	76.9929	42.9649
WBGene00004436	rpl-24.1	-2.20567	0.248272	119.122	0	0	0	262.667	325.776	0	113.64
WBGene00004189	pars-1	-2.6266	0.24932	0	0	0	0	36.2047	59.8711	28.0691	31.3272
WBGene00019877	R05D3.2	-2.6266	0.24932	0	0	0	0	27.2258	45.0229	21.1079	23.5579
WBGene00011129	R07H5.9	-2.177	0.252489	64.1519	0	0	0	141.456	116.962	109.669	0
WBGene00001259	emb-5	-2.14919	0.254096	0	0	19.5359	0	14.7126	0	34.2195	25.461
WBGene00011503	gcc-2	-2.72934	0.254096	0	0	0	0	99.3201	27.374	0	28.6465
WBGene00011886	T21B10.4	-2.72934	0.254096	0	0	0	0	139.164	38.3555	0	40.1386
WBGene00044912	H38K22.7	-1.51422	0.254754	0	424.892	0	155.188	668.941	184.369	518.623	385.881
WBGene00009218	acs-20	-2.61268	0.254867	0	0	0	0	28.8732	23.8736	44.7702	24.9834
WBGene00007793	C28D4.5	-2.20629	0.25579	0	0	0	42.4684	122.04	151.362	0	52.7995
WBGene00003796	npp-10	-1.4765	0.256336	11.7954	0	17.2678	9.05078	26.009	43.0106	10.0822	22.505
WBGene00021460	zwl-1	-2.1346	0.259889	0	0	46.0922	0	0	28.7016	53.8241	90.1074
WBGene00004426	rpl-14	-2.16651	0.261034	0	147.29	0	0	309.186	127.824	359.563	0
WBGene00001029	dnj-11	-2.70612	0.263353	0	0	0	0	104.288	28.7434	26.9512	0
WBGene00002238	kars-1	-2.70612	0.263353	0	0	0	0	100.482	27.6942	25.9675	0
WBGene00017085	E01A2.2	-2.70612	0.263353	0	0	0	0	92.6759	25.5428	23.9502	0
WBGene00016511	C37H5.13	-2.68569	0.266327	0	0	0	0	84.7563	70.0801	0	36.6689
WBGene00044413	B0205.12	-2.68569	0.266327	0	0	0	0	630.631	521.433	0	272.836
WBGene00194653	F36H2.6	-2.44881	0.268539	127.548	0	186.723	0	984.355	0	545.114	0
WBGene00001094	dars-1	-2.14431	0.270423	0	38.572	0	0	0	66.9487	31.3872	105.091
WBGene00013196	tbc-20	-2.12607	0.270676	0	43.3536	0	0	0	75.2481	70.5564	78.7461
WBGene00021019	W04B5.2	-0.243898	0.270676	4213.79	4529.19	5810.13	3158.11	5834.17	5717.26	4481.29	4674.25
WBGene00021912	Y55B1BR.2	-2.12607	0.270676	0	26.6909	0	0	0	46.3269	43.4384	48.4805
WBGene00219580	linc-18	-1.41952	0.272604	312.124	327.862	456.934	0	688.237	284.532	1067.17	595.518
WBGene00001840	hel-1	-0.884702	0.274438	141.288	37.103	103.419	27.1031	194.713	160.997	90.5755	101.089
WBGene00009238	selt-1.2	-1.40806	0.274525	0	104.755	291.988	0	329.846	181.821	85.2421	285.409
WBGene00015928	C17H12.2	-1.73423	0.274913	0	32.2894	0	23.5869	101.671	28.0221	52.5498	29.3247
WBGene00018090	F36D4.5	-1.80525	0.275025	0	0	54.9377	28.7951	206.869	34.2096	0	35.7999
WBGene00007621	C16C2.4	-2.66169	0.275866	0	0	0	0	115.446	95.4558	44.7521	0
WBGene00008387	D1081.9	-2.66169	0.275866	0	0	0	0	168.813	139.582	65.4394	0
WBGene00017269	F08F8.4	-2.66169	0.275866	0	0	0	0	116.102	95.9977	45.0062	0
WBGene00012807	Y43F4B.10	-2.15422	0.276379	119.782	0	0	0	132.06	436.772	102.385	0
WBGene00001511	fzy-1	-1.71924	0.276538	35.6909	0	0	27.3862	78.6989	32.5358	61.0144	68.0966
WBGene00013308	nuo-3	-2.65791	0.27662	0	0	0	0	161.755	0	125.407	69.9817
WBGene00017289	F09E5.11	-2.65791	0.27662	0	0	0	0	181.436	0	140.666	78.4966
WBGene00017951	panl-2	-2.65791	0.27662	0	0	0	0	38.2558	0	29.6593	16.551
WBGene00019831	R02F2.1	-2.65791	0.27662	0	0	0	0	78.5262	0	60.8805	33.9736
WBGene00021350	Y37E3.8	-2.65791	0.27662	0	0	0	0	288.035	0	223.31	124.615
WBGene00010323	dhhc-12	-1.57636	0.278047	0	62.8528	0	91.8257	65.9693	109.092	0	342.491
WBGene00004095	pqe-1	-1.72234	0.279963	10.9591	0	0	8.40909	24.165	29.9709	9.36742	10.4547
WBGene00012602	Y38E10A.24	-2.65133	0.279963	0	0	0	0	244.289	403.977	0	422.757
WBGene00021878	Y54G2A.13	-1.70094	0.280034	0	0	49.2957	25.8379	37.1248	92.0891	28.7825	64.2467
[truncated: 45,537 more rows]

## Sheet: S2.2. 26G-RNAs Mutant F2 vs WT
S2 Table. Supplementary data related to Figs 2, 3, S2 and S3.
S2.2. 26G-RNA fold change per gene in mutant F2s vs WT and 26G-RNA RPM per gene.
gene_id	gene_name	log2 fold change (MLE): group dpy f4 vs wt f3	Benjamini-Hochberg adjusted p-values	mutant_f2_smRNAseq_rep1	mutant_f2_smRNAseq_rep2	mutant_f2_smRNAseq_rep3	mutant_f2_smRNAseq_rep4	wt_smRNAseq_rep1	wt_smRNAseq_rep2	wt_smRNAseq_rep3	wt_smRNAseq_rep4
WBGene00045366	Y17D7C.3	-9.25731	1.5954e-24	609.269	424.13	0	0	205073	184672	220777	192818
WBGene00016635	C44B11.6	-10.9461	2.15415e-23	0	0	0	0	287411	281459	307082	292211
WBGene00185118	K02E2.11	-10.426	3.24003e-21	690.621	0	0	0	481020	391067	439843	410242
WBGene00021375	Y37E11B.2	-9.89057	3.9712e-19	0	0	0	0	62410.1	65736.7	59480.7	61225.4
WBGene00219707	linc-8	-9.7934	8.55972e-19	0	0	0	0	69203.2	69045.6	73682.7	57884.1
WBGene00007307	spch-1	-9.77703	1.31432e-18	0	0	0	0	89827.1	56989.2	73583.9	107056
WBGene00020313	T07E3.2	-3.871	2.29869e-18	3376.37	2350.39	4340.98	2084.45	47820.7	50394.3	37074.8	43000.9
WBGene00019084	F59A6.2	-9.62526	2.71226e-18	0	0	0	980.919	215331	176585	158049	209230
WBGene00017853	F27C1.3	-9.5435	4.79907e-18	0	0	0	0	48657	49619	45896.6	55434.1
WBGene00014179	ZK1010.5	-9.50934	5.65774e-18	0	0	0	0	17648.2	18761.5	22934.5	21233.5
WBGene00019769	M04F3.3	-6.79748	5.65774e-18	160.567	0	619.321	297.385	23009.2	26325.3	23439.3	30327.1
WBGene00018999	F57B9.8	-9.52065	5.90417e-18	0	0	0	0	39073.3	25799.5	30075.2	41592.8
WBGene00020990	W03D8.9	-9.40621	1.23438e-17	0	0	0	0	41378	34213.1	41366.2	45539.6
WBGene00019642	K11C4.1	-9.36874	1.66258e-17	0	0	0	0	37898.8	41107.9	46127.4	52186.9
WBGene00013033	Y49E10.10	-9.32726	2.27451e-17	0	0	0	0	29139.6	30534.8	26170.5	36447.8
WBGene00013979	ZK507.3	-9.28547	3.05237e-17	0	0	0	0	32045.5	42573.1	34056.5	39255.8
WBGene00012721	Y39E4B.13	-9.27288	3.15723e-17	0	0	0	0	69081.6	90872	75468.4	84228.2
WBGene00017215	F07F6.1	-9.29324	3.15723e-17	0	0	0	0	25586.2	24273.4	22968.8	38685.3
WBGene00194700	B0025.5	-9.2692	3.15723e-17	0	0	0	0	89897.9	106687	106595	126289
WBGene00010507	K02E2.6	-9.24004	3.26847e-17	0	0	0	0	58919.2	53401.2	60173.8	53432.6
WBGene00044258	Y57G11C.51	-9.24475	3.26847e-17	0	0	0	0	47834.8	55120.1	54445.1	45793.7
WBGene00219758	linc-11	-9.23931	3.31885e-17	0	0	0	0	44682.9	34528.7	44031.2	43360.6
WBGene00021019	W04B5.2	-9.17956	5.55731e-17	0	0	0	0	33017	32355.3	25360.7	26452.7
WBGene00008001	C38C10.3	-9.54683	5.81295e-17	0	0	0	0	65951.4	35181.5	41235	67743.3
WBGene00009457	F36A2.10	-9.14292	6.50793e-17	0	0	0	0	66717.3	64171.1	60170.1	63030.8
WBGene00020840	spch-3	-9.14283	6.91322e-17	0	0	0	0	44708.4	48546.8	46355.2	61057.5
WBGene00235158	Y37E3.30	-9.05802	1.3515e-16	0	0	0	0	36558.6	42319.5	47617.1	44286.8
WBGene00021398	Y38C1AA.7	-9.06683	1.3835e-16	0	0	0	0	44557.6	58054.2	62285.7	73020.5
WBGene00050940	C25D7.16	-9.04341	1.81152e-16	0	0	0	0	110384	70082.3	68005	96365.7
WBGene00077437	Y59H11AR.6	-8.46137	3.37737e-16	898.7	0	0	0	158733	87910.9	113776	103011
WBGene00014048	ZK666.8	-6.37069	4.42081e-16	189.624	264.006	365.699	351.203	25593.3	22729.1	20087.2	22418.8
WBGene00012605	Y38F1A.1	-8.85049	6.93872e-16	0	0	0	0	29778.5	32379.8	28147.1	33885
WBGene00013712	dlc-6	-8.83703	7.37526e-16	0	0	0	0	55272.6	61370.9	55095.8	66273.5
WBGene00017279	F09C12.8	-8.85183	7.37526e-16	0	0	0	0	27214	23944.1	22180.7	33208.3
WBGene00003467	msp-81	-8.76354	1.39026e-15	0	0	0	0	60497.4	53646.5	69334.8	67520.2
WBGene00022094	Y69A2AR.23	-4.62084	1.45633e-15	1555.83	1083.06	750.122	720.387	32405.5	26794.3	22108.8	29161.5
WBGene00020715	nspd-4	-8.74905	1.47074e-15	0	0	0	0	56285.2	67901.2	64383	72654.5
WBGene00014154	ZK930.4	-8.23359	1.64426e-15	330.297	0	636.992	0	87508.2	67804.8	55470	80957.5
WBGene00017542	F17E9.5	-8.72741	1.79582e-15	0	0	0	0	40099.1	56758	42153.8	50575.2
WBGene00012809	Y43F8A.2	-8.70431	2.00181e-15	0	0	0	0	17927.7	15023.7	15401.8	18447.3
WBGene00007337	C05C12.5	-8.67946	2.63424e-15	0	0	0	0	40937.8	55227.5	41204.6	56552
WBGene00009605	F40G12.10	-8.66511	2.81293e-15	0	0	0	0	19413.2	23238.9	16174	18803.6
WBGene00006719	ubc-24	-8.64173	3.3291e-15	0	0	0	0	29864.9	28171.5	22175.6	30937
WBGene00018199	F39E9.7	-8.66236	3.34257e-15	0	0	0	0	81442.5	47846.9	68957.1	89015.4
WBGene00016161	C27D6.3	-8.6403	3.45664e-15	0	0	0	0	49491.5	48476.5	39550.9	63247.8
WBGene00006044	ssp-16	-8.59251	3.60034e-15	0	0	0	1042.23	87202.4	101564	102501	101417
WBGene00022751	msrp-2	-8.59996	3.60034e-15	609.269	0	0	0	103552	102409	95236.9	127374
WBGene00195255	H16D19.7	-8.57372	5.3021e-15	0	0	0	0	70000.4	48618.6	58612.2	58147.2
WBGene00009079	F23B12.1	-8.53354	6.8613e-15	0	0	0	0	22586.1	23267.4	20668.5	24028.7
WBGene00011951	T23F6.3	-8.52038	7.8865e-15	0	0	0	0	22571	28993.8	21873.8	24064.1
WBGene00001944	his-70	-8.50067	9.26301e-15	0	0	0	0	46975.7	43935.5	38807.9	54640.4
WBGene00015230	tag-344	-8.49819	9.3537e-15	0	0	0	0	22844.8	21990.2	16125.2	20652.3
WBGene00007733	smz-1	-8.48298	1.12397e-14	0	0	0	0	19880.7	23629.9	22156.6	31896.1
WBGene00077576	C15H11.13	-8.43919	1.1591e-14	0	0	970.654	0	88897.2	71423.6	72172	84903.3
WBGene00002227	klp-17	-8.43428	1.39013e-14	0	0	0	0	13699.3	17323.9	14786	15340.1
WBGene00006050	ssq-1	-8.43988	1.39013e-14	0	0	0	0	27341.1	24345.8	19566.7	25477.5
WBGene00008950	wht-5	-8.44071	1.39013e-14	0	0	0	0	9307.66	11851.8	9669.61	11758.4
WBGene00219694	linc-36	-8.43113	1.40833e-14	0	0	0	0	91871.4	77114.1	77702.1	71063.2
WBGene00007457	C08F11.10	-8.41885	1.53859e-14	0	0	0	0	24536.6	22067.5	22026.6	28680.5
WBGene00219304	F56D6.16	-8.42358	1.53859e-14	0	0	0	0	51089.8	35605	40175.2	39154.8
WBGene00044674	B0280.17	-8.43486	1.57793e-14	0	0	0	0	19621.2	23073.6	22311.1	34333
WBGene00021633	Y47G6A.3	-8.40032	1.69342e-14	0	0	0	0	30592.6	32790.2	28110.4	34804.7
WBGene00013053	Y50E8A.10	-8.39989	1.70251e-14	0	0	0	0	35124.9	29979.6	27231.9	34314.5
WBGene00235359	F56D6.22	-8.38062	1.72819e-14	0	1007.31	0	0	89211.7	101675	108421	136653
WBGene00010679	K08F4.5	-8.36224	1.82356e-14	0	0	0	557.92	42163.3	46068.2	39693.5	51684.4
WBGene00010728	K09G1.2	-8.38293	2.00463e-14	0	0	0	0	37836.1	49687.2	32785	43009.9
WBGene00015516	C06A8.6	-8.36468	2.11692e-14	0	0	0	0	20670.2	18469.3	16542.3	17020.1
WBGene00022754	nspd-1	-8.35509	2.27103e-14	0	0	0	0	61231.4	67180.4	55688.4	70303.4
WBGene00020864	oac-50	-8.36368	2.29849e-14	0	0	0	0	9609.97	8845.47	8293.96	12708.3
WBGene00020370	T08H10.3	-8.3633	2.55578e-14	0	0	0	0	25274.1	42360.2	32834.5	47284.7
WBGene00022166	Y71H2AM.1	-8.29062	2.89261e-14	0	186.58	0	0	18310.7	19940.6	17485.5	20287.9
WBGene00045410	E01G4.7	-8.3205	3.0368e-14	0	0	0	0	17487.9	20849	26170.5	20762.4
WBGene00235294	Y69A2AR.47	-8.28065	3.0746e-14	0	995.458	0	0	114372	97523.2	96061.1	95871.6
WBGene00020914	sulp-6	-8.30093	3.29423e-14	0	0	0	0	9449.03	7172.46	7806.11	7907.99
WBGene00219728	linc-16	-8.28666	3.90495e-14	0	0	0	0	37797	28893.5	44231.8	35790.3
WBGene00016942	C55B7.3	-8.26138	4.35434e-14	0	0	0	0	14064.9	13532.5	12292.2	11948.8
WBGene00219687	linc-12	-8.2418	5.09295e-14	0	0	0	0	114250	96184.5	109513	95263.6
WBGene00008541	F07A5.2	-8.24604	5.38623e-14	0	0	0	0	18718.5	19501.4	13931.8	22999.4
WBGene00010651	K08C9.2	-8.20928	5.38623e-14	0	401.967	0	0	33194.5	38186.6	36178.7	47038.4
WBGene00044243	F16C3.4	-8.22968	5.3972e-14	0	0	0	0	33091.9	31415.4	29931.7	27043
WBGene00016058	nspd-3	-8.22745	5.54372e-14	0	0	0	0	52463.8	58511.6	69052.2	60175.9
WBGene00016040	C24A11.1	-8.2451	5.64358e-14	0	0	0	0	25583.3	32170.7	18181.6	30899.2
WBGene00003562	ncr-2	-8.19488	5.72722e-14	0	0	0	114.217	8837.13	8921.23	6532.66	8535.72
WBGene00007777	C27D8.1	-8.2088	6.02261e-14	0	0	0	0	18330.6	18425.5	17834	15550.1
WBGene00010466	K01D12.7	-8.22157	6.02261e-14	0	0	0	0	42176.4	32693.7	45642.2	52460.7
WBGene00044333	C01G12.13	-8.18713	7.10282e-14	0	0	0	0	25105.6	23153.6	20961.3	23812.2
WBGene00016461	C35E7.9	-8.18103	7.54504e-14	0	0	0	0	16782.5	16399.5	18925.5	20792.3
WBGene00007274	C03C11.1	-8.18518	7.61181e-14	0	0	0	0	31159.2	26240.8	21920.6	31954.3
WBGene00016054	C24D10.2	-8.18677	7.81759e-14	0	0	0	0	30229	32770.8	24998.7	41269.3
WBGene00194650	C36A4.14	-8.16584	8.54671e-14	0	0	0	0	22185.1	18343.6	15420.6	16879.5
WBGene00009446	F35H8.1	-8.16942	8.64107e-14	0	0	0	0	37975.2	35978.6	29441.8	47235.1
WBGene00009449	F35H8.4	-8.17197	8.68063e-14	0	0	0	0	60010.3	40315.4	35620.9	43812.3
WBGene00012627	Y38H6C.15	-8.15769	8.80833e-14	0	0	0	0	27246.8	24531.4	27696.1	34578.3
WBGene00018119	F36H12.3	-8.13549	1.06175e-13	0	0	0	0	20309.9	19591.9	15746	14319.3
WBGene00000915	daf-21	-8.15467	1.0635e-13	0	0	0	0	6617.77	4835.59	8113.64	9321.76
WBGene00015051	B0218.7	-8.11106	1.23809e-13	0	0	0	0	13929	16808.7	18095.6	19544.5
WBGene00020817	T25G12.11	-8.1145	1.32156e-13	0	0	0	0	27833	16849.2	26202.6	20212.8
WBGene00010241	F58D2.2	-8.09076	1.44963e-13	0	0	0	0	7004.66	9432.27	8844.17	10563.4
WBGene00019024	F58A6.5	-8.08917	1.44963e-13	0	0	0	0	22388.7	15769.4	18322	18296.2
WBGene00023036	F39E9.10	-8.48639	1.65137e-13	0	0	0	0	55455.9	25418.7	36451.7	25557.2
WBGene00077569	F53F4.18	-8.07731	1.72328e-13	0	0	0	0	51932	35210.4	40262.3	58416.4
WBGene00003041	lin-61	-8.05666	1.76672e-13	0	0	0	0	8900.62	7960.18	8168.01	6915.66
WBGene00011241	mpz-5	-8.04471	2.05022e-13	0	0	0	0	15663.3	18347.3	17878	23717.9
WBGene00010547	K03H1.12	-7.53515	2.21075e-13	474.802	0	915.676	0	62500.9	58874.1	57656.8	78725.2
WBGene00007977	gska-3	-8.02093	2.30927e-13	0	0	0	0	13107	13159.7	11855.3	15391.7
WBGene00045036	K08E4.7	-8.02745	2.40246e-13	0	0	0	0	14493.3	19358.2	12100.8	18007.2
WBGene00007987	C36H8.1	-8.01667	2.52436e-13	0	0	0	0	13434.2	13039.7	14264.5	9097.29
WBGene00017386	nspd-5	-8.01357	2.54337e-13	0	0	0	0	39575.7	45234.6	51438.5	61437.9
WBGene00010091	ssp-35	-8.0055	2.57769e-13	0	0	0	0	26851.2	38060	32713.1	31863.5
WBGene00007080	sfxn-1.1	-8.01712	2.72043e-13	0	0	0	0	13179.3	14743.3	14725.6	23478.3
WBGene00009412	F35E2.5	-7.99602	2.72043e-13	0	0	0	0	10941.5	9431.89	8302.36	10676.1
WBGene00015125	B0303.3	-8.00561	2.7525e-13	0	0	0	0	7904.83	8655.85	7453.62	12200.9
WBGene00194715	T25E12.16	-7.99803	2.7525e-13	0	0	0	0	58221	50188	40336.2	61096
WBGene00016765	C49C8.1	-7.98747	2.78511e-13	0	0	0	0	12162.7	10275.2	9839.55	12125.6
WBGene00017384	F11G11.4	-7.98706	2.99901e-13	0	0	0	0	29980.5	34153.9	21694	25941.5
WBGene00011438	T04F3.3	-7.98026	3.02012e-13	0	0	0	0	13275.1	13053	15020.8	18316.6
WBGene00219661	linc-45	-7.96442	3.31153e-13	0	0	0	0	42360.2	30647	36946.6	35889.8
WBGene00044180	C47E8.11	-7.95781	3.39919e-13	0	0	0	0	55918.6	49619	62386.2	55466
WBGene00012937	Y47D3A.31	-7.96518	3.65866e-13	0	0	0	0	27593.3	20077.4	16686.4	27218.5
WBGene00009956	F53B2.5	-7.94337	3.7804e-13	0	0	0	0	10595.4	12804.1	10320.8	10343.3
WBGene00018841	F54H5.5	-7.94116	3.828e-13	0	0	0	0	15496.8	16016.8	18355.5	19741.1
WBGene00006537	tbb-2	-7.9446	3.86123e-13	0	0	0	0	10908.5	9620.92	7705.49	11326.7
WBGene00013987	ZK512.8	-7.94821	3.97394e-13	0	0	0	0	19806.2	29055.3	22290.3	32617.3
WBGene00015024	B0205.10	-7.91842	4.49977e-13	0	0	0	0	11588.8	9359.27	9820.46	12359.6
WBGene00022706	ZK354.3	-7.91432	4.49977e-13	0	0	0	0	13467.8	14562.1	12583.2	14342.6
WBGene00011911	T22B3.3	-7.92308	4.53012e-13	0	0	0	0	19981	20526.3	27226.7	28815.2
WBGene00009344	F32H2.7	-7.91974	4.92541e-13	0	0	0	0	12210.1	10600.6	9703	16376
WBGene00018531	F47B3.7	-7.89803	4.948e-13	0	0	0	0	12658.4	13150.2	12330.3	12919
WBGene00077519	T27C10.8	-7.93239	4.948e-13	0	0	0	0	18479.4	26892.1	32665.3	40294.5
WBGene00022834	ZK973.8	-7.89477	5.07899e-13	0	0	0	0	13155.6	11130.5	10911	12971.6
WBGene00077582	F14H8.8	-7.89809	5.07899e-13	0	0	0	0	57018.5	42234.4	42363.9	46253.4
WBGene00016605	C43E11.5	-7.89213	5.30703e-13	0	0	0	0	13014.3	15065	10846.6	12105.6
WBGene00018121	F36H12.5	-7.89708	5.32022e-13	0	0	0	0	17416.3	27407.5	23085.2	19931.2
WBGene00000023	abt-5	-7.88075	5.88238e-13	0	0	0	0	3540.67	3554.91	2483.61	3574.28
WBGene00044447	ZK688.10	-7.87432	6.02727e-13	0	0	0	0	19495.3	16836	13435.1	17618.6
WBGene00014174	ZK970.8	-7.83415	6.51798e-13	0	0	0	974.549	66634.8	49296.8	41464.9	61451
WBGene00018253	F40H6.1	-7.86043	6.55512e-13	0	0	0	0	20385	28273.2	24980.9	26742.6
WBGene00009459	F36A2.12	-7.86885	6.69419e-13	0	0	0	0	34162.5	41159.9	27999.3	47296.1
WBGene00016420	C34G6.3	-7.86923	6.95412e-13	0	0	0	0	31323.5	30608.6	17661.6	30799.5
WBGene00007081	AH6.3	-7.80011	7.38498e-13	0	0	566.9	0	24490.3	34829.3	28480.6	30515
WBGene00011322	irld-14	-7.83808	7.38498e-13	0	0	0	0	20406.5	18560.3	16612	21630.2
WBGene00014104	ZK849.6	-7.85572	7.38498e-13	0	0	0	0	38949	55821.4	40262.3	62909.9
WBGene00019409	K05F1.8	-7.84272	7.38498e-13	0	0	0	0	71221	51527.4	50615.4	52638.9
WBGene00194886	C05B5.12	-7.84691	7.38498e-13	0	0	0	0	49835	41205.7	41608.6	61917.7
WBGene00022753	ZK484.7	-7.85634	7.59976e-13	0	0	0	0	16147.8	13919.8	8257.35	14566.9
WBGene00001371	exl-1	-7.84921	7.71815e-13	0	0	0	0	25097.2	15771.1	14398.6	21716.1
WBGene00219286	C04F12.16	-7.82884	7.80085e-13	0	0	0	0	32623	35216.2	38641	29012.2
WBGene00007563	C14A4.13	-7.84364	7.99331e-13	0	0	0	0	12241.1	7591.1	9059.01	13480.7
WBGene00010633	nspd-2	-7.82483	8.29712e-13	0	0	0	0	40384.5	42498.5	41746.3	58239.9
WBGene00044744	F10G7.12	-7.78725	8.31779e-13	0	0	0	881.099	47561.9	60300.2	38103.4	44583.9
WBGene00018652	F49F1.12	-7.8242	9.04173e-13	0	0	0	0	21895.6	31380.7	20936.4	34734.1
WBGene00045355	D1086.17	-7.79609	9.70279e-13	0	0	0	0	15020.5	18429.1	17655.7	19705
WBGene00015094	B0261.6	-7.81668	1.05453e-12	0	0	0	0	30199.7	25513.2	14251.7	28403.4
WBGene00019026	F58A6.9	-7.76874	1.25617e-12	0	0	0	0	32558.8	34047.1	28212.2	43087.2
WBGene00020940	W02D7.4	-7.7652	1.26826e-12	0	0	0	0	14238.8	17050.9	21317	17418.7
WBGene00009513	sfxn-1.2	-7.77093	1.34238e-12	0	0	0	0	18637	9749.09	12679.8	14151.6
WBGene00002208	kin-26	-7.76325	1.45159e-12	0	0	0	0	13252.6	7622.84	8264.36	12464.4
WBGene00018895	F55F8.7	-7.7679	1.45673e-12	0	0	0	0	12794.4	9097.86	5951.59	9299.38
WBGene00000771	cpb-2	-7.72097	1.63938e-12	0	0	0	0	7675.92	7616.13	7991.42	7211.12
WBGene00018178	F38E1.3	-7.71958	1.64706e-12	0	0	0	0	12194	13863.4	13294.5	13518.7
WBGene00021288	clec-123	-7.73363	1.64706e-12	0	0	0	0	7717.7	5834.35	7522.05	9921.56
WBGene00195178	ZC581.10	-7.67946	1.64706e-12	0	508.192	0	0	32235.2	33191.1	29707	40523.1
WBGene00016085	C25A8.5	-7.72054	1.68542e-12	0	0	0	0	12531.1	9584.18	9472.38	12198.3
WBGene00013296	Y57G11B.3	-7.7179	1.68598e-12	0	0	0	0	18044.6	24180.7	20743.4	23151.2
WBGene00008508	F01G10.5	-7.70731	1.84739e-12	0	0	0	0	5165.92	5025.18	4476.27	6310.55
WBGene00006039	ssp-10	-7.71372	1.85116e-12	0	0	0	0	24897.9	41965	32666.7	32315.4
WBGene00017736	F23C8.7	-7.66155	1.90278e-12	169.171	0	0	0	14658	19112.1	12675.5	15610.2
WBGene00008811	F14F7.4	-7.2093	1.90793e-12	0	0	497.164	477.457	31357.4	26282.8	22979	31593.2
WBGene00002064	iff-1	-7.72634	1.91631e-12	0	0	0	0	13521.1	20962.1	16160.9	27786.4
WBGene00007248	catp-4	-7.70092	1.9639e-12	0	0	0	0	4777.67	3523.31	4004.41	5474.79
WBGene00007610	C15H7.3	-7.68486	2.0198e-12	0	0	0	0	10567	11120.2	10923.3	10805.9
WBGene00044169	C06C3.10	-7.69	2.13621e-12	0	0	0	0	22733.5	21645	19227.3	30400.4
WBGene00010920	M117.4	-7.6258	2.24357e-12	0	0	223.25	0	11380.5	9728.87	9421.37	11015.7
WBGene00018528	F47B3.4	-7.69282	2.24357e-12	0	0	0	0	11753.3	11453.5	13993.8	19976.6
WBGene00009550	F38H4.6	-7.69149	2.27845e-12	0	0	0	0	19635.3	19843.2	24807.9	34609.3
WBGene00008340	C55A6.11	-7.67754	2.38009e-12	0	0	0	0	15497.4	20767.3	13672.2	22195.1
WBGene00020289	T06C10.3	-7.66072	2.4538e-12	0	0	0	0	8953.14	6602.53	8629.69	8165.73
WBGene00016010	C23G10.1	-7.66645	2.46711e-12	0	0	0	0	10080.3	7238.14	7609.49	10788.1
WBGene00012486	Y18D10A.21	-7.60668	2.66128e-12	274.068	0	0	0	26943.7	18502.2	25845.9	25684.8
WBGene00015929	C17H12.3	-7.6492	2.80424e-12	0	0	0	0	12565.4	11209.8	7947.28	12303.2
WBGene00009321	F32B6.4	-7.63443	2.86923e-12	0	0	0	0	18526	15732.1	15527.6	16030.2
WBGene00012087	T27E7.1	-7.64362	2.88118e-12	0	0	0	0	16301.6	16338	19915.1	12395.7
WBGene00194788	R02D5.10	-7.63224	2.88859e-12	0	0	0	0	37876.6	34797.7	34259.5	30953.1
WBGene00044026	cisd-1	-7.63139	2.90601e-12	0	0	0	0	21456.3	23654.6	19155.3	20816.1
WBGene00012781	nspd-7	-7.6294	2.9247e-12	0	0	0	0	36187.7	35712.8	38011.3	42423.4
WBGene00015089	B0252.5	-7.65166	3.06513e-12	0	0	0	0	14889	20638.8	10864.3	11746.4
WBGene00016980	C56G2.5	-7.6465	3.0753e-12	0	0	0	0	5797.06	5991.56	4073.04	8151.12
WBGene00011026	R05D7.1	-7.64737	3.29926e-12	0	0	0	0	34096.7	21990.2	19561.8	15341.7
WBGene00012345	W08E3.4	-7.60037	3.58822e-12	0	0	0	0	15970.5	15606	16509	13818.9
WBGene00219755	linc-17	-7.60001	3.77828e-12	0	0	0	0	40710.5	33661.1	28406.2	28180.8
WBGene00194708	Y36E3A.2	-7.61234	3.84022e-12	0	0	0	0	25400.4	25976.3	13992.1	21400.1
WBGene00008743	F13D12.9	-7.5822	4.03435e-12	0	0	0	0	7638.45	6698.57	7716.55	7210.25
WBGene00015241	B0524.2	-7.58584	4.03435e-12	0	0	0	0	13724.9	9814.75	12366.3	11233.9
WBGene00021650	Y47G6A.26	-7.60554	4.03435e-12	0	0	0	0	16521.8	19313.7	12809.2	24648.3
WBGene00044205	T13F3.8	-7.59071	4.09767e-12	0	0	0	0	13084.3	20735.8	19442.9	15567.2
WBGene00009390	F35C5.1	-7.56407	4.53835e-12	0	0	0	0	22733.5	21075.4	20829.6	21459.1
WBGene00011968	T23G11.1	-7.56559	4.58861e-12	0	0	0	0	20788.9	17189.2	18559.5	22349
WBGene00004906	snf-7	-7.56047	4.8565e-12	0	0	0	0	7151.52	5155.08	5260.16	5394.72
WBGene00022856	cth-2	-7.569	4.86008e-12	0	0	0	0	9596.04	10579.2	6312.48	10064.6
WBGene00010040	F54C8.7	-7.5732	4.88793e-12	0	0	0	0	8272.97	8613.89	8076.82	13521.5
WBGene00018745	F53C3.1	-7.55691	4.90716e-12	0	0	0	0	12791.7	13461.2	9616.71	12410
WBGene00009641	F42G4.2	-7.57426	4.91092e-12	0	0	0	0	11113.8	10882.1	5895.44	9110.42
WBGene00016316	C32D5.8	-7.54684	5.4305e-12	0	0	0	0	18785.8	21357.7	13654.2	18794.8
WBGene00019586	K09F6.3	-7.5524	5.4309e-12	0	0	0	0	1973.66	2875.25	3133.17	3578.17
WBGene00009959	F53B6.4	-7.54164	5.58844e-12	0	0	0	0	10001.7	9155.89	10800.5	13908.7
WBGene00020003	R11E3.1	-7.53941	5.61282e-12	0	0	0	0	5981.16	4945.48	7195.55	7138.46
WBGene00016414	C34F11.2	-7.54041	5.77897e-12	0	0	0	0	21638.3	25763.7	23486.3	35199.6
WBGene00022507	ZC21.8	-7.48504	5.91949e-12	0	685.133	0	0	38539	44747.5	29878.9	46827.7
WBGene00020890	fbxa-202	-7.50644	6.89914e-12	0	0	0	0	9573.28	8905.04	7422.06	10095.6
WBGene00022634	ZC581.7	-7.49658	7.83816e-12	0	0	0	0	9271.51	7401.73	11897.6	9405.63
WBGene00010100	F55C9.3	-7.48866	7.85526e-12	0	0	0	0	20286.2	18396.7	22323.1	16420.8
WBGene00077548	F21C3.7	-7.4966	8.83737e-12	0	0	0	0	32148.4	16613.5	19316.3	28512.8
WBGene00008724	F13A7.1	-7.46918	8.8538e-12	0	0	0	0	9585.34	10567.4	9633.31	11673
WBGene00235383	ZK616.65	-7.48564	8.85769e-12	0	0	0	0	9672.59	5851.98	5487.11	7144.69
WBGene00011336	ubxn-5	-7.46909	8.98661e-12	0	0	0	0	18221.1	22019.5	17929.9	23649.5
WBGene00012831	Y43F8C.9	-7.46685	8.99707e-12	0	0	0	0	34663.6	28661.3	24570.8	28279.8
WBGene00013771	Y113G7C.1	-7.46494	8.99707e-12	0	0	0	0	2969.46	2310.85	2369.9	2569.41
WBGene00019459	K06H7.8	-7.46728	8.99707e-12	0	0	0	0	10264.2	12730.3	10515.6	9198.6
WBGene00013858	ssp-34	-6.97179	9.41098e-12	534.282	0	1030.39	0	48074.2	51527.4	43483.3	53152.5
WBGene00012761	Y41C4A.18	-7.49375	9.49684e-12	0	0	0	0	16024.7	21347.1	35890.9	31583.4
WBGene00013473	Y69E1A.1	-7.46733	9.6205e-12	0	0	0	0	8296.16	10438.6	9228.42	14044.9
WBGene00013279	Y57A10B.7	-7.4661	9.62303e-12	0	0	0	0	14483.4	11202.9	11228.9	17787.7
WBGene00016327	C32E12.1	-7.4554	9.73732e-12	0	0	0	0	5612.97	7928.44	6164.87	7285.18
WBGene00012402	sfxn-1.3	-7.47889	9.78863e-12	0	0	0	0	17170.6	8389.34	9379.02	11480.7
WBGene00009239	irld-6	-7.44194	1.04634e-11	0	0	0	0	8392.66	6735.3	7080.86	6194.06
WBGene00009463	F36D1.4	-7.44368	1.04961e-11	0	0	0	0	47777.4	66985.7	56367.2	66504.8
WBGene00014197	ZK1053.2	-7.45987	1.06501e-11	0	0	0	0	4353.12	8903.64	6039.34	7136.84
WBGene00010574	K04H4.5	-7.43676	1.07422e-11	0	0	0	0	11954.4	12545.6	12476.3	15515.8
WBGene00019410	K05F1.9	-7.43295	1.12454e-11	0	0	0	0	17469.3	13090.2	13967	17950
WBGene00010486	K01H12.4	-7.44133	1.13931e-11	0	0	0	0	13133.6	8573.25	7502.8	10766.2
WBGene00006051	ssq-2	-7.41269	1.30136e-11	0	0	0	0	10773.1	8653.16	7636.37	7723.74
WBGene00009187	F27D4.1	-7.41681	1.30693e-11	0	0	0	0	8930.1	10041.9	8308.09	12981.4
WBGene00019951	R08C7.8	-7.41266	1.33062e-11	0	0	0	0	10543.4	9561.35	7119.43	11183
WBGene00013886	ZC412.5	-7.40635	1.38327e-11	0	0	0	0	21397.1	15251.7	21737.2	24260.3
WBGene00022876	ZK1248.5	-7.40261	1.38327e-11	0	0	0	0	9248.16	12540.7	9177.59	10242.9
WBGene00012401	irld-57	-7.39239	1.49029e-11	0	0	0	0	7771.11	9102.77	8033.15	10926.8
WBGene00010046	F54D1.1	-6.02353	1.68478e-11	254.287	0	0	941.928	16101.1	21020.6	17082	17231.6
WBGene00012191	W02A2.8	-7.31322	1.71247e-11	0	0	0	570.648	18995.6	22498.4	24279.8	22655.8
WBGene00077682	F58B4.7	-7.36959	1.78921e-11	0	0	0	0	47258.1	30143.5	33498.2	37386.5
WBGene00007352	cdc-48.1	-7.35735	1.83594e-11	0	0	0	0	3666.45	3759.15	4093.28	4314.6
WBGene00013556	Y75B8A.23	-7.36697	1.85085e-11	0	0	0	0	34135	35750.8	22053.8	32490
WBGene00044312	K04C2.8	-7.34906	1.95902e-11	0	0	0	0	16982.7	19242.8	15117.1	16327.6
WBGene00019431	K06A5.3	-7.37342	1.97034e-11	0	0	0	0	24289.9	13586.2	15508.4	25344.7
WBGene00020661	smz-2	-7.35628	2.03746e-11	0	0	0	0	9490.84	13811.5	9418.43	8212.24
WBGene00017802	F26A1.3	-7.33975	2.07874e-11	0	0	0	0	6988.26	5984.55	6191.91	7558.49
WBGene00015540	sams-4	-7.35979	2.138e-11	0	0	0	0	3490.3	4328.9	6163.66	6879.09
WBGene00018120	F36H12.4	-5.30779	2.23189e-11	2946.65	0	0	0	41734.4	39582.4	31404.6	54167.9
WBGene00022034	deps-1	-7.32455	2.29482e-11	0	0	0	0	4935.05	4896.61	5050.44	5978.28
WBGene00004466	rpn-10	-7.31937	2.50576e-11	0	0	0	0	8939.88	6627.2	7170	9869.43
WBGene00008650	F10D11.4	-7.30367	2.65099e-11	0	0	0	0	17148.9	15646.3	15129.2	13815.3
WBGene00009185	F27C8.5	-7.29638	2.96608e-11	0	0	0	0	4407.72	5831.18	5467.61	7055.73
WBGene00010980	R02D5.7	-7.29979	3.01788e-11	0	0	0	0	25142.2	15591.5	17868.1	14503.4
WBGene00235288	Y69A2AR.46	-7.28825	3.01788e-11	0	0	0	0	66075.1	83138.2	64591	82031.5
WBGene00012012	T25B9.6	-7.29806	3.10664e-11	0	0	0	0	6413.25	6671.2	3849.39	4654.22
WBGene00014169	ZK945.7	-7.28122	3.12502e-11	0	0	0	0	13471.3	9986.4	11884.8	12460.4
WBGene00012871	Y45F10B.3	-7.27378	3.34184e-11	0	0	0	0	30729.4	32337.9	36819.2	42301.5
WBGene00002219	klp-7	-7.29694	3.3508e-11	0	0	0	0	6336.82	4030.43	3023.3	3655.42
WBGene00009075	F23B2.7	-7.26637	3.36923e-11	0	0	0	0	12629.2	11215.8	11967.1	11737.2
WBGene00018232	F40E3.5	-7.30888	3.42731e-11	0	0	0	0	11855.7	5173.69	6638.37	11113.4
WBGene00007249	C01G12.9	-7.26549	3.47433e-11	0	0	0	0	12717.3	9736.29	13146.1	12226.7
WBGene00000182	arf-1.2	-7.28493	3.6932e-11	0	0	0	0	7906.76	5783.3	6130.02	11578
WBGene00006704	ubc-7	-7.26845	3.69503e-11	0	0	0	0	8201.63	15069.9	10951	11827.8
WBGene00022541	ZC190.7	-7.2416	3.99523e-11	0	0	0	0	16154.9	14347	15308	13978.5
WBGene00011414	T04A8.13	-7.24775	4.10805e-11	0	0	0	0	12542.3	11522.8	8643.46	14068.2
WBGene00009685	F44D12.8	-7.20384	4.11139e-11	174.891	0	0	0	13113.8	9156.31	8811.36	15885.9
WBGene00007923	C34C12.4	-7.23707	4.35664e-11	0	0	0	0	17326	14819.8	11116.7	16542.7
WBGene00014121	ZK858.8	-7.22784	4.35664e-11	0	0	0	0	11397	12172.1	11045	12327
WBGene00019001	ipgm-1	-7.23079	4.47176e-11	0	0	0	0	6166.41	5626.09	5275.31	4047.75
WBGene00050915	Y6E2A.10	-7.22179	4.7492e-11	0	0	0	0	10100.2	13625.7	13188.3	15179.1
WBGene00015994	C18H7.4	-7.2585	4.96993e-11	0	0	0	0	11176.4	9490.88	5152.13	4966.04
WBGene00000777	cpn-1	-7.21018	5.1666e-11	0	0	0	0	7877.5	10970	9643.17	11838.7
WBGene00012169	W01B6.2	-7.15276	5.39435e-11	0	0	0	373.025	13759.6	11099.5	10147.3	17132.9
WBGene00044896	K12C11.5	-7.1512	5.39435e-11	0	0	852.411	0	37561	24358.4	22268.7	30588.9
WBGene00021114	W09C3.7	-7.20675	5.41232e-11	0	0	0	0	9399.4	12953	12492.4	8520.4
WBGene00018489	F46E10.2	-7.19457	5.79139e-11	0	0	0	0	18444.5	20529.8	13199.8	16573.5
WBGene00013138	Y53C10A.10	-7.12043	6.07517e-11	51.4603	0	0	0	3001.15	3474.07	2858.59	3635.57
WBGene00015049	B0218.5	-6.70999	6.13997e-11	0	262.98	364.278	0	15422.2	16134.9	10004.6	16612.6
WBGene00014082	ZK795.2	-7.17406	6.60459e-11	0	0	0	0	9010.64	7789.03	10796.3	11340.7
WBGene00012924	Y47D3A.5	-7.17749	6.89291e-11	0	0	0	0	16992.1	10424	10199.1	15177.2
WBGene00044177	C30G7.3	-7.17252	7.22418e-11	0	0	0	0	10097.6	7385.76	7226.37	12433.8
WBGene00011155	R09B3.2	-7.17841	7.33372e-11	0	0	0	0	26077.4	15093.3	15500.1	27077.1
WBGene00011499	T05G5.4	-7.16754	7.55873e-11	0	0	0	0	10126.7	19537.5	14655.5	19277.4
WBGene00044684	T08G11.2	-7.08926	7.55873e-11	0	352.558	0	0	15190.1	17793.1	12758.1	16794.7
WBGene00009938	F52F12.5	-7.14922	7.68956e-11	0	0	0	0	13854.2	18546.5	13298.4	15983.6
WBGene00015500	C06A5.2	-7.15158	8.07876e-11	0	0	0	0	16787.6	11641.9	9236.64	13588.8
WBGene00010136	F55H12.5	-7.13331	8.27117e-11	0	0	0	0	8506.45	9377.99	10049.5	9463.45
WBGene00009714	F44G4.5	-7.12552	8.78269e-11	0	0	0	0	14289.3	15410.8	12523.3	15052.1
WBGene00011795	T16A9.5	-7.12919	9.29318e-11	0	0	0	0	8316.22	6303.19	6984.77	10494
WBGene00001427	fkb-2	-7.11359	9.44297e-11	0	0	0	0	20092.7	17278	17447	18776.7
WBGene00007597	C15A11.2	-7.13444	9.50996e-11	0	0	0	0	8564.9	12497.3	9374.5	16129.9
WBGene00009705	F44F4.10	-7.1087	1.03334e-10	0	0	0	0	8240.17	10757.9	8405.94	12008.5
WBGene00015931	C17H12.5	-7.10548	1.03933e-10	0	0	0	0	7616.2	6297.4	5029.98	6834.23
WBGene00010102	F55C9.5	-7.13863	1.0776e-10	0	0	0	0	36926.2	12953	26893.4	28078.6
WBGene00235285	F56D6.18	-5.08425	1.11989e-10	910.481	0	5267.71	0	47030.5	36378	47048.1	48570.9
WBGene00017922	F29B9.7	-5.80678	1.13419e-10	811.681	565.035	0	0	29754.7	23484.1	19398.5	25746.1
WBGene00007613	C15H11.1	-7.09946	1.14751e-10	0	0	0	0	13746.7	19701.7	23446.9	25375.4
WBGene00045306	ZC250.5	-7.09613	1.14751e-10	0	0	0	0	17792.2	12749.8	10115.7	13342.5
WBGene00010373	H08M01.1	-7.07756	1.24018e-10	0	0	0	0	9644.51	7383.78	6646.47	8345.2
WBGene00012827	Y43F8C.5	-7.01124	1.24262e-10	296.1	0	0	0	16775.1	15502.2	16065.7	20918.9
WBGene00011910	alg-3	-7.07699	1.25033e-10	0	0	0	0	2351.46	3376.91	2782.56	2463.02
WBGene00008137	sfxn-1.4	-7.06928	1.25041e-10	0	0	0	0	8288.78	7747.45	8102.6	7795.78
WBGene00011808	T16G12.7	-7.11877	1.35106e-10	0	0	0	0	8715.24	4699.65	7344.38	14098.6
WBGene00013192	Y54E2A.7	-7.08287	1.35106e-10	0	0	0	0	13221.8	8613.39	8076.35	6240.32
WBGene00020660	T21G5.2	-7.05922	1.35106e-10	0	0	0	0	8067.77	7226.67	6515.47	7853.49
WBGene00001487	frk-1	-7.06601	1.4092e-10	0	0	0	0	6116.03	4862.49	3647.45	6309.78
WBGene00014127	ZK892.3	-7.05378	1.4092e-10	0	0	0	0	5429.25	4489.13	5856.33	4902.07
WBGene00015192	B0432.11	-7.06393	1.4092e-10	0	0	0	0	15219.4	15004	9076.47	12662.5
WBGene00019626	K10C9.7	-7.0557	1.50763e-10	0	0	0	0	9340.19	12600.5	8003.59	13186.2
WBGene00194816	ZK616.61	-7.05116	1.53641e-10	0	0	0	0	10879.2	7496.16	7309.93	6275.71
WBGene00012595	Y38E10A.17	-7.05724	1.54383e-10	0	0	0	0	6489.48	3634.88	3570.55	4890.67
WBGene00008832	obr-2	-7.06104	1.57462e-10	0	0	0	0	7723.78	3547.97	7097.08	6930.76
WBGene00015944	C18A3.7	-7.05337	1.58252e-10	0	0	0	0	21805	18029.3	11703.6	22495.7
WBGene00018575	clec-119	-7.03662	1.62462e-10	0	0	0	0	5738.13	4393.08	3624.87	4781.19
WBGene00015907	C17F3.1	-6.96579	1.63677e-10	684.784	0	0	0	31949.1	38681.9	45116.4	38505.4
WBGene00011156	R09B3.3	-7.04742	1.66343e-10	0	0	0	0	21421.9	16907.4	16608.2	30331.6
WBGene00194691	ZK1098.12	-7.05719	1.67585e-10	0	0	0	0	18568.5	14216	8530.96	19637.4
WBGene00014813	M176.9	-7.03343	1.68268e-10	0	0	0	0	5251.74	5097.56	3540.54	5927.25
WBGene00007354	C06A1.3	-7.03077	1.69204e-10	0	0	0	0	7340.63	6069.54	6208.48	9238.83
WBGene00013854	cyc-2.2	-7.03697	1.69854e-10	0	0	0	0	15190.1	25119.6	15048	17524.9
WBGene00007305	C04G2.2	-7.03819	1.73793e-10	0	0	0	0	8153.57	6202.38	4804.24	9312.75
WBGene00011466	T05C12.1	-7.01604	1.75167e-10	0	0	0	0	9329.81	8357.14	7534.69	8072.9
WBGene00009941	F52F12.8	-7.01582	1.80924e-10	0	0	0	0	19500.1	16856.3	16492.6	23008.6
WBGene00009502	F37A8.2	-7.04006	1.85149e-10	0	0	0	0	8076.53	8219.1	3612.49	7257.25
WBGene00022530	ZC155.2	-7.38741	1.865e-10	0	0	0	0	19343.2	15523.4	7498.28	20675.5
WBGene00219667	linc-66	-7.00742	1.865e-10	0	0	0	0	16275.1	19437.8	19627.9	21123.8
WBGene00016541	C39H7.1	-6.94584	1.87595e-10	0	0	0	420.394	10968.3	14698.1	10262.9	14726.8
WBGene00015634	C09D4.3	-7.00802	1.96403e-10	0	0	0	0	4515.53	5051.38	5560.15	7354.72
WBGene00017114	E03H12.7	-6.99227	2.16967e-10	0	0	0	0	15366.8	12705.9	9530.98	14360.3
WBGene00008125	C47A4.5	-7.02453	2.23514e-10	0	0	0	0	54739.1	28449.5	20613	32478.6
WBGene00021007	W03F11.4	-6.98722	2.24072e-10	0	0	0	0	2010.51	2137.34	1484.5	2402.37
WBGene00010474	K01D12.15	-6.99265	2.28501e-10	0	0	0	0	19289	15949	25755.1	28744.6
WBGene00019081	F59A3.8	-6.91149	2.4151e-10	132.119	0	0	0	9246.15	5642.81	6144.37	8000.5
WBGene00008053	cdc-48.2	-6.9719	2.41733e-10	0	0	0	0	3821.41	3286.09	3081.2	2513.01
WBGene00014062	ZK673.6	-6.98233	2.43684e-10	0	0	0	0	7333.52	9273.84	7023.39	12317.8
WBGene00022162	Y71G12B.27	-6.97223	2.53581e-10	0	0	0	0	19421.1	15293.5	16491	25607.2
WBGene00008447	E01G4.5	-6.9614	2.54429e-10	0	0	0	0	5044.82	5888.85	6672.04	6676.16
WBGene00023424	C53D6.10	-6.95551	2.66455e-10	0	0	0	0	13731.2	10321.4	12581.2	14581.6
WBGene00044805	Y53C10A.15	-6.9526	2.80605e-10	0	0	0	0	13573.7	18311.8	11631.3	14835.9
WBGene00007740	C26C6.6	-6.94939	2.81259e-10	0	0	0	0	14376.2	20277.5	15079.4	19025
WBGene00269431	T16A1.10	-6.94516	2.88499e-10	0	0	0	0	36442.2	24337.4	27166.6	26681.5
WBGene00016462	C35E7.10	-6.93959	2.93293e-10	0	0	0	0	5379.41	5559.9	4587.65	6283.83
WBGene00012452	Y17D7B.4	-6.93471	3.00457e-10	0	0	0	0	11573.4	12918.7	12113.2	10014.2
WBGene00045382	T05E12.8	-6.93336	3.00641e-10	0	0	0	0	17783.5	22056.3	19915.1	19662.1
WBGene00020531	T15B12.2	-6.9211	3.48704e-10	0	0	0	0	5228.68	6103.48	5246.02	7984.01
WBGene00019356	K03B4.6	-6.92103	3.52369e-10	0	0	0	0	15234.9	21488.8	13895.8	20936.8
WBGene00000389	cdc-25.4	-6.84272	3.64717e-10	0	0	0	474.938	12391.4	15545.2	10269.4	15158.7
WBGene00194680	Y17D7C.6	-6.89814	3.94435e-10	0	0	0	0	19212.8	13238.3	14274.8	16624.4
WBGene00044763	ZK688.12	-6.90204	4.09629e-10	0	0	0	0	15142.8	10433.9	9294.19	15286.5
WBGene00009031	F21H7.5	-6.91227	4.13475e-10	0	0	0	0	4320.74	9229.14	6141.34	8723.51
WBGene00013879	ZC376.8	-6.91662	4.13475e-10	0	0	0	0	6554.52	6142.16	9146.96	12855.4
WBGene00012741	Y40H4A.2	-6.876	4.43874e-10	0	0	0	0	8093.68	7966.9	7171.36	6669.8
WBGene00012711	Y39E4A.1	-6.90751	4.45287e-10	0	0	0	0	9102.68	21826.8	17643	22841.5
WBGene00016512	C38C3.3	-6.88998	4.46621e-10	0	0	0	0	9678.65	6520.73	5002.5	7134.03
WBGene00018135	F37A4.5	-6.8806	4.51526e-10	0	0	0	0	7970.95	8388.19	5337.09	6583.6
WBGene00011918	T22C1.8	-6.81586	4.55123e-10	120.167	0	0	0	8009.28	5463.49	4346.65	6930.27
WBGene00017325	F10C1.3	-6.90578	4.55123e-10	0	0	0	0	9667.52	26378.6	18737.8	20912.8
WBGene00020985	W03D8.2	-6.89107	4.55123e-10	0	0	0	0	5039.74	6250.61	4639.87	8721.57
WBGene00007763	C27B7.6	-6.79669	4.56454e-10	168.701	0	0	0	7589.78	9064.68	8717.44	8513.14
WBGene00010915	M110.7	-6.86956	4.56454e-10	0	0	0	0	2063.58	2308.47	2540.98	2415.78
WBGene00009377	F34D10.8	-6.87387	4.61225e-10	0	0	0	0	23073.6	20138.1	24845.4	31056.8
WBGene00015917	C17G10.3	-6.87082	4.64656e-10	0	0	0	0	6220.58	8774.09	6524.89	6649.02
WBGene00018688	F52D2.6	-6.90488	4.69617e-10	0	0	0	0	8984.9	10524.6	20317.2	18788.3
WBGene00007446	mboa-4	-6.86512	4.74332e-10	0	0	0	0	5238.99	4134.92	3877.11	5151.36
WBGene00020105	R148.7	-6.86323	4.74332e-10	0	0	0	0	11431.4	9041.01	9247.97	8601.18
WBGene00006409	hdl-2	-6.87697	4.84378e-10	0	0	0	0	3483.14	4574.14	2700.44	5141.35
WBGene00010254	F58E6.5	-6.86271	4.84378e-10	0	0	0	0	8527.77	5769.1	7513.06	8049.72
WBGene00020414	T10E9.4	-6.86849	4.8751e-10	0	0	0	0	2700.46	3668.26	3589.09	4840.21
WBGene00020185	pgk-1	-6.85366	4.99462e-10	0	0	0	0	4859.69	5200.02	5983.94	5689.1
WBGene00015287	osta-1	-6.85753	5.02622e-10	0	0	0	0	4890.75	4995.38	5130.01	6970.13
WBGene00013700	Y106G6D.3	-6.77717	5.10865e-10	0	0	0	240.257	6052.26	5719.16	7038.38	6920.19
WBGene00022102	Y69F12A.1	-6.85906	5.21446e-10	0	0	0	0	5553.37	7833	4558.73	7066.5
WBGene00020435	T11F8.4	-6.84213	5.3091e-10	0	0	0	0	4830.88	4593.53	4681.66	4180.06
WBGene00016398	C34D4.2	-6.76812	5.56384e-10	0	297.413	0	0	13170.1	10595.3	8830.81	9855.84
WBGene00015093	B0261.5	-6.80529	5.56909e-10	0	0	631.841	0	10372.4	17152.7	13120.5	25508
WBGene00007159	B0379.7	-6.83676	5.6613e-10	0	0	0	0	4415.73	5841.77	5477.54	6368.06
WBGene00012290	W05H12.2	-6.85826	5.76848e-10	0	0	0	0	9846.61	6737.87	5264.81	4406.93
WBGene00009269	F30A10.12	-6.76596	5.76988e-10	0	613.145	0	0	22748.5	21843.2	15929.9	26668.3
WBGene00011401	T03F6.6	-6.83865	5.76988e-10	0	0	0	0	9917.93	7337.35	12140.9	9936.8
WBGene00006727	ubq-1	-6.85643	5.836e-10	0	0	0	0	2435.86	1658.65	2999.38	3843.45
WBGene00016053	C24D10.1	-6.84539	5.90163e-10	0	0	0	0	4419.88	5804.28	3225.12	6299.07
WBGene00017672	F21F3.2	-6.82605	5.90163e-10	0	0	0	0	5163.77	5930.03	4670.65	5709.25
WBGene00011214	R10E9.2	-6.8405	5.95142e-10	0	0	0	0	6395.83	7403.68	6942.06	11437.3
WBGene00016158	ari-1	-6.82367	6.11342e-10	0	0	0	0	3460.28	4470.48	3521.07	4678.3
WBGene00020223	T05A7.6	-6.8295	6.22753e-10	0	0	0	0	3225.61	2386.33	2895.64	4260.04
WBGene00006449	alg-4	-6.81834	6.24159e-10	0	0	0	0	1738	2299.28	2335.58	2205.65
WBGene00016244	C30B5.2	-6.81844	6.62869e-10	0	0	0	0	6785.95	10358.6	9308.06	12195.2
WBGene00002344	let-70	-6.80691	6.66165e-10	0	0	0	0	7132.82	6208.12	7858.42	6496.72
WBGene00012120	T28C6.5	-7.28502	6.66165e-10	0	0	0	0	9842.8	9077.5	4696.01	15395.7
WBGene00235280	F42A9.17	-6.81893	6.71041e-10	0	0	0	0	21791.7	16958.4	30808.3	25510.9
WBGene00017941	F31A9.2	-6.8137	6.82106e-10	0	0	0	0	14002.4	16539.7	24038.1	19039.4
WBGene00008312	C54G4.2	-6.80346	6.88872e-10	0	0	0	0	4464.39	6398.34	5307.17	5665.66
WBGene00018336	F42A9.7	-6.79271	7.2282e-10	0	0	0	0	7882.43	8690.03	7129.69	8336.17
WBGene00206357	C09D4.9	-6.80467	7.29592e-10	0	0	0	0	23888.7	18893.4	12883.9	21569.1
WBGene00013644	Y105C5A.25	-6.79861	7.41589e-10	0	0	0	0	5797.75	8309.29	8390.54	5685.56
WBGene00004964	spe-10	-6.80995	7.4496e-10	0	0	0	0	8604.41	6019.95	3848.6	6299.8
WBGene00018926	F56A11.6	-6.79557	7.503e-10	0	0	0	0	5836.73	6756.48	4298.9	4545.37
WBGene00022298	Y76B12C.4	-6.80124	7.58403e-10	0	0	0	0	9568.56	10172.2	5298.86	8673.75
WBGene00008433	marc-2	-6.78779	7.68341e-10	0	0	0	0	9449.52	10417.7	11721.8	14172.6
WBGene00015820	C16A11.7	-6.78594	7.68341e-10	0	0	0	0	7482.81	8249.47	10055.7	10359.6
WBGene00045247	F54H12.8	-6.78147	7.95079e-10	0	0	0	0	4950.85	4465.71	3489.4	3504.98
WBGene00012219	W03C9.1	-6.7164	8.4847e-10	287.011	0	0	0	14825.4	11862.9	9269.36	19035.3
WBGene00019086	F59A6.4	-6.78175	8.732e-10	0	0	0	0	1855.79	3347.89	3008.35	3941.46
WBGene00001686	gpd-4	-6.78244	8.75013e-10	0	0	0	0	7796.61	3809.33	6594.14	7666.19
WBGene00014241	ZK1251.3	-6.76267	8.75013e-10	0	0	0	0	10514.8	9108.06	8151.99	8231.73
WBGene00006048	ssp-31	-7.15439	8.92112e-10	0	0	0	0	32240.2	11620	19868.2	14306
WBGene00004960	spe-6	-6.76817	8.99984e-10	0	0	0	0	8027.8	4425.15	5705.21	6078
WBGene00016238	mob-4	-6.75578	9.30464e-10	0	0	0	0	6207.96	6095.44	6918.63	8393.16
WBGene00000064	act-2	-6.74164	1.00264e-09	0	0	0	0	5404.93	4717.3	5121.58	5975.88
WBGene00009313	F32B4.2	-6.75056	1.00318e-09	0	0	0	0	10692.8	11961.7	13654.2	8163.78
WBGene00009749	F46A8.6	-6.6609	1.0215e-09	0	0	747.729	0	16797.1	19230.3	16027.9	19006.3
WBGene00012296	spe-46	-6.73664	1.02577e-09	0	0	0	0	6149.06	7308.68	6852.99	6650.82
WBGene00019151	pck-3	-6.76961	1.05615e-09	0	0	0	0	3850.08	3853.6	1885.22	5084.77
WBGene00000552	cmd-1	-6.73516	1.07129e-09	0	0	0	0	3857.8	5696.06	4486.37	5245.55
WBGene00011134	ssp-33	-6.74525	1.07129e-09	0	0	0	0	12419.6	14218.7	22220.2	18186.2
WBGene00008299	C54D10.4	-6.73196	1.07969e-09	0	0	0	0	5463.36	6776.01	7866.27	7091
WBGene00010155	F56F3.4	-6.73746	1.07969e-09	0	0	0	0	4115.36	5833.29	4330.09	6358.82
WBGene00022709	ZK354.8	-6.73558	1.08351e-09	0	0	0	0	3692.04	4142.99	4702.51	5932.91
WBGene00009115	F25F2.1	-6.73273	1.08359e-09	0	0	0	0	2825.05	4132.7	3875.03	4324.82
WBGene00013304	Y57G11C.6	-6.72545	1.09258e-09	0	0	0	0	4949.4	4953.92	4039.17	4282.61
WBGene00013474	Y69E1A.2	-6.72416	1.09258e-09	0	0	0	0	6064.87	5014.69	5691.93	5524.01
WBGene00015752	C14B9.2	-6.64637	1.09258e-09	115.103	0	0	0	4794.85	5233.26	5501.75	5310.58
WBGene00019216	H20J04.1	-6.66455	1.09885e-09	0	130.225	0	0	5454.95	4252.65	2779.17	4854.92
WBGene00044005	F37C12.18	-6.72353	1.12284e-09	0	0	0	0	10346.6	8127.25	10027	7609.79
WBGene00016125	C26B2.2	-6.76476	1.12889e-09	0	0	0	0	13020.1	5582.14	5607.96	10848.8
WBGene00014007	ZK596.2	-6.7171	1.15738e-09	0	0	0	0	6039.8	7990.34	7179.97	6619.75
WBGene00018773	F53G12.8	-6.72409	1.1676e-09	0	0	0	0	14544.7	15032.7	12404	8809.65
WBGene00004971	spe-17	-6.70645	1.284e-09	0	0	0	0	12274.8	13321	10706.1	16595.6
WBGene00008230	pfk-1.2	-6.70516	1.28604e-09	0	0	0	0	3214.84	3357.68	2885.97	2196.1
WBGene00044979	Y41E3.19	-6.70027	1.39891e-09	0	0	0	0	4880.35	5897.72	6112.11	8770.58
WBGene00012926	Y47D3A.13	-6.69167	1.40009e-09	0	0	0	0	12316.3	10749.4	9548.69	14209.4
WBGene00020580	T19D12.5	-6.68887	1.40514e-09	0	0	0	0	7214.06	5964.89	6431.93	4993.74
WBGene00013779	Y116A8B.1	-6.60455	1.42986e-09	0	0	0	740.529	19320.7	15424.3	19111.3	16717.8
WBGene00020372	T09A12.1	-6.6841	1.43139e-09	0	0	0	0	5202.09	6595.34	5377.5	6301.77
WBGene00016491	acdh-5	-6.68425	1.45785e-09	0	0	0	0	4184.6	5766.67	4109.41	4827.8
WBGene00010402	H16D19.4	-6.69251	1.47264e-09	0	0	0	0	20968.3	18125.5	15517.6	10721.1
WBGene00011114	R07E5.6	-6.69745	1.48095e-09	0	0	0	0	3865.69	3196.32	5779.98	5973.04
WBGene00020986	W03D8.3	-6.69699	1.49842e-09	0	0	0	0	14040.5	8126.51	9796.92	16401.1
WBGene00015558	C06G4.4	-6.67606	1.52678e-09	0	0	0	0	16703.9	14502.1	11007.8	14453.5
WBGene00001168	eef-1A.1	-6.67702	1.54087e-09	0	0	0	0	3399.55	4108.22	5271.27	4751.75
WBGene00012297	W06D4.3	-6.59524	1.54939e-09	0	0	0	514.562	12036.3	13779.9	9331.65	13619.4
WBGene00086554	D1081.12	-6.66916	1.56806e-09	0	0	0	0	10947.8	11315.1	10079.2	13617.3
WBGene00007213	C01A2.1	-6.67659	1.56956e-09	0	0	0	0	4390.99	5748.54	7092.27	7282.26
WBGene00002186	kel-10	-6.66544	1.57818e-09	0	0	0	0	3027.42	3504.48	3285.98	3667.4
WBGene00018068	F35H10.2	-6.67724	1.59818e-09	0	0	0	0	11804.2	11815	6743.31	11826.6
WBGene00009254	capg-1	-6.68732	1.7084e-09	0	0	0	0	2436.98	1314.13	1150.05	2383.72
WBGene00013478	Y69E1A.8	-6.5716	1.76761e-09	0	275.167	0	0	8562.44	8168.98	7149.01	10258.5
WBGene00001303	emo-1	-6.64835	1.82886e-09	0	0	0	0	14830.9	19160.7	13654.2	13634.9
WBGene00008383	D1081.5	-6.60021	1.89051e-09	0	0	0	456.172	14364.2	7126.13	7318.19	14914.8
WBGene00009372	evl-18	-6.19122	1.89509e-09	0	296.501	0	0	6742.28	5428.1	3438.96	7369.21
WBGene00012979	Y48B6A.5	-6.64453	1.94188e-09	0	0	0	0	3821.41	4131.92	5013.79	6358.82
WBGene00013747	spe-19	-6.6457	1.98063e-09	0	0	0	0	10074.3	5553.22	5857.85	6537.79
WBGene00000198	art-1	-6.63947	2.04487e-09	0	0	0	0	4635.48	7665.61	6358.32	4628.06
WBGene00018563	F47D12.7	-6.65153	2.06831e-09	0	0	0	0	2841.17	4362.79	2045.39	4214.41
WBGene00019406	acdh-8	-6.64434	2.07846e-09	0	0	0	0	4194.5	3220.46	5807.06	6481.11
WBGene00011777	T14G10.8	-6.63086	2.09323e-09	0	0	0	0	7720.51	6809.22	7980.83	11134
WBGene00016395	C34B2.10	-6.62071	2.17671e-09	0	0	0	0	14590.8	10915.3	9696.1	10220.4
WBGene00009458	F36A2.11	-6.54029	2.18385e-09	280.714	0	0	0	13564.7	11989.4	8703.35	13356.2
WBGene00014168	ZK945.6	-6.55134	2.18385e-09	0	0	625.101	0	14042.4	12057.4	10049.5	19160.6
WBGene00010779	K11H3.2	-6.62877	2.21363e-09	0	0	0	0	10234.5	8462.29	10858	5593.06
WBGene00195010	Y37E11AL.12	-6.61281	2.31147e-09	0	0	0	0	28526	36166	23590.3	34556.2
WBGene00007308	C04G2.9	-6.62908	2.34348e-09	0	0	0	0	3676.88	5066.99	3800.86	7423.56
WBGene00021608	Y46H3D.1	-6.63277	2.34446e-09	0	0	0	0	9615.89	20870.9	22365.3	24961.3
WBGene00015084	B0244.9	-6.65201	2.35818e-09	0	0	0	0	5127.46	8479.2	12422.7	16083
WBGene00004505	rpt-5	-6.60474	2.56593e-09	0	0	0	0	5697.56	4935.31	2944.84	3990.94
WBGene00007639	C17D12.5	-6.50507	2.5814e-09	0	0	0	1000.54	20703.5	20840	22332.1	24924.3
WBGene00009478	syx-7	-6.51316	2.68262e-09	0	0	484.324	0	10461.5	10034	7461.83	13759.2
WBGene00014240	htas-1	-6.57401	2.83236e-09	0	0	0	0	13446.3	12507.7	12379.4	14543.5
WBGene00195169	Y50D4A.6	-6.58903	2.88124e-09	0	0	0	0	18224	11643.7	8991.09	14335.3
WBGene00009416	F35E2.9	-6.59187	2.95757e-09	0	0	0	0	2835.48	4689	2198.32	3154.48
WBGene00007306	C04G2.5	-6.4831	2.98231e-09	317.361	0	0	0	14277.9	13554.5	12709.4	10981.7
WBGene00009143	F26A3.5	-6.56864	3.03636e-09	0	0	0	0	4791.54	7009.42	5143.61	6059.57
WBGene00009161	F26E4.6	-6.57081	3.14083e-09	0	0	0	0	14578.3	12054	16953.6	21624.6
WBGene00012786	Y43C5B.3	-6.56084	3.20219e-09	0	0	0	0	6589.31	4301.31	4839.75	6001.68
WBGene00003442	msp-49	-6.56592	3.20238e-09	0	0	0	0	9665.43	14530.5	12943.3	17486.9
WBGene00010289	F58H1.6	-6.58657	3.30358e-09	0	0	0	0	4562.32	2694.52	6568.94	6767.46
WBGene00012784	Y43C5A.4	-6.548	3.45143e-09	0	0	0	0	8415.57	9741.68	9569.26	6796.36
WBGene00012609	Y38F1A.7	-6.53947	3.77439e-09	0	0	0	0	13431.6	7598.72	10961.5	11622.1
WBGene00044392	C25H3.16	-6.53384	3.77835e-09	0	0	0	0	13010.8	15778.2	10759.6	13509.6
WBGene00012138	T28F4.3	-6.55256	3.7937e-09	0	0	0	0	3865.16	2343.65	4395.04	5351.12
WBGene00011008	R04B5.11	-6.53194	3.80176e-09	0	0	0	0	13717.5	12009.4	13763	9774.85
WBGene00020860	nspd-10	-6.53212	4.04237e-09	0	0	0	0	17081.2	25220.5	14188.8	17947.2
WBGene00010147	F56D5.2	-6.53326	4.07304e-09	0	0	0	0	4830.47	7132.2	3745.01	5373.91
WBGene00014103	best-26	-6.52396	4.14508e-09	0	0	0	0	6458.96	4068.99	4053.74	4258.14
WBGene00007688	C18E9.8	-6.53513	4.20564e-09	0	0	0	0	2739.8	3136.69	2287.53	4741.39
WBGene00011039	R05H5.4	-6.51262	4.23364e-09	0	0	0	0	4791.83	5546.92	4210.39	4699.11
WBGene00015348	C02F5.5	-6.03445	4.25961e-09	0	513.59	711.42	0	19669.5	16771.8	18585.4	15955.9
WBGene00013290	Y57G11A.2	-6.5066	4.52266e-09	0	0	0	0	2344.83	3554.47	2726.88	3043.4
WBGene00007335	C05C12.1	-6.51041	4.62204e-09	0	0	0	0	3951.9	5718.29	3829.83	6269.07
WBGene00018083	F36A4.4	-6.49542	4.67567e-09	0	0	0	0	13772.4	11387.6	11305.6	11916.9
WBGene00016358	C33F10.12	-6.50147	4.67605e-09	0	0	0	0	5839.39	4574.14	3574.12	4520.84
WBGene00014024	ZK637.4	-6.95484	4.6782e-09	0	0	0	0	44594.8	17412.2	15366.2	24652.8
WBGene00003452	msp-59	-6.4933	4.71338e-09	0	0	0	0	14181.9	11726.2	13056.6	13805.2
WBGene00195186	F19G12.10	-6.49268	4.72752e-09	0	0	0	0	6857.83	7182.44	6025.71	7120.73
WBGene00001246	elo-8	-6.51153	5.00888e-09	0	0	0	0	10074.3	4511.99	5206.98	5811.37
WBGene00021296	Y25C1A.13	-6.51358	5.11225e-09	0	0	0	0	9311.94	3849.75	4512.15	6043.07
WBGene00019834	R02F2.5	-6.50578	5.13449e-09	0	0	0	0	11222.2	9720.88	5386.01	6011.18
WBGene00002204	kin-21	-6.47268	5.42512e-09	0	0	0	0	3723.06	3899.29	3078.88	3865.79
WBGene00019810	R01H2.2	-6.4686	5.53047e-09	0	0	0	0	4641.74	4605.58	4798.25	4016.4
WBGene00015106	B0280.11	-6.47403	5.54775e-09	0	0	0	0	4954.08	3132.42	4518.64	4538.83
WBGene00008259	C52E4.7	-6.47802	5.73886e-09	0	0	0	0	3620.28	5986.8	6860.98	6961.24
WBGene00013988	ZK512.10	-6.49386	5.86544e-09	0	0	0	0	13066.7	19807.6	9286.3	22612.8
WBGene00021010	W03G1.2	-6.39621	5.97374e-09	0	0	394.303	0	11242.5	5915.47	5282.52	9138.3
WBGene00016447	msd-4	-6.47382	6.51379e-09	0	0	0	0	8342.39	19160.7	15810.1	10426.7
WBGene00021018	W04B5.1	-6.44967	6.58291e-09	0	0	0	0	7344.35	7473.99	7008	10754.5
WBGene00022761	ZK546.4	-6.45793	6.80843e-09	0	0	0	0	6604.39	9101.31	12516.3	13969.1
WBGene00007888	ttr-9	-5.22307	6.87334e-09	0	0	2911.96	0	16773.1	19416.1	20156.1	25398.4
WBGene00016445	C35D10.8	-6.35103	6.8843e-09	0	0	761.081	0	14466.8	12505.4	12745.4	18776.7
WBGene00010324	F59C6.3	-6.47469	6.93518e-09	0	0	0	0	8870.13	13690.5	5043.07	7163.47
WBGene00010265	F58G1.3	-6.43202	7.20945e-09	0	0	0	0	5593.97	3537.02	4847.17	4840.35
WBGene00019608	ani-2	-6.43289	7.20945e-09	0	0	0	0	1709.15	1601.63	1236.75	1971.86
WBGene00000875	cyk-4	-6.43422	7.22066e-09	0	0	0	0	2787.57	2881.1	1755.95	2562.78
WBGene00175035	F54C9.14	-6.44057	7.22066e-09	0	0	0	0	9622.69	5304.29	6039.34	5550.88
WBGene00005012	F26F4.2	-6.33474	7.57558e-09	0	0	0	720.387	14258.4	10717.7	14571.7	17384.7
WBGene00021870	samt-1	-6.43322	7.65761e-09	0	0	0	0	3670.53	3468.51	2642.46	5217.77
WBGene00019720	M01H9.4	-6.44002	7.6828e-09	0	0	0	0	6061.78	5896.63	2764.49	5862.21
WBGene00012223	W03C9.8	-6.32424	7.91611e-09	704.633	0	0	0	30527	20386.9	26398.1	25398.4
WBGene00011533	T06E4.5	-6.41237	8.07467e-09	0	0	0	0	7423.95	6522.09	5036.24	7226.77
WBGene00010114	F55D12.6	-6.40896	8.16644e-09	0	0	0	0	9775.43	9598.25	7578.78	7401.17
WBGene00019972	R09A1.2	-6.40539	8.21755e-09	0	0	0	0	4279.98	3791.64	4266.28	4761.48
WBGene00194894	T05B4.14	-6.41757	8.32121e-09	0	0	0	0	6523.81	6374.92	10575.5	9750.32
WBGene00010309	rpn-6.2	-6.40963	8.57102e-09	0	0	0	0	3730.9	3084.87	3099.14	5073
WBGene00003019	lin-33	-6.40148	8.88166e-09	0	0	0	0	5250.15	7346.38	5322.81	4542.85
WBGene00219307	F56D6.17	-6.39883	8.98809e-09	0	0	0	0	11780.5	14985.6	14051.3	9409.35
WBGene00013303	Y57G11C.5	-6.39862	9.06852e-09	0	0	0	0	2630.32	2768	3707.74	4138.11
WBGene00013638	Y105C5A.14	-6.42486	9.15874e-09	0	0	0	0	8288.78	5363.62	3911.6	3118.31
WBGene00011173	acs-18	-6.39522	9.63525e-09	0	0	0	0	3140.07	2749.07	1575.24	2876.87
WBGene00015796	C15F1.5	-6.39522	9.63525e-09	0	0	0	0	5465.22	4784.69	2741.67	5007.12
WBGene00010014	F54B3.2	-6.38324	9.77049e-09	0	0	0	0	4888.2	5389.03	4295.08	3383.73
WBGene00017179	wht-4	-6.39253	9.77049e-09	0	0	0	0	3372.06	3485.21	1797.35	3100.14
WBGene00017312	pitr-5	-6.38135	9.77049e-09	0	0	0	0	2577.32	3374.15	2497.71	3345.16
WBGene00015582	C07H6.9	-4.59307	9.8096e-09	972.394	676.912	0	900.483	13772.4	22105.3	14446.1	16823.9
WBGene00022849	acs-6	-5.17163	1.01003e-08	0	0	254.382	488.596	5934.28	5088.44	3748.78	6085.7
WBGene00009782	F46C5.7	-6.38809	1.02327e-08	0	0	0	0	8177.71	10367.9	5072.07	6604.27
WBGene00019305	snap-29	-6.37134	1.07845e-08	0	0	0	0	3204.66	3974.62	5465.99	4713.98
WBGene00006529	tba-2	-6.36415	1.10019e-08	0	0	0	0	2893.35	3189.79	2093.64	2336.65
WBGene00000843	cup-2	-6.38001	1.1078e-08	0	0	0	0	4180.28	5184.65	4861.39	8681.07
WBGene00011909	T22A3.6	-6.35774	1.10895e-08	0	0	0	0	3475.84	3095.05	3938.53	3932.98
WBGene00021959	Y57E12AL.6	-6.36596	1.11773e-08	0	0	0	0	12452.4	6662.23	10790	10141
WBGene00022780	ZK622.1	-6.37947	1.13802e-08	0	0	0	0	6045.81	2749.41	3046.71	4969.75
WBGene00008255	C51E3.10	-6.86542	1.14883e-08	0	0	0	0	12274.8	19622.1	6978.8	24074.6
WBGene00004042	plk-1	-6.36564	1.16247e-08	0	0	0	0	2272.72	2312.84	1626.48	3327.99
WBGene00008878	ppfr-1	-6.2465	1.20585e-08	45.295	0	0	0	1584.96	1560.13	1521.37	1567.35
WBGene00020187	gsp-4	-6.38444	1.20613e-08	0	0	0	0	1762.45	3643.17	5237.89	5337.54
WBGene00016961	vps-32.1	-6.34312	1.23082e-08	0	0	0	0	4897.71	3573.2	3797.14	3240.74
WBGene00021471	Y39G10AR.15	-6.95279	1.30191e-08	0	0	0	0	5073.12	5162.67	1361.47	4389.67
WBGene00007986	C36F7.5	-6.33516	1.327e-08	0	0	0	0	4133.36	4971.11	4369.84	6502.75
WBGene00006509	tag-164	-6.24607	1.3301e-08	0	0	0	508.748	13731.2	7569	8161.64	8712.95
WBGene00011884	enol-1	-6.32886	1.3393e-08	0	0	0	0	2705.38	3253.71	3813.55	3192.15
WBGene00013238	trap-4	-6.34588	1.34423e-08	0	0	0	0	8230.72	8749.94	4557.99	10174.1
WBGene00002855	let-721	-6.33477	1.34803e-08	0	0	0	0	2613.35	1828.39	3117.08	3131
WBGene00016288	C31H1.5	-6.33093	1.34803e-08	0	0	0	0	3778.63	4998.93	4980.2	6212.19
WBGene00043147	nspd-6	-6.23609	1.38499e-08	0	0	1309.57	0	23761	17775.5	20176.1	31329.4
WBGene00012360	tat-3	-6.3172	1.43817e-08	0	0	0	0	1259.94	911.547	1098.92	885.785
WBGene00009125	F25H5.2	-6.32109	1.45167e-08	0	0	0	0	7651.84	7513.15	4820.07	5379.55
WBGene00004468	rpn-12	-6.31526	1.46844e-08	0	0	0	0	5950.17	4919.85	5677.66	7524.82
WBGene00015246	scl-23	-6.33291	1.46901e-08	0	0	0	0	8040.13	3798.81	4155.62	4637.97
WBGene00007082	acs-10	-6.31411	1.47879e-08	0	0	0	0	2975.08	3784.5	2483.98	2772.3
WBGene00011900	T21C12.4	-6.31658	1.47879e-08	0	0	0	0	6525.28	5395.38	5837.28	8686.45
WBGene00011867	chc-1	-6.3242	1.49675e-08	0	0	0	0	1126.24	807.056	698.526	1364.31
WBGene00016839	C50F2.5	-6.30972	1.49829e-08	0	0	0	0	3753.54	3362.21	4607.62	4601.13
WBGene00021968	Y57G7A.5	-6.33575	1.50875e-08	0	0	0	0	10854.5	4487.47	5355.23	5976.83
WBGene00004908	snf-9	-6.32465	1.56693e-08	0	0	0	0	1153.57	2316.43	2172	2994.49
WBGene00000881	cyn-5	-6.33704	1.61194e-08	0	0	0	0	4562.73	6287.77	11005.4	4825.38
WBGene00012180	W01D2.3	-6.29115	1.63716e-08	0	0	0	0	6679.59	5522.96	6288.31	6192.55
WBGene00010906	M88.3	-6.30163	1.65592e-08	0	0	0	0	5745.66	4750.76	3062.5	5282.33
WBGene00013121	spe-38	-6.19591	1.6881e-08	392.094	0	0	0	16986.8	11884.6	10637	13002.4
WBGene00019259	H34C03.2	-6.30271	1.70434e-08	0	0	0	0	850.986	1319.31	1484.46	1840.85
WBGene00003469	msp-142	-6.28767	1.70643e-08	0	0	0	0	10825.9	14172.9	10491.5	10928.7
WBGene00012819	Y43F8B.9	-6.28669	1.76629e-08	0	0	0	0	6690.33	10057.9	6601.56	7894.1
WBGene00021691	Y48G8AL.13	-6.2973	1.76853e-08	0	0	0	0	4992.64	5779.37	2838.54	3744.02
WBGene00018134	F37A4.4	-6.31118	1.85405e-08	0	0	0	0	1237.37	2418.26	959.318	1265.34
WBGene00007863	C32C4.3	-6.26811	1.88453e-08	0	0	0	0	4504.34	3724.38	3991.05	4175.91
WBGene00009178	uggt-2	-6.27158	1.89063e-08	0	0	0	0	1329.96	1178.22	957.457	1397.39
WBGene00013657	Y105C5B.18	-6.27188	1.89332e-08	0	0	0	0	10142.6	8386.31	7371.97	6582.13
WBGene00016807	C50D2.3	-6.26585	1.89332e-08	0	0	0	0	8618.49	8222.46	8223.78	8604.7
WBGene00007512	C10C6.3	-6.29655	1.91281e-08	0	0	0	0	4924.85	6108.12	2863.64	7457.41
WBGene00000019	abt-1	-6.26623	1.92602e-08	0	0	0	0	1020.97	1125.57	923.47	1251.52
WBGene00010563	K04G2.4	-6.27272	1.96924e-08	0	0	0	0	6716.17	3470.76	5532.41	5811.37
WBGene00021016	W03G9.5	-6.27522	2.03318e-08	0	0	0	0	4141.81	2283.08	2997.03	4778.43
WBGene00018359	F42G8.8	-6.27345	2.08501e-08	0	0	0	0	4644.53	2743.07	3600.85	6028.22
WBGene00003426	msp-19	-6.25738	2.13986e-08	0	0	0	0	9750.03	13924.8	12369.4	8436.5
WBGene00022143	Y71G12B.3	-6.25594	2.23743e-08	0	0	0	0	6114.25	12006.9	8888.09	11242.4
WBGene00021113	gsp-3	-6.25248	2.24195e-08	0	0	0	0	2924.69	5441.07	5101.83	4745.01
WBGene00219660	linc-19	-6.24225	2.25536e-08	0	0	0	0	6807.89	7974.48	5717.92	7854.3
WBGene00015422	C04E6.5	-6.27244	2.269e-08	0	0	0	0	3246.55	1858.42	2710.63	4970.07
WBGene00008498	F01D5.8	-6.15493	2.28339e-08	0	0	0	252.803	6368.3	4137.24	2997.63	4329.57
WBGene00021639	Y47G6A.13	-6.26046	2.29652e-08	0	0	0	0	2748.1	2272.24	3835.02	4993.53
WBGene00013524	Y73F8A.15	-6.25373	2.30299e-08	0	0	0	0	7827.42	10517.1	14412.7	16085.7
WBGene00013311	sec-61	-6.23723	2.3035e-08	0	0	0	0	2008	2716.86	2122.89	2211.35
WBGene00010883	M7.7	-6.2428	2.42772e-08	0	0	0	0	3625.52	3542.77	3321.88	5988.98
WBGene00012379	Y1A5A.1	-6.21956	2.53137e-08	0	0	0	0	8242.69	6815.4	6846.93	7132.23
WBGene00022467	Y119C1B.1	-6.22439	2.54327e-08	0	0	0	0	7633.81	4733.97	5548.51	5779.71
WBGene00007735	C25G4.8	-6.22272	2.58658e-08	0	0	0	0	5469.29	4239.6	3975.26	3253.57
WBGene00019643	K11C4.2	-6.24318	2.70673e-08	0	0	0	0	3729.92	5859.7	2602.59	6454.85
WBGene00016331	obr-4	-6.20913	2.86802e-08	0	0	0	0	1338.33	1721.36	1844.62	2316.07
WBGene00002059	ife-1	-6.22235	2.88066e-08	0	0	0	0	5814.39	7211.38	3380.88	7546.61
WBGene00022008	Y59H11AM.4	-6.20008	2.96703e-08	0	0	0	0	8667.67	6689.01	5375.96	7499.96
WBGene00016956	C55C3.6	-6.19666	2.98632e-08	0	0	0	0	7098.18	5869.07	5136.26	4913.53
WBGene00044633	F54H12.7	-6.19273	2.99516e-08	0	0	0	0	9935.66	8215.22	8888.09	9919.76
WBGene00017026	ipla-4	-6.18716	3.10525e-08	0	0	0	0	2650.66	2789.41	2989.13	3127.59
WBGene00009165	gpx-1	-6.18772	3.12304e-08	0	0	0	0	7050.26	6889.35	7950.53	8873.37
WBGene00269394	F59H6.15	-6.19903	3.22797e-08	0	0	0	0	8413.9	16895.5	17705.8	14560.8
WBGene00003994	pgl-3	-6.18983	3.23036e-08	0	0	0	0	1957.72	2795.97	1655.78	2155.96
WBGene00003431	msp-33	-6.19859	3.24566e-08	0	0	0	0	14120.1	13134.4	8894.54	6872.51
WBGene00003953	pbs-7	-6.19989	3.44292e-08	0	0	0	0	2550.28	4920.25	5931.61	6987.9
WBGene00004958	spe-4	-6.17967	3.45042e-08	0	0	0	0	2036.8	3578.74	3158.22	3304.51
WBGene00006661	twk-6	-6.06911	3.46234e-08	0	0	0	431.266	6207.96	8341.13	6016.2	7721.7
WBGene00006768	unc-32	-6.21398	3.48473e-08	0	0	0	0	895.675	1758.88	781.208	2034.4
WBGene00194667	Y105C5A.1271	-6.21055	3.50195e-08	0	0	0	0	12527.9	4439.4	7400.2	5161.98
WBGene00010366	H05L14.1	-6.18188	3.52883e-08	0	0	0	0	1280.85	1720.98	1986.06	2632.2
WBGene00012912	Y46G5A.22	-6.19295	3.55591e-08	0	0	0	0	3825.02	5692.83	2668.94	6288.45
WBGene00004901	snf-2	-6.18985	3.55608e-08	0	0	0	0	1506.46	2076	1427.48	3041.51
WBGene00013684	Y105E8A.27	-6.16075	3.68694e-08	0	0	0	0	4582.23	6062.05	4973.58	5947.37
WBGene00015030	B0207.7	-6.17516	3.68694e-08	0	0	0	0	4276.75	4293.95	2131.53	3964.91
WBGene00002136	inx-14	-6.16821	3.73978e-08	0	0	0	0	3612.08	1919.97	3400.5	3348.71
WBGene00009492	F36H1.3	-6.15708	3.75134e-08	0	0	0	0	2401.12	2978.02	3164.66	2700.93
WBGene00006519	tag-174	-6.18202	3.76964e-08	0	0	0	0	6068.45	13798.5	7057.21	9189.09
WBGene00007478	C09F9.1	-6.16817	3.7818e-08	0	0	0	0	9420.21	6490.86	8520.62	12905.9
WBGene00016946	C55B7.10	-6.15748	3.79065e-08	0	0	0	0	3295.68	3715.92	4181.08	2851.69
WBGene00010092	F55C5.2	-6.15032	4.05102e-08	0	0	0	0	6494.1	4362.79	3776.1	4565.61
WBGene00007209	BE10.1	-6.14696	4.2468e-08	0	0	0	0	5246.04	3098.32	3776.68	5512
WBGene00206508	ZK262.19	-6.15059	4.32652e-08	0	0	0	0	8724.57	13397.1	17393.3	18333.8
WBGene00044529	irld-1	-6.1613	4.36453e-08	0	0	0	0	4143.93	7709.35	4015.93	8515.94
WBGene00000475	cey-4	-6.13501	4.40038e-08	0	0	0	0	3157.2	3132.61	3671.62	4644.17
WBGene00013449	Y67A6A.1	-6.13578	4.41201e-08	0	0	0	0	11780.5	9740.65	12646.1	7841.12
WBGene00004798	sip-1	-6.15049	4.51248e-08	0	0	0	0	11392.6	6803.23	7360.45	4381.23
WBGene00007696	tram-1	-6.14027	4.74936e-08	0	0	0	0	2594.93	3862.08	1810.64	3817.08
WBGene00020713	T23B3.5	-6.14964	4.92865e-08	0	0	0	0	3607.49	9800.7	5593.69	4905.19
WBGene00015165	B0361.11	-6.12768	4.95116e-08	0	0	0	0	1593.86	2635.75	2647.94	3546.36
WBGene00022030	Y65B4A.7	-6.11027	4.95116e-08	0	0	0	0	9702.26	8022.24	10029.4	9094.76
WBGene00007538	C12D8.9	-6.11278	5.03368e-08	0	0	0	0	11913.8	10746.4	10916	15931.7
WBGene00001683	gpd-1	-6.125	5.12248e-08	0	0	0	0	3209.18	2948.31	5805.42	4319.52
WBGene00014223	ZK1098.6	-6.10491	5.56419e-08	0	0	0	0	4856.95	7630.26	5271.75	4202.62
WBGene00012713	bckd-1A	-6.10945	5.67481e-08	0	0	0	0	2114.63	2137.01	2368.09	4066.1
WBGene00045104	C04G2.12	-6.08784	5.69851e-08	0	0	0	0	17097.1	15224	13255.2	13655.8
WBGene00012855	Y44A6D.5	-6.13152	5.805e-08	0	0	0	0	2519.87	2083.54	3907.26	5996.08
WBGene00009028	F21H7.2	-6.08455	5.81517e-08	0	0	0	0	2429.53	2374.08	2226.06	2866.67
WBGene00020246	clic-1	-6.10416	5.81517e-08	0	0	0	0	3975.16	6573.67	4314.66	3095.67
WBGene00006924	vig-1	-6.0829	5.85346e-08	0	0	0	0	2617.57	2525.04	2536.72	2076.19
WBGene00006518	bckd-1B	-6.0899	5.86786e-08	0	0	0	0	3517.24	3635.26	2272.4	3804.25
WBGene00007700	C24H11.2	-6.10393	5.94678e-08	0	0	0	0	5535.51	2692.35	2524.48	4226.26
WBGene00018318	F41H10.5	-6.08347	5.97643e-08	0	0	0	0	4071.05	4712.56	3787.49	5636.15
WBGene00015970	C18E3.1	-6.11655	6.05772e-08	0	0	0	0	3689.16	5490.63	2002.11	5745.87
WBGene00007060	wht-6	-6.07866	6.45021e-08	0	0	0	0	2514.66	1905.96	3086.84	1813.23
WBGene00017088	akir-1	-6.08196	6.5165e-08	0	0	0	0	2657.16	4394.1	2288.96	3831.98
WBGene00019537	K08D12.3	-6.07872	6.5165e-08	0	0	0	0	4693.73	7373.86	4730.7	4061.39
WBGene00016410	C34E10.9	-6.0604	6.69677e-08	0	0	0	0	10448.2	8639.02	8100.39	8345.2
WBGene00011297	R102.10	-6.07391	6.92891e-08	0	0	0	0	6271.56	3965.45	2860.16	3511.37
WBGene00020282	mps-3	-6.06768	6.92891e-08	0	0	0	0	9176.33	8129.33	4573.48	7372.94
WBGene00009182	F26H11.4	-5.96277	6.99035e-08	0	0	282.425	0	3660.26	2622.93	4540.42	5700.87
WBGene00018098	F36F12.7	-6.07488	6.99687e-08	0	0	0	0	17469.3	9930.49	7618.36	14171.1
WBGene00008561	F07H5.10	-6.07423	7.17913e-08	0	0	0	0	6086.18	2516.16	3407.84	3218.26
WBGene00002879	let-754	-6.0505	7.42527e-08	0	0	0	0	4036.02	4550.66	4551.39	2857.32
WBGene00010871	M05B5.3	-6.04958	7.48542e-08	0	0	0	0	2790.08	2936.13	3343	1975.26
WBGene00020140	ant-1.4	-6.04902	7.48542e-08	0	0	0	0	3112.92	4826.06	3921.8	5050.41
WBGene00011200	R10E4.3	-6.06367	7.54933e-08	0	0	0	0	4853.77	4378.15	3078.88	7254.32
WBGene00013809	Y116A8C.33	-6.04934	7.63329e-08	0	0	0	0	1438.97	1784.7	1952.33	2645.86
WBGene00010460	clec-142	-6.5732	7.83769e-08	0	0	0	0	3906.64	4643.37	1325.09	5493.04
WBGene00009054	F22D6.9	-6.04556	8.05268e-08	0	0	0	0	2075.76	2942.27	3448.53	4361.98
WBGene00044324	ufm-1	-6.02542	8.41095e-08	0	0	0	0	8729.94	7940.11	9475.52	11330.8
WBGene00044476	F56D6.14	-6.02542	8.41095e-08	0	0	0	0	10716.1	9746.59	11631.3	13908.7
WBGene00011027	R05D7.2	-6.02385	8.43326e-08	0	0	0	0	4286.45	3898.64	4984.85	5192.57
WBGene00045468	F08A8.8	-5.91293	8.51766e-08	0	0	0	550.418	8418.31	9826.75	6142.7	8141.16
WBGene00011638	ostb-1	-6.09562	8.55331e-08	0	0	0	0	2443.12	2424.09	1136.47	5073.56
WBGene00010631	cash-1	-6.02426	8.58308e-08	0	0	0	0	1241.7	1368.92	1390.53	1910.07
WBGene00219688	linc-21	-6.05331	8.67739e-08	0	0	0	0	26910.2	14052.9	9882.56	12255.2
WBGene00016312	C32D5.4	-6.039	8.71927e-08	0	0	0	0	5202.09	2007.28	3764.25	4201.18
WBGene00007448	C08F8.6	-6.0293	8.72414e-08	0	0	0	0	3655.26	4945.62	2576.26	3162.82
WBGene00021486	lbp-9	-5.95547	8.7891e-08	0	0	0	796.888	11471	7113.52	8893.33	21091.9
WBGene00044475	F56D6.13	-6.00822	9.52111e-08	0	0	0	0	12567.8	9592.22	7495.13	11711.2
WBGene00010685	aipl-1	-6.01498	9.61042e-08	0	0	0	0	3356.35	2081.38	1626.34	1996.62
WBGene00021382	Y37F4.1	-6.03368	9.61042e-08	0	0	0	0	6076.04	8373.21	3140.46	4381.23
WBGene00023490	F36A2.14	-6.00524	9.65364e-08	0	0	0	0	5217.08	3081.22	4044.75	3546.9
WBGene00020275	atp-4	-6.01623	9.72378e-08	0	0	0	0	6807.89	5629.05	10556.2	5890.73
WBGene00015627	C09B9.2	-5.99863	9.79946e-08	0	0	0	0	3761.09	3731.79	3499.12	4881.59
WBGene00000098	air-1	-5.99614	1.0158e-07	0	0	0	0	2565.53	3535.49	2431.04	3453.18
WBGene00003463	msp-76	-6.00717	1.05183e-07	0	0	0	0	11650.2	5186.94	9032.29	12407
WBGene00004909	snf-10	-5.99464	1.06058e-07	0	0	0	0	1580.76	2287.32	1685.12	2735.6
WBGene00009688	F44E5.1	-5.98563	1.15599e-07	0	0	0	0	16556	10038.7	7701.4	12415.5
WBGene00022108	Y71F9AL.2	-5.96888	1.18575e-07	0	0	0	0	2900.89	3270.78	2453.48	2281.89
WBGene00006733	ufd-1	-5.96269	1.20891e-07	0	0	0	0	2653.29	3168.9	3199.88	3061.12
WBGene00002206	kin-24	-6.01161	1.2247e-07	0	0	0	0	2604.19	1957.5	1284.82	4301.85
WBGene00003579	ndx-2	-5.83811	1.288e-07	292.537	0	0	0	8774.06	6851.72	6424.52	8435.58
WBGene00017737	F23C8.8	-5.97699	1.29055e-07	0	0	0	0	4751.55	2291.79	3683.82	5824.51
WBGene00016843	C50F7.3	-5.95847	1.30926e-07	0	0	0	0	2785.35	4935.09	4010.41	4475.91
WBGene00007503	C09H10.9	-5.9404	1.37446e-07	0	0	0	0	3581.8	3230.82	3029.38	3381.01
WBGene00003162	mdh-2	-5.95188	1.3808e-07	0	0	0	0	3778.63	2291.18	2148.32	2179.72
WBGene00013310	Y57G11C.14	-5.93727	1.40745e-07	0	0	0	0	4921.86	4476.56	4960.63	5536.42
WBGene00004975	spe-39	-5.95539	1.44808e-07	0	0	0	0	3216.54	2482.26	1330	1855.47
WBGene00015511	C06A6.7	-5.94702	1.48128e-07	0	0	0	0	4782.83	2129.43	3708.08	4456.83
WBGene00009308	F32A11.3	-5.93014	1.56169e-07	0	0	0	0	2303.4	3809.1	3061.37	3986.17
WBGene00011294	R102.7	-5.92927	1.56642e-07	0	0	0	0	2805.67	4639.7	3534.71	3034.62
WBGene00003443	msp-50	-5.97841	1.59305e-07	0	0	0	0	8786.75	5085.68	6131.05	16726.6
WBGene00011290	R102.3	-5.91497	1.64716e-07	0	0	0	0	3898.02	3223.05	2518.41	3372.88
WBGene00015908	C17F3.3	-5.93438	1.65473e-07	0	0	0	0	3766.14	2422	4866.41	5793.36
WBGene00011133	R08A2.2	-5.92358	1.66603e-07	0	0	0	0	5080.3	2800.4	2625.8	3223.65
WBGene00022778	ZK616.8	-5.92462	1.68058e-07	0	0	0	0	6012.16	9320.83	9322.32	5202.2
WBGene00010763	K10H10.7	-5.90685	1.75046e-07	0	0	0	0	6957.3	8948.47	5993.24	8695.57
WBGene00044634	C29E4.14	-5.91996	1.7622e-07	0	0	0	0	10777.9	9654.25	4874.32	10880.2
WBGene00021093	W08F4.3	-5.90172	1.77007e-07	0	0	0	0	4124.01	5304.29	4618.32	3964.91
WBGene00002193	kin-5	-5.7737	1.83482e-07	144.701	0	0	0	3857.8	3389.16	3177.84	3963.97
WBGene00007244	C01G12.3	-5.8961	1.87634e-07	0	0	0	0	3621.31	5560.75	5615.12	5371.62
WBGene00018000	F33D11.1	-5.923	1.87634e-07	0	0	0	0	10043	8304.01	3893.13	11586.7
WBGene00020841	T27A3.5	-5.89561	1.89017e-07	0	0	0	0	2502.36	3103.58	3880.1	2706.55
WBGene00219689	linc-41	-5.92123	1.90118e-07	0	0	0	0	5716.7	12154.7	9497.35	4946.55
WBGene00011215	R10E9.3	-5.90788	1.91193e-07	0	0	0	0	6280.14	6490.86	5274.67	2717.04
WBGene00000268	bre-3	-5.9623	2.02974e-07	0	0	0	0	954.902	1421.2	1480.65	3966.03
WBGene00016181	C28C12.11	-5.89193	2.02974e-07	0	0	0	0	6422.39	4551.69	2845.26	4366.34
WBGene00018471	F45E4.6	-5.92923	2.02974e-07	0	0	0	0	4931.85	1359.29	2549.07	4551.92
WBGene00021888	Y54G2A.23	-5.87799	2.02974e-07	0	0	0	0	5737.52	6167.24	4448.24	5957.48
WBGene00018152	acs-4	-5.87947	2.04206e-07	0	0	0	0	1429.82	1300.46	1108.53	1732.08
WBGene00235297	F56D6.20	-5.40361	2.06843e-07	890.47	0	1717.31	0	19289	26990.6	32209.8	30813
WBGene00008336	C55A6.7	-5.9001	2.0912e-07	0	0	0	0	2425.56	3676.86	3447.61	6296.37
WBGene00014102	best-25	-5.88732	2.24348e-07	0	0	0	0	2463.11	2592.04	1041.61	2712.53
WBGene00007190	rmd-3	-5.87255	2.33211e-07	0	0	0	0	5467.19	5753.37	5394.65	2580.35
WBGene00009401	F35C11.2	-5.87567	2.38737e-07	0	0	0	0	2704.47	4472.34	1863.77	2600.14
WBGene00006794	unc-60	-5.72748	2.49072e-07	125.051	0	0	0	3125.53	2067.46	3392.47	3425.65
WBGene00018395	mtch-1	-5.8421	2.49768e-07	0	0	0	0	2714.54	2992.66	2572.23	3131.78
WBGene00004320	rbx-1	-5.8568	2.52869e-07	0	0	0	0	6994	5782.94	3163.05	6556.08
WBGene00009962	F53B6.7	-5.75254	2.52869e-07	0	0	453.41	0	5092.75	3563.07	4859.51	9491.25
WBGene00010246	F58D5.7	-5.85877	2.53537e-07	0	0	0	0	2355.05	5062.87	5112.37	5298.23
WBGene00008313	C54G4.3	-5.87255	2.61657e-07	0	0	0	0	2846.87	6052.92	2207.15	4574.78
WBGene00016953	C55C3.3	-5.83986	2.63652e-07	0	0	0	0	2302.98	3173.67	2182.25	1992.73
WBGene00016356	C33F10.8	-5.71075	2.63865e-07	0	0	0	303.602	4097.13	3613.52	3176.46	4726.88
WBGene00013429	Y66D12A.3	-5.83592	2.6899e-07	0	0	0	0	3212	3836.18	3873.69	2470.47
WBGene00004959	spe-5	-5.86972	2.70963e-07	0	0	0	0	3698.14	1834.67	1146.85	2986.59
WBGene00011260	cnnm-5	-5.83804	2.7258e-07	0	0	0	0	1307.28	1698.58	1592.67	2423.92
WBGene00011467	decr-1.3	-5.83088	2.90368e-07	0	0	0	0	3240.55	3014.35	5338.78	3504.98
WBGene00010678	K08F4.3	-5.83547	2.92393e-07	0	0	0	0	3053.29	4628.41	4339.83	7045.19
WBGene00009353	sdhd-1	-5.82215	2.98669e-07	0	0	0	0	8047.73	4990.65	4679.49	7543.84
WBGene00008920	eef-1G	-5.82088	3.05267e-07	0	0	0	0	2933.35	2204.93	1653.96	3230.4
WBGene00013723	Y106G6H.13	-5.69162	3.05267e-07	0	0	0	840.003	13603.1	12497.3	8788.59	7846.97
WBGene00016778	nep-3	-5.82262	3.06781e-07	0	0	0	0	2701.85	1202.92	1772.45	2158.02
WBGene00018158	comp-1	-5.80636	3.1032e-07	0	0	0	0	2308.09	2862.64	2460.47	2995.71
WBGene00022888	rnh-1.1	-5.68686	3.11624e-07	0	0	0	278.443	4008.11	2278.42	3884.3	3901.65
WBGene00019507	K07H8.7	-5.82675	3.14263e-07	0	0	0	0	9916.95	4415.25	5322.81	9241.01
WBGene00013388	Y62F5A.10	-5.6738	3.3066e-07	0	0	0	318.642	5446.79	3318.47	3333.82	3968.84
WBGene00015215	B0496.6	-5.81132	3.3066e-07	0	0	0	0	4854.36	7135.62	3345.36	4667.09
WBGene00015997	C18H7.7	-5.82056	3.3066e-07	0	0	0	0	3540.82	7026.47	9333.53	6127.59
WBGene00005011	F26F4.8	-5.81005	3.36671e-07	0	0	0	0	3584.68	4742.35	2779.17	2171.23
WBGene00019425	K06A1.2	-5.82727	3.36671e-07	0	0	0	0	1109.02	2750.95	2579.43	3838.45
WBGene00004759	sel-1	-5.81248	3.41659e-07	0	0	0	0	1346.86	1252.85	1174.73	2476.5
WBGene00013437	Y66D12A.11	-5.84551	3.42509e-07	0	0	0	0	2533.95	4788.97	1403.24	5011.59
WBGene00021110	W09C3.2	-5.77784	3.61325e-07	0	0	0	0	2659.68	2419.05	2268.22	2301.37
WBGene00012010	T25B9.4	-5.80159	3.61816e-07	0	0	0	0	1442.38	1788.93	2236.53	3328.17
WBGene00012156	ebp-2	-5.78246	3.64483e-07	0	0	0	0	3474.01	2872.46	2424.02	3907.78
WBGene00018301	F41G3.5	-5.78246	3.64483e-07	0	0	0	0	3854.13	3186.76	2689.26	4335.37
WBGene00000263	F23H11.5	-5.79549	3.68941e-07	0	0	0	0	7044.68	8009.16	11606	5333.67
WBGene00010682	K08F8.5	-5.78205	3.69632e-07	0	0	0	0	3301.3	3548.55	2047.57	3142.2
WBGene00008332	C55A6.3	-5.64987	3.7631e-07	0	408.27	0	0	8306.61	6060.22	4924.72	7610.33
WBGene00235300	T06A10.107	-5.78131	3.7631e-07	0	0	0	0	10229	11840.9	6344.36	8850.96
WBGene00019773	M04G7.2	-5.77185	3.77585e-07	0	0	0	0	1802.31	1862.78	2095.97	2339.25
WBGene00019255	H32C10.1	-5.7857	3.79578e-07	0	0	0	0	3315.3	1744.42	2336.65	3651.02
WBGene00020973	W03B1.3	-5.64973	3.7978e-07	0	0	443.544	0	7281.28	5386.74	4456.66	3979.17
WBGene00008874	F15H10.7	-5.76997	3.8054e-07	0	0	0	0	1510.75	1561.44	1903.31	1797.43
WBGene00009501	F37A8.1	-5.77341	3.98777e-07	0	0	0	0	4296.19	6089.61	4282.44	7434.81
WBGene00011324	T01C3.9	-5.77005	4.02276e-07	0	0	0	0	2457.09	2612.09	3265.64	4252.14
WBGene00009683	F44D12.6	-5.77222	4.10702e-07	0	0	0	0	3645.17	2637.23	4592.35	5519.66
WBGene00004205	psr-1	-5.77501	4.13536e-07	0	0	0	0	2047.28	2418.26	2040.73	4049.08
WBGene00013696	Y106G6A.4	-5.77501	4.13536e-07	0	0	0	0	4115.36	4861.08	4102.19	8139.29
WBGene00017213	F07E5.8	-5.80519	4.24214e-07	0	0	0	0	852.06	1831.75	924.83	2654.17
WBGene00219771	linc-24	-5.75057	4.42383e-07	0	0	0	0	9347.75	5152.74	6643.28	6740.35
WBGene00006038	ssp-9	-5.74319	4.45517e-07	0	0	0	0	8763.52	8051.16	7549.18	10110.5
WBGene00022700	ZK353.4	-5.76656	4.54104e-07	0	0	0	0	2659.1	6229.52	3092.35	3834.77
WBGene00020007	R11F4.1	-5.74275	4.54254e-07	0	0	0	0	1868.59	2231.71	1448.7	1796.51
WBGene00018332	F42A9.3	-5.75263	4.56627e-07	0	0	0	0	11913.8	10671.7	6157.76	6872.51
WBGene00011030	R05D7.5	-5.74333	4.5872e-07	0	0	0	0	3340.15	2259.64	3060.42	2101.94
WBGene00019165	mpz-4	-5.7542	4.58924e-07	0	0	0	0	3544.76	2131.6	1998.7	3903.72
WBGene00006644	tsp-18	-5.73954	4.63732e-07	0	0	0	0	2215.01	2060.39	2361.25	3114.47
WBGene00020347	ech-1.2	-5.73634	4.67544e-07	0	0	0	0	1218.25	1636.87	1298.69	1185.9
WBGene00011962	T23G5.2	-5.76342	4.69232e-07	0	0	0	0	2059.18	1459.38	684.196	1145.42
WBGene00021006	dct-9	-5.27426	4.76198e-07	697.556	0	0	0	12785.5	12013.2	7659.65	7040.14
WBGene00000097	aip-1	-5.77141	4.87314e-07	0	0	0	0	2677.51	6009.1	2075.85	2978.74
WBGene00017978	msrp-1	-5.76362	4.89371e-07	0	0	0	0	16449.5	7650.65	7970.71	5337.54
WBGene00022243	Y73B6BL.22	-5.75933	4.89371e-07	0	0	0	0	12274.8	3624.77	7477.28	8345.2
WBGene00012754	Y41C4A.7	-5.72798	5.06653e-07	0	0	0	0	3080.37	5093.97	5174.39	4442.31
WBGene00016083	C25A8.2	-5.73422	5.18809e-07	0	0	0	0	4890.17	6065.1	6950.71	10578.4
WBGene00022288	Y75B7B.1	-5.75914	5.20644e-07	0	0	0	0	1924.32	4773.33	2983.81	1665.07
WBGene00008124	C47A4.3	-5.71616	5.34631e-07	0	0	0	0	4530.13	2809.28	2926.8	2939.87
WBGene00006536	tbb-1	-5.70663	5.43113e-07	0	0	0	0	2432.04	2457.78	2095.04	2338.21
WBGene00009049	F22B8.7	-5.70945	5.45145e-07	0	0	0	0	3209.18	2948.31	2488.04	3702.45
WBGene00194912	ZK856.18	-5.71032	5.54356e-07	0	0	0	0	3754.5	3104.38	2910.83	4692.56
WBGene00045484	F34D10.9	-5.70209	5.57754e-07	0	0	0	0	2074.62	2358.65	2211.59	2243.91
WBGene00011425	T04B2.7	-5.71125	5.69968e-07	0	0	0	0	3110.6	2286.2	2411.61	4186.84
WBGene00017195	glo-4	-5.72901	5.69968e-07	0	0	0	0	1234.43	801.962	410.16	686.653
WBGene00002198	kin-14	-5.7194	6.05661e-07	0	0	0	0	1149.13	2375.38	3340.91	2982.96
WBGene00016730	C46H11.6	-5.5462	6.53086e-07	211.023	0	0	0	4219.47	4651.78	3543.92	5476.53
WBGene00008141	C47E8.1	-5.19734	6.65261e-07	341.43	475.359	0	0	7395.93	11289.7	7939.36	9845.46
WBGene00020377	T09B4.3	-5.67637	6.65261e-07	0	0	0	0	5336.88	3971.48	3723.86	5079.68
WBGene00003926	pas-5	-5.6869	6.69852e-07	0	0	0	0	6158.95	3525.56	2938.44	3689.45
WBGene00004496	rps-27	-5.68165	6.78421e-07	0	0	0	0	13654	6585.67	8821.51	9845.46
WBGene00008754	F13E9.5	-5.69982	6.84779e-07	0	0	0	0	2336.94	2254.33	3321.64	5392.28
WBGene00011171	R09E10.1	-5.67254	6.85352e-07	0	0	0	0	3347.68	2460.45	2883.8	3862.24
WBGene00010992	R03D7.8	-5.66935	6.86938e-07	0	0	0	0	1809.35	2057.07	1578.12	2152.7
WBGene00018360	irld-8	-5.68491	6.93947e-07	0	0	0	0	3827.97	2877.39	1618.79	3613.38
WBGene00015696	C10H11.7	-5.68035	7.03316e-07	0	0	0	0	3928.9	3898.29	1827.62	3739.55
WBGene00001005	dlc-1	-5.69128	7.04772e-07	0	0	0	0	3293.25	8713.58	5106.44	5129.24
WBGene00004965	spe-11	-5.66988	7.07466e-07	0	0	0	0	3234.09	2674.08	3134.19	4547.38
WBGene00001037	dnj-19	-5.65984	7.44338e-07	0	0	0	0	1582.3	2398.58	2249.03	2510.08
WBGene00004501	rpt-1	-5.66715	7.4462e-07	0	0	0	0	1774.4	1676.74	1965.24	3070.7
WBGene00008333	C55A6.4	-5.67491	7.4462e-07	0	0	0	0	2845.09	3528.66	1654.32	4000.42
WBGene00017982	hpo-18	-5.65605	7.95301e-07	0	0	0	0	6983.95	13859.1	11912.1	13294.8
WBGene00016612	C43G2.3	-5.67018	8.04576e-07	0	0	0	0	3954.65	3269.87	3942	7821.44
WBGene00077699	C45B11.8	-5.67459	8.13692e-07	0	0	0	0	8505.39	13186.2	4121.34	10119.4
WBGene00015034	B0207.11	-5.64108	8.27116e-07	0	0	0	0	4582.23	3409.9	2842.04	4361.4
WBGene00012905	Y46G5A.14	-5.63288	8.48274e-07	0	0	0	0	7773.18	5713.06	7365.68	7473.31
WBGene00003962	pdi-1	-5.63258	8.48687e-07	0	0	0	0	2036.8	2105.14	1776.5	2423.31
WBGene00020168	mct-5	-5.63136	8.50997e-07	0	0	0	0	1638.3	1523.94	1587.69	1949.18
WBGene00043952	ZC404.2	-5.62842	8.58252e-07	0	0	0	0	11450.7	11834.9	12206.7	11146.6
WBGene00022650	ZK84.2	-5.49073	8.63794e-07	314.894	0	0	0	5771.71	5639.98	6915.52	7264.21
WBGene00018712	F52G3.4	-5.6768	8.71902e-07	0	0	0	0	1203.18	442.15	1036.45	1850.82
WBGene00017393	nep-5	-5.62897	8.76095e-07	0	0	0	0	1440.8	1872.06	1436.18	1959.09
WBGene00021996	Y59E9AL.6	-5.65425	8.93681e-07	0	0	0	0	6320.98	3919.84	2041.91	5469.41
WBGene00006487	zipt-22	-5.62946	9.05273e-07	0	0	0	0	2208.32	2086.78	2445.84	3548.66
WBGene00020053	R13A5.11	-5.65132	9.05868e-07	0	0	0	0	3107.23	2102.06	1095	3177.46
WBGene00015629	C09B9.4	-5.62692	9.28589e-07	0	0	0	0	3017.9	2772.59	3379.63	1740.89
WBGene00012946	Y47H9B.2	-5.62375	9.3421e-07	0	0	0	0	3269.98	2703.76	4436.57	2829.45
WBGene00016587	C42C1.9	-3.66795	9.40668e-07	900.365	417.847	0	555.854	7501.28	6202.38	5427.95	8221.56
WBGene00006940	wee-1.3	-5.62235	9.50712e-07	0	0	0	0	1010.99	1114.57	1567.62	1749.58
WBGene00015988	C18H2.1	-5.63254	9.62584e-07	0	0	0	0	533.688	441.276	531.98	989.549
WBGene00050956	C14A6.13	-5.62689	9.72439e-07	0	0	0	0	3730.9	2644.17	4958.62	5995.36
WBGene00022599	ZC395.10	-5.61769	9.81275e-07	0	0	0	0	2707.68	4477.65	5038.17	5154.39
WBGene00017354	F10E9.2	-5.65771	1.00097e-06	0	0	0	0	6586.49	5056.99	1823.73	2442.5
WBGene00007778	C27D8.2	-5.62437	1.0034e-06	0	0	0	0	1269.01	2518.26	1574.16	2854.94
WBGene00016382	C33H5.16	-5.64967	1.03015e-06	0	0	0	0	1109.78	4893.93	2581.2	3520.99
WBGene00194839	C01B10.44	-5.60365	1.03015e-06	0	0	0	0	5657.39	3742.22	3508.89	5384.75
WBGene00012712	ttm-1	-5.65731	1.03159e-06	0	0	0	0	1132.74	3559.08	1229.49	1568.22
WBGene00008661	F10G8.1	-5.60216	1.03199e-06	0	0	0	0	3915.43	2354.5	2759.63	2463.96
WBGene00015097	B0273.1	-5.60258	1.03938e-06	0	0	0	0	5786.7	4349.72	3670.67	3186.35
WBGene00017112	E03H12.5	-5.62625	1.04101e-06	0	0	0	0	4574.18	5463.07	4728.42	1759.09
WBGene00185117	C45B11.9	-5.59396	1.04118e-06	0	0	0	0	11450.7	11834.9	9987.32	12385.1
WBGene00008649	F10D11.3	-5.45699	1.06542e-06	633.069	0	0	0	8438.94	14827.6	13903.1	12778.6
WBGene00016322	C32E8.4	-5.48999	1.06542e-06	441.997	0	0	0	8837.87	14615.1	7993.89	4460.89
WBGene00013170	Y53F4B.24	-5.5986	1.09594e-06	0	0	0	0	3131.98	3740.61	1888.59	2408.92
WBGene00020628	T20F5.6	-5.5852	1.12956e-06	0	0	0	0	862.767	1307.85	1114.82	1244.23
WBGene00016286	C31H1.1	-5.43853	1.15239e-06	0	172.242	0	0	2267.56	1874.92	2876.76	2675.56
WBGene00016389	C34B2.4	-5.5978	1.1606e-06	0	0	0	0	6737.12	4177.9	5876.12	10201.6
WBGene00011493	T05F1.8	-5.58327	1.18508e-06	0	0	0	0	1835.66	3288.57	2371.95	2117.81
WBGene00004373	rme-1	-5.60326	1.19044e-06	0	0	0	0	998.322	1031.82	483.743	1511.7
WBGene00007255	cnnm-4	-5.58428	1.2023e-06	0	0	0	0	1407.3	1357.56	2182.14	2435.42
WBGene00015572	C07G1.6	-5.5989	1.21535e-06	0	0	0	0	3730.9	3966.26	2479.31	6917.73
WBGene00016496	C37C3.2	-5.60166	1.23316e-06	0	0	0	0	1684.67	2321.59	725.614	1295.74
WBGene00004973	spe-27	-5.43179	1.2761e-06	0	743.859	0	0	13353.9	9569.38	6211.89	13095.5
WBGene00007699	C24H11.1	-5.58819	1.28472e-06	0	0	0	0	2911.84	1337.57	3762.53	2239.61
WBGene00007222	C01F6.2	-5.59016	1.28623e-06	0	0	0	0	1495.64	3091.65	1159.55	2156.91
WBGene00013521	Y73F8A.12	-5.56661	1.29664e-06	0	0	0	0	10386.4	6870.32	5636.72	9885.85
WBGene00044127	BE10.5	-5.55885	1.3073e-06	0	0	0	0	9644.51	7177.04	7477.28	5841.64
WBGene00022708	ZK354.7	-5.57373	1.31967e-06	0	0	0	0	7801.33	3969.52	3722.02	3634.8
WBGene00012660	Y39A1A.24	-5.41106	1.342e-06	0	0	0	580.957	4704.03	7778.98	5267.86	6331.58
WBGene00004972	spe-26	-5.5806	1.34924e-06	0	0	0	0	3121.06	1290.31	1209.86	1543.2
WBGene00010035	F54C8.1	-5.56076	1.37506e-06	0	0	0	0	4124.94	4092.81	2558.42	2141.54
WBGene00004464	rpn-8	-5.55418	1.42079e-06	0	0	0	0	2297.8	1899.92	2290.45	3692.44
WBGene00016250	hsp-110	-5.55195	1.45578e-06	0	0	0	0	898.158	1361.5	812.387	1554.32
WBGene00012720	Y39E4B.11	-5.58369	1.49348e-06	0	0	0	0	1959.22	6074.88	2278.45	5085.83
WBGene00017942	fbxc-37	-5.54359	1.49348e-06	0	0	0	0	3721.11	4834.92	4945.6	2759.83
WBGene00023068	rpl-41.2	-5.54531	1.49644e-06	0	0	0	0	7056.96	11670	9848.13	14655
WBGene00022336	Y82E9BR.3	-5.54398	1.50138e-06	0	0	0	0	3287.9	4893.43	5098.15	6827.89
WBGene00006053	ssq-4	-5.58268	1.51591e-06	0	0	0	0	4158.11	2005.56	1074.58	3897.76
WBGene00014997	AC7.3	-5.4086	1.52229e-06	0	0	0	597.93	9144.99	7561.46	3336.48	5120.16
WBGene00016413	C34F11.1	-5.38422	1.52229e-06	0	0	602.604	0	5206.55	4735.49	6862.18	6757.68
WBGene00020022	gldc-1	-5.0358	1.56676e-06	0	0	0	287.878	1942.47	1713.19	1405.58	2465.14
WBGene00005019	sqv-1	-5.56184	1.57381e-06	0	0	0	0	1571.78	1670.93	870.415	2914.34
WBGene00001245	elo-7	-5.54341	1.58482e-06	0	0	0	0	1806.73	2091.43	3081.63	4064.65
WBGene00011379	T02E1.7	-5.52275	1.60109e-06	0	0	0	0	4108.21	3057.16	2548.04	2843.8
WBGene00004700	rsp-3	-5.53498	1.62575e-06	0	0	0	0	1297.47	2360.16	2615.37	1571.74
WBGene00008725	F13A7.7	-5.53664	1.62575e-06	0	0	0	0	2148.91	2961.35	3887.39	1859.41
WBGene00022358	Y92H12A.2	-5.58187	1.62686e-06	0	0	0	0	1218.71	377.881	2007.81	1186.34
WBGene00019531	scrm-5	-5.53892	1.63323e-06	0	0	0	0	2077.28	4809.23	3220.98	2516.4
WBGene00000063	act-1	-5.52011	1.69111e-06	0	0	0	0	2218.04	1833.97	1504.67	2878.84
WBGene00011351	T01H3.5	-5.36642	1.70569e-06	406.519	0	0	0	9483.23	8401.21	7352.24	5275.06
WBGene00021579	clec-73	-5.50838	1.75504e-06	0	0	0	0	1277.15	1584	1485.24	2026
WBGene00018792	F54C1.8	-5.51685	1.77509e-06	0	0	0	0	5021.52	2306.67	4758.27	4827.8
WBGene00195060	linc-14	-5.50966	1.8053e-06	0	0	0	0	11119.5	7880.67	13547.1	15119.5
WBGene00006911	vha-2	-5.50793	1.82871e-06	0	0	0	0	2552.96	2462.71	3298.8	4418.04
WBGene00015467	basl-1	-5.53024	1.8307e-06	0	0	0	0	2575.14	2555.08	798.591	2005.39
WBGene00013299	irld-18	-5.56735	1.87867e-06	0	0	0	0	5697.18	942.133	4416.96	6901.51
WBGene00013894	ZC434.8	-5.51063	1.89135e-06	0	0	0	0	2730.04	3668.13	2381.14	1476.4
WBGene00015345	C02F5.2	-5.50202	1.89777e-06	0	0	0	0	6503.41	6913.66	9363.75	4823.37
WBGene00019337	K02F6.3	-5.50649	1.9008e-06	0	0	0	0	625.751	517.397	889.419	1082.9
WBGene00044094	fitm-2	-5.50959	1.94929e-06	0	0	0	0	3378.71	3104.06	3492.63	1299.34
WBGene00016351	C33F10.1	-5.47826	2.11402e-06	0	0	0	0	5382.98	4450.87	3651.7	6404.45
WBGene00015386	C03B8.3	-5.47744	2.14338e-06	0	0	0	0	4964.08	3283.61	3848.6	2577.19
WBGene00017817	F26B1.5	-5.48275	2.15861e-06	0	0	0	0	3867.85	1744.42	2726.09	2129.76
WBGene00016562	C41D11.3	-5.47799	2.20772e-06	0	0	0	0	974.896	604.564	755.826	1265.34
WBGene00012094	T27E9.2	-5.49785	2.25334e-06	0	0	0	0	4551.34	14112.1	7057.21	7876.36
WBGene00008063	C41G7.6	-5.49002	2.26717e-06	0	0	0	0	1524.73	4202.36	4728.42	4397.72
WBGene00022090	Y69A2AR.19	-5.49816	2.27424e-06	0	0	0	0	688.392	406.565	1219.89	595.651
WBGene00010611	K07A1.4	-5.49472	2.28277e-06	0	0	0	0	1770.79	2196.25	4461.85	4596.7
WBGene00016507	abhd-5.2	-5.4656	2.29677e-06	0	0	0	0	1624.61	2686.59	1679.39	1874.32
WBGene00019949	R08C7.5	-5.48508	2.31482e-06	0	0	0	0	2468.26	1133.81	1488.37	3084.95
WBGene00007633	C16D2.1	-5.30743	2.32078e-06	0	0	380.232	0	3613.76	2444.73	3565.81	4548.23
WBGene00008272	C53B4.2	-5.46043	2.32078e-06	0	0	0	0	1646.62	2269.16	2340.45	1662.25
WBGene00219547	T06A10.106	-5.47922	2.32919e-06	0	0	0	0	17145.8	8860.54	13292.9	24108.3
WBGene00003952	pbs-6	-5.48707	2.33697e-06	0	0	0	0	4613.54	1525.87	2861.47	4790.41
WBGene00043998	T21C12.8	-5.50849	2.36313e-06	0	0	0	0	5732.11	2527.76	1481.35	1983.95
WBGene00015351	C02F5.10	-5.47865	2.37927e-06	0	0	0	0	8471.03	5093.97	6567.5	2665.39
WBGene00008852	ubql-1	-5.45717	2.39573e-06	0	0	0	0	1067.66	1765.57	1821.04	1478.12
WBGene00000405	cdk-1	-5.43268	2.62657e-06	0	0	0	0	2645.35	2187.29	2050.91	2575.09
WBGene00017172	F02C9.1	-5.44072	2.62657e-06	0	0	0	0	12055.6	8971.29	6542.62	7302.05
WBGene00219718	linc-42	-5.43414	2.63651e-06	0	0	0	0	9311.94	8661.94	6317.01	9064.61
WBGene00008590	F08H9.2	-5.43348	2.63738e-06	0	0	0	0	7162.32	5264.1	5552.87	4820.21
WBGene00015073	B0238.9	-5.27504	2.63843e-06	120.465	0	0	0	2007.28	2157.62	2023.09	2257.92
WBGene00020802	btb-2	-5.43128	2.65429e-06	0	0	0	0	3186.39	2305.31	2779.17	3101.75
WBGene00019430	K06A5.2	-5.42784	2.70817e-06	0	0	0	0	2935.28	2427.02	2844.62	2222.36
WBGene00044300	D1022.9	-5.27204	2.71036e-06	229.555	0	0	0	3442.51	3795.22	4151.69	4633.59
WBGene00010634	K07F5.6	-5.43546	2.73733e-06	0	0	0	0	2725.9	1577.72	2113.36	1415.2
WBGene00021456	Y39F10B.1	-5.44968	2.75899e-06	0	0	0	0	2616.16	901.314	1352.19	1509.14
WBGene00009126	pyk-1	-5.43679	2.76599e-06	0	0	0	0	925.285	425.036	717.363	889.589
WBGene00022705	ZK354.2	-5.43834	2.77666e-06	0	0	0	0	2161.81	2234.35	1047.52	2338.21
WBGene00016177	C28C12.1	-5.43899	2.78602e-06	0	0	0	0	4213.98	3048.76	2450.29	5469.41
WBGene00003989	pfn-1	-5.45172	2.82616e-06	0	0	0	0	6356.29	2388.93	2687.98	5499.97
WBGene00015305	C01G5.3	-5.45021	2.82616e-06	0	0	0	0	992.006	3280.93	2563.64	2575.09
WBGene00012514	Y26E6A.3	-5.44417	2.90751e-06	0	0	0	0	4833.76	1598.7	2998.05	4600.81
WBGene00011734	mlc-5	-5.46217	2.9451e-06	0	0	0	0	7732.6	2459.09	2305.77	5146.82
WBGene00019512	K08A2.2	-5.44617	2.99227e-06	0	0	0	0	3706.03	3677.16	1149.3	2244.73
WBGene00004460	rpn-3	-5.42293	3.01467e-06	0	0	0	0	1091.24	1443.66	1353.65	2266.15
WBGene00004962	spe-8	-5.25308	3.04712e-06	0	0	304.63	0	2895.23	3046.78	1836.53	3188.42
WBGene00004930	sod-1	-5.43681	3.06106e-06	0	0	0	0	3873.61	5033.08	1716.1	5267.05
WBGene00013148	Y53F4A.2	-5.24094	3.17143e-06	0	0	1403.67	0	12127.8	12033.4	15044.1	10494
WBGene00007559	C14A4.8	-5.26366	3.24996e-06	0	473.365	0	0	2832.65	6089.61	5709.92	8823.73
WBGene00002297	ect-2	-5.43725	3.26577e-06	0	0	0	0	951.146	1376.28	368.707	720.131
WBGene00010876	M05D6.3	-5.2527	3.34609e-06	187.576	0	0	0	4375.75	3876.49	3150.15	1622.68
WBGene00004966	spe-12	-5.39611	3.3487e-06	0	0	0	0	4629.36	2679.43	2871.28	2803.99
WBGene00015689	spch-2	-5.39381	3.38462e-06	0	0	0	0	5490.4	3026.46	3783.68	4750.73
WBGene00001230	eif-3.G	-5.42359	3.50565e-06	0	0	0	0	3200.72	2352.44	3584.37	923.173
WBGene00013709	csnk-1	-5.39405	3.53524e-06	0	0	0	0	1406.49	1453.68	681.523	1369.13
WBGene00044492	Y54G2A.49	-5.3791	3.56609e-06	0	0	0	0	4154.56	4580.22	4831.47	5392.28
WBGene00001746	gsk-3	-5.37805	3.57625e-06	0	0	0	0	1139.97	1413.86	1325.71	1315.19
WBGene00008687	F11A10.6	-5.38311	3.57767e-06	0	0	0	0	1767.57	2192.26	1598.78	2549.08
WBGene00011273	R53.4	-5.382	3.58048e-06	0	0	0	0	4276.75	3031.03	4736.74	4757.89
WBGene00018698	vha-18	-5.38906	3.58048e-06	0	0	0	0	2153.19	1112.72	1878.01	2328.89
WBGene00020686	T22D1.8	-5.39131	3.64532e-06	0	0	0	0	3030.44	3062.52	1827.37	1456.77
WBGene00003435	msp-40	-5.38049	3.79129e-06	0	0	0	0	6191.01	3656.42	7542.58	6887.52
WBGene00015004	B0034.4	-5.39935	3.79707e-06	0	0	0	0	4332.29	3582.12	1679.39	5622.97
WBGene00021632	Y47D9A.5	-5.38249	3.80157e-06	0	0	0	0	1545.08	2555.08	1197.89	1782.57
WBGene00016520	C39B5.2	-5.42765	3.99707e-06	0	0	0	0	2795.72	513.694	3371.66	2150.3
WBGene00016388	C34B2.3	-5.371	4.02387e-06	0	0	0	0	1382.49	2571.98	2411.61	2990.6
WBGene00077772	T02G6.10	-5.36778	4.22652e-06	0	0	0	0	2269.3	3283.61	4838.24	4908.94
WBGene00010300	F59A1.15	-5.18117	4.26193e-06	0	0	0	270.415	2189.56	2615.06	2452.01	2315.6
WBGene00015032	B0207.9	-4.84047	4.27669e-06	0	654.654	906.82	0	8618.49	9069.63	11541.3	10169.2
WBGene00219685	linc-75	-5.37157	4.36333e-06	0	0	0	0	3491.98	9383.77	4737.76	6043.07
WBGene00008740	F13D12.5	-5.3537	4.46155e-06	0	0	0	0	2456.62	1354.16	1269.73	2361.85
WBGene00017225	fbxa-52	-5.35579	4.48345e-06	0	0	0	0	4624.08	1911.69	2509.5	3601.01
WBGene00003927	pas-6	-5.35453	4.5757e-06	0	0	0	0	4505.32	2370.57	2540.31	1771.98
WBGene00013689	bath-40	-5.33817	4.6148e-06	0	0	0	0	1468.53	1618.99	1328.29	2117.81
WBGene00012307	W06F12.3	-5.35606	4.62932e-06	0	0	0	0	3623.88	2996.38	1248.69	3135.67
WBGene00235293	F56D6.19	-5.33136	4.72002e-06	0	0	0	0	8210.86	7920.6	10609.7	9472.92
WBGene00003587	ned-8	-5.34678	4.79878e-06	0	0	0	0	6640.48	4706.25	4412.82	9850.07
WBGene00015814	oatr-1	-5.3368	4.79878e-06	0	0	0	0	2157.49	1337.93	2299.94	1400.13
WBGene00013190	Y54E2A.5	-5.33068	4.82931e-06	0	0	0	0	3123.93	4304.99	3632.92	2703.07
WBGene00044122	T28B8.6	-5.34251	4.8786e-06	0	0	0	0	3791.6	4702.58	2449.66	6014.79
WBGene00044911	H38K22.6	-5.32974	4.91997e-06	0	0	0	0	6137.41	5074.67	8723.49	7080.77
WBGene00021908	Y55B1AR.4	-5.33308	4.92902e-06	0	0	0	0	1854.71	2146.98	2300.7	3530.66
WBGene00008074	nkb-2	-5.33621	4.98207e-06	0	0	0	0	1658.76	2468.76	1543.22	3157.64
WBGene00021097	cdc-37	-5.9067	5.04492e-06	0	0	0	0	3329.34	1147.01	1505.7	5041.41
WBGene00003951	pbs-5	-5.32185	5.26875e-06	0	0	0	0	1530.01	2846.42	2965.49	2647.77
WBGene00002070	ile-1	-5.33848	5.27401e-06	0	0	0	0	1075.6	1245.09	1000.68	2419.8
WBGene00017056	D2062.4	-5.36453	5.3396e-06	0	0	0	0	880.585	4368.63	2389.48	4190.74
WBGene00017833	F26F12.2	-5.14069	5.47266e-06	0	0	555.481	0	3359.58	4365.18	5953.47	4568.1
WBGene00009129	F25H5.7	-5.14653	5.61338e-06	0	222.376	0	0	1596.86	3080.81	2063.38	3454.32
WBGene00021844	Y54E10BR.5	-5.29263	5.7675e-06	0	0	0	0	3932.71	3251.73	3484.56	3889.02
WBGene00017775	F25B5.3	-5.31889	5.78935e-06	0	0	0	0	520.432	1147.51	1344.95	1501.06
WBGene00022732	ZK418.2	-5.29354	5.86447e-06	0	0	0	0	1936.97	1401.37	1689.43	1257.02
WBGene00003920	par-5	-5.29819	5.87782e-06	0	0	0	0	2255.76	1865.15	1499.03	2788.37
WBGene00010491	K02B7.3	-5.37524	5.91408e-06	0	0	0	0	9333.39	2572.41	3859.24	1615.2
WBGene00004953	spd-2	-5.2976	6.03932e-06	0	0	0	0	1061.18	1253.47	587.661	1049.4
WBGene00017559	mpz-3	-5.29114	6.09851e-06	0	0	0	0	2515.96	3467.17	1950.59	2902.68
WBGene00013085	mpz-6	-5.12999	6.12948e-06	0	0	471.182	0	5699.47	3702.73	4103.11	2113.56
WBGene00012637	Y38H8A.3	-5.31215	6.22598e-06	0	0	0	0	3778.63	3124.33	1171.81	1961.74
WBGene00008514	F02A9.4	-5.28156	6.272e-06	0	0	0	0	543.717	719.309	758.768	752.748
WBGene00012207	W02B12.12	-5.31513	6.31648e-06	0	0	0	0	983.974	1627.18	3051.46	2838.04
WBGene00020116	moa-1	-5.30301	6.33551e-06	0	0	0	0	730.795	690.574	323.759	993.68
WBGene00016954	C55C3.4	-5.28353	6.51939e-06	0	0	0	0	1459.18	2654.33	1583.8	1767.64
WBGene00020042	R13A1.3	-5.29421	6.55518e-06	0	0	0	0	3426.34	1573.91	3246.71	1647.08
WBGene00008780	hxk-1	-5.28299	6.59168e-06	0	0	0	0	1137.3	783.641	1616.52	1312.11
WBGene00021537	Y42H9AR.2	-5.28909	6.69875e-06	0	0	0	0	2616.73	4759.96	2028.72	4075.56
WBGene00007554	pptr-2	-5.29574	6.80136e-06	0	0	0	0	1399.2	433.845	1355.98	1362.04
WBGene00022621	ZC477.7	-5.28763	6.89408e-06	0	0	0	0	2744.37	2269.16	3404.29	5699.16
WBGene00012208	W02D9.2	-5.28117	7.17438e-06	0	0	0	0	2185.63	1204.78	3388.98	2521.57
WBGene00018270	F41C3.4	-5.2784	7.17438e-06	0	0	0	0	1870.99	4641.04	2538.48	2833.13
WBGene00004461	rpn-5	-5.27395	7.19673e-06	0	0	0	0	947.53	2154.51	1652.87	1229.82
WBGene00003449	msp-56	-5.86573	7.29427e-06	0	0	0	0	1560.96	8389.34	9076.47	10805.3
WBGene00020084	R105.1	-5.27358	7.39113e-06	0	0	0	0	1738.49	3833.23	4043.51	5014.28
WBGene00018196	nep-13	-5.2581	7.41124e-06	0	0	0	0	1591.28	877.158	822.468	1223.91
WBGene00013198	Y54E5A.2	-5.30122	7.41607e-06	0	0	0	0	1931.97	354.985	1664.26	1671.69
WBGene00011587	T07F10.1	-5.25398	7.41986e-06	0	0	0	0	1092.49	702.577	658.772	630.204
WBGene00007624	hrde-1	-5.32527	7.43374e-06	0	0	0	0	343.57	378.771	799.099	1486.42
WBGene00044559	ZK380.5	-5.27217	7.68158e-06	0	0	0	0	3942.28	4074.55	9169.22	7675.14
WBGene00009739	F45H10.2	-5.26719	7.72283e-06	0	0	0	0	8767.73	5074.67	2719.01	6069.23
WBGene00003964	pdi-3	-5.23987	7.73656e-06	0	0	0	0	1401.62	1352.08	1448.88	1617.06
WBGene00020978	W03B1.9	-5.2632	7.75341e-06	0	0	0	0	1858.12	1194.95	640.256	1607.79
WBGene00010829	M02B1.4	-5.06228	7.96854e-06	0	358.154	0	0	4715.09	3189.79	3323.24	4450.77
WBGene00009149	F26D2.10	-5.24688	8.17227e-06	0	0	0	0	648.111	535.885	502.473	1028.13
WBGene00018341	F42A10.5	-5.23416	8.22383e-06	0	0	0	0	1617.04	1559.88	2089.46	1399.19
WBGene00000802	crt-1	-5.27854	8.39417e-06	0	0	0	0	861.239	3085.8	1112.85	2235.64
WBGene00010181	F57A8.6	-5.05169	8.40528e-06	0	0	0	388.81	3498.01	2892.3	3796.75	2421.4
WBGene00017441	F13H8.8	-5.30733	8.40528e-06	0	0	0	0	2947.74	1015.55	2094.91	425.104
WBGene00004698	rsp-1	-5.27069	8.42368e-06	0	0	0	0	337.698	1256.5	1047.26	1607.12
WBGene00018087	F36D4.1	-5.05664	8.58592e-06	482.338	0	0	0	7233.38	9968.11	4984.85	6954.33
WBGene00013052	scrm-7	-5.26074	8.73425e-06	0	0	0	0	2837.61	1173.13	1374.98	3682.99
WBGene00013816	Y116F11A.1	-5.23258	8.79027e-06	0	0	0	0	2357.8	1949.52	3655.95	3672.27
WBGene00004736	sca-1	-5.27152	9.07078e-06	0	0	0	0	285.327	314.561	811.107	987.551
WBGene00007561	ccm-3	-5.23012	9.08167e-06	0	0	0	0	1519.96	3456.11	2062.21	2301.58
WBGene00021720	Y49F6B.8	-5.07909	9.132e-06	223.436	0	0	0	5212.29	1539.19	2309.16	4832.24
WBGene00012642	Y39A1A.2	-5.06287	9.78767e-06	364.465	0	0	0	4858.4	6025.7	2354.17	8933.24
WBGene00022596	ZC395.4	-5.22961	9.80725e-06	0	0	0	0	3792.78	7526.48	4704.81	2625.45
WBGene00219756	linc-68	-5.20089	9.81192e-06	0	0	0	0	9311.94	5774.63	6317.01	7050.25
WBGene00020375	pigv-1	-5.20492	9.86656e-06	0	0	0	0	1567.34	863.96	945.108	904.123
WBGene00016416	C34F11.5	-5.20572	9.87696e-06	0	0	0	0	1152.81	834.044	558.602	997.505
WBGene00044810	Y37E3.19	-5.20002	1.00569e-05	0	0	0	0	5907.26	4186.6	3925.57	6571.84
WBGene00013800	Y116A8C.23	-5.20336	1.01855e-05	0	0	0	0	3545.46	3297.98	1717.97	2300.86
WBGene00001565	gei-8	-5.18895	1.02471e-05	0	0	0	0	405.949	391.598	419.637	409.802
WBGene00013306	Y57G11C.8	-5.01668	1.03279e-05	325.433	0	0	0	5422.61	4483.65	5885.73	3284.45
WBGene00004502	rpt-2	-5.20144	1.04505e-05	0	0	0	0	1910.7	1128.46	1269.73	2361.85
WBGene00014238	ZK1225.4	-5.25755	1.06585e-05	0	0	0	0	1519.96	1675.69	392.803	2849.58
WBGene00002363	let-92	-5.23183	1.0747e-05	0	0	0	0	920.089	2662.69	891.669	1194.2
WBGene00011040	R05H5.5	-5.1967	1.0747e-05	0	0	0	0	3312.48	1565.09	2935.01	3685.14
WBGene00019900	vdac-1	-5.20134	1.07727e-05	0	0	0	0	2769.03	3270.78	1226.74	2395.98
WBGene00017673	icmt-1	-5.21211	1.08648e-05	0	0	0	0	3578.35	2662.86	1387.13	1238.51
WBGene00022793	ZK686.3	-5.18472	1.08822e-05	0	0	0	0	1918.24	2114.78	2230.79	1383.18
WBGene00044347	Y71G12B.30	-5.21869	1.1037e-05	0	0	0	0	3940.36	2932.25	916.476	2045.71
WBGene00013068	Y51A2B.4	-5.19274	1.10578e-05	0	0	0	0	1907.11	2523	1478.56	3300.36
WBGene00015661	C09H5.7	-5.21825	1.11341e-05	0	0	0	0	808.521	3676.86	2507.35	2798.39
WBGene00022542	ZC190.8	-5.19892	1.13691e-05	0	0	0	0	4953.29	1820.26	4266.93	2381.1
WBGene00021880	Y54G2A.15	-5.00522	1.14191e-05	0	580.542	0	0	9727.22	4595.93	4309.38	6011.98
WBGene00020352	T08B6.2	-5.17941	1.15006e-05	0	0	0	0	2136.44	3179.7	2981.45	1848.62
WBGene00014129	ZK892.5	-4.99124	1.18127e-05	287.35	0	0	0	4788.05	2771.27	3712.13	5385.91
WBGene00014157	ZK930.7	-5.18354	1.19382e-05	0	0	0	0	3756.44	2070.65	5339.26	3792.1
WBGene00002229	klp-19	-4.64925	1.19545e-05	67.5837	94.0939	0	0	1351.36	1396.7	1047.69	1169.3
WBGene00003902	pab-1	-5.18558	1.1959e-05	0	0	0	0	781.987	517.264	1091.28	1353.27
WBGene00018004	F33D11.7	-5.19076	1.23905e-05	0	0	0	0	1864.96	3700.87	1156.71	2259.2
WBGene00001239	elo-1	-5.17538	1.24176e-05	0	0	0	0	1112.83	2453.69	2300.7	2888.72
WBGene00017550	nep-6	-5.17425	1.27091e-05	0	0	0	0	922.289	1220.14	1573.09	638.43
WBGene00044777	T02B11.9	-4.98437	1.29634e-05	0	581.539	0	0	6263.96	2877.39	7014.77	7829
WBGene00020349	T08B2.11	-4.639	1.29913e-05	0	0	305.623	293.508	2904.67	1965.03	2456.68	4341.24
WBGene00010405	erfa-3	-5.1894	1.3138e-05	0	0	0	0	803.31	830.264	934.197	2259.04
WBGene00010510	ent-3	-5.17817	1.3138e-05	0	0	0	0	703.245	581.473	1363.05	1521.26
WBGene00018284	F41E6.1	-5.14764	1.31607e-05	0	0	0	0	5786.7	4101.16	3845.46	5722.42
WBGene00017910	F28H1.5	-5.18255	1.3296e-05	0	0	0	0	2921.17	5635.81	4529.51	10110.5
WBGene00077563	peel-1	-5.1428	1.35904e-05	0	0	0	0	4382.51	2588.32	3883.1	3792.1
WBGene00013463	kdp-1	-5.1529	1.38192e-05	0	0	0	0	5231.52	4325.64	2317.68	5820.08
WBGene00012315	immt-2	-5.13561	1.43115e-05	0	0	0	0	1123.63	774.222	1306.71	1134.3
WBGene00007791	C28A5.6	-5.14529	1.43763e-05	0	0	0	0	988.275	408.574	861.974	641.351
WBGene00001051	cks-1	-5.16603	1.45567e-05	0	0	0	0	1753.55	2416.51	5438.02	4046.16
WBGene00001558	gdi-1	-5.16422	1.45688e-05	0	0	0	0	466.133	1541.67	1806.94	1613.34
WBGene00008424	D2045.7	-5.14966	1.4651e-05	0	0	0	0	3071.29	1128.65	2381.14	1476.4
WBGene00017328	F10C5.2	-5.14006	1.4657e-05	0	0	0	0	1228.1	676.965	1269.51	1593.98
WBGene00004469	rps-0	-5.17981	1.51243e-05	0	0	0	0	1320.88	1456.21	2730.83	4952.69
WBGene00019757	memb-2	-5.12755	1.51289e-05	0	0	0	0	1842.9	2438.06	2571.8	1594.62
WBGene00003424	msp-3	-5.13535	1.52154e-05	0	0	0	0	5329.86	7344.92	4820.88	3074.55
WBGene00011510	pdha-1	-5.15097	1.53562e-05	0	0	0	0	1250.21	1378.31	484.639	1802.97
WBGene00235254	F49D11.14	-5.13936	1.587e-05	0	0	0	0	6289.9	11441.7	3901.19	7619.53
WBGene00022170	Y71H2AM.5	-5.12866	1.6311e-05	0	0	0	0	2559.68	5820.24	2976.74	3322.26
WBGene00022646	acl-9	-5.12332	1.65748e-05	0	0	0	0	830.06	1601.43	1716.1	2154.7
WBGene00189952	K10D2.8	-5.12133	1.71143e-05	0	0	0	0	1138.9	1883.38	2648.93	2956.4
WBGene00016741	C48B6.3	-5.12956	1.72121e-05	0	0	0	0	949.381	1831.64	1472.09	3012.09
WBGene00006052	ssq-3	-5.13039	1.7248e-05	0	0	0	0	1394.39	3458.81	1351.32	1809.8
WBGene00019664	K11H12.8	-5.10309	1.80573e-05	0	0	0	0	2567.79	1857.76	995.391	1944.13
WBGene00009454	F36A2.7	-5.15475	1.83307e-05	0	0	0	0	2025.35	2791.07	7851.14	2920.82
WBGene00006713	ubc-18	-5.16077	1.8639e-05	0	0	0	0	601.886	2985.99	4666.36	5728.8
WBGene00010990	R03D7.4	-5.10619	1.876e-05	0	0	0	0	1845.42	953.668	715.366	1796.4
WBGene00007230	C01G10.1	-5.11709	1.87801e-05	0	0	0	0	212.523	702.893	659.068	827.514
WBGene00017636	F20D6.6	-5.08402	1.88037e-05	0	0	0	0	2223.62	1532.15	2298.6	2244.73
WBGene00004904	snf-5	-5.13266	1.89869e-05	0	0	0	0	662.419	410.787	1027.13	1719.53
WBGene00235342	Y69A2AR.50	-5.11421	1.93813e-05	0	0	0	0	10801.8	44657.1	33498.2	32713.2
WBGene00011478	T05D4.5	-5.12151	1.93876e-05	0	0	0	0	547.021	1583.05	1484.35	2603.3
WBGene00006625	try-7	-5.08408	1.95116e-05	0	0	0	0	1689.2	2514.06	1309.62	2046.28
WBGene00007825	C30H6.8	-5.0865	1.96067e-05	0	0	0	0	4263.89	2014.61	4250.24	3162.39
WBGene00011529	T06D8.9	-5.09803	1.97955e-05	0	0	0	0	2554.75	1642.96	1540.52	736.857
WBGene00007714	C25D7.1	-5.08711	1.98556e-05	0	0	0	0	4271.38	5886.26	2759.63	3079.95
WBGene00000249	bir-1	-5.08627	1.99217e-05	0	0	0	0	3572.04	2953.51	3323.24	6181.63
WBGene00020966	W03A5.1	-5.07755	1.99497e-05	0	0	0	0	729.066	1085.08	791.332	630.846
WBGene00017759	sucl-2	-5.08879	1.99633e-05	0	0	0	0	1755.07	2321.86	1088.55	2733.52
WBGene00004465	rpn-9	-5.09021	2.02516e-05	0	0	0	0	1352.03	1565.09	838.574	2339.77
WBGene00220250	C09B9.85	-5.11579	2.04757e-05	0	0	0	0	1979.17	1272.8	340.983	1522.25
WBGene00044062	snb-6	-5.12064	2.05108e-05	0	0	0	0	8805.85	5096.74	1365.42	5333.67
WBGene00011378	T02E1.6	-5.08104	2.05189e-05	0	0	0	0	2240.43	1481.98	2779.17	3489.47
WBGene00000266	bre-1	-5.09564	2.05782e-05	0	0	0	0	1144.8	631.047	739.627	1816.05
WBGene00008505	F01G4.6	-5.10708	2.09786e-05	0	0	0	0	635.569	1051.03	2135.25	916.575
WBGene00022140	Y71G12A.4	-5.12414	2.13683e-05	0	0	0	0	2824.75	1167.81	438	2199.78
WBGene00008935	F18C12.4	-5.07129	2.19949e-05	0	0	0	0	1898.76	3663.28	3434.88	4928.88
WBGene00010485	ant-1.3	-5.09871	2.26301e-05	0	0	0	0	3127.95	3556.19	1212.53	1014.96
WBGene00021420	trap-3	-5.06807	2.31353e-05	0	0	0	0	1992.96	4119.66	3090.24	1724.47
WBGene00012357	W09D6.4	-5.7909	2.31811e-05	0	0	0	0	8344.12	1254.41	7645.31	10501.8
WBGene00020653	T21E3.2	-5.04973	2.43776e-05	0	0	0	0	5768.39	3179.7	2484.54	2772.93
WBGene00017832	kbp-2	-4.83162	2.4458e-05	0	552.13	0	0	5286.38	4917.38	5123.1	5145.98
WBGene00235281	Y4C6A.68	-5.05489	2.46866e-05	0	0	0	0	8030.01	3688.64	2766.92	5404.16
WBGene00010244	F58D5.5	-5.03804	2.54613e-05	0	0	0	0	862.767	832.268	445.929	995.38
WBGene00000257	bmk-1	-4.82502	2.55113e-05	0	0	153.211	0	794.253	1094.54	1026.29	1145.42
WBGene00009884	F49C12.15	-5.06001	2.55113e-05	0	0	0	0	298.724	1111.49	926.389	904.678
WBGene00000114	alh-8	-5.03662	2.55424e-05	0	0	0	0	1245.09	1372.66	643.536	1256.91
WBGene00003742	nlp-4	-5.05094	2.62481e-05	0	0	0	0	5732.11	4212.94	1975.13	2204.39
WBGene00012765	Y41E3.7	-5.02949	2.64254e-05	0	0	0	0	1103.73	912.611	1026.85	1719.06
WBGene00002212	kin-31	-5.0826	2.64775e-05	0	0	0	0	879.948	1455.16	909.618	3299.4
WBGene00016753	oac-9	-5.05434	2.64791e-05	0	0	0	0	1268.82	655.694	368.887	1235.12
WBGene00008581	acl-13	-5.02381	2.6998e-05	0	0	0	0	1739.99	2589.65	1618.79	1505.58
WBGene00006528	tba-1	-5.0221	2.70584e-05	0	0	0	0	1065.97	1542.43	1239.65	1844.73
WBGene00003448	msp-55	-5.0235	2.75103e-05	0	0	0	0	3545.46	4397.31	4123.14	6902.59
WBGene00015344	nra-4	-5.031	2.75103e-05	0	0	0	0	779.836	736.916	604.599	289.19
WBGene00008871	tag-314	-5.0178	2.75804e-05	0	0	0	0	1617.69	1605.09	2257.52	1399.75
WBGene00009548	F38H4.4	-5.04346	2.77299e-05	0	0	0	0	1448.4	1197.6	561.464	2088.79
WBGene00020898	T28D9.9	-5.01526	2.77299e-05	0	0	0	0	1757.35	2542.84	2724.91	2280.9
WBGene00000878	cyn-2	-5.03464	2.9155e-05	0	0	0	0	2881	1905.71	2233.61	5484.32
WBGene00002045	icd-1	-5.02698	2.96053e-05	0	0	0	0	2656.19	3660.42	2059.32	1149.17
WBGene00012760	Y41C4A.17	-5.0291	3.11646e-05	0	0	0	0	9001.54	13645.2	5815.66	3894.42
WBGene00006699	uba-1	-5.0543	3.11786e-05	0	0	0	0	217.838	1080.7	675.549	376.981
WBGene00017955	F31E8.5	-5.01657	3.14409e-05	0	0	0	0	802.117	1105.37	1451.04	2313.52
WBGene00194647	Y51H4A.935	-5.01657	3.14409e-05	0	0	0	0	4175.97	5754.78	7554.37	12044.6
WBGene00011472	T05C12.9	-4.98139	3.43558e-05	0	0	0	0	2938.33	1388.3	1952.62	2542.47
WBGene00004109	stam-1	-4.97213	3.44584e-05	0	0	0	0	1444.1	1393.05	1119.59	1041.29
WBGene00235313	C25E10.17	-5.00596	3.44584e-05	0	0	0	0	4040.59	6681.86	7831.57	2622.18
WBGene00007278	lab-1	-5.03343	3.48438e-05	0	0	0	0	2259.8	4204.12	875.999	4888.4
WBGene00008480	eif-2A	-4.97426	3.51141e-05	0	0	0	0	1177.53	1298.17	760.77	849.075
WBGene00022089	Y69A2AR.18	-4.97914	3.55579e-05	0	0	0	0	2402.95	2270.7	1330.7	1188.13
WBGene00013824	Y116F11B.8	-4.96952	3.58078e-05	0	0	0	0	1795.52	2375.38	1392.05	1864.35
WBGene00235290	Y59H11AR.10	-4.7591	3.58524e-05	0	1428.08	0	0	17091.5	9892.4	11925.8	11831.2
WBGene00019298	K02D7.1	-4.97431	3.6165e-05	0	0	0	0	2398.89	1133.43	2125.52	1482.65
WBGene00019405	K05F1.1	-4.96415	3.72869e-05	0	0	0	0	1090.36	1352.34	1268.02	1886.94
WBGene00009277	F30F8.10	-4.96059	3.72921e-05	0	0	0	0	1841.22	2283.6	2498.09	2788.05
WBGene00022678	sar-1	-4.96059	3.72921e-05	0	0	0	0	1512.86	1876.35	2052.59	2290.84
WBGene00020416	T10E9.6	-4.9803	3.77585e-05	0	0	0	0	4551.34	5644.86	1764.3	3938.18
WBGene00000229	atp-2	-4.99241	3.85104e-05	0	0	0	0	1469.92	1215.4	325.605	1453.6
WBGene00018497	msrp-3	-4.9757	3.86753e-05	0	0	0	0	4880.35	3228.22	3783.68	8445.74
WBGene00020433	T11F8.1	-4.9708	3.87488e-05	0	0	0	0	2953.63	1395.53	2944.18	1460.41
WBGene00021820	nipa-1	-4.96835	3.88591e-05	0	0	0	0	984.372	1627.84	763.173	1703.51
WBGene00007169	B0393.4	-4.96501	3.90293e-05	0	0	0	0	952.357	918.691	984.47	412.028
WBGene00018954	F56C9.11	-4.95543	3.90293e-05	0	0	0	0	1684.28	2437.11	2611.61	1821.72
WBGene00010755	vglu-2	-4.96929	3.92799e-05	0	0	0	0	1145.34	1420.53	887.971	495.521
WBGene00019063	F58F12.3	-4.96989	3.98306e-05	0	0	0	0	1381.55	685.392	1499.54	2151.76
WBGene00194982	Y17D7B.10	-4.97143	3.99871e-05	0	0	0	0	6231.83	7729.12	4831.47	13480.7
WBGene00011790	T15H9.5	-4.96069	4.13508e-05	0	0	0	0	3398.23	5057.64	3688.46	1764.25
WBGene00001839	hdl-1	-4.97656	4.1845e-05	0	0	0	0	877.09	241.738	793.331	1138.39
WBGene00010991	R03D7.5	-4.98957	4.24288e-05	0	0	0	0	2967.54	3067.11	862.763	962.907
WBGene00001242	elo-4	-4.96871	4.27317e-05	0	0	0	0	2150.05	3911.05	1333.53	1488.32
WBGene00002231	knl-1	-4.73976	4.27317e-05	72.0078	0	0	0	479.94	992.086	744.184	1245.85
WBGene00185006	F59B2.15	-4.94871	4.29522e-05	0	0	0	0	2768.13	6103.48	5722.93	3992.01
WBGene00017063	mctp-1	-4.95282	4.41797e-05	0	0	0	0	440.293	1213.51	682.708	634.961
WBGene00010097	srpa-68	-4.96423	4.46851e-05	0	0	0	0	536.042	738.704	692.646	1700.7
WBGene00017271	F08F8.6	-4.9137	4.70636e-05	0	0	0	0	2467.43	1700.14	1912.97	2135.01
WBGene00010943	M176.4	-4.91535	4.82781e-05	0	0	0	0	1947.45	1073.49	1509.84	1965.94
WBGene00012768	eef-1B.2	-4.90722	4.82781e-05	0	0	0	0	1020.84	1012.89	949.735	1059.97
WBGene00017551	F18A12.2	-4.90722	4.82781e-05	0	0	0	0	2382.76	2364.2	2216.79	2474.1
WBGene00021154	Y4C6A.4	-4.90722	4.82781e-05	0	0	0	0	5274.34	5233.26	4906.97	5476.53
WBGene00010317	idh-1	-4.90878	4.86736e-05	0	0	0	0	1307.52	1081.11	1216.45	1583.92
WBGene00044042	Y46G5A.37	-4.91508	4.89523e-05	0	0	0	0	9845.43	5814.73	7633.06	4868.03
WBGene00003864	oma-1	-4.91068	4.91204e-05	0	0	0	0	1349.48	1301.78	1046.24	778.452
WBGene00002005	hsp-1	-4.91293	5.00617e-05	0	0	0	0	1172.41	1292.54	757.467	676.311
WBGene00010061	F54E12.2	-4.94086	5.02167e-05	0	0	0	0	1038.34	286.182	357.785	698.8
WBGene00003947	pbs-1	-4.90631	5.1373e-05	0	0	0	0	2921.17	2012.79	3019.67	1685.09
WBGene00018065	F35F11.2	-4.90599	5.15179e-05	0	0	0	0	2160.37	2679.43	2093.64	3738.65
WBGene00219609	linc-7	-4.90599	5.15179e-05	0	0	0	0	1433.87	1778.38	1389.58	2481.4
WBGene00004442	rpl-28	-4.90283	5.20744e-05	0	0	0	0	4500.77	2977.14	5583.04	4673.31
WBGene00004768	sel-11	-4.89907	5.29789e-05	0	0	0	0	778.605	1287.57	905.466	842.139
WBGene00006888	vbh-1	-4.90633	5.33777e-05	0	0	0	0	542.261	807.056	420.409	375.366
WBGene00013526	Y73F8A.20	-4.91833	5.44134e-05	0	0	0	0	1192.78	788.995	739.802	2064.18
WBGene00002007	hsp-3	-4.89549	5.54569e-05	0	0	0	0	453.944	875.793	703.876	916.506
WBGene00019432	knl-2	-4.93859	5.58405e-05	0	0	0	0	134.218	776.838	832.461	929.087
WBGene00021215	Y18H1A.11	-4.89799	5.62479e-05	0	0	0	0	2273.12	2631.31	2819.72	1180.13
WBGene00008506	tkt-1	-4.90923	5.64109e-05	0	0	0	0	817.909	676.281	792.645	1769.3
WBGene00020177	T02H6.7	-4.90862	5.64732e-05	0	0	0	0	3438.62	5686.39	2132.74	2380.29
WBGene00018168	irld-7	-4.66629	5.69529e-05	0	313.966	0	0	3006.08	3417.64	2039.26	1950.82
WBGene00014201	ZK1053.6	-4.91126	5.73528e-05	0	0	0	0	1620.28	446.571	1674.91	1635.66
WBGene00017175	irld-3	-4.65316	6.06394e-05	320.71	0	0	0	3206.35	4418.58	4143.08	2774.39
WBGene00017647	F20H11.4	-4.88834	6.22222e-05	0	0	0	0	806.375	888.994	1875.52	1628.06
WBGene00010786	K12D12.4	-4.65264	6.28131e-05	223.026	0	0	0	1858.12	3687.28	2304.92	2250.91
WBGene00006047	ssp-19	-4.86291	6.53181e-05	0	0	0	0	6533.37	3858.62	2894.43	4845.6
WBGene00008530	F02E9.5	-4.8606	6.58865e-05	0	0	0	0	3553.24	1678.84	1967.71	2635.32
WBGene00044018	T04B2.8	-4.86607	6.61705e-05	0	0	0	0	7923.11	3275.58	3839.19	4284.82
WBGene00015690	C10G11.10	-4.85436	6.76459e-05	0	0	0	0	3007.94	2901.61	1554.68	2168.92
WBGene00007570	C14A6.6	-4.84838	6.8001e-05	0	0	0	0	2824.75	2335.62	2190	3421.88
WBGene00001030	dnj-12	-4.84806	6.82418e-05	0	0	0	0	1064.1	879.847	824.989	613.832
WBGene00009783	rer-1	-4.86397	6.88495e-05	0	0	0	0	2923.18	2417.01	971.276	1806.69
WBGene00018347	F42C5.5	-4.6278	6.92664e-05	0	312.517	0	0	2992.2	2783.34	1449.89	2912.73
WBGene00007381	C06C6.7	-4.86405	6.95079e-05	0	0	0	0	1131.48	350.833	657.917	611.903
WBGene00015515	spdl-1	-4.92283	6.96027e-05	0	0	0	0	252.852	1254.41	2352.4	1093.94
WBGene00009704	F44F4.9	-4.85246	6.99029e-05	0	0	0	0	4374.4	3616.94	2713.14	6056.12
WBGene00013165	Y53F4B.19	-4.85496	7.23756e-05	0	0	0	0	1831.24	1816.97	851.842	2535.25
WBGene00019997	R10F2.6	-4.8435	7.25083e-05	0	0	0	0	575.056	760.769	445.834	398.067
WBGene00235102	Y54G2A.75	-4.8516	7.32951e-05	0	0	0	0	3320.24	4392.5	1544.49	3447.52
WBGene00008346	C56A3.8	-4.86167	7.45439e-05	0	0	0	0	1709.15	706.6	883.392	2218.34
WBGene00011176	R09E10.6	-4.84384	7.45546e-05	0	0	0	0	1921.58	953.306	2085.69	2327.79
WBGene00012925	wht-8	-4.83116	7.62228e-05	0	0	0	0	871.117	900.345	1350.73	942.199
WBGene00019260	H34I24.1	-4.83116	7.62228e-05	0	0	0	0	1903.97	1967.85	2952.25	2059.33
WBGene00000187	arl-1	-4.60504	7.75935e-05	0	328.279	0	0	1571.56	3248.58	2436.82	3059.64
WBGene00010082	F55A11.11	-4.84968	7.827e-05	0	0	0	0	1489.23	1847.03	865.935	2899.34
WBGene00194649	Y57G11C.1130	-4.84968	7.827e-05	0	0	0	0	2700.46	3349.28	1570.23	5257.47
WBGene00021358	Y37E11AL.2	-4.8297	7.90893e-05	0	0	0	0	1718.82	2368.66	3109.36	3470.28
WBGene00003906	paf-1	-4.83405	7.95294e-05	0	0	0	0	1566.39	1036.13	2185.93	1084.29
WBGene00017565	ddo-2	-4.83669	8.06098e-05	0	0	0	0	761.886	1679.89	787.576	1538.24
WBGene00020353	T08B6.4	-4.83432	8.11769e-05	0	0	0	0	788.072	488.709	1221.97	1193.33
WBGene00013924	rad-23	-4.84564	8.20976e-05	0	0	0	0	1352.94	447.466	1468.48	1873.07
WBGene00008651	F10D11.5	-4.84428	8.37635e-05	0	0	0	0	1181.65	1954.07	732.896	613.474
WBGene00019007	ucr-11	-4.8213	8.61834e-05	0	0	0	0	4324.58	5959.58	10058.4	6236.62
WBGene00010828	M02B1.3	-4.86279	8.76814e-05	0	0	0	0	2220.23	611.928	1530.06	426.916
WBGene00004266	rab-1	-4.82215	8.82578e-05	0	0	0	0	738.504	1831.88	2003.94	2236.54
WBGene00019229	ipla-5	-4.82685	8.91265e-05	0	0	0	0	427.739	1414.69	829.054	1295.4
WBGene00003434	msp-38	-4.79499	9.52799e-05	0	0	0	0	6110.96	4330.97	2707.29	3021.54
WBGene00004737	scc-1	-4.80701	9.55651e-05	0	0	0	0	1517.82	784.375	441.282	820.839
WBGene00009122	tct-1	-4.78122	9.55651e-05	0	0	0	0	3050.22	2522.05	2364.8	3167.15
WBGene00020984	W03D8.1	-4.56796	9.57874e-05	0	304.093	0	0	1819.72	1805.54	1975.13	3778.96
WBGene00007611	C15H7.4	-4.80897	9.65401e-05	0	0	0	0	3293.25	1361.5	957.457	2137.18
WBGene00021786	Y51H7C.8	-4.77883	9.831e-05	0	0	0	0	6706.44	4436.14	6239.32	6963.54
WBGene00013710	Y106G6G.1	-4.77782	0.00010029	0	0	0	0	1693.43	1960.28	1312.9	1172.23
WBGene00006728	ubq-2	-4.86236	0.000101273	0	0	0	0	1660.12	4804.3	7722.44	1436.47
WBGene00018700	lmd-3	-4.76979	0.000102074	0	0	0	0	415.775	515.671	483.519	449.703
WBGene00022632	ZC581.2	-4.77996	0.000104329	0	0	0	0	1308.79	1352.7	1014.69	2264.93
WBGene00044434	Y18H1A.15	-4.80017	0.000106181	0	0	0	0	1647.46	340.547	957.943	890.946
WBGene00018163	F38A5.6	-4.77467	0.000106581	0	0	0	0	1804.32	2983.77	1398.87	1951.55
WBGene00003432	msp-36	-4.76827	0.000109246	0	0	0	0	2676.67	4426.37	3458.65	5404.16
WBGene00008235	C50F4.10	-4.7665	0.000110009	0	0	0	0	1075.41	2074.78	1389.58	1861.05
WBGene00022352	Y82E9BR.20	-4.75976	0.000113176	0	0	0	0	1609.55	2661.68	2911.68	2321.18
WBGene00000230	atp-3	-4.76465	0.000114067	0	0	0	0	1073.51	2366.98	1387.13	1548.14
WBGene00219779	B0025.8	-4.7689	0.000114221	0	0	0	0	13353.9	29444.2	13804.2	23109.8
WBGene00013461	Y67H2A.2	-4.80839	0.000116466	0	0	0	0	1378.46	325.647	458.015	1533.54
WBGene00006910	vha-1	-4.75713	0.000117525	0	0	0	0	1491.05	2054.78	3082.66	2150.3
WBGene00017902	F28E10.4	-4.77497	0.000118366	0	0	0	0	1169.59	2256.5	906.773	2698.73
WBGene00022010	catp-7	-4.77686	0.000124615	0	0	0	0	410.717	169.799	477.636	799.616
WBGene00077559	R05D7.7	-4.52218	0.000124853	692.588	0	0	0	8078.3	11450.5	5368.3	3994.28
WBGene00004456	rpl-43	-4.75248	0.000127134	0	0	0	0	3189.52	4395.38	7418.4	3679.77
WBGene00020905	T28H11.7	-4.78805	0.000130056	0	0	0	0	4039.15	477.106	3578.87	2496.43
WBGene00009881	F49C12.12	-4.76085	0.000133542	0	0	0	0	1441.53	5363.62	2235.2	3741.97
WBGene00022385	Y95B8A.4	-4.72723	0.000136154	0	0	0	0	3003.69	1773.98	1330.7	1485.16
WBGene00019941	pgam-5	-4.78602	0.000136247	0	0	0	0	1615.43	667.853	1252.43	3843.95
WBGene00015992	C18H2.5	-4.70827	0.000142507	0	0	0	0	547.983	362.477	509.815	474.159
WBGene00009250	F29D10.1	-4.74249	0.000144177	0	0	0	0	6723.14	2084.62	1954.64	4363.05
WBGene00018204	F39F10.4	-4.7533	0.000144177	0	0	0	0	2143.22	2215.13	4154.04	927.244
WBGene00000099	air-2	-4.71505	0.000144519	0	0	0	0	2168.08	1792.66	1400.74	937.997
WBGene00021128	W10C8.5	-4.70312	0.000145555	0	0	0	0	1210.97	1501.92	1173.56	1309.78
WBGene00008423	D2045.5	-4.70755	0.000145689	0	0	0	0	1534.35	1903	1189.57	1991.47
WBGene00003464	msp-77	-4.71779	0.000147858	0	0	0	0	5486.27	5292.32	2835.63	2373.58
WBGene00009039	F22B3.8	-4.70725	0.000151703	0	0	0	0	1083.07	1253.74	839.695	562.297
WBGene00044741	Y57G11C.52	-4.74466	0.000151993	0	0	0	0	1257.98	7281.05	6827.08	6531.02
WBGene00019530	scrm-8	-4.78033	0.000155832	0	0	0	0	1222.54	3032.55	315.941	2820.91
WBGene00011191	R10D12.10	-4.69711	0.000156157	0	0	0	0	781.987	1293.16	1010.44	1353.27
WBGene00012294	nspa-8	-4.71384	0.000159516	0	0	0	0	10431	2874.92	9434.85	7521.42
WBGene00000269	bre-4	-4.71924	0.000160967	0	0	0	0	1416.33	1873.72	439.225	1225.52
WBGene00017975	F32B5.1	-4.70122	0.000162838	0	0	0	0	1489.23	738.812	1847.33	1030.88
WBGene00020588	T19H12.2	-4.74769	0.000163293	0	0	0	0	1363.87	751.803	3877.11	1966.88
WBGene00000865	cyb-1	-4.69174	0.000165128	0	0	0	0	737.383	812.933	1333.93	1276.09
WBGene00004918	snr-5	-4.69511	0.000167127	0	0	0	0	4616.17	2862.64	7157.74	4992.85
WBGene00000896	dad-1	-4.72179	0.000168704	0	0	0	0	4254.93	1407.26	2639.04	6627.07
WBGene00006040	ssp-11	-4.68878	0.000180259	0	0	0	0	2893.35	2392.35	5981.82	5007.12
WBGene00017700	F22D3.4	-4.72121	0.00018193	0	0	0	0	1111.3	918.871	430.79	2403.97
WBGene00004450	rpl-36	-4.69097	0.000185702	0	0	0	0	3206.35	7953.44	4143.08	2774.39
WBGene00008019	C38H2.2	-4.70728	0.000185702	0	0	0	0	678.887	561.332	701.778	1958.09
WBGene00022673	ZK177.8	-4.71584	0.000190803	0	0	0	0	1004.64	1661.35	311.553	521.575
WBGene00018010	F33E11.2	-4.65628	0.00020012	0	0	0	0	2785.35	1316.02	1233.97	1377.2
WBGene00009759	ttr-12	-4.64782	0.000200281	0	0	0	0	4611.79	3177.69	2383.65	2660.33
WBGene00000117	alh-11	-4.63682	0.000205693	0	0	0	0	915.204	756.729	709.548	633.526
WBGene00008154	C47E12.11	-4.64716	0.000205693	0	0	0	0	2073.73	857.325	1339.79	1495.3
WBGene00009542	copb-2	-4.65199	0.000205693	0	0	0	0	656.869	271.564	339.509	568.375
WBGene00219296	C54C6.11	-4.68552	0.000206252	0	0	0	0	3214.84	1772.11	7477.28	5563.46
WBGene00013175	Y53F4B.36	-4.67342	0.000207256	0	0	0	0	863.687	1785.33	3013.23	1494.66
WBGene00002008	hsp-4	-4.67682	0.000209173	0	0	0	0	365.916	1210.22	992.918	474.93
WBGene00007489	C09G5.7	-4.41583	0.0002131	187.866	0	0	0	1565.18	776.495	1941.55	2979.51
WBGene00014054	dbt-1	-4.67149	0.000214497	0	0	0	0	1807.34	933.989	350.302	781.926
WBGene00004302	ran-1	-4.65597	0.000214685	0	0	0	0	2534.32	2095.48	654.944	1827.42
WBGene00010672	K08E7.4	-4.63729	0.000216444	0	0	0	0	4682.88	3872	3630.59	7091
WBGene00022039	Y65B4BL.7	-4.63811	0.000217844	0	0	0	0	1757.35	2179.58	1021.84	2280.9
WBGene00015688	C10G11.8	-4.64012	0.000219276	0	0	0	0	1048.04	1083.21	609.403	1586.99
WBGene00006689	twk-37	-4.66301	0.000221448	0	0	0	0	2746.23	567.675	1330.7	1188.13
WBGene00013318	Y57G11C.23	-4.6618	0.000222496	0	0	0	0	1972.34	1019.26	764.567	426.656
WBGene00015009	B0041.5	-4.65896	0.000224807	0	0	0	0	2123.56	877.925	1028.98	459.369
WBGene00020895	T28D9.3	-4.65896	0.000224807	0	0	0	0	1556.46	643.474	754.193	336.694
WBGene00011001	R04B5.1	-4.64759	0.000225227	0	0	0	0	5922.06	6855.26	1836.53	5124.24
WBGene00013523	Y73F8A.14	-4.66907	0.000227755	0	0	0	0	847.425	4204.12	5256	3666.3
WBGene00006373	syx-5	-4.62221	0.000227821	0	0	0	0	809.06	1337.93	1045.43	1166.77
WBGene00006917	vha-8	-4.63828	0.000229894	0	0	0	0	1548.43	512.123	1440.58	1607.79
WBGene00012919	Y46G5A.34	-4.64821	0.000235431	0	0	0	0	3689.16	1220.14	2288.13	5107.44
WBGene00009753	scrm-6	-4.61737	0.000236978	0	0	0	0	1147.5	1897.61	1779.3	1323.88
WBGene00009770	F46B6.5	-4.62013	0.00023776	0	0	0	0	414.888	800.443	536.097	478.659
WBGene00009755	F46A9.2	-4.66183	0.000239521	0	0	0	0	2764.98	2286.2	357.276	2392.48
WBGene00022707	ZK354.6	-4.67848	0.000248519	0	0	0	0	3175.63	291.749	1094.24	1526.56
WBGene00002202	kin-19	-4.65525	0.000250621	0	0	0	0	1067.09	1058.78	165.461	1292.67
WBGene00001424	fis-1	-4.62024	0.000258352	0	0	0	0	1451.86	3601.38	2251.22	4396.93
WBGene00019679	K12H4.4	-4.61788	0.000258352	0	0	0	0	1716.4	3784.5	2217.84	1485.16
WBGene00018082	F36A4.3	-4.61819	0.000260422	0	0	0	0	1691.31	4894.57	2622.51	4390.37
WBGene00010139	F56A8.3	-4.62196	0.00026241	0	0	0	0	792.311	327.558	1228.54	856.964
WBGene00020824	T26A8.1	-4.60763	0.00026678	0	0	0	0	304.106	628.619	825.195	657.842
WBGene00050879	D1081.11	-4.66934	0.000271804	0	0	0	0	4241.56	1753.55	548.073	5505.21
WBGene00016977	akap-1	-4.35469	0.000274851	51.3516	0	0	0	256.698	424.497	398.03	814.423
WBGene00020019	R12B2.3	-3.9988	0.000276332	0	0	1253.55	0	3790.75	2238.83	4618.32	4685.8
WBGene00018296	F41F3.1	-4.33478	0.000289749	0	0	0	895.113	7247.76	3995.17	1873.04	4877.71
WBGene00017444	F13H8.12	-4.63515	0.000290116	0	0	0	0	2694.47	1485.27	2785.33	7771.58
WBGene00010130	vha-14	-4.56089	0.000304562	0	0	0	0	1682.18	1112.72	1304.18	1164.45
WBGene00018980	F56F4.3	-4.56089	0.000304562	0	0	0	0	943.338	623.993	731.36	653.001
WBGene00012102	T27F6.1	-4.57109	0.000305364	0	0	0	0	1224.51	809.984	569.611	1271.46
WBGene00004497	rps-28	-4.55711	0.000309379	0	0	0	0	6091.27	6295.65	4722.49	6588.31
WBGene00008660	clec-153	-4.55711	0.000309379	0	0	0	0	929.591	960.781	720.702	1005.45
WBGene00019667	K12B6.2	-4.56305	0.000309379	0	0	0	0	910.677	451.792	706.038	787.991
WBGene00019248	H27M09.5	-4.55419	0.000313104	0	0	0	0	1447.97	1197.24	1403.24	1566.12
WBGene00007732	spe-44	-4.56223	0.000316824	0	0	0	0	995.256	1028.65	578.708	1291.76
WBGene00023401		-4.55505	0.000317884	0	0	0	0	22195.6	27528.4	17208	19205.4
WBGene00000546	clp-6	-4.54916	0.000325912	0	0	0	0	815.439	674.239	948.301	705.583
WBGene00001538	gcy-12	-4.55	0.000333357	0	0	0	0	289.49	359.044	280.548	187.868
WBGene00022776	perm-3	-4.55	0.000333357	0	0	0	0	2151.76	2668.75	2085.3	1396.41
WBGene00011469	dylt-3	-4.5474	0.000337572	0	0	0	0	2450.02	2701.03	3165.78	4239.9
WBGene00044895	R06A10.5	-4.56031	0.000338433	0	0	0	0	4237.13	1401.37	3942	3666.3
WBGene00020950	dlst-1	-4.5569	0.000343465	0	0	0	0	1234.97	1225.35	957.457	427.437
WBGene00019509	K07H8.9	-4.60564	0.000349805	0	0	0	0	694.801	2872.46	1346.68	601.198
WBGene00014119	ZK858.6	-4.56999	0.000354027	0	0	0	0	698.094	577.214	270.612	1208.09
WBGene00008529	F02E9.3	-4.54821	0.00036995	0	0	0	0	1687.79	697.767	2289.92	1825.51
WBGene00017679	F21F8.5	-4.54778	0.00037065	0	0	0	0	1884.04	2726.16	1825.85	815.112
WBGene00001505	fut-1	-4.53912	0.000371069	0	0	0	0	716.937	592.794	1296.94	1033.92
WBGene00000371	cco-1	-4.54114	0.000376588	0	0	0	0	1007.63	2499.47	1562.42	2615.66
WBGene00016278	erp-44.1	-4.54327	0.000378755	0	0	0	0	457.189	945.057	708.907	1384.59
WBGene00004470	rps-1	-4.53297	0.000381988	0	0	0	0	924.816	1911.69	2151	2000.56
WBGene00011669	T09F5.10	-4.24409	0.000382502	0	0	428.935	0	1853.02	1838.58	2011.27	1924.05
WBGene00022233	ipla-6	-4.56904	0.000390194	0	0	0	0	836.488	1210.38	162.13	1085.69
WBGene00016630	acer-1	-4.53367	0.000394245	0	0	0	0	511.774	1481.05	991.932	885.656
WBGene00011834	dvc-1	-4.52617	0.000439797	0	0	0	0	593.074	735.567	1839.21	1282.94
WBGene00003924	pas-3	-4.53393	0.000450997	0	0	0	0	772.296	2873.55	1197.51	1002.38
WBGene00003589	nex-2	-4.48391	0.000452946	0	0	0	0	993.304	657.044	616.078	687.588
WBGene00015860	C16D9.5	-4.48937	0.000453893	0	0	0	0	1447.71	957.622	673.436	1252.67
WBGene00019020	F57H12.5	-4.48937	0.000453893	0	0	0	0	1097.15	725.739	510.367	949.345
WBGene00018869	rfip-1	-4.49132	0.000457722	0	0	0	0	1102.73	607.855	569.956	477.085
WBGene00045060	F55B11.7	-4.48714	0.000457722	0	0	0	0	1930.74	1596.42	898.129	1336.5
WBGene00004075	pod-1	-4.48625	0.000458345	0	0	0	0	502.817	249.45	311.863	435.077
WBGene00006720	ubc-25	-4.48625	0.000458345	0	0	0	0	1159.33	575.149	719.052	1003.14
WBGene00015026	B0207.1	-4.48625	0.000458345	0	0	0	0	1183.72	587.25	734.181	1024.25
WBGene00004498	rps-29	-4.53104	0.000460203	0	0	0	0	1144.26	6622.88	3548.54	5940.65
WBGene00013777	Y116A8A.7	-4.52573	0.000460536	0	0	0	0	757.139	4382.24	2935.01	3275.68
WBGene00019785	M70.3	-4.50127	0.000463772	0	0	0	0	954.066	338.084	422.673	353.8
WBGene00009050	F22D6.2	-4.50204	0.000486679	0	0	0	0	2135.69	588.626	827.889	1847.97
WBGene00016399	C34D4.3	-4.48335	0.000493477	0	0	0	0	4184.6	1384	3244.27	3620.85
WBGene00008155	C47E12.12	-4.48471	0.000500021	0	0	0	0	3403.94	2110.89	1979.28	5154.39
WBGene00011015	R04F11.2	-4.48471	0.000500021	0	0	0	0	2709.49	1680.24	1575.48	4102.82
WBGene00006590	toc-1	-4.46952	0.000502523	0	0	0	0	663.323	731.285	685.689	1147.92
WBGene00007049	tag-191	-4.46952	0.000502523	0	0	0	0	1167.35	1286.95	1206.71	2020.16
WBGene00014015	panl-3	-4.4641	0.000504238	0	0	0	0	468.469	516.466	605.331	675.594
WBGene00022339	Y82E9BR.6	-4.49473	0.000508756	0	0	0	0	14364.2	4750.76	6681.83	17400.6
WBGene00008106	C45B11.5	-4.47557	0.000518909	0	0	0	0	4737.65	6855.26	2754.79	3074.55
WBGene00219690	linc-10	-4.47502	0.000520674	0	0	0	0	5237.96	5774.63	4060.94	10575.4
WBGene00003425	msp-10	-4.46082	0.000534636	0	0	0	0	2700.46	2232.86	4187.28	3894.42
WBGene00012172	W01B6.5	-4.46813	0.000536299	0	0	0	0	728.979	1406.42	565.169	841.027
WBGene00018580	F47G6.3	-4.50104	0.000554447	0	0	0	0	1797.11	594.371	557.313	2488.01
WBGene00007382	C06C6.8	-4.50566	0.000561212	0	0	0	0	5678.54	782.543	2201.26	5732.45
WBGene00012636	Y38H8A.2	-4.4574	0.000563961	0	0	0	0	1043.99	2589.65	1618.79	2258.36
WBGene00219282	F43G9.21	-4.46196	0.000572222	0	0	0	0	6001.03	9923.8	9305.06	18174
WBGene00022032	Y65B4A.9	-4.21148	0.000573322	166.849	0	0	0	2502.14	1839	862.171	481.123
WBGene00269379	C30B5.17	-4.46518	0.000578972	0	0	0	0	898.158	1856.59	1044.5	2720.05
WBGene00045180	K07F5.17	-4.53874	0.000582213	0	0	0	0	8545.76	706.6	1987.63	2218.34
WBGene00003052	lmn-1	-4.4536	0.00059809	0	0	0	0	547.391	905.212	848.772	315.764
WBGene00016707	C46E10.1	-4.51385	0.000602684	0	0	0	0	391.75	2915.24	1822.32	677.946
WBGene00004269	rab-6.1	-4.46002	0.000618964	0	0	0	0	1460.59	3220.46	1509.84	842.544
WBGene00014247	ZK1307.4	-4.44253	0.000638679	0	0	0	0	1677.31	3467.17	4551.39	2177.01
WBGene00001046	dnj-28	-4.12905	0.000672654	0	197.927	0	0	1184.41	1175.19	734.61	1434.79
WBGene00007270	rei-1	-4.11795	0.000683653	0	0	455.613	0	1574.61	1627.45	1831.17	2384.34
WBGene00206358	F46E10.18	-4.11636	0.0006958	0	950.719	0	0	4551.34	5644.86	5292.91	5907.27
WBGene00018081	F36A4.2	-4.39951	0.000704067	0	0	0	0	4099.89	2033.98	2542.88	2838.04
WBGene00008912	F17C8.7	-4.41701	0.000708204	0	0	0	0	2521.18	1389.74	651.547	1454.35
WBGene00009471	F36D3.5	-4.40754	0.000709468	0	0	0	0	642.457	265.605	332.06	277.953
WBGene00003372	mlc-4	-4.39711	0.000709622	0	0	0	0	2885.11	1908.42	1789.43	1497.86
WBGene00020679	ogdh-1	-4.43747	0.000709622	0	0	0	0	117.174	581.305	545.061	405.552
WBGene00011110	prdx-3	-4.38927	0.000716109	0	0	0	0	2104.26	1739.89	1631.41	1820.77
WBGene00001840	hel-1	-4.40059	0.000716798	0	0	0	0	1101.93	911.122	512.588	572.086
WBGene00010544	K03H1.9	-3.81543	0.000720002	407.883	567.879	0	0	7476.11	2247.84	2634.61	4704.67
WBGene00011480	enpl-1	-4.45012	0.000732948	0	0	0	0	150.304	372.833	582.645	1040.44
WBGene00011016	R04F11.3	-4.39383	0.000736785	0	0	0	0	1484.86	736.646	1151.19	770.89
WBGene00001334	ero-1	-4.38691	0.000740772	0	0	0	0	809.734	836.902	627.778	525.485
WBGene00009470	F36D3.4	-4.38691	0.000740772	0	0	0	0	1517.11	1568.02	1176.2	984.546
WBGene00001034	dnj-16	-4.41862	0.000740981	0	0	0	0	1788.95	422.623	792.545	663.404
WBGene00002074	ima-3	-4.45713	0.000748044	0	0	0	0	464.884	1153.16	480.56	134.085
WBGene00019767	rpa-2	-4.39039	0.000762613	0	0	0	0	1573.08	1951.04	914.696	1020.87
WBGene00022748	oaz-1	-4.37907	0.000766415	0	0	0	0	1268.48	1748.06	1311.26	1463.46
WBGene00236808	C54G6.8	-4.38491	0.000766778	0	0	0	0	7106.48	9793.23	5509.58	10248.5
WBGene00021792	Y52D5A.1	-4.39636	0.000770133	0	0	0	0	1423.79	1765.88	551.926	1231.98
WBGene00020114	pde-4	-4.38394	0.00078416	0	0	0	0	259.272	214.377	268.014	448.686
WBGene00011793	T16A9.3	-4.37806	0.000788234	0	0	0	0	926.932	766.426	1197.73	1336.76
WBGene00013701	Y106G6D.4	-4.37806	0.000788234	0	0	0	0	887.013	733.42	1146.15	1279.19
WBGene00013087	Y51B9A.5	-4.42697	0.000799233	0	0	0	0	5691.84	2353.13	735.47	4925.03
WBGene00006058	sst-20	-4.3909	0.000808446	0	0	0	0	1433.03	1974.81	740.674	2479.94
WBGene00006833	unc-108	-4.37657	0.000808446	0	0	0	0	1085.01	1794.26	1121.59	938.834
WBGene00017988	fipp-1	-4.3909	0.000808446	0	0	0	0	670.644	924.195	346.629	1160.59
WBGene00003214	mel-32	-4.38843	0.000816383	0	0	0	0	715.249	1182.8	369.683	1031.48
WBGene00009101	F25B3.4	-4.38843	0.000816383	0	0	0	0	899.488	1487.47	464.909	1297.18
WBGene00008262	ril-1	-4.38809	0.000844529	0	0	0	0	2727.74	3946.97	1586.09	1180.13
WBGene00018586	ubxn-3	-4.38596	0.000853974	0	0	0	0	563.379	1086.93	291.188	649.973
WBGene00004767	sel-10	-4.40043	0.000885022	0	0	0	0	633.663	916.894	122.818	548.296
WBGene00012608	hphd-1	-4.36379	0.000911456	0	0	0	0	480.224	595.605	1116.94	1038.82
WBGene00011120	R07E5.15	-4.38028	0.000922213	0	0	0	0	891.241	2210.75	690.97	2313.52
WBGene00003123	mag-1	-4.35873	0.000931779	0	0	0	0	1345.74	2781.8	3130.02	1746.67
WBGene00018548	clec-79	-4.36566	0.000934545	0	0	0	0	448.83	1298.89	695.946	582.545
WBGene00044158	Y53C12A.8	-4.37496	0.000952505	0	0	0	0	1670.39	1726.43	1942.55	361.338
WBGene00017058	msrp-6	-4.39908	0.000976446	0	0	0	0	3275.49	1805.54	1692.97	8502.65
WBGene00020461	T12C9.7	-4.35496	0.000978608	0	0	0	0	527.778	872.777	1432.13	685.013
WBGene00012337	W07G4.3	-4.3897	0.000996913	0	0	0	0	421.801	930.034	109.006	486.634
WBGene00050881	ZK39.10	-4.37026	0.00101523	0	0	0	0	2718.59	1123.92	4215.38	1176.17
WBGene00019015	F57F4.1	-4.35974	0.00102047	0	0	0	0	548.874	453.832	1489.38	1187.32
WBGene00016336	C33C12.4	-4.36555	0.00104607	0	0	0	0	725.931	3601.38	1688.42	3768.8
WBGene00017734	F23C8.5	-4.35229	0.00105836	0	0	0	0	295.455	977.18	1374.38	1278.26
WBGene00001971	hmg-1.1	-4.35674	0.00107408	0	0	0	0	575.382	3330.25	1784.35	1991.47
WBGene00016826	C50E10.2	-4.32231	0.00109137	0	0	0	0	1800.31	744.285	697.88	778.885
WBGene00018161	F38A5.2	-4.31746	0.00110865	0	0	0	0	1027.05	679.368	318.505	710.95
WBGene00001047	dnj-29	-4.32026	0.00112382	0	0	0	0	704.713	349.612	218.543	609.774
WBGene00009319	mccc-1	-4.30516	0.00112785	0	0	0	0	731.502	453.628	425.344	791.192
WBGene00045483	oxy-5	-4.29882	0.00112841	0	0	0	0	2358.48	1462.57	1828.51	2040.75
WBGene00007239	C01G10.14	-4.35025	0.00113234	0	0	0	0	732.494	4239.6	2839.47	1901.44
WBGene00009581	F40F9.3	-4.36885	0.00113533	0	0	0	0	432.766	2504.81	671.038	2246.78
WBGene00016357	C33F10.11	-4.29621	0.00113955	0	0	0	0	2512.06	2077.07	1947.57	1630.22
WBGene00011088	kmo-2	-4.32	0.00113993	0	0	0	0	1610.61	887.815	624.345	464.544
WBGene00016613	best-9	-4.34113	0.00114591	0	0	0	0	1922.36	454.14	425.825	950.504
WBGene00012859	Y45F3A.1	-4.30636	0.0011605	0	0	0	0	1221.93	1262.93	473.674	1057.31
WBGene00009439	mlcd-1	-4.3049	0.00116328	0	0	0	0	1357.47	897.931	841.946	469.837
WBGene00016746	C48B6.10	-4.3049	0.00116328	0	0	0	0	5518.65	3650.45	3422.84	1910.07
WBGene00018423	F44E2.10	-4.29405	0.00117961	0	0	0	0	1091.83	1203.7	846.485	1574.57
WBGene00015755	C14B9.10	-4.28774	0.00118074	0	0	0	0	3366.23	3711.12	3479.73	3883.64
WBGene00019077	zipt-11	-4.30162	0.00118074	0	0	0	0	1228.41	507.852	952.375	1328.65
WBGene00201427	F55G1.20	-0.561982	0.00118897	154503	183518	252124	228122	311453	248591	325212	306881
WBGene00000962	dhc-1	-4.32354	0.00119412	0	0	0	0	145.301	48.0563	45.06	150.871
WBGene00001038	dnj-20	-4.30814	0.00119838	0	0	0	0	708.163	292.77	411.773	919.139
WBGene00012173	W01B6.6	-4.33652	0.00119977	0	0	0	0	2207.46	912.611	285.237	1591.73
WBGene00022064	Y67D8B.5	-4.28403	0.00122839	0	0	0	0	1792.34	1481.98	2315.97	2067.84
WBGene00015855	C16C8.18	-4.30056	0.00124065	0	0	0	0	1376.23	1517.23	711.315	2381.64
WBGene00019950	clec-175	-4.28664	0.00129434	0	0	0	0	690.067	380.384	891.669	995.168
WBGene00195253	H16D19.5	-4.28623	0.00131791	0	0	0	0	1778.57	1102.95	2068.36	769.48
WBGene00008662	F10G8.2	-4.2823	0.00134312	0	0	0	0	1465.87	2424.09	1515.3	845.593
WBGene00015628	best-6	-4.2823	0.00134312	0	0	0	0	848.609	1403.33	877.223	489.523
WBGene00017681	slc-17.5	-4.2823	0.00134312	0	0	0	0	643.989	1064.95	665.704	371.487
WBGene00010496	sec-12	-4.27256	0.00134379	0	0	0	0	507.288	838.894	983.237	877.892
WBGene00021315	Y32H12A.7	-4.27517	0.00136209	0	0	0	0	425.94	528.278	825.567	921.394
WBGene00007969	acs-19	-4.28603	0.00140004	0	0	0	0	509.521	983.018	395.026	293.919
WBGene00009016	F21D9.2	-4.2952	0.00143035	0	0	0	0	1793.93	889.978	1668.98	310.45
WBGene00007641	C17E4.1	-4.31003	0.00145715	0	0	0	0	1901.73	262.072	1474.39	548.51
WBGene00016803	bath-42	-4.28344	0.00147044	0	0	0	0	949.196	784.835	1103.85	205.33
WBGene00009193	F27E5.3	-4.27343	0.00147572	0	0	0	0	818.322	451.082	1480.35	708.077
WBGene00016415	ampd-1	-4.27343	0.00147572	0	0	0	0	434.624	239.577	786.238	376.071
WBGene00000567	cnx-1	-4.29599	0.00147654	0	0	0	0	567.589	156.435	586.727	1145.95
WBGene00020635	T20H4.2	-3.59599	0.00152913	0	0	0	1150.04	2586.65	3849.75	2005.4	2685.81
WBGene00003230	mex-5	-4.96963	0.00155951	0	0	0	0	1845.89	169.584	477.032	1774.67
WBGene00012249	W04E12.4	-4.26684	0.00156198	0	0	0	0	542.261	2241.82	1681.64	2346.04
WBGene00018425	F44E7.3	-3.94052	0.00156476	0	0	1253.55	0	7581.51	2686.59	2519.08	5622.97
WBGene00004076	pod-2	-3.91509	0.00157333	0	0	0	65.7863	295.93	244.688	229.431	204.85
WBGene00004976	spe-41	-4.27592	0.00161018	0	0	0	0	456.159	125.724	825.195	526.274
WBGene00009264	sac-1	-4.31572	0.00172315	0	0	0	0	1050.49	1389.74	162.887	181.794
WBGene00000150	apm-1	-4.253	0.0017374	0	0	0	0	252.852	1045.34	1176.2	656.364
WBGene00010874	M05D6.1	-4.28256	0.00175301	0	0	0	0	316.213	1045.83	490.313	2188.9
WBGene00018001	F33D11.2	-3.90115	0.00178271	200.246	0	0	0	1000.99	1655.33	1293.43	1443.57
WBGene00004705	rsp-8	-4.21876	0.00178577	0	0	0	0	1430.33	473.063	665.351	990.108
WBGene00011827	T19A6.1	-4.20354	0.00179586	0	0	0	0	912.832	754.768	530.782	592.391
WBGene00008772	irld-4	-4.21349	0.00183117	0	0	0	0	2262.96	1403.33	877.223	2447.61
WBGene00001526	gck-1	-3.89718	0.00185867	0	0	0	119.713	323.108	712.424	417.503	279.578
WBGene00001596	gld-2	-4.20254	0.00187149	0	0	0	0	264.881	109.507	205.359	229.196
WBGene00018165	F38A5.8	-4.1972	0.00189662	0	0	0	0	3092.13	2556.7	2397.3	4459.26
WBGene00044784	F13H10.8	-4.22181	0.00190228	0	0	0	0	3727.63	1027.39	1926.66	1075.15
WBGene00012117	T28B11.1	-4.18743	0.00193075	0	0	0	0	422.387	465.663	436.63	365.483
WBGene00003914	pam-1	-4.20131	0.00193242	0	0	0	0	403.589	444.94	208.599	582.03
WBGene00013978	ZK507.1	-4.19842	0.00195696	0	0	0	0	1204.37	1659.7	622.489	1389.49
WBGene00017887	F28B3.6	-4.19571	0.00197316	0	0	0	0	2010.27	831.088	1948.17	1304.58
WBGene00021960	Y57E12AM.1	-4.21811	0.00197731	0	0	0	0	3794.56	3137.5	735.47	4104.19
WBGene00002083	inf-1	-4.20432	0.00198736	0	0	0	0	725.497	599.872	374.98	1255.52
WBGene00003458	msp-65	-4.2398	0.00199447	0	0	0	0	5306.58	731.285	1371.38	3826.4
WBGene00077696	marc-1	-4.19281	0.00199447	0	0	0	0	2458.69	1524.71	2382.74	1063.73
WBGene00009708	F44G3.7	-4.25043	0.00199734	0	0	0	0	359.902	595.164	1116.11	155.708
WBGene00017301	hach-1	-4.20534	0.00200145	0	0	0	0	1254.08	414.772	972.278	434.053
WBGene00022652	ZK84.5	-4.18338	0.00200418	0	0	0	0	3971.27	3283.61	5131.47	3436.26
WBGene00021271	spe-47	-4.19558	0.00205878	0	0	0	0	995.256	1645.84	514.408	861.175
WBGene00021470	tpxl-1	-4.19558	0.00205878	0	0	0	0	564.95	934.249	292	488.84
WBGene00004430	rpl-18	-4.18448	0.00206995	0	0	0	0	1701.97	2345.44	1759.36	981.788
WBGene00007320	C05B5.2	-4.17793	0.00208055	0	0	0	0	1223.77	2023.74	1897.56	2117.81
WBGene00009112	tag-353	-4.17793	0.00208055	0	0	0	0	575.791	952.177	892.81	996.441
WBGene00019381	K04C2.3	-4.17793	0.00208055	0	0	0	0	1187.89	1964.39	1841.91	2055.71
WBGene00004490	rps-21	-4.1808	0.00210191	0	0	0	0	2368.83	2937.97	3673.05	5124.24
WBGene00011835	T19B10.8	-4.1808	0.00210191	0	0	0	0	319.707	396.521	495.731	691.591
WBGene00021294	Y25C1A.7	-4.2125	0.00210191	0	0	0	0	853.226	1058.23	165.374	553.71
WBGene00009589	F40F11.4	-4.18779	0.00212614	0	0	0	0	730.513	906.028	849.538	1896.29
WBGene00021562	nuo-5	-4.22253	0.00213883	0	0	0	0	728.804	723.127	113.007	252.248
WBGene00019199	H14E04.2	-4.1949	0.00226256	0	0	0	0	398.102	493.752	308.645	1205.64
WBGene00018017	golg-2	-4.19271	0.00227899	0	0	0	0	382.502	737.96	197.7	220.647
WBGene00012638	Y38H8A.4	-4.24419	0.00228251	0	0	0	0	0	1125.81	1583.42	1472.68
WBGene00010869	M05B5.1	-4.25291	0.00235441	0	0	0	0	302.742	2252.88	938.851	261.957
WBGene00009702	F44F4.3	-4.17713	0.00241243	0	0	0	0	1472.98	2029.87	1903.31	424.846
WBGene00012171	W01B6.4	-4.17713	0.00241243	0	0	0	0	3356.93	4626.08	4337.65	968.227
WBGene00010381	H12D21.5	-4.17563	0.00246165	0	0	0	0	1677.31	4854.03	1950.59	1451.34
WBGene00018008	vpr-1	-4.16769	0.00246408	0	0	0	0	299.165	989.449	927.757	1294.31
WBGene00021427	Y38F2AR.9	-4.16769	0.00246408	0	0	0	0	953.104	3152.27	2955.73	4123.51
WBGene00008149	pyp-1	-4.17284	0.00249867	0	0	0	0	620.954	684.575	962.838	179.1
WBGene00011940	T23B5.3	-4.16038	0.00254571	0	0	0	0	133.598	441.858	517.886	462.399
WBGene00013025	vha-13	-4.17916	0.00259189	0	0	0	0	327.991	135.599	635.72	851.413
WBGene00021644	Y47G6A.18	-4.18455	0.00259621	0	0	0	0	1098.49	227.07	1490.39	475.252
WBGene00017851	F27C1.1	-4.15857	0.00264522	0	0	0	0	908.227	1126.44	2464.48	785.87
WBGene00219691	linc-106	-4.15857	0.00264522	0	0	0	0	2547.61	3159.7	6912.96	2204.39
WBGene00021153	Y4C6A.3	-4.17178	0.00267353	0	0	0	0	670.644	277.259	1559.83	1450.74
WBGene00011749	ssp-36	-3.838	0.00286949	638.054	0	0	0	6379.04	879.077	6594.14	2759.83
WBGene00010730	ensa-1	-4.1534	0.00291207	0	0	0	0	333.665	1655.33	1293.43	577.427
WBGene00017644	exc-9	-4.10046	0.00291207	0	0	0	0	2924.69	1813.69	1700.61	1898
WBGene00255728	R02C2.8	-4.11403	0.00291207	0	0	0	0	3140.07	1038.54	1460.68	1630.22
WBGene00004477	rps-8	-4.10375	0.00297689	0	0	0	0	2317.99	958.307	1347.84	2005.71
WBGene00044270	F35E2.10	-4.10375	0.00297689	0	0	0	0	807.313	333.76	469.426	698.551
WBGene00022260	Y73C8B.3	-4.12487	0.00299065	0	0	0	0	2006.95	553.143	777.983	578.857
WBGene00011775	T14G10.5	-4.11555	0.00299508	0	0	0	0	686.791	454.294	212.985	237.706
WBGene00007363	stdh-1	-4.13744	0.00302079	0	0	0	0	2191.54	906.028	283.179	948.147
WBGene00004504	rpt-4	-4.09031	0.00304538	0	0	0	0	817.221	675.713	633.583	942.833
WBGene00006715	ubc-20	-4.09031	0.00304538	0	0	0	0	1212.78	1002.78	940.257	1399.19
WBGene00019062	F58F12.2	-4.1116	0.00304597	0	0	0	0	4286.45	1772.11	1661.62	4636.22
WBGene00022119	copa-1	-4.1116	0.00304597	0	0	0	0	405.983	167.842	157.377	439.111
WBGene00020707	wago-10	-4.18786	0.00304703	0	0	0	0	126.584	209.33	196.279	985.776
WBGene00000838	cul-3	-3.75204	0.00306024	0	0	0	151.648	545.732	338.425	528.875	590.263
WBGene00009732	cope-1	-4.09478	0.00308429	0	0	0	0	1080.18	1190.86	558.304	1246.22
WBGene00013956	ZK265.3	-4.09478	0.00308429	0	0	0	0	1080.18	1190.86	558.304	1246.22
WBGene00020627	T20F5.5	-4.09478	0.00308429	0	0	0	0	1227.48	1353.25	634.436	1416.15
WBGene00017925	F29B9.11	-4.0931	0.00309594	0	0	0	0	3641.07	2257.94	2822.88	1575.27
WBGene00001020	dnj-2	-4.13663	0.00312564	0	0	0	0	1876.77	258.632	485.013	1082.62
WBGene00013881	mans-4	-4.14891	0.00312564	0	0	0	0	1405.1	497.911	155.622	347.372
WBGene00002263	lea-1	-4.0936	0.00316738	0	0	0	0	244.116	134.563	189.26	352.047
WBGene00010785	top-2	-4.0936	0.00316738	0	0	0	0	250.043	137.831	193.855	360.595
WBGene00011511	gpcp-2	-4.08596	0.00319334	0	0	0	0	461.354	254.312	476.911	532.268
WBGene00012276	his-74	-4.08596	0.00319334	0	0	0	0	2095.19	1154.93	2165.83	2417.23
WBGene00019587	K09F6.4	-4.08596	0.00319334	0	0	0	0	437.755	241.303	452.516	505.041
WBGene00219770	linc-40	-4.11035	0.00322922	0	0	0	0	1912.51	316.268	1186.2	992.913
WBGene00019155	H04M03.11	-4.07959	0.00328565	0	0	0	0	1613.82	1779.17	1668.24	930.938
WBGene00000065	act-3	-4.08405	0.003298	0	0	0	0	779.979	1074.87	604.709	449.934
WBGene00010942	chch-3	-4.0998	0.00330526	0	0	0	0	2282.08	471.73	1769.27	1974.64
WBGene00020868	eif-1	-4.07682	0.00332973	0	0	0	0	1391.99	2301.91	1618.79	2408.92
WBGene00195147	F14E5.8	-4.07682	0.00332973	0	0	0	0	1528.56	2527.76	1777.62	2645.27
WBGene00017015	D1014.2	-4.10282	0.00334878	0	0	0	0	906.195	999.041	234.188	1306.85
WBGene00004732	sax-7	-4.08	0.00335341	0	0	0	0	132.117	163.859	153.643	285.794
WBGene00009829	F47G9.1	-4.08	0.00335341	0	0	0	0	852.777	1057.67	991.724	1844.73
WBGene00020987	W03D8.5	-4.08	0.00335341	0	0	0	0	927.994	1150.96	1079.2	2007.44
WBGene00006725	ubl-1	-4.07234	0.00338781	0	0	0	0	1421.3	1762.78	2203.83	2459.64
WBGene00003438	msp-45	-4.11573	0.00340406	0	0	0	0	4219.47	872.209	1635.66	5476.53
WBGene00004101	hgrs-1	-4.11573	0.00340406	0	0	0	0	625.348	129.266	242.413	811.652
WBGene00021381	Y37E11B.10	-4.08447	0.00340565	0	0	0	0	429.099	709.594	332.676	928.226
WBGene00002191	kin-3	-4.06912	0.00342631	0	0	0	0	549.246	908.28	851.65	712.878
WBGene00009580	xbx-6	-4.06912	0.00342631	0	0	0	0	497.934	823.426	772.086	646.278
WBGene00017999	emc-6	-4.06912	0.00342631	0	0	0	0	1800.31	2977.14	2791.52	2336.65
WBGene00008800	F14E5.2	-4.07355	0.00343823	0	0	0	0	212.579	439.423	247.215	275.91
WBGene00007235	C01G10.8	-4.09217	0.00347185	0	0	0	0	1376.62	284.561	1334.09	893.368
WBGene00019003	F57B10.5	-4.09217	0.00347185	0	0	0	0	2174.87	449.568	2107.69	1411.4
WBGene00001603	gln-2	-3.76136	0.00351551	0	0	0	352.302	950.867	786.217	491.464	2468.3
WBGene00219326	F36D3.16	-3.74497	0.00358285	0	0	426.593	0	737.16	2133.3	571.512	1913.55
WBGene00001023	dnj-5	-3.74183	0.00358433	66.0055	0	0	0	219.967	545.634	255.807	570.999
WBGene00008682	lex-1	-4.07795	0.00363415	0	0	0	0	191.341	474.627	148.345	248.345
WBGene00206372	B0454.26	-4.09949	0.00363415	0	0	0	0	3234.09	4011.12	1253.68	699.597
WBGene00219493	C18D4.12	-4.09109	0.00374396	0	0	0	0	2237.95	1850.43	1735.06	6777.59
WBGene00021890	Y54G2A.26	-4.07009	0.00375899	0	0	0	0	314.251	779.507	365.453	271.915
WBGene00000275	bub-1	-4.09341	0.00394234	0	0	0	0	396.867	765.675	102.562	228.934
WBGene00004955	spd-5	-4.05792	0.00397867	0	0	0	0	104.024	344.046	322.595	360.039
WBGene00012689	Y39B6A.30	-4.05792	0.00397867	0	0	0	0	94.3997	312.215	292.748	326.729
WBGene00018500	msrp-4	-4.06114	0.00401294	0	0	0	0	983.178	2438.8	3048.99	4253.62
WBGene00010333	copz-1	-4.06898	0.00402615	0	0	0	0	584.515	1449.91	1359.51	3034.62
WBGene00019943	R07G3.7	-4.06898	0.00402615	0	0	0	0	233.2	578.46	542.393	1210.7
WBGene00194654	M05B5.7	-4.06898	0.00402615	0	0	0	0	1666.95	4134.92	3877.11	8654.28
WBGene00011128	R07H5.8	-4.05442	0.00413127	0	0	0	0	317.204	1311.39	983.699	823.41
WBGene00017768	F25B4.5	-4.0531	0.00415215	0	0	0	0	168.288	417.443	652.359	582.465
WBGene00044393	ZK1248.20	-4.04972	0.00421634	0	0	0	0	626.073	2070.65	2426.94	1625.18
WBGene00018127	F36H12.14	-4.06247	0.00427957	0	0	0	0	801.324	331.284	1863.77	1386.74
WBGene00006626	tsn-1	-3.66854	0.00428548	0	0	0	147.814	531.936	659.741	309.303	345.205
WBGene00016902	C53D5.1	-4.09617	0.00438129	0	0	0	0	916.446	0	888.139	792.982
WBGene00010933	M162.7	-4.04468	0.00448359	0	0	0	0	173.999	431.609	809.396	451.673
WBGene00019628	pup-2	-4.06318	0.00450263	0	0	0	0	169.912	983.431	263.461	441.063
WBGene00022258	Y73C8B.1	-3.66306	0.00460193	0	320.204	0	0	1532.9	1901.2	1188.44	663.194
WBGene00017641	csr-1	-3.78078	0.00466985	67.9615	0	0	0	0	936.339	526.775	195.973
WBGene00014042	ZK666.2	-3.99458	0.00481434	0	0	0	0	8309.11	5152.74	3220.98	5392.28
WBGene00195072	C16C8.22	-3.99458	0.00481434	0	0	0	0	3368.56	2088.95	1305.8	2186.06
WBGene00009336	F32D8.14	-3.99825	0.0049047	0	0	0	0	1651.66	682.83	640.256	1429.15
WBGene00021352	Y37E3.11	-3.99825	0.0049047	0	0	0	0	998.938	412.982	387.233	864.361
WBGene00010900	M28.9	-3.98979	0.00490994	0	0	0	0	600.325	248.187	349.069	389.587
WBGene00000837	cul-2	-4.00144	0.00492915	0	0	0	0	638.105	211.045	296.83	220.856
WBGene00008623	F09E8.1	-4.01507	0.00495185	0	0	0	0	2449.03	1214.98	379.741	1271.46
WBGene00004888	smo-1	-3.64767	0.00497907	511.786	0	0	0	1705.55	4230.67	2644.6	2951.56
WBGene00006918	vha-9	-3.99135	0.00504667	0	0	0	0	2888.19	2388.08	1119.59	1249.55
WBGene00012177	decr-1.2	-3.98332	0.00505886	0	0	0	0	1184.41	979.323	612.175	1366.46
WBGene00018963	ucr-1	-3.97492	0.00506727	0	0	0	0	580.606	480.069	450.137	502.386
WBGene00019055	F58F9.1	-4.02589	0.00506923	0	0	0	0	1658.99	228.62	428.731	717.744
WBGene00020269	erfa-1	-4.00354	0.0050868	0	0	0	0	759.98	471.288	147.301	657.595
WBGene00003922	pas-1	-3.97985	0.00512828	0	0	0	0	1284.57	1416.19	663.945	1111.52
WBGene00004459	rpn-2	-3.97848	0.0051517	0	0	0	0	387.874	213.807	300.714	447.492
WBGene00021871	dml-1	-3.97848	0.0051517	0	0	0	0	1570.04	865.448	1217.23	1811.36
WBGene00003083	lst-1	-4.01757	0.00524188	0	0	0	0	1422.96	196.094	551.603	410.419
WBGene00044167	C36A4.11	-3.98165	0.00524188	0	0	0	0	3227.64	1334.38	2502.36	1396.41
WBGene00050943	ZC412.10	-3.98704	0.00524969	0	0	0	0	2341.44	1290.67	1210.2	3376.67
WBGene00004703	rsp-6	-3.67399	0.00525662	0	273.61	0	0	1964.77	270.759	1777.14	566.691
WBGene00001830	hcp-2	-4.0075	0.00527488	0	0	0	0	384.225	158.847	74.4714	415.578
WBGene00020181	T02H6.11	-3.99383	0.00527488	0	0	0	0	2962.12	612.3	1722.37	2563.06
WBGene00022593	ZC328.3	-4.0075	0.00527488	0	0	0	0	609.127	251.826	118.062	658.831
WBGene00044478	K06B9.6	-4.03493	0.00527488	0	0	0	0	6045.81	1428.27	1339.21	747.331
WBGene00009404	F35C11.5	-3.97148	0.0052893	0	0	0	0	959.88	1058.23	744.184	553.71
WBGene00021506	Y41D4A.4	-3.97148	0.0052893	0	0	0	0	513.179	565.757	397.862	296.029
WBGene00020904	T28F12.1	-4.01407	0.00529095	0	0	0	0	1875.32	516.865	726.958	270.446
WBGene00011218	R10E11.6	-3.99223	0.00544585	0	0	0	0	765.726	633.135	197.886	1104.28
WBGene00008411	mans-1	-3.97648	0.00547698	0	0	0	0	576.748	794.799	298.098	332.699
WBGene00020442	gen-1	-4.02375	0.00553273	0	0	0	0	1165.33	192.709	180.694	1008.34
WBGene00020757	ucr-2.3	-3.96699	0.00572751	0	0	0	0	579.084	478.811	673.436	1252.67
WBGene00011304	mnk-1	-3.96481	0.00578188	0	0	0	0	177.467	366.844	137.589	230.338
WBGene00018491	mdh-1	-3.96481	0.00578188	0	0	0	0	673.432	1392.05	522.104	874.06
WBGene00007684	C18E9.4	-4.05392	0.00585211	0	0	0	0	0	4684.31	1464.08	4085.06
WBGene00016258	vha-16	-3.97562	0.00591836	0	0	0	0	551.865	456.306	427.855	1432.55
WBGene00007549	spin-1	-3.97708	0.00599506	0	0	0	0	925.873	191.388	897.274	400.569
WBGene00044388	C27D6.11	-3.9562	0.00600072	0	0	0	0	756.432	1563.62	879.68	654.525
WBGene00001056	dpf-3	-3.968	0.00603162	0	0	0	0	399.871	551.05	310.016	115.333
WBGene00012553	cco-2	-3.96297	0.00603162	0	0	0	0	1633.34	1800.69	1688.42	471.1
WBGene00013951	ZK262.4	-3.968	0.00603162	0	0	0	0	5260.64	7249.53	4078.52	1517.31
WBGene00019174	H09G03.1	-3.96297	0.00603162	0	0	0	0	1332.46	1468.98	1377.39	384.318
WBGene00006376	syp-2	-3.96517	0.00610048	0	0	0	0	1359.29	374.64	1756.41	1176.17
WBGene00020970	W03A5.6	-3.94973	0.00615523	0	0	0	0	308.037	254.698	597.045	399.808
WBGene00019693	ostd-1	-4.027	0.0061795	0	0	0	0	0	1094.54	1539.44	859.064
WBGene00019947	htz-1	-3.96982	0.00644932	0	0	0	0	845.656	2097.67	327.814	1097.59
WBGene00017799	F25G6.8	-3.94772	0.00649267	0	0	0	0	653.337	2160.83	1519.58	2261.28
WBGene00015143	B0336.3	-3.3003	0.00650517	167.886	0	0	0	139.872	578.26	867.53	726.17
WBGene00011802	T16G1.9	-3.95132	0.00652235	0	0	0	0	129.83	322.046	301.967	561.696
WBGene00004974	spe-29	-3.98462	0.00654217	0	0	0	0	2935.28	2427.02	1137.85	8889.45
WBGene00011481	imp-2	-3.95633	0.00659799	0	0	0	0	230.809	763.369	357.887	998.57
WBGene00021969	Y57G7A.6	-3.94259	0.00662697	0	0	0	0	145.342	360.526	450.73	503.047
WBGene00006059	stc-1	-3.95634	0.00679494	0	0	0	0	734.708	202.496	1139.22	423.819
WBGene00016800	C50C3.2	-3.95262	0.00690336	0	0	0	0	178.131	98.1907	276.206	51.3776
WBGene00050919	C45G9.15	-3.95262	0.00690336	0	0	0	0	955.352	526.617	1481.35	275.549
WBGene00022580	iglr-2	-3.95214	0.00694246	0	0	0	0	294.596	730.753	342.595	127.454
WBGene00019783	M70.1	-3.93353	0.00704654	0	0	0	0	133.951	332.27	519.256	347.716
WBGene00012174	W01B6.8	-3.93706	0.0071736	0	0	0	0	566.53	936.862	2196.12	1960.83
WBGene00011132	R08A2.1	-3.93474	0.00725111	0	0	0	0	450.578	1862.78	1397.31	779.751
WBGene00013140	mop-25.2	-3.98054	0.00735343	0	0	0	0	1008.89	1042.74	586.636	0
WBGene00194697	F59A3.13	-3.9701	0.00770206	0	0	0	0	2630.32	1631.14	2549.07	0
WBGene00044358	Y71G12B.33	-3.94462	0.00778991	0	0	0	0	486.862	2817.91	754.918	842.544
WBGene00012547	Y37D8A.5	-3.95351	0.00796808	0	0	0	0	402.253	2328.2	311.863	1044.19
WBGene00016326	ubr-1	-3.48671	0.00840008	0	0	70.7022	0	244.349	101.019	142.081	264.288
WBGene00195185	F19G12.9	-3.87168	0.00844355	0	0	0	0	3951.9	2450.7	1531.93	1709.75
WBGene00013476	Y69E1A.4	-3.89302	0.0086223	0	0	0	0	1656.05	273.858	513.566	859.767
WBGene00013142	Y53C12A.7	-3.85887	0.00866608	0	0	0	0	2217.53	1833.55	1146.15	1918.79
WBGene00009583	aagr-3	-3.9065	0.00869382	0	0	0	0	781.484	107.694	201.959	225.401
WBGene00001249	elt-1	-3.86288	0.00878279	0	0	0	0	581.161	320.352	300.379	670.489
WBGene00013773	Y116A8A.2	-3.86288	0.00878279	0	0	0	0	2382.76	1313.44	1231.55	2749.01
WBGene00019209	emc-1	-3.86288	0.00878279	0	0	0	0	393.909	217.133	203.595	454.455
WBGene00021035	W05F2.3	-3.88378	0.0089479	0	0	0	0	2541.21	420.236	1182.1	879.544
WBGene00194787	T16G1.13	-3.85508	0.00909233	0	0	0	0	4204.87	4635.69	2173.33	2425.59
WBGene00001747	gsp-1	-3.87989	0.00909423	0	0	0	0	1131.48	374.222	526.334	195.809
WBGene00004808	skr-2	-3.86862	0.00910639	0	0	0	0	1726.15	1427.25	446.088	1991.47
WBGene00016195	C28H8.4	-3.8647	0.00925945	0	0	0	0	1316.58	1451.48	340.245	1139.21
WBGene00044474	F56D6.12	-3.8647	0.00925945	0	0	0	0	3015.4	3324.35	779.27	2609.17
WBGene00004485	rps-16	-3.8461	0.00946697	0	0	0	0	1500.26	1860.71	1163.13	2596.28
WBGene00011527	cchl-1	-3.8461	0.00946697	0	0	0	0	673.432	835.233	522.104	1165.41
WBGene00008385	D1081.7	-3.84413	0.00950404	0	0	0	0	421.508	232.347	435.721	243.148
WBGene00016581	C42C1.3	-3.84413	0.00950404	0	0	0	0	1716.4	946.125	1774.27	990.108
WBGene00007269	C03C10.2	-3.83662	0.00953856	0	0	0	0	766.451	950.601	891.331	994.791
WBGene00017119	timm-17B.1	-3.84213	0.00960618	0	0	0	0	894.193	1478.71	693.258	1160.59
WBGene00020867	shc-2	-3.84213	0.00960618	0	0	0	0	271.403	448.815	210.416	352.259
WBGene00021313	paqr-2	-3.84213	0.00960618	0	0	0	0	364.271	602.389	282.415	472.794
WBGene00001426	fkb-1	-3.86738	0.00960998	0	0	0	0	807.447	222.544	417.337	1164.45
WBGene00009160	F26E4.5	-3.84058	0.0096515	0	0	0	0	519.986	429.947	604.709	899.867
WBGene00013034	tat-1	-3.84058	0.0096515	0	0	0	0	169.237	139.932	196.812	292.875
WBGene00004980	spk-1	-3.92528	0.00977946	0	0	0	0	0	442.247	207.337	231.403
WBGene00000913	daf-18	-3.83257	0.00998938	0	0	0	0	237.577	392.878	276.287	205.571
WBGene00002694	let-502	-3.83257	0.00998938	0	0	0	0	185.556	306.851	215.79	160.558
WBGene00020102	R148.3	-3.83257	0.00998938	0	0	0	0	201.728	333.594	234.596	174.551
WBGene00021115	W09C3.8	-3.83101	0.0100494	0	0	0	0	862.767	713.372	1337.79	1119.8
WBGene00022795	ZK686.5	-3.82697	0.0102317	0	0	0	0	857.289	1063.26	1329.29	741.795
WBGene00006697	uaf-1	-3.83809	0.0102679	0	0	0	0	358.151	740.337	277.671	309.901
WBGene00014116	ZK858.2	-3.8349	0.0108422	0	0	0	0	948.64	392.188	1470.94	1641.68
WBGene00000183	arf-3	-3.82112	0.0110589	0	0	0	0	804.507	665.2	1559.31	696.124
WBGene00007333	ufd-3	-3.82865	0.0111824	0	0	0	0	144.616	478.298	224.238	500.533
WBGene00009880	F49C12.11	-3.81893	0.0112975	0	0	0	0	1054.87	3488.84	2453.48	2738.27
WBGene00017217	F07F6.4	-3.8437	0.0113641	0	0	0	0	329.459	817.231	127.713	285.074
WBGene00012647	swt-4	-3.827	0.0114619	0	0	0	0	398.69	659.308	927.301	1724.89
WBGene00206474	T22A3.12	-3.827	0.0114619	0	0	0	0	725.931	1200.46	1688.42	3140.66
WBGene00009322	tbc-3	-3.82445	0.0115939	0	0	0	0	185.302	766.076	287.325	481.013
WBGene00006433	sdhb-1	-3.81448	0.0121121	0	0	0	0	340.681	1408.45	792.378	589.568
WBGene00008659	clec-151	-3.80878	0.0121702	0	0	0	0	218.956	724.169	679.018	378.917
WBGene00001855	hil-4	-3.40511	0.012278	0	348.564	0	0	2503	1034.79	646.85	721.932
WBGene00007960	C35D6.3	-3.80701	0.0124892	0	0	0	0	1985.63	3283.61	7697.2	5154.39
WBGene00018949	acbp-4	-3.81998	0.0125885	0	0	0	0	770.094	3820.48	1194.09	1332.69
WBGene00010326	F59C6.5	-3.82856	0.012782	0	0	0	0	1303.87	359.365	2021.75	376.071
WBGene00010719	K09E4.1	-3.82084	0.0128729	0	0	0	0	341.255	282.164	1058.28	1476.4
WBGene00009712	F44G4.2	-3.76735	0.01488	0	0	0	0	3214.84	1063.26	498.485	1112.69
WBGene00018498	F46F5.7	-3.75257	0.0150955	0	0	0	0	1056.93	436.958	204.857	685.906
WBGene00007824	dlat-2	-3.72719	0.015361	0	0	0	0	1102.73	607.855	569.956	954.169
WBGene00009666	slc-25A42	-3.33824	0.015361	0	228.996	0	0	274.066	906.437	849.921	948.574
WBGene00009682	msd-2	-3.72719	0.015361	0	0	0	0	2736.95	1508.69	1414.62	2368.23
WBGene00022703	ubxn-4	-3.72719	0.015361	0	0	0	0	775.005	427.205	400.569	670.596
WBGene00044063	bpnt-1	-3.72719	0.015361	0	0	0	0	1085.01	598.086	560.796	938.834
WBGene00009051	nduf-6	-3.74654	0.0154193	0	0	0	0	2469.93	510.561	957.457	1602.89
WBGene00194703	F26B1.8	-3.74654	0.0154193	0	0	0	0	2695.97	557.285	1045.08	1749.58
WBGene00016960	vps-33.2	-3.7228	0.0156305	0	0	0	0	598.035	494.481	309.1	344.979
WBGene00001405	fce-1	-3.76373	0.0159485	0	0	0	0	1374.98	682.135	213.201	237.949
WBGene00008532	dpt-1	-3.76373	0.0159485	0	0	0	0	837.612	415.544	129.878	144.954
WBGene00021973	emc-2	-3.73779	0.0159739	0	0	0	0	1518.54	941.692	588.652	328.489
WBGene00004855	sma-1	-3.71669	0.0159873	0	0	0	0	90.1623	49.7	69.9019	52.0104
WBGene00010351	cbd-1	-3.71669	0.0159873	0	0	0	0	287.896	158.696	223.202	166.074
WBGene00010556	rack-1	-3.71669	0.0159873	0	0	0	0	1105.74	609.515	857.268	637.849
WBGene00000836	cul-1	-3.75784	0.0160406	0	0	0	0	598.993	123.818	116.098	518.297
WBGene00011329	zipt-9	-3.73167	0.016342	0	0	0	0	969.645	400.872	563.816	209.754
WBGene00003508	mut-16	-3.73207	0.0163474	0	0	0	0	354.702	97.7608	183.331	409.221
WBGene00013475	Y69E1A.3	-3.73207	0.0163474	0	0	0	0	713.569	196.67	368.815	823.249
WBGene00004482	rps-13	-3.79247	0.0164071	0	0	0	0	0	2409.56	2259.32	1891.18
WBGene00015349	henn-1	-3.8114	0.0164071	0	0	0	0	0	444.792	625.589	1396.41
WBGene00002027	hsr-9	-3.72934	0.0165201	0	0	0	0	302.14	333.096	78.082	174.291
WBGene00003622	nhr-23	-3.70821	0.0165677	0	0	0	0	264.061	327.505	204.723	342.73
WBGene00006056	sss-1	-3.71272	0.0167393	0	0	0	0	853.676	705.855	661.846	1477.34
WBGene00012983	men-1	-3.80416	0.0168976	0	0	0	0	0	876.776	274.036	458.767
WBGene00015206	B0495.7	-4.83953	0.0169771	0	0	0	0	0	551.413	1034.07	923.275
WBGene00007631	wht-3	-4.50066	0.0171014	0	0	0	0	0	1220.46	817.402	1094.74
WBGene00009664	idha-1	-3.78607	0.017118	0	0	0	0	0	623.703	974.692	652.697
WBGene00017387	mpst-4	-3.78607	0.017118	0	0	0	0	0	963.36	1505.49	1008.14
WBGene00015734	copd-1	-3.71237	0.0171384	0	0	0	0	663.323	548.463	514.267	191.32
WBGene00002147	ire-1	-3.69747	0.0172597	0	0	0	0	239.473	297.01	278.492	207.211
WBGene00004422	rpl-11.1	-3.69747	0.0172597	0	0	0	0	1236.85	1534.02	1438.38	1070.22
WBGene00003457	msp-64	-3.71455	0.0175361	0	0	0	0	1901.73	3144.87	737.197	2468.3
WBGene00016742	C48B6.4	-3.79344	0.0176042	0	0	0	0	0	1042.31	488.66	363.587
WBGene00018009	dhhc-3	-3.72372	0.0176732	0	0	0	0	596.128	492.904	231.086	1289.54
WBGene00003923	pas-2	-3.77641	0.0178841	0	0	0	0	2278.23	1130.24	0	788.522
WBGene00000770	cpb-1	-3.70614	0.0180578	0	0	0	0	572.671	315.672	591.981	165.174
WBGene00017545	F18A1.1	-3.70652	0.0180766	0	0	0	0	238.346	98.5373	277.181	412.472
WBGene00000517	cki-2	-3.69109	0.0181864	0	0	0	0	544.448	450.172	844.209	471.1
WBGene00014029	ZK637.12	-3.69109	0.0181864	0	0	0	0	657.58	543.715	1019.63	568.991
WBGene00008734	F13B12.7	-3.69558	0.0188871	0	0	0	0	2000.34	826.984	3101.69	2596.28
WBGene00020446	T12B3.3	-3.69558	0.0188871	0	0	0	0	679.646	280.98	1053.84	882.126
WBGene00010623	K07A12.5	-3.69309	0.0191503	0	0	0	0	319.203	791.793	494.95	1104.8
WBGene00011240	R11A8.7	-3.75336	0.0192898	0	0	0	0	190.666	0	73.9105	164.979
WBGene00009307	F32A11.1	-3.68211	0.019436	0	0	0	0	303.878	753.777	706.78	788.818
WBGene00010247	F58D5.8	-3.68211	0.019436	0	0	0	0	381.421	946.125	887.135	990.108
WBGene00018511	F46F11.8	-3.68211	0.019436	0	0	0	0	302.969	751.522	704.665	786.458
WBGene00006049	ssp-32	-3.69907	0.0194538	0	0	0	0	1796.32	3713.17	1392.66	777.158
WBGene00019819	R02D3.1	-3.6863	0.019558	0	0	0	0	257.268	319.081	398.915	111.305
WBGene00021292	copb-1	-3.6863	0.019558	0	0	0	0	251.752	312.239	390.361	108.918
WBGene00003437	msp-42	-3.69763	0.0195766	0	0	0	0	1118.98	1850.43	1735.06	4841.14
WBGene00006624	try-6	-3.68666	0.0195766	0	0	0	0	312.312	516.466	726.397	1080.95
WBGene00011491	T05F1.5	-3.75098	0.0198188	0	0	0	0	959.88	529.113	0	1384.27
WBGene00019341	K02F6.7	-3.74867	0.0198717	0	0	0	0	1206.28	398.962	561.13	0
WBGene00022069	eel-1	-3.69935	0.0202076	0	0	0	0	30.6569	101.394	23.7679	106.107
WBGene00000472	cey-1	-3.25193	0.0202299	0	245.08	0	0	879.948	242.526	909.618	1015.2
WBGene00018198	F39E9.6	-3.69979	0.0203366	0	0	0	0	3000.51	826.984	3877.11	865.428
WBGene00194935	M02G9.4	-3.69979	0.0203366	0	0	0	0	4294.02	1183.49	5548.51	1238.51
WBGene00018006	hpo-3	-3.68357	0.0206845	0	0	0	0	182.217	753.325	282.542	315.338
WBGene00011892	T21C9.4	-3.72696	0.0207784	0	0	0	0	2032.12	0	1575.48	2344.47
WBGene00021214	hasp-2	-3.67072	0.0208192	0	0	0	0	169.343	420.061	525.16	293.059
WBGene00016209	C29E4.12	-3.69463	0.020879	0	0	0	0	803.709	3322.7	623.107	2086.3
WBGene00020356	T08B6.9	-3.70547	0.0210563	0	0	0	0	488.624	1212.04	189.412	211.398
WBGene00001153	ech-4	-3.67976	0.0217805	0	0	0	0	303.196	250.695	940.257	1049.4
WBGene00014941	Y67H2A.9	-3.73593	0.0222957	0	0	0	0	702.026	580.465	0	1822.35
WBGene00010284	aman-2	-3.66377	0.0223297	0	0	0	0	111.651	184.635	432.808	193.218
WBGene00016400	C34D4.4	-3.66377	0.0223297	0	0	0	0	407.514	673.9	1579.71	705.228
WBGene00015210	B0496.1	-3.68972	0.0224444	0	0	0	0	430.467	2135.57	333.736	744.948
WBGene00004458	rpn-1	-3.28035	0.0229789	0	106.567	0	0	510.163	632.736	0	220.717
WBGene00004374	rme-2	-3.70001	0.0239021	0	0	0	0	276.309	0	428.439	478.169
WBGene00011061	wago-1	-4.59536	0.0243059	0	0	0	0	660.583	764.677	0	685.906
WBGene00004178	prg-1	-3.25339	0.0243843	91.014	0	0	0	606.618	501.577	470.304	0
WBGene00000585	cogc-2	-3.69491	0.0246839	0	0	0	0	551.865	304.204	713.092	0
WBGene00007427	C08B6.6	-3.69491	0.0246839	0	0	0	0	1849.63	1019.57	2390	0
WBGene00020659	T21G5.1	-3.26442	0.0252373	134.012	0	0	0	446.603	738.541	0	1159.31
WBGene00020937	W02D3.12	-3.68844	0.0253904	0	0	0	0	2477.49	0	4801.92	3215.58
WBGene00017125	acdh-12	-4.5741	0.0256513	0	0	0	0	1385.19	654.476	1073.92	0
WBGene00021287	Y24D9B.1	-3.70569	0.0259006	0	0	0	0	219.075	905.701	0	758.244
WBGene00020274	T05H4.11	-3.60648	0.0264605	0	0	0	0	1411.39	583.499	273.559	610.624
WBGene00008768	F13G3.10	-3.67365	0.0269303	0	0	0	0	1687.79	2093.3	3271.31	0
WBGene00002250	lap-2	-3.58983	0.0275371	0	0	0	0	594.234	327.558	153.568	514.178
WBGene00009238	selt-1.2	-3.58983	0.0275371	0	0	0	0	1866.68	1028.97	482.405	1615.2
WBGene00017643	czw-1	-3.58983	0.0275371	0	0	0	0	470.828	259.534	121.676	407.398
WBGene00008185	best-10	-3.58483	0.0280786	0	0	0	0	934.057	772.317	241.388	538.814
WBGene00013325	Y57G11C.36	-3.65245	0.0282148	0	0	0	0	0	561.019	701.386	587.099
WBGene00022718	ZK370.4	-3.65245	0.0282148	0	0	0	0	0	231.945	289.978	242.727
WBGene00004208	ptc-1	-3.5829	0.0282313	0	0	0	0	239.923	66.126	124.006	207.6
WBGene00015942	osta-2	-3.19211	0.0283412	0	0	0	215.943	0	481.911	903.729	504.314
WBGene00016493	C37A2.7	-3.59549	0.029097	0	0	0	0	2706.48	745.943	699.434	3122.48
WBGene00000549	cls-2	-3.56085	0.0291735	0	0	0	0	243.651	201.461	188.9	316.239
WBGene00003132	mat-1	-3.56085	0.0291735	0	0	0	0	305.137	252.3	236.569	396.043
WBGene00007630	har-1	-3.65396	0.0291735	0	0	0	0	0	2399.2	1349.77	1004.29
WBGene00017035	D1065.3	-3.56085	0.0291735	0	0	0	0	218.602	180.749	169.48	283.728
WBGene00022085	Y69A2AR.14	-3.56085	0.0291735	0	0	0	0	435.324	359.944	337.502	565.016
WBGene00018151	F37C12.3	-3.67153	0.0293724	0	0	0	0	657.58	0	2549.07	2275.96
WBGene00007548	C13C4.4	-3.57084	0.0294381	0	0	0	0	1192.55	328.683	924.571	687.926
WBGene00044912	H38K22.7	-3.57084	0.0294381	0	0	0	0	3785.69	1043.39	2935.01	2183.79
WBGene00000869	cyc-1	-3.58815	0.0296613	0	0	0	0	1113.59	230.191	647.517	240.892
WBGene00004427	rpl-15	-3.55573	0.0296613	0	0	0	0	1122.08	1391.67	869.933	970.909
WBGene00010892	dhhc-6	-3.55573	0.0296613	0	0	0	0	556.796	690.574	431.678	481.784
WBGene00020419	acdh-4	-3.55573	0.0296613	0	0	0	0	616.075	764.095	477.636	533.077
WBGene00019322	ahcy-1	-4.78845	0.0297147	0	0	0	0	745.526	1849.3	0	1935.27
WBGene00015522	C06E1.7	-3.56805	0.029777	0	0	0	0	594.815	737.728	230.577	772.022
WBGene00004506	rpt-6	-3.57325	0.0298349	0	0	0	0	568.917	470.405	220.538	984.546
WBGene00006734	ufd-2	-3.57325	0.0298349	0	0	0	0	251.909	208.289	97.6511	435.943
WBGene00006795	unc-61	-3.57325	0.0298349	0	0	0	0	405.678	335.431	157.259	702.049
WBGene00011203	R10E4.7	-3.57325	0.0298349	0	0	0	0	1022.9	845.779	396.522	1770.19
WBGene00011919	T22C1.9	-3.57325	0.0298349	0	0	0	0	898.158	742.635	348.166	1554.32
WBGene00017699	flcn-1	-3.57325	0.0298349	0	0	0	0	234.687	194.049	90.975	406.139
WBGene00022628	ZC513.3	-3.645	0.0299444	0	0	0	0	0	360.138	844.209	565.32
WBGene00015567	bath-44	-3.18911	0.0301017	0	175.366	0	0	209.88	347.076	1301.74	181.605
WBGene00013158	Y53F4B.11	-3.5486	0.0302967	0	0	0	0	943.118	779.81	1096.78	816.061
WBGene00017553	nep-8	-3.5486	0.0302967	0	0	0	0	369.084	305.174	429.22	319.361
WBGene00016583	tag-335	-3.58024	0.030451	0	0	0	0	822.197	906.437	212.48	237.144
WBGene00016963	C56C10.6	-3.56616	0.0305435	0	0	0	0	602.782	249.203	467.33	1043.15
WBGene00195150	Y81G3A.6	-3.56616	0.0305435	0	0	0	0	1820.54	752.648	1411.44	3150.55
WBGene00003796	npp-10	-3.56296	0.0308943	0	0	0	0	147.191	243.407	57.0577	127.361
WBGene00008812	F14F7.5	-3.56296	0.0308943	0	0	0	0	287.793	475.919	111.562	249.022
WBGene00017920	jmjd-1.2	-3.56296	0.0308943	0	0	0	0	263.803	436.247	102.262	228.263
WBGene00006959	xbp-1	-3.62112	0.0310663	0	0	0	0	1120.52	463.248	0	727.175
WBGene00012015	T25B9.9	-3.62453	0.0318742	0	0	0	0	1219.35	0	378.141	422.033
WBGene00003225	mev-1	-3.55876	0.0328971	0	0	0	0	1639.96	451.995	1695.25	473.007
WBGene00013926	nep-1	-3.53838	0.0331343	0	0	0	0	160.17	397.305	248.356	415.775
WBGene00015937	C17H12.12	-3.53838	0.0331343	0	0	0	0	209.338	519.269	324.595	543.408
WBGene00017815	F26B1.1	-3.53838	0.0331343	0	0	0	0	732.494	1816.97	1135.79	1901.44
WBGene00001137	eat-6	-3.54127	0.0334242	0	0	0	0	250.739	103.661	388.791	216.96
WBGene00219580	linc-18	-3.54127	0.0334242	0	0	0	0	3894.9	1610.23	6039.34	3370.18
WBGene00004043	plk-2	-3.53104	0.033987	0	0	0	0	186.068	307.697	432.769	483.002
WBGene00014086	ZK809.3	-3.53104	0.033987	0	0	0	0	514.7	851.152	1197.12	1336.08
WBGene00044257	Y45F10D.16	-3.53104	0.033987	0	0	0	0	588.763	973.629	1369.39	1528.34
WBGene00019008	pdxk-1	-3.53596	0.0340454	0	0	0	0	660.26	545.93	1023.78	285.655
WBGene00021472	Y39G10AR.16	-3.55786	0.0342811	0	0	0	0	1008.89	2085.48	391.091	436.486
WBGene00004441	rpl-27	-3.53297	0.0344919	0	0	0	0	872.994	2887.31	1353.65	1510.77
WBGene00004766	sel-9	-3.53297	0.0344919	0	0	0	0	521.325	1724.21	808.355	902.183
WBGene00006579	tlk-1	-3.53297	0.0344919	0	0	0	0	104.642	346.09	162.256	181.089
WBGene00007224	C01G6.2	-3.54879	0.0354503	0	0	0	0	581.161	480.528	901.136	2514.33
WBGene00012722	Y39G8B.1	-3.54879	0.0354503	0	0	0	0	314.251	259.836	487.27	1359.57
WBGene00009413	oac-19	-3.58145	0.036126	0	0	0	0	375.412	465.609	0	649.672
WBGene00020184	uba-5	-3.51808	0.0363932	0	0	0	0	251.909	416.578	781.208	435.943
WBGene00022783	tomm-7	-3.51808	0.0363932	0	0	0	0	1406.49	2325.89	4361.75	2434.02
WBGene00013656	Y105C5B.17	-3.57614	0.0368147	0	0	0	0	1444.1	2388.08	0	1874.32
WBGene00008414	D2030.4	-3.55933	0.0391869	0	0	0	0	1626.78	0	1891.84	2815.25
WBGene00020293	nep-20	-3.08477	0.0397423	0	135.112	0	0	323.409	133.704	877.573	139.919
WBGene00255375	F08B4.8	-3.55368	0.0398844	0	0	0	0	2826.06	1557.81	2921.36	0
WBGene00007978	C36B1.11	-4.28516	0.0428886	0	0	0	0	2152.99	762.935	0	1064.54
WBGene00017827	F26F4.5	-3.04886	0.0429483	0	0	0	261.313	1175.48	583.16	0	406.846
WBGene00010323	dhhc-12	-3.56928	0.0431996	0	0	0	0	373.336	617.379	0	1938.24
WBGene00016439	C35D10.1	-3.55169	0.0437789	0	0	0	0	1351.73	0	1746.64	389.876
WBGene00003949	pbs-3	-3.51885	0.0457017	0	0	0	0	0	1184.89	740.674	1653.29
WBGene00008381	D1081.3	-3.51885	0.0457017	0	0	0	0	0	444.792	278.04	620.625
WBGene00008556	F07D3.3	-3.51885	0.0457017	0	0	0	0	0	1179.33	737.197	1645.53
WBGene00016949	C55C2.3	-3.54087	0.0457017	0	0	0	0	488.624	0	1136.47	2113.98
WBGene00014665	C04G2.3	-3.5243	0.0463429	0	0	0	0	0	1485.27	1392.66	3885.79
WBGene00004782	set-2	-3.51317	0.0466099	0	0	0	0	0	245.549	115.119	192.723
WBGene00006730	uev-1	-3.50549	0.0468156	0	0	0	0	0	1720.52	1613.25	1800.5
WBGene00008153	C47E12.10	-3.50549	0.0468156	0	0	0	0	0	1070.06	1003.34	1119.8
WBGene00001209	egl-45	-3.51103	0.0468825	0	0	0	0	0	186.694	262.58	390.745
WBGene00010794	dld-1	-3.47027	0.0477126	0	0	0	0	1110.39	183.623	172.174	192.159
WBGene00001431	fkb-6	-3.53736	0.0482455	0	0	0	0	0	439.827	206.202	1380.82
WBGene00007794	C28D4.7	-3.44451	0.0482536	0	0	0	0	1504.44	621.965	291.593	325.439
WBGene00008237	nstp-10	-3.4247	0.0483746	0	0	0	0	915.756	504.79	236.658	528.257
WBGene00020107	R151.2	-3.4247	0.0483746	0	0	0	0	552.618	304.619	142.813	318.78
WBGene00018690	fbxa-46	-3.52046	0.0490598	0	0	0	0	0	1671.3	313.419	1049.4
WBGene00020066	dhhc-5	-3.52046	0.0490598	0	0	0	0	0	2235.84	419.287	1403.86
WBGene00001414	fer-1	-3.50715	0.0490641	0	0	0	0	0	268.157	100.575	112.249
WBGene00002066	ifg-1	-3.4309	0.0494759	0	0	0	0	260.718	71.8576	67.3773	225.594
WBGene00006406	srgp-1	-3.41672	0.0495888	0	0	0	0	324.401	89.4096	167.67	187.132
WBGene00235305	Y116A8C.469	-3.41672	0.0495888	0	0	0	0	4822.25	1329.08	2492.43	2781.73
WBGene00022833	ZK973.4	-3.41089	0.0506033	0	0	0	0	2547.61	1404.31	1316.75	734.797
WBGene00022492	dss-1	-4.3828	0.0512871	0	0	0	0	1431.34	0	2219.4	6192.55
WBGene00004439	rpl-25.2	-4.38884	0.0515729	0	0	0	0	3140.07	6490.86	1217.23	0
WBGene00003065	lpd-9	-3.40534	0.0516826	0	0	0	0	1472.98	1217.92	570.992	1911.81
WBGene00013107	Y51H4A.13	-3.39113	0.0518415	0	0	0	0	444.155	367.246	344.348	384.318
WBGene00017016	snap-1	-3.39113	0.0518415	0	0	0	0	581.578	480.873	450.891	503.228
WBGene00004274	rab-11.1	-4.09603	0.0522391	0	0	0	0	0	776.495	2184.24	541.728
WBGene00000248	ben-1	-3.39943	0.0526612	0	0	0	0	403.455	500.391	156.397	349.102
WBGene00003002	lin-13	-3.48307	0.0531174	0	0	0	0	0	94.9747	222.633	99.3898
WBGene00004449	rpl-35	-3.41158	0.0538061	0	0	0	0	1588.51	656.722	615.776	2749.01
WBGene00022760	ZK546.3	-3.41158	0.0538061	0	0	0	0	2109.74	872.209	817.828	3651.02
WBGene00012549	Y37D8A.8	-3.403	0.0541001	0	0	0	0	2373.45	654.157	1840.11	684.567
WBGene00006974	zen-4	-3.46062	0.0542119	0	0	0	0	496.713	205.352	0	214.898
WBGene00004239	puf-3	-3.38522	0.0551538	0	0	0	0	466.401	578.46	361.596	201.784
WBGene00015557	C06G4.1	-3.38294	0.055537	0	0	0	0	286.066	118.266	332.676	247.527
WBGene00019061	F58F12.1	-3.37689	0.0566931	0	0	0	0	1102.23	911.37	1281.82	476.868
WBGene00009082	dlat-1	-3.45906	0.0569726	0	0	0	0	836.488	0	162.13	542.847
WBGene00015115	B0286.1	-3.45906	0.0569726	0	0	0	0	1446.68	0	280.398	938.834
WBGene00019546	glct-6	-3.39363	0.0570326	0	0	0	0	638.91	1056.56	247.67	276.418
WBGene00002036	hum-2	-3.45538	0.0576318	0	0	0	0	267.814	166.08	0	57.9336
WBGene00006499	tag-153	-3.45538	0.0576318	0	0	0	0	491.589	304.85	0	106.34
WBGene00009893	F49E11.7	-3.37943	0.0586192	0	0	0	0	350.709	869.944	271.901	910.385
WBGene00014115	gld-4	-3.38552	0.0586192	0	0	0	0	127.581	210.978	98.9121	441.573
WBGene00019561	K09C6.7	-3.37943	0.0586192	0	0	0	0	214.322	531.632	166.162	556.346
WBGene00195227	Y71A12B.23	-3.37943	0.0586192	0	0	0	0	1060.39	2630.33	822.109	2752.6
WBGene00009549	F38H4.5	-3.36494	0.0589511	0	0	0	0	473.765	1175.19	734.61	819.879
WBGene00012031	T25G3.4	-3.37709	0.0601903	0	0	0	0	161.64	133.651	250.635	559.454
WBGene00003456	msp-63	-3.37325	0.0609426	0	0	0	0	906.195	2997.12	702.563	1568.22
WBGene00008854	F15D3.4	-3.37325	0.0609426	0	0	0	0	163.664	541.298	126.887	283.231
WBGene00004453	rpl-39	-3.36834	0.0616596	0	0	0	0	3432.79	1419.19	5322.81	1485.16
WBGene00018148	F37C4.8	-3.36834	0.0616596	0	0	0	0	785.018	324.543	1217.23	339.63
WBGene00003948	pbs-2	-3.36243	0.0617871	0	0	0	0	402.253	332.6	935.588	1044.19
WBGene00021628	Y47D9A.1	-3.36243	0.0617871	0	0	0	0	217.312	179.683	505.438	564.107
WBGene00001227	eif-3.D	-3.42091	0.0618292	0	0	0	0	448.582	370.906	0	776.297
WBGene00006997	zyg-12	-3.41472	0.0618766	0	0	0	0	274.716	340.721	0	356.56
WBGene00002068	ify-1	-2.84522	0.0638688	0	0	0	411.18	739.852	917.612	286.8	960.269
WBGene00004492	rps-23	-3.4087	0.0643675	0	0	0	0	1525.68	2523	0	1320.14
WBGene00000410	cdk-9	-2.84344	0.0647037	0	0	282.425	0	488.035	201.764	378.368	844.574
WBGene00189953	R155.5	-3.39768	0.0652136	0	0	0	0	3660.26	2017.64	2837.76	0
WBGene00011558	T07A5.5	-3.36681	0.066368	0	0	0	0	1849.63	7646.77	1434	1600.45
WBGene00007622	C16C10.1	-3.3893	0.0671753	0	0	0	0	592.206	0	688.697	768.636
WBGene00003576	ndc-80	-3.34103	0.0673046	0	0	0	0	212.078	350.71	657.688	183.507
WBGene00010583	K05C4.7	-3.40054	0.0709681	0	0	0	0	387.626	641.011	0	1677.02
WBGene00009012	F21D5.7	-3.37038	0.0714329	0	0	0	0	425.716	528.001	495.08	0
WBGene00012020	gyg-2	-3.37038	0.0714329	0	0	0	0	757.139	939.051	880.502	0
WBGene00016116	C25H3.7	-3.38789	0.0716797	0	0	0	0	413.758	1368.45	0	1074.05
WBGene00017274	F08F8.9	-3.37435	0.0716797	0	0	0	0	379.456	0	588.376	328.336
WBGene00020109	R151.6	-3.37435	0.0716797	0	0	0	0	803.709	0	1246.21	695.433
WBGene00003460	msp-71	-3.33157	0.0737989	0	0	0	0	1007.63	833.155	3906.04	871.886
WBGene00006437	mrck-1	-3.33157	0.0737989	0	0	0	0	73.4753	60.7525	284.823	63.5767
WBGene00006594	tom-1	-3.38152	0.0751057	0	0	0	0	91.4997	378.279	0	158.346
WBGene00008000	slc-17.2	-3.38152	0.0751057	0	0	0	0	226.422	936.077	0	391.837
WBGene00010564	ath-1	-3.34875	0.0781365	0	0	0	0	0	498.776	467.678	1043.93
WBGene00014139	nstp-5	-3.34232	0.0783663	0	0	0	0	0	579.127	362.012	606.049
WBGene00185097	C49C3.20	-3.33326	0.0805856	0	0	0	0	0	2647.65	3723.86	4156.11
WBGene00219443	Y57G11C.1144	-3.33326	0.0805856	0	0	0	0	0	3017.37	4243.86	4736.46
WBGene00009695	F44F1.3	-3.3266	0.0822927	0	0	0	0	0	501.64	470.363	349.973
WBGene00000800	cars-1	-4.0522	0.0827403	0	0	0	0	813.392	560.456	0	117.302
WBGene00020683	ribo-1	-3.99856	0.0839266	0	0	0	0	825.409	1194.34	159.983	0
WBGene00000833	cts-1	-4.19391	0.0841148	0	0	0	0	242.993	602.75	2072.29	0
WBGene00010178	yif-1	-3.2685	0.0841148	0	0	0	0	978.428	202.251	189.641	211.654
WBGene00009042	F22B5.4	-3.33268	0.0848511	0	0	0	0	649.149	1610.23	2013.11	0
WBGene00011746	T13F2.6	-3.24536	0.0855588	0	0	0	0	488.231	134.563	126.173	281.638
WBGene00018935	skr-18	-3.24536	0.0855588	0	0	0	0	1704.36	469.745	440.457	983.165
WBGene00077771	C41G7.9	-3.33669	0.0856966	0	0	0	0	512.746	0	1987.63	887.337
WBGene00017816	hrpk-1	-3.31719	0.0857765	0	0	0	0	0	313.017	587.001	327.568
WBGene00000102	akt-1	-3.92812	0.0861336	0	0	0	0	833.819	0	129.29	721.487
WBGene00004756	sec-24.2	-3.23858	0.087113	0	0	0	0	332.115	183.071	85.8283	95.7907
WBGene00016202	kle-2	-3.23858	0.087113	0	0	0	0	440.612	242.878	113.867	127.084
WBGene00014172	clpp-1	-4.17124	0.0873047	0	0	0	0	552.618	4569.28	0	1434.51
WBGene00022719	pdhk-2	-3.32827	0.0879672	0	0	0	0	0	1071.43	401.85	224.247
WBGene00010281	F58G11.3	-3.22919	0.0893968	0	0	0	0	532.986	146.898	275.479	153.727
WBGene00015928	C17H12.2	-3.22919	0.0893968	0	0	0	0	575.382	158.583	297.392	165.956
WBGene00006856	usp-14	-3.21539	0.0899702	0	0	0	0	479.656	396.6	185.936	415.036
WBGene00014204	ccdc-47	-3.21539	0.0899702	0	0	0	0	483.665	399.914	187.49	418.505
WBGene00020038	R12E2.13	-3.21539	0.0899702	0	0	0	0	1085.98	897.931	420.973	939.673
WBGene00001031	dnj-13	-3.22252	0.0910175	0	0	0	0	525.382	217.204	203.661	681.903
WBGene00004479	rps-10	-3.22252	0.0910175	0	0	0	0	1519.96	628.383	589.204	1972.79
WBGene00007572	C14A6.8	-3.22252	0.0910175	0	0	0	0	2077.28	858.791	805.246	2696.14
WBGene00016405	hecd-1	-3.22252	0.0910175	0	0	0	0	93.0766	38.4798	36.0806	120.806
WBGene00195254	H16D19.6	-3.22252	0.0910175	0	0	0	0	2231.79	922.668	865.14	2896.68
WBGene00220259	ZK418.13	-3.22252	0.0910175	0	0	0	0	693.612	286.754	268.875	900.252
WBGene00001511	fzy-1	-3.20583	0.0920868	0	0	0	0	445.376	184.128	345.295	385.375
WBGene00012684	Y39B6A.25	-3.20583	0.0920868	0	0	0	0	463.731	191.716	359.526	401.257
WBGene00016173	fust-1	-3.20583	0.0920868	0	0	0	0	484.243	200.196	375.428	419.006
WBGene00020629	T20F5.7	-3.20583	0.0920868	0	0	0	0	626.073	258.832	485.388	541.728
WBGene00018090	F36D4.5	-3.31106	0.0923891	0	0	0	0	1170.72	193.6	0	202.6
WBGene00219451	F52D2.12	-3.30704	0.092974	0	0	0	0	0	138.172	647.784	289.19
WBGene00008685	mon-2	-3.28736	0.0933337	0	0	0	0	306.233	63.3015	0	132.488
WBGene00015687	chdp-1	-3.28736	0.0933337	0	0	0	0	990.995	204.849	0	428.744
WBGene00013337	Y57G11C.48	-3.19881	0.0937072	0	0	0	0	967.907	800.307	750.408	418.755
WBGene00020216	trap-2	-3.19881	0.0937072	0	0	0	0	989.18	817.896	766.901	427.959
WBGene00206507	Y51A2A.16	-3.19881	0.0937072	0	0	0	0	4030.54	3332.62	3124.83	1743.77
WBGene00004095	pqe-1	-3.20859	0.0941896	0	0	0	0	136.755	169.613	53.0125	59.1658
WBGene00018631	F49D11.7	-3.20859	0.0941896	0	0	0	0	3164.6	3924.94	1226.74	1369.13
WBGene00020265	fbxa-196	-3.20859	0.0941896	0	0	0	0	619.846	768.772	240.28	268.17
WBGene00006352	sur-6	-3.27804	0.09556	0	0	0	0	641.44	0	124.325	277.512
WBGene00004487	rps-18	-3.19197	0.0988676	0	0	0	0	711.897	1177.25	551.926	1847.97
WBGene00010778	gpdh-2	-3.19197	0.0988676	0	0	0	0	260.83	431.331	202.219	677.073
WBGene00011629	T08G11.1	-3.19197	0.0988676	0	0	0	0	41.0737	67.923	31.844	106.621
WBGene00017059	msrp-5	-3.19197	0.0988676	0	0	0	0	861.849	1425.23	668.183	2237.22
WBGene00009284	F31C3.2	-3.18911	0.0992421	0	0	0	0	321.867	133.066	374.31	139.252
WBGene00017166	aldo-2	-3.18911	0.0992421	0	0	0	0	595.69	246.271	692.748	257.719
WBGene00020839	usp-5	-3.18911	0.0992421	0	0	0	0	312.795	129.316	363.76	135.327
WBGene00019812	R01H2.4	-2.66137	0.099389	0	0	287.271	0	496.408	205.226	577.29	429.532
WBGene00009925	F52B11.2	-3.26173	0.0996291	0	0	0	0	1386.04	0	537.29	299.827
WBGene00020382	T09B4.8	-3.26173	0.0996291	0	0	0	0	1109.02	0	429.905	239.903
WBGene00013934	ZK131.11	-3.17497	0.0999208	0	0	0	0	208.155	344.222	322.76	360.224
WBGene00015927	dyci-1	-3.17497	0.0999208	0	0	0	0	162.678	269.019	252.246	281.525
WBGene00021428	Y38F2AR.10	-3.17497	0.0999208	0	0	0	0	729.854	1206.95	1131.7	1263.06
WBGene00009271	glna-3	-3.1848	0.100126	0	0	0	0	212.746	527.723	164.94	368.17
WBGene00013999	ZK550.5	-3.2547	0.100126	0	0	0	0	1090.85	0	281.908	943.891
WBGene00015934	ceh-48	-3.1848	0.100126	0	0	0	0	216.152	536.171	167.58	374.064
WBGene00015940	zipt-3	-3.2547	0.100126	0	0	0	0	929.769	0	240.28	804.51
WBGene00020193	T03F1.12	-3.1848	0.100126	0	0	0	0	627.042	1555.39	486.139	1085.13
WBGene00021878	Y54G2A.13	-3.1848	0.100126	0	0	0	0	210.098	521.154	162.887	363.587
WBGene00195067	C04C3.9	-3.1848	0.100126	0	0	0	0	1753.55	4349.72	1359.51	3034.62
WBGene00002717	let-526	-3.19916	0.100587	0	0	0	0	61.2535	50.647	47.4892	212.006
WBGene00002845	let-711	-3.19916	0.100587	0	0	0	0	46.7316	38.6396	36.2305	161.744
WBGene00004063	pmr-1	-3.19916	0.100587	0	0	0	0	117.548	97.1934	91.1334	406.846
WBGene00016387	kbp-5	-3.1821	0.100609	0	0	0	0	722.049	597.02	1119.59	1874.32
WBGene00194643	C48D1.9	-3.1821	0.100609	0	0	0	0	573.752	474.403	889.648	1489.37
WBGene00021281	ell-1	-3.25031	0.100985	0	0	0	0	296.682	245.309	0	85.5708
WBGene00022110	Y71F9AL.4	-3.22628	0.10476	0	0	0	0	461.617	572.527	0	399.428
WBGene00003231	mex-6	-3.16482	0.105367	0	0	0	0	210.316	173.898	489.168	363.965
WBGene00004495	rps-26	-3.16482	0.105367	0	0	0	0	843.894	697.767	1962.79	1460.41
WBGene00008930	F18A11.3	-3.16482	0.105367	0	0	0	0	794.253	656.722	1847.33	1374.5
WBGene00044261	Y87G2A.20	-3.16482	0.105367	0	0	0	0	681.935	563.852	1586.09	1180.13
WBGene00003925	pas-4	-3.23359	0.105655	0	0	0	0	1354.75	1120.16	350.107	0
WBGene00000534	cpi-2	-3.17744	0.106362	0	0	0	0	265.445	877.925	205.797	229.684
WBGene00007385	atp-5	-3.17744	0.106362	0	0	0	0	464.529	1536.37	360.144	401.947
WBGene00003818	nsf-1	-3.15744	0.107273	0	0	0	0	144.358	238.723	335.758	124.91
WBGene00004204	swsn-4	-3.15744	0.107273	0	0	0	0	84.1615	139.177	195.748	72.8232
WBGene00004452	rpl-38	-3.15744	0.107273	0	0	0	0	1180.96	1952.93	2746.76	1021.86
WBGene00004044	plk-3	-3.21379	0.107864	0	0	0	0	371.283	0	287.851	481.895
WBGene00014170	ZK945.8	-3.21379	0.107864	0	0	0	0	2432.85	0	1886.16	3157.64
WBGene00007223	C01F6.9	-3.21391	0.111164	0	0	0	0	3240.55	893.142	2512.37	0
WBGene00009594	cyld-1	-3.21938	0.111239	0	0	0	0	211.414	349.612	0	91.4661
WBGene00021442	Y39A3CL.4	-3.20944	0.114542	0	0	0	0	275.745	455.995	0	954.386
WBGene00017993	cec-5	-3.19192	0.114614	0	0	0	0	526.748	653.306	408.382	0
WBGene00050916	F55F10.3	-3.21693	0.117955	0	0	0	0	662.961	548.164	0	2868.23
WBGene00018840	F54H5.3	-3.19471	0.119138	0	0	0	0	447.096	1478.71	0	773.727
WBGene00004448	rpl-34	-3.18921	0.120797	0	0	0	0	983.178	0	1524.49	3402.9
WBGene00002196	kin-10	-3.17143	0.124968	0	0	0	0	347.998	0	809.396	903.346
WBGene00012319	ipla-3	-3.17143	0.124968	0	0	0	0	121.315	0	282.162	314.913
WBGene00004428	rpl-16	-3.16656	0.128473	0	0	0	0	0	853.321	400.058	1785.98
WBGene00018391	rpb-4	-3.16656	0.128473	0	0	0	0	0	1112.72	521.671	2328.89
WBGene00007463	vgln-1	-3.14867	0.129073	0	0	0	0	0	156.217	146.477	245.218
WBGene00010406	math-33	-3.14867	0.129073	0	0	0	0	0	159.035	149.12	249.643
WBGene00004503	rpt-3	-3.15898	0.129099	0	0	0	0	0	741.539	231.768	776.011
WBGene00006523	tam-1	-3.15898	0.129099	0	0	0	0	0	302.464	94.5352	316.525
WBGene00010419	H28O16.1	-3.15898	0.129099	0	0	0	0	0	495.701	154.931	518.744
WBGene00003798	npp-12	-3.14093	0.13133	0	0	0	0	0	170.072	106.312	118.652
WBGene00008446	E01G4.3	-3.14093	0.13133	0	0	0	0	0	1246.63	779.27	869.723
WBGene00008821	best-12	-3.14093	0.13133	0	0	0	0	0	755.477	472.249	527.065
WBGene00013810	Y116A8C.37	-3.14093	0.13133	0	0	0	0	0	1120.16	700.214	781.49
WBGene00000209	asg-1	-3.15606	0.131331	0	0	0	0	0	703.631	1319.52	2945.36
WBGene00022622	ZC477.10	-3.15326	0.131872	0	0	0	0	328.523	0	1018.8	568.529
WBGene00014375	F44D12.11	-3.15118	0.132947	0	0	0	0	0	1015.7	238.094	531.461
WBGene00001977	hmg-12	-3.13776	0.135756	0	0	0	0	0	309.832	871.542	972.705
WBGene00004357	rho-1	-3.13776	0.135756	0	0	0	0	0	181.829	511.475	570.844
WBGene00012731	Y39G8C.2	-3.13776	0.135756	0	0	0	0	0	337.289	948.779	1058.91
WBGene00044402	Y82E9BL.18	-3.13776	0.135756	0	0	0	0	0	366.042	1029.66	1149.17
WBGene00001628	gly-3	-3.1377	0.136983	0	0	0	0	177.273	293.154	549.752	0
WBGene00003777	nmy-2	-3.13267	0.139045	0	0	0	0	0	206.3	96.7188	53.9726
WBGene00017803	F26A1.4	-3.12197	0.141231	0	0	0	0	0	1259.13	1180.62	439.221
[truncated: 45,537 more rows]

## Sheet: S2.3. 22G-RNAs Mutant F1 vs WT
S2 Table. Supplementary data related to Figs 2, 3, S2 and S3.
S2.3. 22G-RNA fold change per gene in mutant F1s vs WT and 22G-RNA RPM per gene.
gene_id	gene_name	log2 fold change (MLE): group dpy f3 vs wt f3	Benjamini-Hochberg adjusted p-values	mutant_f1_smRNAseqRppH_rep1	mutant_f1_smRNAseqRppH_rep2	mutant_f1_smRNAseqRppH_rep3	mutant_f1_smRNAseqRppH_rep4	wt_smRNAseqRppH_rep1	wt_smRNAseqRppH_rep2	wt_smRNAseqRppH_rep3	wt_smRNAseqRppH_rep4
WBGene00219493	C18D4.12	-1.74195	1.68789e-26	285.193	146.651	269.311	207.342	723.228	687.444	773.69	797.133
WBGene00219689	linc-41	-1.26734	1.68789e-26	491.524	374.61	500.318	389.746	1087.32	1063.18	960.634	1072.21
WBGene00219661	linc-45	-1.15655	3.39899e-25	712.71	546.169	678.569	539.984	1389.09	1314.85	1358.98	1404.24
WBGene00004155	pqn-73	2.18585	4.55059e-24	49.253	52.2455	41.7786	32.6353	9.46667	10.8782	9.36793	8.80526
WBGene00012176	W01C9.2	2.82778	4.47252e-20	60.4952	31.713	53.4091	32.1578	7.78759	8.40143	5.49118	3.74748
WBGene00235158	Y37E3.30	0.900538	1.44285e-19	2083.57	1921.25	2140.66	1725.22	1065.41	1179.52	981.977	985.922
WBGene00009089	jmjd-3.2	1.17844	2.29049e-16	78.6345	71.3315	76.858	69.0496	32.929	35.8766	30.5532	31.1919
WBGene00015534	C06E4.5	1.38334	3.68518e-16	409.345	384.489	565.623	334.807	162.816	176.287	170.413	137.2
WBGene00012961	Y47H10A.5	0.931257	4.2565e-16	5596.77	4901.75	5971.17	4322.89	2947.31	2992.19	2633.81	2328.2
WBGene00219688	linc-21	-1.0272	5.36368e-14	1130.78	917.793	1301.53	815.639	2154.26	2240.41	2067.38	1944.37
WBGene00011305	R186.1	1.58362	1.4315e-12	95.0718	93.0326	117.51	72.2271	34.5688	29.2674	34.6087	26.5022
WBGene00006815	unc-83	1.24689	2.09982e-12	79.0475	61.444	115.373	75.4389	40.5573	32.2307	35.4126	31.0194
WBGene00019119	F59E12.3	0.928348	2.09982e-12	361.745	356.262	407.711	335.88	197.002	208.117	151.632	208.82
WBGene00019858	R03H10.6	-1.67425	2.66699e-12	16.5406	13.0732	19.5304	29.8714	69.8496	58.5307	56.28	76.8887
WBGene00000819	csp-1	0.747256	3.86339e-12	726.868	740.377	814.489	613.679	473.916	428.473	412.267	407.203
WBGene00016111	C25H3.1	1.15755	1.74556e-11	166.945	167.258	211.816	136.782	71.8169	77.6041	81.7043	71.8819
WBGene00019372	K03H9.3	0.811035	5.09441e-11	270.004	251.061	269.729	217.01	145.975	151.882	136.171	137.742
WBGene00236806	D2024.18	1.33951	9.05352e-11	513.142	493.174	597.537	349.296	174.446	215.103	221.386	154.868
WBGene00007230	C01G10.1	1.03371	1.36384e-10	46.0083	43.8425	50.1529	42.2128	22.9656	24.2032	23.4022	18.5355
WBGene00194650	C36A4.14	0.594487	2.91224e-10	1533.97	1511.32	1722.82	1417.01	1073.12	1047.07	943.61	1027.3
WBGene00016075	C24H12.6	0.790414	3.12819e-10	429.022	454.96	538.804	414.032	267.442	269.896	247.961	271.692
WBGene00010138	anoh-1	1.38791	3.32948e-10	52.7517	47.9278	68.2485	41.9488	22.9142	23.8199	20.5572	13.4682
WBGene00015041	cyp-34A6	1.69774	3.73978e-10	44.7022	33.0879	39.0017	31.4195	8.95151	13.5199	9.86231	12.615
WBGene00045366	Y17D7C.3	0.527051	6.93556e-10	5318.34	4943.85	5754.62	4842.26	3716.53	3717.78	3516.65	3516.71
WBGene00013795	nhr-229	0.702285	1.13578e-09	1521.43	1454.07	1679.79	1258.45	993.212	977.956	775.289	884.844
WBGene00045410	E01G4.7	0.586573	1.83636e-09	3113.39	3010.51	3226.29	2740.04	2165.9	2136.51	1759.41	1985.81
WBGene00220258	C50C3.19	0.680347	2.40674e-09	2310.77	2083.09	2381.69	1814.85	1323.89	1365.81	1202.5	1448.62
WBGene00011721	T11G6.7	0.803938	3.37143e-09	379.535	346.607	433.399	328.836	207.533	221.378	200.371	217.131
WBGene00235355	ZK250.15	1.52817	3.68969e-09	97.2395	117.417	125.099	68.011	45.7336	37.681	31.5363	26.3535
WBGene00012358	W09D6.5	1.15594	3.87349e-09	184.095	128.273	224.374	150.375	81.2224	62.6385	89.5574	71.9509
WBGene00022890	fbxa-224	0.748431	3.87349e-09	294.234	320.705	296.255	261.461	172.091	177.096	156.498	188.848
WBGene00008243	C50H2.7	0.932807	4.57311e-09	448.79	437.535	405.805	396.581	237.483	275.947	173.52	201.522
WBGene00012130	slc-17.4	1.28662	5.4847e-09	50.9622	51.7161	56.9974	44.5206	19.2166	29.1139	16.4404	19.0975
WBGene00019133	F59H6.2	0.608857	1.78339e-08	367.57	363.028	431.016	333.947	250.697	242.127	252.749	232.324
WBGene00008949	F19B6.3	0.772929	1.84916e-08	255.868	228.8	241.436	208.777	144.47	155.054	128.756	118.645
WBTransposon00000086	WBTransposon00000086	0.732241	2.50028e-08	346.949	348.551	427.874	315.426	230.748	230.636	173.763	229.027
WBGene00022413	Y102A11A.3	0.879021	2.90356e-08	38.0228	39.8142	54.9733	42.6856	26.8544	22.2488	23.8325	22.3687
WBGene00020318	T07F8.1	1.52193	2.99713e-08	26.7008	26.2798	41.537	22.3079	10.0352	12.3418	9.5231	8.5198
WBGene00021987	fbxa-40	0.665357	2.99713e-08	342.322	336.651	406.078	316.125	231.921	231.172	199.037	218.694
WBGene00011696	eea-1	0.610123	4.06505e-08	151.357	143.453	177.643	148.22	105.344	103.862	103.555	93.4264
WBGene00023036	F39E9.10	0.662088	5.17363e-08	3627.91	3190.7	3579.78	2897.59	2494.89	2192.95	1865.73	1846.86
WBGene00012159	VY10G11R.1	0.748252	5.86709e-08	568.471	558.535	740.555	496.4	338.496	390.394	316.052	356.752
WBGene00021447	Y39A3CR.8	0.880122	1.00133e-07	223.411	231.459	239.701	193.975	139.32	130.459	109.103	104.077
WBGene00018322	F41H10.12	0.761911	1.16488e-07	485.746	492.237	685.148	549.774	377.815	314.023	292.243	320.462
WBGene00021676	Y48G1C.1	-0.663119	1.30374e-07	250.633	229.984	206.938	277.571	349.318	381.243	368.853	435.398
WBGene00010102	F55C9.5	0.849932	1.70508e-07	498.229	412.795	493.154	451.975	294.311	252.53	233.062	248.825
WBGene00012227	W03H9.1	0.722165	2.06877e-07	158.531	132.712	140.838	118.91	91.8699	85.8573	84.7482	70.7769
WBGene00001650	gon-1	0.965933	2.31653e-07	20.1006	20.7338	18.553	15.3816	10.8581	9.5054	8.14474	9.5287
WBGene00013547	Y75B8A.10	0.72862	2.31653e-07	345.284	339.757	395.218	293.77	203.481	233.079	186.571	202.038
WBGene00015817	C16A11.4	-0.635057	2.31653e-07	224.325	230.717	180.768	237.53	319.378	332.217	324.986	384.417
WBGene00194667	Y105C5A.1271	0.606861	2.31653e-07	718.102	712.352	721.627	618.715	465.858	492.409	446.092	412.272
WBGene00000820	csp-2	0.686875	2.57957e-07	97.1905	102.782	111.934	90.9217	66.3503	61.17	61.1381	60.5454
WBGene00020464	T12E12.3	-0.567141	2.57957e-07	281.01	269.791	237.341	303.671	377.748	405.038	384.831	453.586
WBGene00001977	hmg-12	-0.630363	3.61967e-07	377.414	336.492	302.18	360.655	460.698	548.114	522.017	601.239
WBGene00007179	B0457.4	0.761127	4.00965e-07	331.695	253.274	254.653	248.331	169.845	164.507	144.56	160.287
WBGene00017977	F32B5.3	1.07394	4.85938e-07	91.8822	103.485	113.4	97.7256	49.5689	64.8706	35.7586	44.3249
WBGene00021302	Y32G9A.3	0.902808	4.97558e-07	166.652	189.939	201.594	141.549	84.1932	101.902	77.8827	106.303
WBGene00002221	klp-10	-0.710131	5.86838e-07	73.4843	63.3918	65.2211	83.8375	108.89	115.868	112.6	133.482
WBGene00017533	fbxa-178	0.71604	5.86838e-07	194.581	213.323	207.646	180.751	136.144	121.022	109.344	117.491
WBGene00015614	C08G5.1	1.23529	1.06383e-06	21.7486	19.834	25.9693	21.6066	8.33115	9.96152	10.9289	8.52399
WBGene00000549	cls-2	-0.463792	1.13803e-06	463.126	445.575	398.682	468.527	591.415	610.713	581.314	667.682
WBGene00014309	F07H5.5	0.798962	1.6166e-06	145.783	131.328	206.631	137.122	88.9906	90.1381	85.4082	89.7249
WBGene00004737	scc-1	-0.556352	1.72663e-06	273.823	276.282	227.129	284.535	360.531	372.673	387.719	443.116
WBGene00022307	Y77E11A.2	0.834674	1.8435e-06	265.291	225.039	239.374	172.12	143.241	140.854	122.641	97.7606
WBGene00002036	hum-2	-0.52813	2.00206e-06	115.956	126.26	101.08	133.434	161.22	174.885	171.8	182.137
WBGene00004094	ppw-2	-0.558323	2.35312e-06	139.69	131.825	125.873	153.595	182.462	207.52	196.917	226.902
WBGene00007578	C14B1.7	0.435378	2.82382e-06	430.678	395.492	432.439	387.717	306.075	324.868	293.42	292
WBGene00018325	F42A6.3	0.882269	3.0335e-06	55.7426	60.4212	64.8456	56.4643	35.2495	31.0688	38.0748	24.8621
WBGene00001529	gcy-2	1.57705	3.62435e-06	12.9684	12.5926	13.2004	11.9031	5.90452	3.53	2.47201	4.98077
WBGene00013352	lon-8	-0.630523	3.62435e-06	221.731	223.692	251.387	234.775	344.721	379.06	361.808	356.452
WBGene00014156	ZK930.6	0.784147	3.62435e-06	205.828	239.924	272.817	197.351	133.716	147.12	112.788	135.484
WBGene00189930	Y26G10.5	0.712774	3.62435e-06	1226.58	983.104	1189.91	987.47	734.129	709.289	573.086	649.24
WBGene00044209	Y32F6A.6	0.564795	4.10379e-06	395.324	368.907	456.301	415.948	292.743	269.857	254.708	287.841
WBGene00007218	C01A2.6	0.649541	4.89253e-06	610.592	475.426	647.67	490.119	398.396	328.087	320.144	363.73
WBGene00009846	F48F5.2	1.57078	5.18889e-06	8.22994	9.64487	8.66606	8.25437	3.0149	3.28304	2.20891	3.19954
WBGene00018572	lin-42	0.788241	5.18889e-06	39.2868	34.8312	42.4239	37.3732	22.6832	20.2254	22.9819	22.665
WBGene00004798	sip-1	0.881638	5.21504e-06	204.07	172.043	209.7	178.026	110.98	92.5798	119.94	89.333
WBGene00020902	jmjc-1	-0.435392	5.33416e-06	276.061	242.83	276.401	267.736	368.098	341.283	363.231	363.236
WBGene00012896	snrp-200	-0.437396	5.68908e-06	183.194	180.555	159.355	188.365	256.479	244.236	240.22	224.546
WBGene00000020	abt-2	1.72892	5.70645e-06	5.40807	4.27436	10.4402	5.74795	1.98116	2.03045	2.48832	1.29384
WBGene00206536	C14A6.16	0.790056	7.10515e-06	81.9492	82.9756	125.349	89.228	65.2951	53.6564	45.3149	54.7436
WBGene00009149	F26D2.10	1.52821	7.83405e-06	10.9459	11.5351	11.4794	8.78373	2.8631	3.16006	4.24148	4.17112
WBGene00011716	T11F9.19	1.00135	8.03417e-06	216.323	186.806	189.611	137.387	95.7559	110.406	87.9743	69.4839
WBGene00021737	Y50D4A.3	3.19434	9.48775e-06	14.7768	11.6791	11.5021	8.67898	1.15429	2.95753	0.48326	0.753835
WBGene00021375	Y37E11B.2	0.50162	9.49712e-06	3614.38	3254.18	3669.11	2812.79	2546.58	2493.65	2240.23	2143.18
WBGene00006803	unc-70	0.780162	9.56e-06	24.3357	20.3723	35.0313	27.443	15.2979	16.6584	14.3305	15.985
WBGene00021019	W04B5.2	0.491303	9.84038e-06	2417.3	2211.8	2873.35	2153.01	1794.53	1774.66	1603.86	1690.16
WBGene00006975	zfp-1	0.408398	1.12064e-05	570.889	537.531	620.265	534.731	447.454	440.641	406.751	409.538
WBGene00010260	ddx-17	-0.621528	1.42411e-05	67.5314	62.7513	59.915	65.1704	93.6176	87.2527	99.9519	111.198
WBGene00021018	W04B5.1	0.668752	1.42411e-05	3375.93	2895.84	3337.45	2187.8	2064.16	2073.02	1799.75	1478.94
WBGene00013638	Y105C5A.14	0.488299	1.48294e-05	1279.27	1211.39	1429.44	1061.71	892.76	944.343	849.05	858
WBGene00012388	Y6B3B.3	0.857779	1.52901e-05	42.6593	52.0536	46.0889	39.9627	30.3126	28.775	18.5161	22.5548
WBGene00010507	K02E2.6	0.43917	1.61264e-05	7183.05	6760.73	7810.93	6164.12	5506.35	5315.43	4834.04	4925.98
WBGene00004467	rpn-11	-0.630121	1.77201e-05	170.283	158.651	135.45	186.522	228.375	275.497	256.43	256.726
WBGene00010735	frpr-15	0.716263	1.98944e-05	147.734	110.725	124.45	113.894	85.1264	73.3778	67.9744	74.3703
WBGene00019568	K09D9.11	0.919542	1.98944e-05	34.9318	40.2942	43.2448	34.4278	19.7463	22.8074	15.4843	22.3117
WBGene00004458	rpn-1	-0.58604	2.02036e-05	85.7696	73.0518	60.9934	86.0301	112.078	118.332	113.661	118.029
WBGene00004455	rpl-42	0.932025	2.06293e-05	176.14	159.84	190.359	134.052	92.4078	87.3081	77.3757	84.8657
WBGene00004044	plk-3	0.452988	2.15273e-05	315.809	309.078	310.435	285.335	222.56	213.745	210.126	241.999
WBGene00004855	sma-1	0.832569	2.38674e-05	12.182	8.16943	13.5272	12.3798	5.33112	6.84541	6.97805	6.7231
WBGene00002228	klp-18	-0.587931	2.52019e-05	96.8783	102.4	89.899	115.192	137.692	151.709	139.52	181.533
WBGene00012201	W02B12.1	0.548302	2.59699e-05	351.274	327.701	422.037	329.99	270.2	242.961	238.519	224.737
WBGene00004952	spd-1	-0.48479	2.82378e-05	184.043	191.022	194.406	208.938	248.552	285.456	274.147	284.592
WBGene00019194	H12I13.6	0.716478	2.83518e-05	609.921	656.668	625.723	527.474	389.032	356.226	331.087	385.263
WBGene00021007	W03F11.4	1.18135	3.37531e-05	14.6993	12.5473	13.1668	10.5929	5.66082	6.20179	5.06686	5.35417
WBGene00017731	F23C8.1	0.686002	3.64324e-05	148.196	166.323	164.926	140.25	101.023	104.209	76.3501	102.39
WBGene00008154	C47E12.11	1.36001	3.79816e-05	37.1459	46.1354	39.9711	27.6442	15.5031	15.8889	13.5713	13.3462
WBGene00003218	mep-1	-0.502142	3.88973e-05	176.179	169.223	127.441	171.201	226.106	221.741	230.591	236.261
WBGene00013069	Y51A2B.5	1.30267	3.88973e-05	71.4175	70.5577	90.8692	67.175	19.7582	32.3998	37.5001	30.1083
WBGene00002219	klp-7	-0.402984	3.99689e-05	549.831	552.478	464.698	546.265	697.356	694.675	741.476	664.421
WBGene00013613	Y102A5C.4	0.502491	4.02249e-05	722.264	720.202	863.149	640.319	591.554	502.659	492.72	489.258
WBGene00077437	Y59H11AR.6	0.53722	4.17062e-05	9605.97	8500.85	9522.74	7149.54	6724.71	6604.14	5551.53	5079.64
WBGene00018496	F46F5.5	0.561382	4.60793e-05	390.229	420.026	493.901	407.913	334.108	302.239	256.921	267.736
WBGene00194794	F45B8.5	-1.4867	4.84917e-05	11.8874	9.39543	11.0001	12.6669	30.8545	29.416	30.0411	36.5515
WBGene00008111	C46C2.3	0.481803	5.00575e-05	3192.05	2926.73	3538.85	2564.44	2386.49	2240.24	2137.56	1981.66
WBGene00012819	Y43F8B.9	0.628009	5.00575e-05	437.03	478.267	534.2	376.205	303.82	315.192	306.315	251.867
WBGene00000021	abt-3	0.953737	5.51396e-05	21.3796	24.4801	15.6241	17.3728	8.18979	11.1914	9.90534	11.1725
WBGene00006753	unc-14	0.520949	6.05705e-05	102.971	114.155	111.306	104.634	80.1693	71.3122	76.2473	73.8916
WBGene00006780	unc-44	1.096	6.80847e-05	2.15526	2.34224	3.78435	2.80693	1.28795	1.35666	1.378	1.16822
WBGene00010263	wago-4	-0.474897	7.16279e-05	141.037	149.698	124.018	151.465	189.743	186.675	190.283	222.055
WBGene00000787	cps-6	0.565883	7.6485e-05	396.715	333.811	407.541	334.376	255.306	289.07	223.276	225.487
WBGene00012148	inos-1	-0.643797	7.6485e-05	149.408	167.959	140.269	227.958	287.017	273.429	283.876	240.279
WBGene00016137	C26E6.1	0.806838	7.6485e-05	168.373	241.201	242.082	195.527	141.143	124.603	100.631	118.643
WBGene00016589	C42C1.11	0.61691	7.6485e-05	117.15	98.4919	120.999	95.9805	76.2599	73.4679	61.3004	69.4755
WBGene00019303	K02D10.3	0.547312	7.6485e-05	1341.64	1245.88	1552.78	1231.09	966.141	817.165	835.073	1034.64
WBGene00012241	W04A8.6	0.63962	7.81407e-05	133.323	115.217	164.788	122.434	89.4963	81.7532	79.0104	90.8478
WBGene00022730	ZK402.3	0.725518	7.81407e-05	474.298	404.661	422.037	406.351	298.24	303.523	232.261	204.306
WBGene00010621	egg-6	-0.556105	8.1166e-05	135.673	118.275	113.026	148.603	164.3	206.419	172.937	216.832
WBGene00012999	rpoa-1	-0.576575	8.1166e-05	42.763	39.1716	30.8045	43.3167	52.4193	57.3051	62.3025	61.9057
WBGene00012172	W01B6.5	0.877318	8.21801e-05	55.9623	57.2052	53.9255	50.8563	32.6989	36.0513	24.061	26.5316
WBGene00219317	F31E3.12	1.51611	9.52007e-05	89.9947	101.613	75.2469	68.37	25.6091	26.2463	37.5257	26.4806
WBGene00219755	linc-17	0.64664	9.52007e-05	693.809	748.443	887.55	553.551	464.825	465.757	477.826	420.111
WBGene00010785	top-2	-0.479261	9.52429e-05	95.2087	97.2989	77.3734	88.3306	112.838	125.922	122.514	137.839
WBGene00044386	C27A2.7	0.662166	9.52429e-05	239.949	244.033	290.936	223.653	165.179	138.072	149.099	172.139
WBGene00001862	him-3	-0.687937	9.6219e-05	82.0007	90.0617	72.6279	89.689	130.814	124.648	130.257	155.623
WBGene00021192	Y14H12B.2	-0.526062	9.77193e-05	196.028	161.187	158.376	181.648	246.309	242.867	234.588	279.786
WBGene00004459	rpn-2	-0.500348	0.000102313	92.9021	84.7233	77.9953	95.8286	117.571	121.577	123.608	136.004
WBGene00018394	F43E2.6	0.571799	0.000106249	448.225	376.344	391.95	403.933	340.359	262.034	262.031	228.6
WBGene00000821	csp-3	0.633098	0.000106888	260.545	279.164	280.741	224.323	170.825	211.426	148.491	143.233
WBGene00016183	C28F5.1	0.811292	0.000108965	246.402	219.092	272.515	184.109	105.4	149.942	136.992	126.366
WBGene00009630	F42E8.1	0.480722	0.000109236	538.849	544.941	583.264	517.737	430.991	411.07	346.204	377.087
WBGene00017482	set-9	-0.552304	0.000111099	57.9811	69.8222	48.7949	71.945	85.3329	92.4269	99.7531	89.8783
WBGene00268190	Y50D4B.10	1.41335	0.000124764	58.9358	90.7103	107.351	98.3012	26.7746	33.7733	39.6647	33.6265
WBGene00006504	kcc-1	1.30989	0.000141883	8.62105	10.4336	10.1464	6.78342	3.39874	2.56665	4.19391	3.97196
WBGene00000247	bec-1	-0.859449	0.000145008	32.6104	38.2932	36.9875	46.111	81.6615	72.2806	60.0893	71.5118
WBGene00000543	clp-2	0.451244	0.000145008	222.737	212.625	228.685	198.413	161.658	174.538	149.567	144.459
WBGene00004165	pqn-84	1.39369	0.000145008	31.8411	38.1551	33.4563	24.5244	17.0499	13.2803	10.85	8.01704
WBGene00011326	T01D3.1	0.955534	0.000154755	6.5748	9.14202	8.92325	6.07851	3.23373	3.97703	4.4	4.01253
WBGene00012472	Y17G7B.21	-0.768979	0.000160104	57.073	50.4156	35.8817	51.375	71.8896	95.3821	81.1935	85.5274
WBGene00002100	ins-17	0.491574	0.000160381	682.248	726.642	755.855	587.842	511.005	462.855	485.701	487.055
WBGene00015797	C15F1.8	0.498294	0.000160381	368.247	368.664	394.618	321.947	280.505	266.602	220.089	258.595
WBGene00009374	F34D10.4	-0.434117	0.000163146	167.576	183.691	157.375	186.418	219.223	240.629	233.195	249.572
WBGene00020642	T20H9.6	0.930813	0.000163594	27.9937	37.2444	25.6452	27.3435	13.6307	19.6848	14.2667	14.7689
WBGene00019529	K08D10.5	1.31813	0.000168714	20.6278	21.7381	20.9969	23.2829	8.21786	13.1014	5.7342	8.34844
WBGene00013700	Y106G6D.3	3.09794	0.00018858	9.29241	9.96743	6.75619	3.16959	0.440712	0.451678	1.10706	1.15127
WBGene00017310	F09G2.1	0.552735	0.000197221	92.0771	80.1811	103.678	78.8839	64.6541	57.9453	58.4404	59.1839
WBGene00017264	F08F3.8	0.44704	0.000200283	1276.5	1256.62	1420.08	1080.44	1019.54	950.121	817.996	899.42
WBGene00013247	Y57A10A.2	0.595052	0.000216594	157.166	145.514	155.407	131.389	98.9881	104.507	102.858	82.9499
WBGene00001601	glh-4	-0.594888	0.000220939	53.6338	40.8675	46.7477	48.519	62.4806	70.3731	66.4226	86.065
WBGene00013729	Y111B2A.3	-0.454866	0.0002477	263.939	239.368	203.147	251.256	291.531	337.831	321.5	362.825
WBGene00011562	sas-7	-0.458649	0.000253427	109.367	105.311	85.4527	106.659	134.496	144.656	146.445	135.594
WBGene00022315	Y81B9A.1	-0.485529	0.000253427	156.554	141.816	189.917	149.271	222.137	216.476	218.989	229.077
WBGene00002915	let-805	0.930697	0.0002651	6.33274	5.21374	7.34133	4.54377	2.92001	2.87295	3.76531	2.55535
WBGene00013056	Y50E8A.14	0.660421	0.0002651	63.1062	57.4243	80.7167	48.6634	47.9659	35.1743	40.5094	33.7556
WBGene00077712	nipi-4	-0.657745	0.0002651	58.607	59.1203	47.8814	56.9109	98.3086	82.3879	86.6039	85.6035
WBGene00009510	F37D6.4	0.902375	0.000296357	132.611	87.5639	105.936	114.409	75.7906	58.2573	46.663	56.0478
WBGene00016440	gipc-1	1.35427	0.000309394	32.5672	25.74	25.6644	26.908	9.76565	9.29373	13.4337	10.4776
WBGene00001325	eor-2	0.922799	0.000313946	26.2729	20.4408	20.0572	21.0291	12.8109	12.2916	11.1834	10.1465
WBGene00022311	Y77E11A.8	1.12014	0.0003143	69.6937	56.9509	66.1311	44.1012	38.432	28.9383	24.956	16.9033
WBGene00011733	T12D8.5	0.615731	0.000314381	265.26	219.569	226.222	218.639	151.136	164.654	152.459	137.562
WBGene00007735	C25G4.8	1.17731	0.00032677	31.49	49.7774	50.217	34.1762	24.3935	19.2861	13.4224	16.3859
WBGene00009961	cutl-7	1.06229	0.000337463	37.4996	29.6385	39.611	26.1084	17.8521	15.8889	18.095	11.3519
WBGene00000197	aars-2	-0.441312	0.000349623	154.407	144.408	129.455	137.329	178.405	174.555	195.194	217.798
WBGene00008107	aspm-1	-0.478454	0.000362563	96.0904	98.5469	75.1341	107.823	126.059	133.947	133.466	136.248
WBGene00003992	pgl-1	-0.493789	0.00038163	128.709	130.071	109.01	136.915	164.396	164.141	175.344	208.334
WBGene00000405	cdk-1	-0.508828	0.000399583	355.387	385.216	303.867	410.387	467.895	489.901	495.654	623.026
WBGene00007920	C34C12.1	0.544595	0.000399583	295.405	270.89	322.997	230.606	206.037	187.303	210.046	161.164
WBGene00219748	linc-46	0.662791	0.000408242	262.176	272.652	246.801	219.074	187.168	173.045	136.994	135.911
WBGene00206377	F44E5.15	0.605154	0.000409058	189.438	169.501	211.018	157.754	120.245	109.454	109.958	132.776
WBGene00019912	R06B10.1	1.3856	0.000411792	7.42231	8.06624	9.75868	6.44436	3.08016	3.78816	2.23523	2.9503
WBGene00002226	klp-16	-0.453821	0.000415286	229.489	230.934	194.462	256.255	275.691	316.763	319.63	340.6
WBGene00022812	uvs-1	0.636287	0.000424721	115.486	123.492	107.872	102.924	84.3486	82.2868	69.4944	54.7912
WBGene00008848	inft-2	-0.491504	0.000434588	191.949	173.982	152.865	212.424	234.869	245.225	244.4	305.767
WBGene00008937	srt-43	0.38849	0.000435939	592.312	617.366	589.093	545.341	451.456	440.017	425.355	468.737
WBGene00017725	F22H10.1	0.459203	0.000457371	573.306	532.276	571.744	538.093	455.832	408.901	335.686	410.348
WBGene00012452	Y17D7B.4	0.39175	0.000460342	4630.7	4682.38	5746.33	4359.98	3924.18	3702.59	3642.47	3522.85
WBGene00016178	mesp-1	-0.60834	0.000465391	312.691	249.872	209.26	340.49	447.36	369.144	420.69	471.948
WBGene00007013	mdt-8	0.526133	0.000482562	280.127	213.203	244.07	229.706	177.579	171.799	170.483	150.463
WBGene00022334	Y82E9BR.1	0.458955	0.000529358	257.213	249.685	222.878	201.277	174.725	171.892	155.469	172.449
WBGene00016981	rpn-13	-0.643779	0.000535867	55.3618	66.3401	56.3524	57.7585	94.2694	92.9691	94.8206	87.5071
WBGene00002253	lbp-1	1.04295	0.000563272	78.0981	75.2759	63.9842	101.712	31.6193	40.1834	40.2431	44.6032
WBGene00022592	klu-2	0.666233	0.000563272	91.702	86.1067	98.1296	73.1547	64.0108	53.8695	49.2404	51.3199
WBGene00001112	duo-3	0.444689	0.000600543	127.157	125.626	148.1	125.973	100.125	104.28	94.0338	88.5399
WBGene00018199	F39E9.7	0.55985	0.000600543	2915.49	2676.23	2947.56	2205.65	2077.85	2107.15	1769.11	1334.15
WBGene00012773	srt-48	2.06691	0.00063673	15.262	14.0731	23.3027	14.3554	4.22237	3.46194	3.53551	4.41201
WBGene00269420	K05F6.16	0.714516	0.000651587	134.05	141.675	158.66	115.711	73.4819	94.4029	82.3268	81.784
WBGene00000123	ama-1	-0.406127	0.000654863	77.8178	70.2448	70.2468	83.8335	94.0927	107.861	99.8494	100.255
WBGene00003994	pgl-3	-0.504237	0.000658697	85.2555	86.3887	73.43	96.0867	113.216	123.099	118.498	132.709
WBGene00020177	T02H6.7	1.52884	0.000658697	33.7889	45.0659	81.6846	39.4215	19.6308	18.6821	11.741	18.3147
WBGene00002047	icp-1	-0.419796	0.000659143	258.471	249.633	193.86	233.402	300.432	315.555	304.175	331.623
WBGene00006801	unc-68	0.549499	0.000677214	11.3533	12.0431	10.568	10.1492	7.63753	8.08171	7.10108	7.28745
WBGene00015573	C07G1.7	1.07907	0.000699023	108.686	89.0838	92.1925	64.6582	53.456	41.0895	44.7602	27.9285
WBGene00004245	puf-9	-0.567853	0.000718825	33.3242	36.9922	43.4487	34.6227	58.1756	49.6859	56.6226	54.0668
WBGene00000219	asp-6	1.57222	0.00071985	22.4382	14.6502	28.7978	15.6701	7.77313	5.31102	5.42388	8.03765
WBGene00019812	R01H2.4	1.36795	0.0007203	18.292	23.4933	19.3951	14.8893	10.1213	7.26116	5.50863	6.60991
WBGene00235272	Y43B11AL.5	-0.730396	0.0007203	50.8111	46.585	40.3418	53.8219	87.0428	78.8355	83.0532	73.5904
WBTransposon00000668	WBTransposon00000668	0.429691	0.0007203	223.793	194.512	250.506	194.107	180.664	160.743	150.764	147.608
WBGene00014753	F40D4.14	1.18943	0.000786601	5.02022	5.18869	6.8789	6.11903	3.20512	1.97092	2.79109	2.26063
WBGene00013926	nep-1	0.926339	0.000805351	31.4776	26.8225	44.5567	24.5544	13.7159	18.4082	13.6723	19.8344
WBGene00007988	best-8	0.731546	0.00080992	74.3525	64.8873	69.3759	52.4517	40.112	34.7854	43.9213	36.2714
WBGene00018120	F36H12.4	-2.42782	0.000848702	7.53852	5.9582	11.5101	8.18157	37.5407	43.6047	60.7721	34.3235
WBGene00011124	sdz-27	1.50401	0.000858065	34.5036	35.4517	57.9496	35.949	12.6003	19.9578	19.1829	6.73276
WBGene00007505	pezo-1	-0.38542	0.000872203	71.5996	69.6128	59.0059	73.4804	86.1302	86.4384	90.7736	95.0261
WBGene00008110	C46C2.2	0.612635	0.000873259	80.2698	70.6638	87.6845	68.8437	48.0978	44.8536	50.7955	54.616
WBGene00002032	htp-1	-0.536583	0.00090002	309.452	264.498	208.282	318.564	366.767	390.297	371.551	473.805
WBGene00008602	oac-14	2.01104	0.000919306	10.5506	6.58328	10.7393	5.54447	2.94962	3.40089	0.617451	1.44474
WBGene00016416	C34F11.5	0.787281	0.000919306	31.8597	37.7713	50.4462	30.7355	22.6232	24.9928	17.221	21.8741
WBGene00020129	R193.3	1.22325	0.000920404	43.5852	29.1486	42.0899	35.9019	20.7772	20.5337	16.1547	8.23834
WBGene00017075	nap-1	-0.531674	0.000922103	131.713	112.166	117.075	131.674	149.659	186.836	176.883	199.096
WBGene00011400	T03F6.4	2.56618	0.00093443	13.4575	11.3961	5.87068	7.92866	0.638249	2.61652	1.06885	2.08411
WBGene00010585	K05C4.9	0.370475	0.000940512	356.177	349.266	390.135	327.736	293.415	284.155	261.059	260.691
WBGene00006381	tac-1	-0.60036	0.000945522	142.037	118.801	120.716	137.091	179.463	167.975	205.47	231.414
WBGene00007615	set-31	-0.546245	0.00100843	142.914	127.713	91.3763	142.478	172.618	175.447	182.07	210.204
WBGene00010100	F55C9.3	0.461186	0.00102025	512.412	481.228	607.488	497.238	356.242	412.966	367.558	381.654
WBGene00021001	W03F9.3	0.51404	0.00103308	603.212	651.989	728.307	505.61	472.213	499.637	374.587	393.29
WBGene00008005	C38D4.4	-0.430224	0.00104003	140.392	137.763	136	143.093	179.679	183.689	179.862	207.336
WBGene00018950	F56C9.6	-0.768282	0.00104906	49.4715	33.5149	44.1906	42.5149	63.0147	67.3308	74.0941	81.4307
WBGene00004178	prg-1	-0.355201	0.00105514	371.154	378.004	356.938	347.32	436.293	497.536	421.503	501.809
WBGene00013591	gcn-2	-0.402084	0.00107728	55.5999	52.4554	49.4365	54.2846	66.8304	68.4932	71.7203	72.9006
WBGene00018315	F41H10.2	1.06622	0.00107733	64.0956	69.6563	101.941	61.7372	38.5684	38.165	30.0672	33.8734
WBGene00010579	K05C4.2	-0.563261	0.00109487	151.063	160.04	127.593	153.484	201.672	220.907	211.752	243.204
WBGene00001829	hcp-1	-0.525688	0.00111472	96.2349	84.2781	62.4101	95.8222	106.202	114.649	128.053	139.986
WBGene00007765	C27B7.9	1.08723	0.00111472	113.917	143.572	206.84	92.2249	51.1074	79.6161	66.7581	60.0782
WBGene00016168	C27F2.6	0.783022	0.00111951	192.323	175.695	165.255	149.634	109.456	120.678	81.93	85.5625
WBGene00008399	D2005.4	-0.417944	0.0011223	83.8995	84.9352	73.0448	87.8791	105.726	106.899	113.736	115.8
WBGene00013586	Y80D3A.8	0.897419	0.0011223	14.6221	17.2069	13.8915	14.9525	8.84579	7.29693	7.04552	9.29946
WBGene00007376	C06C3.5	0.304529	0.00116184	3181.01	2990.22	3137.34	3207.9	2775.55	2420.85	2426.08	2515.24
WBGene00219707	linc-8	0.353066	0.00117704	5036.34	4599.76	5287.96	4338.32	4030.71	4023.02	3507.35	3513.88
WBGene00007672	fbxa-136	0.596462	0.00118711	101.862	91.7864	135.639	85.0098	74.1935	64.8353	81.8967	52.4519
WBGene00012845	set-24	-0.441162	0.00118711	80.2772	70.7695	74.0809	78.3168	101.04	101.753	100.053	109.021
WBGene00001483	fog-3	1.8698	0.00119127	25.4367	16.0835	16.8297	17.6682	10.1337	3.46194	4.94971	2.75751
WBGene00020832	T26C12.2	0.783108	0.00119652	104.945	101.982	131.339	105.308	63.9697	79.6103	56.4331	58.1892
WBGene00001414	fer-1	1.26579	0.00122112	4.78023	4.09299	5.67672	5.18799	1.58699	2.57525	1.88251	2.1592
WBGene00015306	C01G5.4	0.954632	0.00122112	16.5082	19.5713	23.3788	12.9309	10.2462	8.54748	7.38233	10.4263
WBGene00019370	K03H6.5	0.546111	0.00122112	175.258	191.679	202.501	180.132	98.1261	150.851	122.192	140.491
WBGene00011619	T08G3.7	1.26707	0.00126603	11.3355	11.0268	11.0946	8.89563	4.05276	3.85691	4.60545	4.72633
WBGene00004042	plk-1	-0.412865	0.00130952	142.799	131.533	125.136	154.747	179.294	189.601	178.482	194.378
WBGene00045098	VY10G11R.3	0.946874	0.00131875	259.64	295.886	350.332	238.536	196.451	152.031	130.924	115.205
WBGene00007309	C04G2.10	0.325888	0.00136428	5777.74	5454.31	6645.16	5349.81	4789.47	4682.93	4502.53	4548.44
WBGene00004755	sec-24.1	-0.48969	0.00141062	37.0234	40.8129	42.3139	44.1292	56.2816	59.008	54.3486	62.1049
WBGene00012471	Y17G7B.20	-0.498032	0.00142396	104.532	108.679	76.4094	102.636	131.826	140.358	142.365	142.371
WBGene00016800	C50C3.2	1.26866	0.0014407	4.74058	4.75556	3.34066	4.51174	1.69489	2.23336	1.62192	1.73939
WBGene00010134	F55H12.3	1.39313	0.0014512	2.48137	2.39702	3.08705	3.47102	1.18992	1.40714	0.91971	0.956434
WBTransposon00000752	WBTransposon00000752	0.905639	0.00151874	22.8335	34.7402	33.701	23.0466	14.4029	17.8689	14.9163	13.6142
WBGene00022795	ZK686.5	3.20604	0.00152768	13.1625	14.5645	6.699	6.85693	0	0.895708	2.19538	1.14152
WBGene00003813	nrf-6	1.08716	0.00155041	13.8312	21.4865	21.3608	13.2511	10.767	7.78937	7.68973	6.61802
WBGene00006817	unc-85	-0.465694	0.00160331	467.235	398.232	313.636	456.108	520.691	548.255	578.511	617.126
WBGene00007479	C09F9.2	1.17033	0.00161544	9.93533	8.61868	7.64649	5.68072	4.98787	3.79276	2.29033	3.04728
WBGene00002225	klp-15	-0.436897	0.00161969	224.659	199.875	178.393	234.631	261.24	261.337	290.024	323.621
WBGene00014199	ZK1053.4	0.595941	0.00161969	67.7565	65.7434	69.5296	53.807	46.0862	44.234	36.7517	41.5634
WBGene00018671	F52C6.14	0.971302	0.00161969	30.4231	32.7176	60.4119	29.6623	20.5315	14.9333	27.4511	14.4899
WBGene00044504	R13A1.10	0.63059	0.00161969	315.489	322.932	360.618	205.441	203.469	216.45	200.562	153.625
WBGene00020463	cec-6	-0.365537	0.00167004	178.942	170.374	178.755	181.38	207.234	241.558	216.325	248.481
WBGene00011176	R09E10.6	1.32921	0.00176454	23.6026	25.1839	28.8298	26.1282	7.05223	10.44	9.18561	13.8168
WBGene00004457	rpm-1	0.822833	0.00177028	4.95088	6.12473	5.36813	5.5601	2.92997	3.00287	3.70994	2.84689
WBGene00015369	ugt-51	1.52114	0.00177028	18.5983	13.5236	25.7463	9.6887	4.93956	8.60619	6.20405	3.54848
WBGene00020598	T20B6.2	0.917768	0.0018014	25.4793	28.3764	22.3986	23.3792	12.6883	15.7625	9.9804	14.3129
WBGene00004003	pgp-9	1.25506	0.0018612	5.60997	7.14357	9.51724	8.25332	4.13879	2.33297	3.11897	3.24351
WBGene00012204	mfn-1	0.42642	0.0018612	235.298	236.965	230.817	205.531	160.643	166.577	171.963	172.796
WBGene00012596	nhr-234	1.49628	0.0018612	16.2141	18.3073	28.293	24.6361	7.6899	11.8218	5.15117	7.03088
WBGene00019600	rga-3	-0.435946	0.00187882	162.714	153.545	124.47	172.098	185.739	212.953	195.548	236.9
WBGene00008500	F01D5.10	0.484353	0.00191646	309.998	306.075	360.763	244.418	228.275	234.612	212.618	193.469
WBTransposon00000624	WBTransposon00000624	0.613625	0.002012	73.8193	52.0238	70.1308	59.286	44.1131	40.6059	41.7253	39.2123
WBGene00012272	dhc-4	0.851466	0.00203295	7.38148	6.90566	8.28024	6.47431	4.60109	4.40803	3.68511	3.39678
WBGene00022069	eel-1	-0.357043	0.00203295	45.2807	48.4372	42.5455	52.5149	60.1935	63.4849	62.2302	57.1495
WBGene00020212	T04D1.2	0.365515	0.00214772	718.527	592.779	707.078	618.201	544.11	474.925	510.512	510.659
WBGene00003410	mrp-4	-0.469954	0.00218951	50.1872	43.1663	35.5593	44.8562	54.7221	57.0881	63.3278	65.5009
WBGene00044789	T07A9.14	-0.404065	0.00222897	293.436	306.835	264.324	285.774	349.152	399.366	372.481	401.43
WBGene00001840	hel-1	-0.458125	0.00233785	106.249	103.231	90.9285	116.34	149.632	138.157	135.45	153.477
WBGene00001538	gcy-12	1.71457	0.00235563	2.88907	3.68861	3.39319	2.70136	1.03292	1.51232	0.617782	0.77094
WBGene00015937	C17H12.12	1.5575	0.00236502	9.64229	13.7177	12.4321	8.09278	3.41455	2.18719	4.64604	4.18115
WBGene00019814	R02C2.1	0.467003	0.00239598	294.14	225.616	215.438	235.595	183.772	180.22	173.188	164.729
WBGene00021555	Y45G5AM.2	-0.410205	0.00239598	111.039	130.928	98.6675	132.994	158.262	157.032	151.219	166.877
WBGene00013450	oac-56	1.00968	0.00243807	30.5241	29.6539	22.6554	16.84	12.6671	9.95308	13.0814	12.6845
WBGene00020352	T08B6.2	0.427954	0.00256178	405.434	381.627	426.044	378.786	308.404	318.756	243.646	310.08
WBGene00021698	frl-1	-0.495556	0.00256178	44.1195	50.5625	35.2856	43.3683	53.3578	64.7647	63.25	63.6802
WBGene00020530	T15B12.1	1.18928	0.00259761	19.7336	17.1062	19.4388	13.2647	7.60804	5.19823	6.37043	10.2132
WBGene00002229	klp-19	-0.440091	0.00263626	138.667	134.743	108.413	137.961	147.867	169.901	182.451	205.431
WBGene00003902	pab-1	-0.451876	0.00263626	71.5577	66.4259	63.55	72.1368	103.317	91.8343	87.8449	93.088
WBGene00007503	C09H10.9	1.84442	0.0026584	12.9985	7.90276	20.3555	12.154	1.99171	4.76295	3.89133	3.90219
WBGene00003914	pam-1	-0.441635	0.0028198	101.624	94.0332	87.0425	115.134	117.671	136.061	140.1	149.218
WBGene00011736	T12D8.9	1.68826	0.0028198	3.76261	4.46077	6.38321	3.40297	1.24915	1.4936	1.22027	1.4956
WBGene00012866	afmd-2	0.470453	0.00284086	279.173	330.397	355.582	304.574	197.982	219.817	234.849	258.593
WBGene00014906	fbxa-109	0.610925	0.00287898	293.148	230.415	273.665	189.135	188.192	177.445	139.57	136.949
WBGene00020588	T19H12.2	-0.452538	0.00288051	302.937	291.29	272.832	314.536	352.233	374.297	408.252	481.86
WBGene00045062	Y38H8A.8	0.335477	0.0029239	1361.18	1299.74	1534.8	1207.29	1161.39	1075.97	1008.78	1031.91
WBGene00043534	W02B12.13	0.419265	0.00293443	397.462	409.062	491.891	372.402	321.814	311.336	297.285	312.462
WBGene00008658	clec-152	1.2699	0.00296155	15.4015	11.0135	21.6493	22.6054	8.76539	5.48991	6.93176	8.26863
WBGene00015143	B0336.3	-0.416133	0.00309308	74.7344	75.3622	67.3277	71.6	89.8332	101.421	96.4724	97.9655
WBGene00022531	morc-1	-0.408611	0.00310036	221.237	170.34	169.68	198.389	235.386	253.814	232.064	286.468
WBGene00011444	T04F8.6	1.20803	0.00312415	7.99336	11.9334	13.1086	9.44634	5.01257	5.43949	4.19717	3.85126
WBGene00003796	npp-10	-0.391322	0.00318776	50.848	52.1559	51.5278	56.2156	62.7224	68.5891	70.4863	75.1628
WBGene00013061	Y51A2A.5	0.75057	0.00318776	35.8554	33.4915	43.1327	36.2253	19.9115	23.0687	25.3711	19.7882
WBGene00019589	K09F6.6	-0.67015	0.0032016	22.2478	16.6248	20.9989	25.1114	37.8703	34.4083	35.9828	28.9417
WBGene00000962	dhc-1	-0.4498	0.00328911	29.8939	30.4685	30.6105	40.5598	38.3352	45.3008	51.1502	45.8535
WBGene00010271	F58G1.9	0.778618	0.00330103	66.7568	63.5302	76.2717	74.5213	36.1838	42.6467	47.7189	37.809
WBGene00022257	puf-11	-0.478035	0.00340485	116.634	113.369	84.0633	121.394	149.594	150.851	142.578	167.748
WBGene00009609	oac-27	0.94949	0.0034356	22.8968	26.4117	20.157	18.8054	13.1486	11.3701	10.6656	10.4654
WBGene00050920	Y54H5A.5	0.321716	0.00376598	2549	2422.14	2910.22	2513.66	2061.15	2002.02	2066.62	2166.86
WBGene00020695	T22F3.2	-0.502371	0.00409799	87.2138	84.9926	67.2271	84.9123	113.005	120.427	109.216	119.329
WBGene00007275	C03D6.1	0.48812	0.00413372	403.375	378.8	499.291	363.04	321.026	288.843	326.628	233.422
WBGene00007571	C14A6.7	1.1601	0.00424887	98.943	97.7518	79.1319	69.032	39.887	31.2607	35.3631	44.4366
WBGene00001832	hcp-4	-0.397763	0.0043065	128.349	118.172	99.0152	132.357	154.594	148.327	167.253	162.279
WBGene00013156	Y53F4B.9	-0.409133	0.0043065	158.747	152.01	112.213	170.374	194.593	196.896	202.541	197.538
WBGene00022739	toe-1	-0.381852	0.00448746	49.1412	56.7212	54.7253	57.2406	72.6878	70.0266	75.7413	66.775
WBGene00006876	vab-10	0.510022	0.00458416	7.77544	8.01029	9.55205	6.93719	6.26649	5.2547	5.15767	5.78991
WBGene00000115	alh-9	-0.416064	0.00462388	135.544	141.511	116.793	156.822	190.462	200.349	180.86	170.586
WBGene00003214	mel-32	-0.421912	0.00470783	159.6	142.345	122.214	147.788	170.137	193.8	192.933	209.525
WBGene00001785	gst-37	0.969393	0.00471355	61.2056	76.4636	148.718	101.14	48.5049	33.5891	63.6661	50.5123
WBGene00007948	C35A5.4	1.52131	0.00481663	9.49508	14.2588	27.0619	13.1904	5.67409	5.16913	5.27897	5.76425
WBGene00011729	set-16	-0.39938	0.00487282	36.5511	35.7011	31.3563	37.7635	42.0737	44.7498	50.6701	49.4173
WBGene00018866	nath-10	-0.458599	0.00489132	51.7797	55.3692	45.7304	58.18	65.475	69.4359	79.8018	77.0999
WBGene00006964	xrn-2	-0.444468	0.00500193	75.8797	72.2254	78.4831	94.0411	106.724	97.1648	109.323	125.245
WBGene00016799	C50C3.1	0.418337	0.00507632	233.504	248.438	262.364	197.279	178.298	180.901	171.763	169.405
WBGene00011809	T16G12.8	0.534862	0.00519532	150.443	153.877	180.158	116.961	93.362	103.045	99.495	113.417
WBGene00011550	T06G6.11	-0.703455	0.00523204	53.0914	40.9627	60.4748	44.4499	89.8077	73.9779	77.3069	77.8357
WBGene00018781	F54A3.2	-0.480984	0.00530618	50.2664	71.587	56.9581	57.6422	79.3464	82.9341	91.749	77.1114
WBGene00219319	H25P06.5	0.432437	0.00530618	356.097	307.629	359.097	390.428	271.633	253.595	241.258	282.971
WBGene00008934	F18C12.3	-0.569329	0.0053936	40.592	49.2698	45.7453	56.327	72.6749	75.963	66.8977	74.1789
WBGene00004778	ser-3	0.560367	0.00560606	88.4775	79.0116	115.792	71.0833	66.3768	51.2167	59.0928	60.788
WBGene00022628	ZC513.3	1.58079	0.00560606	8.02487	8.98536	8.16846	12.4835	1.77612	4.55078	3.71798	2.89983
WBGene00006994	zyg-9	-0.378084	0.0057657	78.9968	81.5809	66.6816	82.9273	91.3803	104.143	99.4699	109.449
WBGene00003786	npa-1	1.20974	0.00591822	6.32376	5.43271	6.15704	4.77439	2.55582	2.43231	2.44578	2.26525
WBGene00022286	rga-4	-0.422092	0.00593312	46.9802	41.6783	43.2664	49.3921	59.4169	62.2002	59.7017	62.7785
WBGene00011480	enpl-1	0.669891	0.0060338	31.3848	29.9126	40.4028	36.0657	18.0808	17.9025	24.1207	25.6175
WBGene00000636	col-60	0.722458	0.0060435	60.7028	81.1257	69.6529	61.3291	34.4428	42.8104	35.5897	50.7303
WBGene00003951	pbs-5	-0.46726	0.0060435	175.009	135.536	125.535	138.693	194.97	206.216	183.498	206.784
WBGene00003970	pek-1	0.546475	0.00621079	35.9321	35.5658	44.4369	32.5098	27.2028	26.28	25.2048	22.4252
WBGene00219660	linc-19	-0.513397	0.00621079	210.793	162.474	209.245	169.407	312.313	272.664	234.389	246.266
WBGene00007388	folt-1	0.823684	0.00629617	36.7901	51.2322	49.0395	39.9284	16.2852	23.2474	32.6292	26.5886
[truncated: 47,194 more rows]

## Sheet: S2.4. 22G-RNAs Mutant F2 vs WT
S2 Table. Supplementary data related to Figs 2, 3, S2 and S3.
[truncated: 47,536 more rows]

[truncated: 2 more sheets: S2.5. mRNA Mutant F1 vs WT, S2.6. mRNA Mutant F2 vs WT]
