# Supplementary material for: Maternal and zygotic gene regulatory effects of endogenous RNAi pathways
Source: PLoS Genet. 2019 Feb 13;15(2):e1007784. doi: 10.1371/journal.pgen.1007784 (PMC6391025; doi:10.1371/journal.pgen.1007784)
Supplement: S3 Table — (ZIP) [file pgen.1007784.s009.zip]

Archive with 3 entries (2 files):
- S3_Table.xls
- __MACOSX/
- __MACOSX/._S3_Table.xls
