# Supplementary material for: Maternal and zygotic gene regulatory effects of endogenous RNAi pathways
Source: PLoS Genet. 2019 Feb 13;15(2):e1007784. doi: 10.1371/journal.pgen.1007784 (PMC6391025; doi:10.1371/journal.pgen.1007784)
Supplement: S3 Table — (ZIP) [file pgen.1007784.s009.zip › S3_Table.xls]

## Sheet: S3.1. Embryo
S3 Table. Supplementary data related to Fig 3.
S3.1. mRNA fold change per gene in rrf-3(pk1426) vs WT and mRNA RPKM per gene, in embryos.
gene_id	gene_name	log2 fold change (MLE): group rrf3 Embryo vs N2 Embryo	Benjamini-Hochberg adjusted p-values	N2_Embryo_rep1.robustRPKM	N2_Embryo_rep2.robustRPKM	N2_Embryo_rep3.robustRPKM	rrf3_Embryo_rep1.robustRPKM	rrf3_Embryo_rep2.robustRPKM	rrf3_Embryo_rep3.robustRPKM
WBGene00008447	E01G4.5	3.28667	6.5095e-169	34.4237	37.4508	41.6347	376.299	324.495	406.759
WBGene00018199	F39E9.7	4.00047	7.77778e-166	27.1217	37.1649	31.0241	447.866	525.771	543.55
WBGene00235158	Y37E3.30	3.19865	1.19924e-154	41.3802	48.2115	38.9438	371.523	370.751	435.688
WBGene00045366	Y17D7C.3	2.74363	3.81455e-134	66.9121	78.8939	75.0325	456.376	482.799	538.36
WBGene00010100	F55C9.3	4.10589	4.17711e-133	11.9041	12.8186	11.1121	174.265	211.214	230.217
WBGene00219728	linc-16	3.37261	1.25919e-123	35.9106	41.9087	30.1754	325.844	367.627	422.075
WBTransposon00000707	WBTransposon00000707	4.14651	2.35083e-115	41.6306	63.2013	33.7645	679.755	833.314	918.591
WBGene00023036	F39E9.10	3.28434	2.26052e-105	15.2559	20.7117	14.7663	154.197	172.01	164.919
WBGene00013638	Y105C5A.14	2.49985	1.12178e-100	41.5195	42.7033	34.2094	211.116	220.267	238.007
WBGene00003242	mig-6	1.95728	2.54363e-100	20.7237	21.7253	21.5644	86.1289	83.5869	78.8232
WBGene00219755	linc-17	4.90541	1.23499e-96	5.90306	9.15116	3.96646	162.466	206.01	191.831
WBGene00269431	T16A1.10	4.16839	3.54249e-95	12.9332	22.5047	15.9972	248.252	324.107	341.639
WBGene00010102	F55C9.5	3.14004	2.66956e-91	38.6456	43.8382	30.5264	288.2	338.023	366.88
WBGene00045410	E01G4.7	2.6059	1.43776e-89	33.0239	31.0827	35.8887	180.438	195.155	233.678
WBGene00016553	mir-8199	3.74009	5.7307e-84	48.5417	54.6915	61.5058	646.246	742.344	809.683
WBGene00001828	hch-1	1.85956	3.69829e-83	44.6022	43.9858	43.8352	154.373	162.554	163.648
WBGene00219758	linc-11	3.01689	3.86742e-77	10.5691	11.3985	12.7873	78.8668	105.384	96.8421
WBGene00001824	hbl-1	2.15281	9.29556e-76	18.5404	19.7976	20.6931	76.6101	99.1769	86.633
WBGene00018547	clec-78	2.07689	7.96977e-75	3.56631	3.91074	3.63004	14.6686	16.4228	15.7156
WBGene00000652	col-76	2.16358	1.96106e-72	18.5639	19.6554	19.8786	81.4878	93.7202	84.8938
WBGene00001065	dpy-3	1.99928	2.83066e-70	36.338	40.3361	37.8998	153.841	150.144	153.591
WBGene00021019	W04B5.2	2.82398	1.26376e-68	6.60899	9.03177	7.0635	49.7939	56.2308	53.7751
WBGene00021095	mlt-8	2.05997	1.33924e-68	40.0469	42.9977	35.812	153.005	173.622	168.405
WBGene00000695	col-121	2.03268	2.48038e-68	32.4609	34.0378	30.3013	124.461	138.904	132.334
WBGene00001076	dpy-17	1.57116	1.37147e-67	585.823	641.877	575.423	1726.87	1866.77	1763.51
WBGene00012186	mlt-11	1.88168	1.43338e-67	10.4408	12.3046	10.655	38.04	44.205	40.7281
WBGene00003893	ost-1	1.81045	5.38556e-66	121.18	134.174	134.464	451.157	500.345	415.294
WBGene00002280	let-2	1.77571	1.80528e-65	33.1114	35.5119	36.6179	124.308	128.988	106.996
WBGene00008760	F13E9.11	1.8283	1.4031e-64	36.2487	33.7638	32.5836	113.37	125.304	125.761
WBGene00003738	nid-1	1.94257	1.6168e-64	14.1477	15.931	12.9076	50.3426	57.8034	56.9159
WBGene00013289	tag-273	1.81044	1.09875e-63	18.8166	19.7196	18.4814	65.5006	71.555	62.8114
WBGene00000039	acn-1	2.04475	1.11658e-63	11.1635	9.95766	10.4818	44.8185	45.7505	39.9538
WBGene00000220	atf-2	2.1565	3.12661e-63	19.5064	22.2804	19.7151	85.9445	101.22	86.509
WBGene00001072	dpy-10	1.85363	3.3846e-63	53.6504	58.837	49.7276	177.417	208.358	200.044
WBGene00000170	aqp-2	1.46408	1.08112e-62	475.481	481.495	513.152	1293.7	1372.98	1389.23
WBGene00001075	dpy-14	1.62097	1.09483e-61	555.01	594.87	520.426	1590.01	1844.1	1702.78
WBGene00001263	emb-9	1.78674	1.93841e-61	19.9842	20.7252	22.307	74.4464	78.2893	64.6687
WBGene00001064	dpy-2	2.08669	1.12029e-59	30.5695	34.4842	27.594	118.388	146.135	128.388
WBTransposon00000645	WBTransposon00000645	3.57146	1.83144e-59	2.13146	2.32994	1.5004	22.7344	27.2291	20.5594
WBGene00000149	apl-1	1.66363	2.15138e-58	50.727	51.2051	56.4009	159.854	182.828	158.923
WBGene00019477	K07C11.4	2.05478	1.33988e-57	16.7264	18.6183	15.7593	62.1291	76.5803	73.3001
WBGene00001069	dpy-7	2.06014	1.8121e-57	27.0325	36.1869	29.2971	120.72	135.209	128.819
WBGene00000100	ajm-1	1.62898	2.07913e-57	17.3107	18.3371	19.753	55.0496	61.6298	54.6413
WBGene00000473	cey-2	-1.72233	2.24289e-56	613.682	636.477	599.865	203.285	160.066	197.491
WBGene00019994	cdh-1	2.00651	2.29679e-56	2.78924	3.22984	2.87911	11.8637	12.3693	11.447
WBGene00022033	Y65B4BL.1	1.75473	3.03458e-56	35.4988	42.3402	41.2235	134.339	136.731	130.251
WBGene00219687	linc-12	3.22255	4.93602e-56	41.6214	56.7003	23.7087	350.278	353.288	426.892
WBGene00009653	F43D9.1	1.96703	8.75083e-56	8.09068	8.47973	7.71984	31.0477	34.7469	29.0768
WBGene00077772	T02G6.10	1.99927	3.44268e-55	53.0967	56.8404	54.0114	190.478	217.687	246.893
WBGene00023209	ZC513.7	1.68607	9.32473e-54	425.513	467.351	410.721	1214.61	1488.86	1490.17
WBGene00021607	Y46H3C.7	2.03694	2.02288e-53	58.833	51.7931	70.0706	218.896	238.337	284.795
WBGene00012290	W05H12.2	2.27557	3.6852e-53	15.2176	15.5918	12.3819	62.5131	70.2217	76.1432
WBGene00016422	noah-1	1.48649	5.16485e-53	71.4765	79.7092	68.7108	202.73	215.154	198.071
WBGene00000928	dao-2	1.67644	1.18744e-52	271.657	309.82	244.16	823.582	920.679	893.283
WBGene00003929	pat-2	1.81852	2.81887e-52	9.07836	9.58567	9.8694	31.8387	36.4691	32.2721
WBGene00001858	hil-7	2.11741	9.44463e-52	69.8935	81.9644	52.9463	277.8	320.167	289.506
WBGene00019426	cutl-16	2.25083	1.10498e-51	10.9713	10.168	10.1995	41.923	55.2843	52.003
WBGene00014505	T05E11.9	1.80468	2.98601e-51	171.583	199.705	152.838	546.277	674.319	609.573
WBGene00015464	C05C8.7	2.35661	3.90543e-51	6.8573	8.52773	6.32918	33.2155	42.0197	35.5396
WBGene00008779	F14B4.1	1.91933	3.96716e-51	13.349	14.6843	12.9733	47.3132	56.8575	50.7012
WBGene00001108	dsl-6	2.42999	1.60142e-50	10.4004	9.79497	9.50994	49.783	54.4036	55.9864
WBGene00002051	ifa-3	2.34045	2.49869e-50	8.75605	9.42209	6.35271	38.7867	45.2782	39.8625
WBGene00009926	noah-2	1.65275	3.15938e-50	94.5547	110.237	86.1691	284.262	324.596	305.622
WBGene00016006	fln-2	1.5133	3.1619e-50	8.79061	9.51041	9.23479	24.5741	28.0099	25.9822
WBGene00000779	cpn-3	2.07757	5.51331e-50	44.3712	53.6797	37.9575	198.962	202.595	171.152
WBGene00019855	R03H10.2	1.70945	1.0577e-49	26.8138	26.919	28.4757	85.6686	90.8629	92.3402
WBGene00006588	tnt-3	1.96066	1.16571e-49	4.80066	4.69481	5.72699	19.8578	20.2436	19.2004
WBGene00019644	cpt-4	1.91348	5.09648e-49	12.1365	12.7669	13.009	46.0437	53.1354	43.5351
WBGene00021605	Y46H3C.5	1.89379	6.47962e-49	151.764	153.032	192.959	553.983	581.913	714.225
WBGene00001006	dlg-1	1.59524	7.6939e-49	49.4225	54.1533	45.7733	135.914	164.605	150.554
WBGene00011061	wago-1	-1.77316	8.06344e-49	212.26	210.389	237.217	71.9496	52.9905	68.1864
WBGene00003516	nab-1	1.75483	1.02691e-48	18.4775	21.3788	18.9238	62.9464	73.7325	61.4358
WBGene00017657	F21C10.7	1.93713	1.80996e-48	3.97621	3.95666	4.32655	14.4067	17.9526	14.5806
WBGene00004025	phy-2	1.68772	3.09752e-48	33.4839	34.6373	33.0158	96.5256	117.836	111.28
WBGene00000277	cab-1	1.9348	4.31881e-48	10.5189	9.63986	12.0059	40.8658	41.3839	40.9199
WBGene00021415	nsy-4	1.88007	8.11664e-48	25.5412	22.3183	25.7962	83.2155	97.0763	91.1865
WBGene00001631	gly-6	2.15152	1.58956e-47	8.1532	6.86815	7.68366	28.1589	36.7552	36.1156
WBGene00011383	T02E9.5	1.72898	2.81175e-46	145.686	153.765	133.058	399.44	521.409	512.392
WBGene00010507	K02E2.6	2.89511	2.95449e-46	6.42243	9.82401	6.30829	52.6479	58.0849	55.3474
WBGene00011175	R09E10.5	1.9741	3.62558e-46	8.35378	8.27115	6.7316	29.9964	34.7966	26.9032
WBGene00001210	egl-46	2.33609	1.44581e-45	17.6069	18.1052	14.1068	66.3991	98.8683	85.9405
WBGene00019730	asns-2	2.01505	2.09799e-45	25.5849	24.4997	17.7268	99.6159	93.3742	81.0103
WBGene00013816	Y116F11A.1	2.25362	3.72953e-45	20.0157	21.6543	15.3586	89.1757	80.3029	102.027
WBGene00000066	act-4	1.33114	6.13522e-45	295.01	331.617	296.795	758.206	821.433	743.285
WBGene00000867	cyb-2.2	-1.58723	6.54165e-45	209.127	194.18	223.25	75.6388	61.4235	71.6065
WBGene00002127	inx-5	1.74775	1.02461e-44	18.5013	19.0862	18.871	57.483	67.0645	64.9534
WBGene00001475	fmi-1	1.85671	1.1017e-44	4.46571	3.65867	4.43465	14.0421	16.9259	14.5888
WBGene00077437	Y59H11AR.6	3.13465	1.27013e-44	7.50108	6.73227	9.79622	57.0488	78.9082	75.7346
WBGene00002135	inx-13	1.59462	2.27448e-44	32.082	34.5546	34.5026	95.6323	108.83	100.767
WBGene00010727	K09G1.1	2.07561	1.02441e-43	15.1336	14.8684	13.6428	52.6926	71.905	59.2516
WBGene00018418	F44E2.4	2.15137	1.33983e-43	3.62478	3.24189	3.31885	14.1711	17.0713	14.0423
WBGene00004219	ptr-4	2.05865	4.37485e-43	5.36521	5.20309	7.07235	24.7717	25.7526	23.0565
WBGene00007709	clec-87	-1.54532	1.3056e-42	4779.34	4450.27	4670.61	1708.03	1319.88	1734.85
WBGene00012255	lpr-6	1.65992	1.50989e-42	25.7123	24.533	24.9775	78.0458	82.9705	76.7541
WBGene00006742	unc-2	1.88469	3.74326e-42	3.91777	3.38091	4.45731	13.9863	16.0701	13.42
WBGene00044079	tag-241	1.87254	4.34874e-42	4.16463	3.62687	4.41866	14.5458	15.9338	14.3084
WBGene00001387	far-3	3.62107	4.64767e-42	2.21494	3.85414	3.67516	41.3761	37.8932	39.3809
WBGene00003482	mua-3	1.93092	5.08941e-42	2.14055	2.49681	2.28893	7.57174	10.037	8.7507
WBGene00005018	sqt-3	1.53263	5.34224e-42	379.856	381.203	473.943	1221.76	1266.64	1084.79
WBGene00019272	H42K12.3	1.79159	1.70704e-41	14.2094	15.7693	14.0034	47.6336	54.6009	49.7595
WBGene00001856	hil-5	-1.60284	1.81221e-41	724.262	732.753	786.464	275.33	202.811	260.724
WBGene00003231	mex-6	-1.44606	2.01575e-41	320.153	312.091	368.551	128.985	110.731	127.692
WBGene00001607	gln-6	-1.50449	3.83852e-41	400.362	404.569	366.36	148.159	118.001	146.78
WBGene00016749	C48E7.1	1.74378	4.61134e-41	31.2464	34.3661	35.7772	110.061	121.58	107.582
WBGene00013145	cutl-2	1.99304	6.44763e-41	18.1362	16.1475	15.456	57.1383	72.0657	68.9192
WBGene00006367	sym-2	1.97396	9.93183e-41	8.53255	10.1742	7.96627	31.9149	39.2765	33.2829
WBGene00000474	cey-3	-1.72903	1.01664e-40	203.294	232.898	201.893	70.8057	52.5226	69.2705
WBGene00013962	ZK287.1	2.16158	1.0296e-40	6.75184	8.70379	6.89159	30.5494	37.5645	31.433
WBGene00002248	lam-3	1.44871	1.03275e-40	19.0409	19.8775	20.9518	47.6636	56.964	58.7803
WBGene00010047	F54D1.6	2.0252	1.67676e-40	3.48519	3.76455	3.70314	16.1591	15.8048	12.5736
WBGene00010738	K10D3.4	1.48147	4.13117e-40	25.5588	22.7312	24.1865	62.5128	74.3549	65.59
WBGene00019318	K02E10.4	1.95608	7.69672e-40	9.68318	10.2781	9.05591	35.784	38.327	38.3162
WBGene00000224	atgp-1	1.49675	8.56037e-40	21.8474	23.7622	21.5531	63.6162	64.5013	61.2331
WBGene00004048	plx-2	1.72014	8.85144e-40	4.86219	4.15521	4.86484	15.1778	15.1509	15.5027
WBGene00002497	let-268	1.52505	2.42597e-39	21.9289	21.8351	19.6477	56.4865	60.2673	65.7054
WBGene00022257	puf-11	-1.79939	2.67757e-39	116.992	110.304	143.43	36.8344	29.8457	39.9265
WBGene00015356	tag-278	1.51699	4.57849e-39	14.4944	14.2502	13.7528	40.8479	43.8635	36.8883
WBGene00004510	rrf-3	-1.7209	5.30849e-39	20.1286	19.3597	23.5199	6.24775	5.79299	7.09282
WBGene00006788	unc-53	1.71899	6.35893e-39	5.47858	4.89365	5.07777	16.5736	18.4915	15.8358
WBGene00019282	mps-2	1.87788	6.87887e-39	15.4293	17.6674	16.5358	49.7744	67.2753	65.1077
WBGene00013254	tag-276	-1.66682	7.54532e-39	163.474	175.275	154.41	53.4335	44.8657	57.1435
WBGene00006584	tni-1	1.8535	2.81796e-38	36.6967	43.1916	36.7887	140.359	164.393	116.235
WBGene00002137	inx-15	1.8739	2.83932e-38	12.3512	12.3834	12.9528	47.0529	46.98	44.1088
WBGene00008851	F15B9.8	2.04445	3.2891e-38	29.6643	41.2106	28.1055	131.579	152.283	122.74
WBGene00007055	tag-196	1.33445	5.84687e-38	75.5405	74.9847	70.2537	170.478	188.62	197.602
WBGene00006780	unc-44	1.21432	6.09465e-38	16.5103	17.4169	16.6906	36.194	41.6982	39.5402
WBGene00006970	zag-1	1.81107	6.17423e-38	8.29962	9.75871	9.3714	29.7756	33.9511	32.3233
WBGene00012256	lpr-5	1.71902	7.44762e-38	15.2206	13.2425	13.5146	45.9834	50.8914	41.4344
WBGene00044294	C01B10.11	1.9178	2.58519e-37	22.6528	21.2158	17.7885	74.4957	89.4395	68.9376
WBGene00001973	hmg-3	-1.48075	4.4845e-37	108.806	106.597	101.318	40.0313	32.3351	41.1937
WBGene00017154	ugt-57	1.99932	4.4845e-37	7.51436	7.95027	8.0502	26.922	34.6051	32.387
WBGene00015061	cpna-2	1.73465	5.55319e-37	1.48508	1.28039	1.62949	4.84044	5.45019	4.35328
WBGene00009340	best-14	2.56589	6.84106e-37	4.40848	3.42552	5.939	26.1441	29.8764	25.9612
WBGene00011464	T05B9.1	-1.44584	1.02982e-36	415.056	419.368	415.746	165.017	128.212	165.868
WBGene00000786	cpr-6	1.63237	1.16251e-36	22.1356	21.3022	19.8937	62.1239	68.1104	66.0948
WBGene00000788	cpz-1	1.41354	1.9466e-36	50.421	53.6768	51.2161	128.902	138.437	146.172
WBGene00004213	ptp-1	1.777	2.08853e-36	5.11763	5.71692	6.20975	18.7808	21.0476	18.5208
WBGene00003515	myo-3	1.68166	2.92361e-36	11.58	12.507	12.4305	42.7971	43.1376	31.1666
WBGene00008440	DY3.8	-1.39639	3.0629e-36	422.282	410.726	442.303	177.439	140.307	166.978
WBGene00194667	Y105C5A.1271	3.46667	4.00398e-36	4.56106	2.682	2.49103	31.5944	37.4075	39.7376
WBGene00011838	T19C4.1	2.08591	6.37588e-36	9.15129	9.49893	8.15036	32.9513	41.1076	39.5412
WBGene00010893	cutl-9	2.10075	1.11953e-35	7.2451	6.81596	6.34395	24.67	32.1979	30.6468
WBGene00021056	W06B4.1	-1.54992	1.29164e-35	139.413	129.735	149.432	52.8274	40.0725	50.1966
WBGene00050903	Y17D7C.4	2.41629	1.33962e-35	17.7668	22.1061	12.91	77.2965	102.195	100.827
WBGene00001570	gei-13	1.68516	1.42668e-35	12.9291	11.2613	14.4907	40.8599	46.3542	37.31
WBGene00011741	T12G3.6	-1.52365	1.42668e-35	348.647	400.307	304.519	121.664	111.995	132.743
WBGene00012257	lpr-4	1.57982	1.54264e-35	23.4496	21.3518	20.2953	65.8583	67.114	61.7295
WBGene00001489	frm-2	1.59338	1.99544e-35	15.5574	14.4663	16.3234	42.7367	50.9911	46.2005
WBGene00002134	inx-12	1.38192	2.23106e-35	44.7954	43.8643	49.7724	114.855	128.582	117.399
WBGene00011283	R90.1	1.5052	3.08422e-35	18.1003	18.0384	17.2877	46.191	56.1646	49.235
WBGene00002915	let-805	1.37505	3.19419e-35	6.60746	6.88925	7.6306	17.7096	20.0149	17.0653
WBGene00001428	fkb-3	1.67755	4.12838e-35	46.2451	53.277	39.2403	129.976	156.638	156.591
WBGene00017548	F18A1.7	-1.36845	4.28379e-35	802.827	722.187	807.536	308.948	261.549	333.183
WBGene00006640	tsp-14	1.60994	4.92659e-35	13.0733	12.2147	14.5247	39.1533	41.669	40.828
WBGene00018373	F43B10.1	1.84573	5.77866e-35	3.04513	3.21613	3.03219	10.2634	12.4169	10.6768
WBGene00006452	heh-1	2.01351	6.40401e-35	20.8626	24.9084	21.5925	89.2521	96.017	85.8223
WBGene00008480	eif-2A	-1.28386	7.9753e-35	271.067	266.204	261.196	117.566	95.9009	114.555
WBGene00219707	linc-8	2.29419	7.97572e-35	9.85208	8.74095	8.34789	38.7248	48.0121	45.5275
WBGene00012276	his-74	-1.41008	9.28334e-35	339.155	338.425	311.647	126.315	110.019	136.115
WBGene00002039	hum-6	1.80184	1.08384e-34	3.36657	3.21349	3.86237	11.0578	13.8856	11.4806
WBGene00003926	pas-5	-1.49876	1.20264e-34	557.44	601.245	465.814	209.721	168.966	196.242
WBGene00001104	dsl-2	-1.57628	1.22969e-34	559.509	579.377	538.697	209.696	147.347	205.721
WBGene00010790	sodh-1	3.49414	1.80423e-34	1.38903	1.6919	1.98431	23.2268	18.8199	14.9096
WBGene00020684	T22D1.5	-1.63204	1.8177e-34	122.443	128.537	128.535	47.7121	32.9177	41.9407
WBGene00007750	syg-2	1.5024	2.37451e-34	9.28623	10.9841	9.63524	26.6267	29.767	28.1791
WBGene00011833	T19B10.5	1.81713	2.40142e-34	7.14768	7.99681	7.88263	26.9911	28.0135	26.0113
WBGene00020948	era-1	-1.41237	2.791e-34	364.761	356.311	372.959	151.307	114.25	145.629
WBGene00013969	tep-1	1.7143	4.36009e-34	3.68247	4.5112	4.13411	13.416	14.0588	12.8728
WBGene00019237	H24G06.1	1.48373	5.09051e-34	7.98067	8.76506	8.26508	22.5233	25.8581	21.4909
WBGene00007332	C05C10.5	-1.39484	6.00338e-34	352.207	343.85	389.964	150.328	117.829	145.015
WBGene00020588	T19H12.2	-1.33351	6.63307e-34	1600.2	1752.17	1538.78	687.671	557.236	696.053
WBGene00010742	K10D6.2	1.5975	7.22698e-34	21.4826	19.8954	19.8714	60.6476	64.8226	59.9763
WBGene00021834	mab-31	2.11727	8.51687e-34	5.53228	5.45143	4.98825	21.381	24.4333	23.4417
WBGene00012554	Y37D8A.16	1.76338	1.06783e-33	37.5982	30.5951	37.0309	125.741	128.277	103.924
WBGene00015903	C17E7.9	-1.58201	1.52864e-33	104.889	96.8079	103.423	36.2762	29.1467	36.663
WBGene00011011	R04D3.3	-1.74373	1.56963e-33	42.4779	45.0695	49.8935	13.9712	12.0118	15.1115
WBGene00009717	dep-1	1.62513	1.74898e-33	7.37807	7.50835	9.59986	23.3189	26.7147	25.5233
WBGene00006760	unc-23	2.23598	2.05694e-33	3.84315	4.33005	4.61593	22.3504	21.4085	16.4082
WBGene00004216	ptr-1	2.52355	2.24347e-33	1.7769	1.51504	1.83869	9.86659	10.6768	9.0455
WBGene00000942	deb-1	1.525	2.26892e-33	13.6803	14.3153	15.5756	40.918	47.6776	36.7514
WBGene00009186	trcs-1	-1.52579	2.42653e-33	347.989	327.081	373.762	134.566	97.4108	132.431
WBGene00003071	lrp-1	1.28505	4.31256e-33	7.26325	6.82987	7.71525	16.4351	19.1118	17.6104
WBGene00015095	B0261.7	-1.34791	5.69956e-33	148.867	138.005	140.056	57.0668	50.4896	60.3028
WBGene00007277	asfl-1	-1.6991	6.20676e-33	86.5325	87.6807	77.715	27.9783	21.4935	28.2353
WBGene00000469	ces-2	2.07112	7.33176e-33	24.8328	33.3631	18.6809	92.2034	115.983	113.796
WBGene00014117	clec-91	-1.4639	7.80307e-33	933.925	925.197	832.735	360.584	264.541	350.938
WBGene00000776	cpl-1	1.10012	8.60936e-33	132.436	130.951	130.371	284.628	285.698	273.787
WBGene00012481	Y18D10A.11	-1.61497	1.05046e-32	155.563	153.179	178.069	55.9519	42.7285	60.4143
WBGene00001123	dyf-7	2.24922	1.56503e-32	4.80157	4.58018	5.19212	18.8569	26.7945	23.6569
WBGene00013894	ZC434.8	-1.50536	1.72645e-32	295.634	299.495	270.455	116.195	82.4395	106.415
WBGene00017028	dex-1	1.33388	1.78325e-32	12.2662	12.9669	13.1879	32.1684	33.3915	31.2453
WBGene00021513	Y41D4B.6	2.15574	1.9752e-32	8.02027	6.26494	6.90372	30.0683	34.6302	30.0206
WBGene00003772	nlr-1	1.59209	2.21988e-32	10.9048	10.8515	11.3616	27.792	35.3156	36.7304
WBGene00004808	skr-2	-1.49693	2.30082e-32	488.45	513.842	412.281	186.141	142.038	173.179
WBGene00003230	mex-5	-1.41519	2.33129e-32	446.795	429.617	559.407	183.887	162.044	192.529
WBGene00011498	T05G5.1	1.77369	2.33129e-32	10.736	13.6832	10.9608	38.6037	42.0688	39.8534
WBGene00007580	C14B1.9	-1.76134	2.99257e-32	54.2327	47.8105	58.1478	14.1954	15.0166	18.0913
WBGene00015541	C06E7.4	1.51785	3.16955e-32	22.4754	23.7314	19.2381	58.4088	64.8158	63.9669
WBGene00017937	F30H5.3	1.52842	3.59725e-32	8.84287	7.81142	8.66419	25.6281	26.4939	20.9669
WBGene00018950	F56C9.6	-1.38884	3.68323e-32	115.286	108.222	107.91	44.8462	37.4716	44.3695
WBGene00016263	C30F12.4	-1.56561	4.66022e-32	72.3203	68.0031	69.6494	22.2151	22.467	26.3079
WBGene00004502	rpt-2	-1.20047	5.40564e-32	350.527	355.346	343.905	159.833	135.184	161.886
WBGene00017447	F14B8.5	1.91379	5.90629e-32	4.95801	5.2694	5.90236	20.2659	20.9722	19.5135
WBGene00004078	pos-1	-1.28158	5.96501e-32	1292.29	1238.53	1310.16	560.445	447.761	571.977
WBTransposon00000732	WBTransposon00000732	1.47807	6.76582e-32	3.65463	3.70096	3.62333	9.48293	9.79701	11.3036
WBGene00012274	W05B5.1	2.05562	7.09637e-32	6.53117	6.34729	6.89623	26.5323	30.9056	24.7719
WBGene00019832	osg-1	1.80924	8.16882e-32	4.04827	4.24712	4.24335	13.6639	16.1277	14.1023
WBGene00020757	ucr-2.3	-1.60989	8.28231e-32	139.844	142.815	145.082	54.3931	36.3112	49.5735
WBGene00004412	rpl-1	1.13581	1.09181e-31	310.04	351.068	302.177	717.287	691.359	707.409
WBGene00022591	cuti-1	2.37097	1.22426e-31	8.24935	8.76925	11.2444	41.642	53.3228	51.2296
WBGene00003934	pat-10	1.63758	1.58554e-31	114.579	117.036	93.0863	338.359	394.665	276.767
WBGene00002053	ifb-1	1.66969	2.00509e-31	16.6441	16.026	18.2616	56.4329	61.6907	43.9408
WBGene00011988	har-2	-1.42901	2.12982e-31	77.2585	77.0295	78.0843	30.5216	25.4352	30.4368
WBGene00001169	eef-1A.2	1.13624	2.43217e-31	357.104	413.278	344.981	817.547	821.23	812.481
WBGene00003865	oma-2	-1.53694	2.93797e-31	216.139	197.219	249.955	83.519	62.6043	82.6094
WBGene00010539	ttr-2	2.28143	3.09996e-31	10.8194	18.0595	14.1744	72.7136	70.0601	64.8719
WBGene00009306	maph-1.1	1.64138	3.1617e-31	7.36494	6.64018	7.47163	24.2545	21.9038	20.946
WBGene00012261	lpr-3	1.13539	3.27988e-31	56.8832	61.6089	57.826	129.488	132.54	125.121
WBGene00002018	hsp-16.41	1.93816	3.30909e-31	29.2008	32.7225	40.3472	141.51	145.937	104.305
WBGene00000448	pros-1	2.06473	3.32386e-31	4.81128	4.94109	4.33312	16.9397	22.556	19.3333
WBGene00018341	F42A10.5	-1.16766	3.32386e-31	177.276	170.321	183.058	79.3104	73.8234	83.1776
WBGene00019606	clec-88	-1.28623	3.9871e-31	784.284	748.802	772.764	329.707	267.071	348.858
WBGene00008666	F10G8.8	1.42248	4.14781e-31	13.1616	13.3331	12.6245	32.7221	38.6883	33.3821
WBGene00017263	F08F3.6	-1.33171	4.2545e-31	156.135	159.409	150.735	68.3061	53.7226	63.3325
WBGene00005000	spp-15	2.43863	5.69264e-31	10.3773	11.0313	8.3674	47.7352	52.7487	60.56
WBGene00020665	T22B2.1	-1.50284	9.62089e-31	81.6452	76.7267	79.5044	27.2269	23.201	33.5683
WBGene00044067	zipt-7.1	-1.63934	1.00842e-30	73.4778	66.1365	81.3917	24.3242	19.6778	27.0581
WBGene00018350	ifo-1	1.83968	1.72809e-30	4.10025	4.0921	4.72047	16.4934	16.9104	12.8227
WBGene00001680	gpb-2	1.96294	1.98126e-30	7.65452	8.68991	9.2594	30.3504	38.2659	31.016
WBGene00017134	EEED8.3	-1.39865	2.05264e-30	619.59	626.223	493.633	222.955	194.523	242.355
WBGene00001163	efn-2	2.03497	2.99812e-30	10.4895	13.0485	12.1362	41.2379	55.6895	48.7655
WBGene00019354	K03B4.2	-1.23369	3.22657e-30	207.629	206.303	219.903	91.2284	82.7786	95.6652
WBGene00004155	pqn-73	1.6019	3.36869e-30	12.1295	9.75917	13.0033	35.6754	38.6638	31.7605
WBGene00011501	rmd-1	-1.48474	3.46263e-30	224.493	218.243	199.713	86.1818	61.9825	81.5758
WBGene00016501	C37C3.9	-1.24226	3.82815e-30	189.555	186.754	189.76	88.2534	70.8518	80.3031
WBGene00008224	C50B8.1	-1.31008	4.9588e-30	272.579	289.743	254.669	100.893	106.63	121.927
WBGene00022615	ZC449.5	1.62789	5.64269e-30	9.45059	10.2962	9.53532	28.059	32.4238	29.8717
WBGene00044068	syd-9	1.50285	5.97763e-30	18.948	19.9825	15.3363	45.084	54.7927	53.7799
WBGene00018607	F48E3.8	1.81911	6.47723e-30	1.57395	1.69658	1.6178	5.42451	5.85853	5.94357
WBGene00016354	rig-6	1.59096	8.2569e-30	4.94941	4.22443	5.34049	13.7273	16.2807	13.7763
WBGene00020921	W01C8.5	1.47753	8.44865e-30	27.5221	25.4314	21.6239	61.7183	76.2412	69.6912
WBGene00011763	T14B1.1	1.82432	8.74215e-30	6.31857	7.12621	8.81329	26.3142	29.6855	22.775
WBGene00013135	rga-2	1.51926	1.06555e-29	7.95521	8.43533	7.87487	21.9747	24.57	22.931
WBGene00022180	Y71H2AM.15	1.7132	1.08093e-29	5.98733	6.0134	5.95229	19.1766	22.1197	17.5292
WBGene00006434	prdx-2	-1.2231	1.1353e-29	991.652	1075.91	934.202	471.245	378.814	435.881
WBGene00006365	syg-1	1.79368	1.22139e-29	5.26568	6.4701	5.95017	19.3892	20.7	21.0499
WBGene00015551	C06G3.5	1.4194	1.46006e-29	25.9272	30.04	25.3732	71.6055	76.3241	69.2354
WBGene00020194	T03G6.1	1.93386	1.68295e-29	12.5312	10.7743	9.0481	41.7339	44.9838	36.9898
WBGene00004086	pph-4.2	-1.30722	1.70163e-29	117.1	126.84	116.077	52.122	43.0822	50.3432
WBGene00013898	ZC443.3	1.8088	1.89903e-29	9.72078	10.0893	9.10759	33.2764	38.1053	29.7877
WBGene00006787	unc-52	1.4471	2.19104e-29	6.88906	6.86966	8.20609	20.7741	22.3475	16.771
WBGene00002263	lea-1	1.3395	2.49099e-29	24.6277	26.7053	26.8197	76.5746	58.579	62.6136
WBGene00003933	pat-9	1.2757	3.7179e-29	25.7063	24.6456	26.401	58.0888	65.9928	61.7826
WBGene00006706	ubc-9	-1.0457	3.79648e-29	538.771	538.751	514.146	259.867	241.005	270.241
WBTransposon00000759	WBTransposon00000759	-1.25731	4.06613e-29	42.6082	40.9527	47.1649	18.7658	16.0349	19.9076
WBGene00009834	lsy-27	-1.41736	4.06843e-29	319.553	338.776	298.561	128.364	96.9274	133.115
WBGene00006725	ubl-1	1.17716	4.18841e-29	247.12	289.821	241.347	596.142	592.112	570.493
WBGene00021068	W06H8.6	1.40231	4.20158e-29	9.9128	9.53764	10.4082	24.8637	28.9426	25.1261
WBGene00000455	ceh-34	1.71525	4.78188e-29	16.3167	15.3522	15.9908	46.3833	58.3817	51.7493
WBGene00006801	unc-68	1.35498	5.14531e-29	3.57191	3.35874	4.03563	9.13294	10.2699	8.65928
WBGene00016659	C45B2.2	3.1431	5.35454e-29	10.8917	7.44222	9.25647	113.022	80.6973	51.4579
WBGene00009701	egg-3	-1.48042	9.24769e-29	63.2512	58.1226	70.8249	24.141	19.8376	24.997
WBGene00004475	rps-6	1.17226	1.0223e-28	210.084	246.105	207.595	528.185	487.358	479.653
WBGene00017184	ncam-1	1.1101	1.14309e-28	33.6429	32.9399	32.2822	67.1314	74.5969	71.6678
WBGene00013321	Y57G11C.31	2.04379	1.3205e-28	9.1154	6.31721	7.38462	27.178	34.3634	32.9433
WBGene00000866	cyb-2.1	-1.57488	1.46505e-28	94.9165	94.9932	112.316	37.0291	27.2004	37.3566
WBGene00000772	cpb-3	-1.53191	1.55887e-28	64.6541	62.5094	82.549	25.5957	20.6032	26.3825
WBGene00012020	gyg-2	-1.41015	1.64154e-28	286.242	288.844	336.807	129.658	95.0354	118.612
WBGene00003927	pas-6	-1.18709	1.67041e-28	239.714	253.447	245.132	115.618	96.6912	112.058
WBGene00006476	rhgf-2	1.41993	1.68178e-28	8.6787	9.90621	10.2876	25.2138	27.9231	24.0319
WBGene00000206	asb-1	-1.33545	1.76928e-28	260.705	263.211	232.882	105.947	84.2352	109.848
WBGene00000516	cki-1	1.61453	2.10977e-28	31.9451	40.0361	33.0337	91.9354	116.773	112.038
WBGene00015298	C01F1.3	1.67712	2.17793e-28	13.633	19.1157	12.6096	45.6138	50.5802	48.3594
WBGene00011768	oac-46	1.94987	2.18156e-28	4.96499	4.4817	6.27228	19.8266	23.1221	17.8792
WBGene00006814	unc-82	1.75481	2.21894e-28	2.98546	3.03749	3.76425	10.5002	12.7505	9.778
WBGene00001647	gna-2	-1.31932	2.60561e-28	90.3234	80.0317	84.9919	32.8017	32.9561	36.6394
WBGene00009818	acbp-3	2.17977	3.45326e-28	20.2342	24.0985	12.8191	80.3141	90.2475	87.0993
WBGene00006956	wrt-10	1.28412	3.82887e-28	111.396	124.826	105.726	242.767	290.259	299.248
WBGene00022727	prkl-1	1.86806	4.71842e-28	7.47289	6.02722	6.98423	21.8172	29.328	23.7665
WBGene00007445	C08F8.3	-1.36987	4.95512e-28	110.739	111.113	109.365	45.7821	35.5023	46.991
WBGene00016918	test-1	1.66384	5.06071e-28	32.5627	35.1137	25.2633	101.523	107.628	84.8609
WBGene00015684	C10G8.8	1.88437	6.87418e-28	8.27961	8.4975	10.1995	35.8856	35.252	28.4805
WBGene00011345	dma-1	1.86578	6.8824e-28	6.13626	5.46437	6.4248	19.1047	24.572	22.1001
WBGene00001208	egl-44	1.5147	7.25346e-28	13.3363	12.4909	12.5349	32.1668	39.8813	37.5812
WBGene00003184	mei-2	-1.47903	8.19779e-28	106.029	115.078	111.265	43.5743	32.5567	43.2362
WBGene00008971	F20C5.6	1.46432	8.2491e-28	41.0062	47.5436	33.2648	107.356	120.293	108.004
WBGene00012226	W03G11.4	1.23199	8.28091e-28	29.498	30.8646	27.5754	65.2543	70.7051	70.4614
WBGene00045498	F56F4.8	-1.39182	8.31006e-28	107.792	100.272	110.071	37.9253	36.5141	46.902
WBGene00077732	szy-4	-1.7881	8.42552e-28	71.8263	65.7313	101.551	24.3498	18.8087	26.1363
WBGene00022816	fbn-1	1.21317	9.57249e-28	17.0616	19.4727	15.8638	37.012	42.0803	42.324
WBGene00017381	svh-4	1.45178	1.0751e-27	12.2901	10.2256	10.4216	28.0928	31.969	30.1497
WBGene00001604	gln-3	1.13423	1.15832e-27	85.3768	96.5033	82.3877	200.039	194.758	184.919
WBGene00018483	F45F2.11	-1.35784	1.15832e-27	130.885	119.766	134.591	54.6835	42.3192	53.4701
WBGene00006463	nduf-2.2	-1.41947	1.23122e-27	74.6924	71.0119	64.9623	29.4411	22.8958	26.5075
WBGene00001239	elo-1	-1.247	1.31653e-27	195.589	170.816	200.016	83.2143	71.983	83.6434
WBGene00017814	F26A10.2	1.66862	1.42759e-27	6.47016	6.92694	8.70156	21.3935	26.3443	22.4976
WBGene00002069	ikb-1	2.33448	1.68116e-27	3.08002	2.71668	2.69145	12.6301	16.7962	13.4171
WBGene00020104	R148.5	1.34376	1.78068e-27	27.3992	34.1666	27.291	69.6285	79.5491	75.9808
WBGene00012167	tofu-5	-1.24678	1.82378e-27	169.581	176.809	147.633	73.7386	65.521	68.9351
WBGene00009342	fasn-1	1.25488	1.82459e-27	48.9541	59.6438	47.5958	110.81	132.44	129.402
WBGene00004239	puf-3	-1.67486	1.89805e-27	73.7151	67.697	93.6751	25.5746	19.9588	28.1906
WBGene00001187	egl-19	1.84953	1.95822e-27	2.1057	1.95323	2.51415	7.38254	9.23254	7.09367
WBGene00003767	nlp-29	2.73552	2.21031e-27	9.92053	11.3729	15.7126	95.9384	92.2873	58.1576
WBGene00006652	ttx-1	2.14399	2.35707e-27	4.79728	4.57302	4.47813	17.5899	22.3385	21.2748
WBGene00008207	C49F5.3	-1.49796	2.70417e-27	108.303	94.5863	94.4752	35.0328	31.313	39.0985
WBGene00001214	ego-1	-1.61917	2.79713e-27	16.7605	16.2472	21.3536	6.32932	5.02721	6.36563
WBGene00017309	F09F9.4	1.97312	3.27627e-27	3.39792	3.3012	3.58784	11.8823	14.5836	13.93
WBGene00009304	eva-1	1.57444	3.91871e-27	13.2268	14.1267	14.5853	36.8586	46.8175	41.095
WBGene00018271	F41C3.5	1.8804	4.07312e-27	6.98027	7.70769	6.40607	22.8716	29.1265	25.4563
WBGene00021541	Y42H9B.3	-1.19288	4.08633e-27	166.161	157.266	157.65	66.4371	66.165	77.9181
WBGene00006444	shn-1	1.3414	4.11743e-27	11.3146	11.3376	12.4472	29.2325	32.6532	27.0434
WBGene00013543	Y75B8A.6	1.37728	4.67047e-27	24.9571	24.8566	23.3675	57.945	70.2503	61.8048
WBGene00010870	let-522	1.60461	5.46817e-27	19.7978	18.8662	21.3962	55.8374	66.0881	60.8097
WBGene00013585	cyp-42A1	2.03111	5.76979e-27	5.70418	4.36933	5.71255	20.5615	25.1268	19.0401
WBGene00006436	ttn-1	1.45828	7.37924e-27	1.0529	0.9722	1.28708	3.00735	3.42497	2.6733
WBGene00020896	T28D9.4	-1.58225	7.49548e-27	195.639	175.391	239.539	70.7788	56.3707	76.9974
WBGene00001686	gpd-4	-1.42729	7.87527e-27	132.205	136.564	132.097	57.1913	40.0775	51.9336
WBGene00021763	Y51F10.2	-1.35363	7.90338e-27	404.12	399.242	474.276	175.692	137.798	186.642
WBGene00006366	sym-1	1.01637	9.08695e-27	134.534	145.619	133.839	261.994	282.132	293.142
WBGene00002978	lev-11	1.40837	9.17741e-27	42.7593	46.0073	46.9499	130.802	133.523	95.8238
WBGene00003847	blmp-1	1.71413	9.20891e-27	5.16223	4.82196	5.18325	15.7249	19.3467	14.6995
WBGene00021192	Y14H12B.2	-1.35143	9.31636e-27	99.7728	105.349	104.154	45.5541	33.9481	41.8093
WBGene00077787	T05E12.10	1.92778	1.00211e-26	18.9411	16.6991	20.5712	77.6029	59.7658	77.1441
WBGene00008865	F15G9.1	2.16383	1.1486e-26	7.05588	9.05894	5.23532	33.1583	33.7389	28.1953
WBGene00009404	F35C11.5	-2.24439	1.24349e-26	25.8965	22.6042	31.3521	6.71413	4.22378	5.99912
WBGene00012113	T28B8.1	1.20209	1.24388e-26	115.082	132.482	113.699	248.396	287.051	295.18
WBGene00021721	Y49F6B.9	-1.45109	1.26973e-26	47.2061	49.869	51.6557	19.9274	16.2436	18.2838
WBGene00011328	T01D3.3	1.95181	1.28874e-26	3.09973	2.28715	3.1471	9.8565	12.1631	11.1284
WBGene00007266	C03A3.1	2.07438	1.33316e-26	5.62061	4.9705	5.60958	20.0632	24.931	23.3441
WBGene00021035	W05F2.3	-1.6014	1.34648e-26	220.283	192.26	286.924	81.6388	66.1983	82.8803
WBGene00006321	sup-12	1.50614	1.43447e-26	19.7675	21.104	17.7956	50.6704	61.912	53.7986
WBGene00189995	C06E7.88	2.60858	1.43855e-26	6.73829	6.96398	5.8213	38.5031	41.9196	38.4063
WBGene00016586	C42C1.8	-1.35036	1.45465e-26	88.4862	77.4337	91.6412	35.4115	28.9426	36.777
WBGene00003912	pal-1	-1.06112	1.7486e-26	153.518	153.641	154.933	75.986	69.9173	75.6248
WBGene00001330	eps-8	1.30475	2.0718e-26	17.4149	20.8171	19.5525	48.5215	51.6381	42.4252
WBGene00021088	W08E12.7	-1.16768	2.14415e-26	333.823	335.241	383.506	164.53	137.502	166.608
WBGene00010266	dct-18	1.18702	2.24164e-26	94.41	100.428	90.0303	208.116	233.666	206.317
WBGene00013458	Y67A10A.9	2.08046	2.31954e-26	2.72025	2.77897	3.70619	12.9711	13.8406	12.1529
WBGene00020438	T12A2.3	-1.59061	2.48255e-26	81.1193	80.2707	66.0915	23.9499	23.7437	27.8623
WBGene00010573	K04H4.2	1.41952	2.52247e-26	13.7134	12.8104	15.3464	40.9268	40.2985	30.8185
WBGene00000121	aly-2	-1.28164	2.85766e-26	942.103	999.41	806.684	397.17	321.564	411.809
WBGene00019941	pgam-5	-1.30644	3.12125e-26	303.126	300.876	271.278	125.304	97.7407	131.019
WBGene00004302	ran-1	-1.19043	3.29415e-26	1883.83	1981.68	1655.08	864.401	700.521	854.17
WBGene00194680	Y17D7C.6	4.75026	3.41313e-26	1.05525	0.771208	1.55993	26.9977	34.6976	30.4143
WBGene00013030	Y49E10.4	-1.42971	3.62857e-26	113.737	109.631	108.024	48.1277	32.9074	42.1126
WBGene00001031	dnj-13	1.06998	3.80236e-26	102.082	111.181	107.203	233.62	232.861	206.087
WBGene00011038	R05H5.3	-1.43438	4.03979e-26	2015.94	2269.03	1582.25	799.838	620.407	750.755
WBGene00019357	cpg-8	-1.08022	4.3086e-26	1035.71	1085.65	959.078	514.746	437.438	504.847
WBGene00001005	dlc-1	-1.02932	4.96615e-26	1278.37	1357.46	1187.2	631.665	585.45	655.981
WBGene00000388	cdc-25.3	-1.31662	4.98737e-26	171.542	171.684	159.926	71.7588	55.8381	74.5544
WBGene00016611	bicd-1	1.34444	5.46086e-26	12.3877	14.4106	13.0066	32.0489	37.1123	31.7479
WBGene00016735	fhod-1	1.38333	6.06485e-26	7.85912	7.09512	8.84512	19.4848	23.2257	19.4155
WBGene00001855	hil-4	-1.36805	7.61109e-26	460.161	473.422	562.062	214.68	157.684	207.276
WBGene00018304	agr-1	1.79552	7.73203e-26	3.09638	3.3374	3.41058	9.05531	12.6972	12.3822
WBGene00007624	hrde-1	-1.57977	7.83656e-26	44.9871	43.5797	51.7099	19.3686	12.2709	15.3417
WBGene00003375	mlp-1	1.67769	8.55575e-26	23.6696	25.9476	19.8471	75.9926	80.9881	64.7544
WBGene00017904	lim-8	1.62572	8.59792e-26	4.54703	3.99143	4.66707	14.37	14.6487	11.7904
WBGene00012144	T28H10.3	1.36468	8.64877e-26	23.4055	22.7739	19.3819	55.8008	59.5094	53.4465
WBGene00003952	pbs-6	-1.163	8.8891e-26	277.561	285.933	249.923	129.544	109.524	124.29
WBGene00001385	far-1	1.41528	9.4554e-26	214.892	232.864	202.727	635.817	644.461	454.059
WBGene00044082	D1086.12	2.44067	1.03041e-25	6.56981	5.64871	7.07305	25.9997	38.5943	40.383
WBGene00010353	memi-3	-1.68503	1.16845e-25	34.3463	32.5938	31.4421	10.9772	8.91898	10.7643
WBGene00002068	ify-1	-1.30265	1.18139e-25	471.444	508.905	410.264	206.726	158.059	199.044
WBGene00007170	B0393.5	1.70533	1.22607e-25	3.79092	3.76242	3.85456	10.7498	13.6389	12.7971
WBGene00003786	npa-1	1.5806	1.24039e-25	8.00229	8.13701	10.0946	28.9214	28.5056	21.0513
WBGene00022499	set-30	1.53491	1.36204e-25	12.5464	11.4078	12.1903	35.5538	38.49	30.757
WBGene00018302	F41G3.6	-1.16698	1.3686e-25	161.932	158.497	152.98	75.7755	63.1591	72.0337
WBGene00013766	prmt-1	-1.1438	1.42666e-25	623.202	593.591	570.509	287.818	231.591	289.633
WBGene00003923	pas-2	-1.37011	1.43828e-25	314.489	333.899	248.733	125.323	101.753	120.054
WBGene00016892	C53A3.2	1.66445	1.43828e-25	11.4298	10.7012	9.99715	32.8145	34.6664	34.4018
WBGene00021165	Y5H2B.3	-1.60778	1.65767e-25	93.0165	105.823	79.2061	29.078	27.317	34.8425
WBGene00006619	try-1	-1.41428	1.80827e-25	71.8361	77.133	75.9583	29.9542	24.0984	30.4349
WBGene00045418	F15B9.10	-1.37986	2.00801e-25	118.489	112.754	147.504	53.8253	44.8769	46.9345
WBGene00005007	spr-2	-1.14556	2.37447e-25	215.793	226.177	214.343	104.157	86.74	105.877
WBGene00001572	gei-15	2.04735	2.439e-25	5.38383	5.38994	5.99625	24.599	25.6656	19.048
WBGene00013799	athp-3	-1.4374	2.48708e-25	110.197	118.225	112.504	43.7959	34.3088	47.9177
WBGene00011906	hsp-12.1	2.275	2.82926e-25	14.1087	20.3576	9.62591	71.9858	76.0795	63.5751
WBGene00002138	inx-16	1.8689	2.99708e-25	10.4294	8.8567	6.74703	32.7098	34.3247	28.1104
WBGene00019870	R04E5.7	5.05024	3.33052e-25	0.688978	0.559472	0.242496	15.2331	17.3452	16.8704
WBGene00000467	cep-1	-1.37782	3.48414e-25	57.2955	50.1796	60.498	20.4183	19.4432	24.8428
WBGene00003784	nos-2	-1.22682	3.48414e-25	102.406	102.114	113.487	44.2407	41.9059	49.8055
WBGene00013477	Y69E1A.5	2.10711	3.5085e-25	11.6355	13.2019	9.76137	47.273	58.3947	42.807
WBGene00017166	aldo-2	-1.22685	3.53999e-25	820.961	827.52	838.492	408.337	292.857	361.522
WBGene00017538	ceh-49	-1.31129	3.73522e-25	118.626	125.119	104.364	47.7251	41.4005	51.2067
WBGene00006508	tns-1	1.41915	3.74065e-25	6.73197	6.82472	5.87203	17.235	19.2795	15.3968
WBGene00017601	ets-7	-1.32687	4.19745e-25	189.118	181.482	203.047	75.2271	64.9272	88.7147
WBGene00000777	cpn-1	-1.30677	4.3035e-25	90.7237	88.9371	91.8705	32.6257	37.1265	39.9936
WBGene00003924	pas-3	-1.21095	4.3035e-25	313.554	351.667	280.021	138.33	123.02	146.994
WBGene00001730	grl-21	3.52022	4.42012e-25	2.3802	4.05887	2.01059	45.4084	28.8686	21.3823
WBGene00018948	F56C9.3	-1.23291	4.47632e-25	90.1939	84.7852	98.6316	38.8917	35.1118	42.5015
WBGene00006996	zyg-11	-1.20171	5.04067e-25	89.3015	80.7058	100.196	40.9849	35.6235	40.9346
WBGene00021596	spsb-2	-1.27977	5.04067e-25	104.619	113.691	106.642	46.3794	39.1203	48.417
WBGene00004467	rpn-11	-1.09074	5.08605e-25	400.154	420.775	403.096	207.337	168.628	198.869
WBGene00045379	C45B11.6	2.38381	5.10354e-25	3.6486	3.93137	4.00071	14.4939	23.7151	22.127
WBGene00001599	glh-2	-1.67093	5.29386e-25	20.1105	18.1089	25.4044	6.5721	5.92668	7.51514
WBGene00006538	tbb-4	1.68642	6.02394e-25	10.5836	12.8081	8.57962	32.4149	36.1843	33.9286
WBGene00012184	mnr-1	1.70966	6.30002e-25	7.94889	7.15635	6.38612	21.832	25.5732	22.908
WBGene00009270	F30F8.1	-1.38651	7.22129e-25	47.1956	45.9891	50.1756	21.1766	15.3299	18.4018
WBGene00015752	C14B9.2	1.05932	7.50641e-25	77.2116	80.8671	71.4365	147.427	166.048	164.662
WBGene00008205	sams-1	1.40114	8.79005e-25	17.0327	18.7997	18.2485	48.8445	53.3146	40.5247
WBGene00011276	aakg-5	-1.30601	1.03976e-24	34.7151	32.5603	37.508	14.2374	13.3252	14.8577
WBGene00017984	F32D1.5	-1.07124	1.09244e-24	1122.13	1190.75	991.093	544.262	479.704	548.461
WBGene00009678	magu-4	1.50778	1.15227e-24	6.79756	6.19047	6.84211	16.5241	20.7297	19.1721
WBGene00000067	act-5	1.55096	1.37279e-24	26.0622	28.6479	28.0224	89.8225	89.6522	62.7554
WBGene00008735	F13D2.1	2.00375	1.73989e-24	1.29116	1.29367	1.38532	5.30821	5.31811	5.30065
WBGene00012916	Y46G5A.28	-1.39004	1.85429e-24	140.67	133.466	116.649	53.9688	40.3609	54.9056
WBGene00012239	W04A8.4	1.38266	2.1526e-24	152.785	183.999	128.468	347.156	440.571	424.882
WBGene00016319	C32D5.12	2.51531	2.2681e-24	3.60478	3.84194	2.28376	16.3102	19.855	19.2276
WBGene00019882	R05D3.9	1.45507	2.44324e-24	12.7718	12.5051	12.6039	29.6499	35.4601	38.7504
WBGene00021043	pck-1	1.43511	2.73544e-24	25.5875	25.9005	24.6936	73.929	78.5269	53.4789
WBGene00012851	Y44A6C.2	-1.42608	2.82316e-24	136.297	146.948	112.068	51.9548	40.6964	54.5297
WBGene00011489	T05F1.2	-1.36755	3.017e-24	128.935	133.93	113.164	57.0042	39.5996	49.2008
WBGene00004773	sem-4	2.08719	3.02182e-24	2.40572	2.47243	3.41338	9.9375	13.489	11.8189
WBGene00044070	set-18	1.80084	3.04258e-24	14.1912	10.8216	17.6917	49.268	58.9667	40.8435
WBGene00012306	W06F12.2	1.43824	3.17235e-24	13.2313	15.8748	17.8429	43.9044	45.0778	38.1182
WBGene00015680	egal-1	1.41502	3.37543e-24	12.977	10.7556	12.26	30.1402	34.8507	31.1348
WBGene00012546	Y37D8A.4	-1.18066	3.94907e-24	215.749	202.959	181.115	89.744	80.181	94.8135
WBGene00011898	T21C9.13	-1.45721	3.99013e-24	203.489	167.788	251.226	82.8661	66.682	77.311
WBGene00006423	asd-2	1.26233	4.02024e-24	12.6497	12.2908	13.1638	28.3378	32.5244	30.5512
WBGene00003243	mig-10	1.20887	4.05317e-24	32.9049	32.0831	37.1388	69.0319	85.6352	81.4281
WBGene00006824	unc-95	1.91605	4.27654e-24	6.78916	8.60476	8.0405	28.4275	33.3058	26.3568
WBGene00015677	cpg-4	-1.54687	4.59357e-24	26.3719	25.0523	33.2642	9.8043	8.63488	10.5876
WBGene00007213	C01A2.1	1.58456	4.62576e-24	15.628	14.688	13.8532	39.855	44.2791	48.3866
WBGene00013728	Y111B2A.2	-1.37961	4.6893e-24	470.687	539.881	410.039	198.576	156.452	191.094
WBGene00015591	cyk-7	-1.38193	4.6893e-24	68.441	62.1639	69.0478	26.7421	22.4856	27.5137
WBGene00022203	Y73B3A.1	-1.57529	5.72885e-24	37.6823	40.8396	52.523	14.5575	12.6959	16.7647
WBGene00004750	sea-1	-1.27079	5.79501e-24	163.066	179.994	147.596	70.1746	58.2195	75.0099
WBGene00271642	R106.8	1.42101	7.25649e-24	43.6875	43.1351	43.2172	95.2329	134.327	118.515
WBGene00013127	Y52B11A.8	-1.32399	7.41281e-24	411.037	434.9	379.514	182.917	130.778	176.034
WBGene00008789	F14D7.2	-1.2677	7.44473e-24	130.185	131.455	115.895	60.072	44.7673	52.0497
WBGene00022462	Y110A7A.15	-1.51007	7.87948e-24	31.4191	29.9917	34.7046	12.8271	9.62348	11.3643
WBGene00008218	nasp-2	-1.28352	8.22917e-24	916.466	947.84	834.136	434.677	298.431	375.488
WBGene00019280	K01A2.5	1.44034	1.0003e-23	37.2845	41.354	29.4612	93.3535	104.267	95.1961
WBGene00017986	F32D1.7	-1.25118	1.03808e-23	279.683	300.048	311.035	144.17	103.616	126.588
WBGene00003567	ncx-2	1.5144	1.05775e-23	6.50109	6.68988	7.13076	19.3833	22.3798	16.2578
WBGene00019989	R09F10.8	-1.23681	1.08975e-23	114.724	113.973	120.686	47.2011	43.9914	57.1501
WBGene00002023	hsp-25	1.67822	1.17193e-23	14.3989	17.4056	14.0519	47.1331	55.5304	43.5866
WBGene00007479	C09F9.2	1.20206	1.18298e-23	12.1917	15.3569	12.7853	30.7931	32.3637	29.4951
WBGene00019615	K10B4.3	1.36185	1.19105e-23	11.8035	10.8682	11.914	26.5775	29.5514	32.8367
WBGene00009658	F43G6.5	-1.36999	1.21522e-23	75.8632	75.2748	75.4555	24.8103	27.1468	35.7361
WBGene00011561	ttr-15	2.03501	1.29424e-23	17.3363	16.8931	15.1934	78.3577	74.9433	49.1552
WBGene00017571	jmjd-3.1	1.16446	1.3486e-23	22.9374	20.182	21.4811	43.0596	51.6791	50.1282
WBGene00019327	zip-2	0.965389	1.39428e-23	122.486	126.905	112.549	229.089	240.278	237.176
WBGene00012672	Y39B6A.10	-1.38063	1.50245e-23	168.854	148.09	164.085	69.4902	49.2648	66.2437
WBGene00011760	T13H5.6	1.41755	1.57707e-23	13.7948	13.4421	12.7184	33.4754	37.4008	35.8297
WBGene00007290	C04B4.2	-1.66245	1.61336e-23	25.6677	22.8746	30.2104	8.42333	7.41862	9.08981
WBGene00022399	Y97E10AR.4	-1.42576	1.7322e-23	42.0277	38.985	45.0381	17.2115	13.3291	16.4699
WBGene00015814	oatr-1	-1.29311	1.78288e-23	63.8475	59.6692	57.9569	27.0832	21.7168	25.3491
WBGene00006375	syp-1	-1.19823	1.79493e-23	67.0331	64.6254	64.7622	29.4445	25.7626	30.4751
WBGene00018877	aman-1	1.76225	1.82843e-23	3.85455	3.26974	3.30687	10.9572	11.431	13.0753
WBGene00009202	aptf-4	-1.28902	1.90363e-23	113.026	122.762	102.976	47.0456	38.8088	52.83
WBGene00010621	egg-6	-1.53834	1.92489e-23	57.1365	53.0998	83.0623	23.5106	20.1795	22.8933
WBGene00008825	F14H3.6	-1.27486	1.96161e-23	487.455	542.865	421.712	223.148	169.057	207.953
WBGene00007925	C34C12.6	2.21892	2.27675e-23	3.27833	4.79179	3.89427	17.2406	20.1772	17.8698
WBGene00016291	C31H1.8	-1.47704	2.43168e-23	46.596	45.9329	59.5555	19.3552	15.3736	19.9764
WBGene00011791	T15H9.6	-1.45907	2.48369e-23	40.3333	44.7315	38.4136	13.7347	13.3396	17.8528
WBGene00007978	C36B1.11	-1.27979	2.58605e-23	164.607	151.905	195.127	75.1445	60.8356	74.8927
WBGene00003731	nhx-3	3.74381	2.67499e-23	0.323891	0.619952	0.488565	5.34894	5.56046	8.01021
WBGene00018532	F47B7.1	1.53608	2.77006e-23	44.9124	50.4505	41.3631	123.416	149.092	123.048
WBGene00001244	elo-6	1.88341	2.8964e-23	15.1077	10.3949	12.299	38.138	52.8378	48.9951
WBGene00003983	pes-10	-1.37743	3.09008e-23	116.184	125.483	108.7	47.3722	35.6734	51.9041
WBGene00011746	T13F2.6	-1.35488	3.32876e-23	49.899	47.4006	61.7941	22.0353	18.2254	22.0021
WBGene00185118	K02E2.11	2.508	3.33068e-23	9.70833	9.60797	10.251	48.8709	54.6883	64.7292
WBGene00021186	Y9D1A.1	1.36666	3.76782e-23	25.7296	24.1788	32.0608	64.8176	69.0924	77.668
WBGene00004420	rpl-9	1.12395	3.84125e-23	289.497	318.128	247.497	662.109	600.504	600.395
WBGene00017795	F25F8.1	2.1208	4.00408e-23	2.98934	3.07615	3.75506	13.2838	17.205	12.2022
WBGene00007762	C27B7.5	-1.33003	4.01848e-23	66.0069	67.233	62.5729	28.1128	21.8166	28.05
WBGene00022415	Y102A11A.5	1.75741	4.01848e-23	20.3237	18.6789	19.1186	62.5006	75.0905	58.9569
WBGene00007341	C05D12.4	-1.3738	4.41517e-23	124.557	126.881	103.062	47.9177	38.1589	50.8165
WBGene00004830	slo-1	1.77739	4.44716e-23	2.35272	2.89866	3.22663	10.173	10.1782	8.6546
WBGene00021658	Y48G1A.2	-1.38111	4.54468e-23	77.6	87.1946	90.7662	33.3598	30.605	34.1803
WBGene00022532	ZC155.4	-1.25531	4.58165e-23	55.5849	53.4619	54.2445	25.7836	19.9333	22.7662
WBGene00010685	aipl-1	-0.995761	4.68305e-23	172.658	181.475	170.163	91.8636	80.1219	90.9797
WBGene00022669	ZK177.1	-1.38172	4.69601e-23	120.102	110.073	129.28	44.9166	37.8053	55.3563
WBGene00021966	Y57G7A.2	-1.40527	4.90136e-23	177.854	201.006	166.119	72.9477	56.6689	76.2888
WBGene00006562	tdc-1	-1.54656	4.94334e-23	27.5468	26.2636	37.2433	10.9396	9.77647	10.4858
WBGene00015177	tmc-2	2.01199	5.26097e-23	1.7727	1.4722	1.6449	6.31174	7.12795	6.33377
WBGene00001000	dim-1	1.19539	5.63657e-23	39.7716	38.4498	38.9852	91.0437	101.05	76.2932
WBGene00000229	atp-2	-0.922034	6.02592e-23	1449.35	1361.66	1472.49	789.65	693.246	777.911
WBGene00014016	ZK632.9	-1.14085	6.27676e-23	445.31	482.824	422.671	228.279	184.568	199.866
WBGene00014946	Y70G10A.1	-1.58299	6.29211e-23	76.8766	87.7359	76.409	22.3286	26.9178	31.1215
WBGene00021730	Y49F6C.8	-1.58362	6.40585e-23	92.7947	98.926	83.2021	33.7305	24.5157	33.6343
WBGene00206389	C29F7.10	-1.55715	6.40585e-23	60.665	71.478	64.8932	22.9184	18.7509	25.3542
WBGene00016695	C45H4.14	-1.41383	6.81358e-23	82.6926	98.8049	93.1357	35.6708	31.0217	36.4062
WBGene00018392	insc-1	1.95341	7.02287e-23	3.62167	2.96026	3.97505	12.1917	15.3905	13.4225
WBGene00018101	math-27	2.04485	7.28922e-23	2.41724	1.7578	2.13331	8.20472	8.91217	9.04797
WBGene00001595	gld-1	-1.35376	7.55259e-23	168.849	150.134	210.497	72.5567	58.8188	75.8848
WBGene00012220	W03C9.2	-1.29478	7.77062e-23	56.0275	56.5186	52.7972	25.0026	19.6507	22.8122
WBGene00009813	haly-1	1.85919	7.88818e-23	3.56119	4.71255	4.59585	17.5387	15.9238	13.083
WBGene00016997	cebp-1	2.57656	7.91658e-23	2.74051	3.33807	3.26707	23.455	18.0014	14.1461
WBGene00012405	ztf-25	-1.28093	8.63141e-23	77.2918	83.8418	78.2626	33.5635	29.2955	35.7185
WBGene00044728	Y53F4B.45	2.30669	8.72508e-23	4.95471	4.95737	5.41849	30.0137	28.2797	17.5524
WBGene00016456	C35E7.4	1.62127	9.02307e-23	7.11286	5.65553	6.25869	18.8154	21.1881	18.6738
WBGene00015767	hex-2	1.38118	1.01649e-22	12.5121	11.4302	10.488	30.4199	29.9973	29.3225
WBGene00002064	iff-1	-1.28237	1.06223e-22	969.591	1041.88	777.092	404.625	324.259	417.661
WBGene00014089	ZK822.1	1.71654	1.14293e-22	3.86316	4.79869	3.83677	12.4677	14.8749	13.5654
WBGene00002065	iff-2	1.17502	1.14604e-22	156.751	188.937	137.179	363.628	361.221	364.719
WBGene00011376	gla-3	-1.48135	1.23807e-22	26.3804	24.1493	29.8013	10.713	7.99942	10.1198
WBGene00013086	arrd-2	-1.33473	1.25866e-22	153.583	160.33	139.969	62.0547	48.2872	69.7266
WBGene00022441	Y110A2AL.4	1.54386	1.25866e-22	41.8641	47.3976	30.1234	108.856	131.448	107.195
WBGene00255714	B0511.19	-1.42916	1.27769e-22	108.235	111.523	94.4752	40.1119	33.1865	43.5143
WBGene00017177	F02E8.4	-1.64365	1.2966e-22	32.3507	31.1474	36.7865	13.4163	7.94899	10.8003
WBGene00007342	C05D12.5	-1.62122	1.29715e-22	122.854	136.246	97.9398	36.6099	32.1225	47.3936
WBGene00020301	T07D1.2	1.47824	1.32139e-22	11.5026	13.0919	10.8845	30.3158	36.3516	31.9385
WBGene00019780	M60.4	2.29754	1.34239e-22	12.1354	10.1623	11.6925	71.869	59.3723	36.1972
WBGene00013278	Y57A10B.6	-1.38356	1.35114e-22	52.5136	53.5251	46.6657	19.3466	17.6	21.622
WBGene00004392	rnr-2	-1.16742	1.44799e-22	1835.62	1995.02	1552.41	843.87	693.647	859.148
WBGene00206521	T02G5.15	2.28667	1.44799e-22	17.1783	11.8569	14.8131	55.6146	74.5469	84.9295
WBGene00022262	Y73C8C.3	-1.32919	1.45231e-22	39.7294	37.0151	46.9495	15.4173	15.4823	18.3673
WBGene00019082	pup-3	-1.28068	1.53257e-22	58.1585	52.1289	60.9134	23.8995	20.9929	25.6737
WBGene00003089	ltd-1	1.48595	1.63248e-22	8.37904	7.95472	8.28357	19.9269	26.1881	22.8308
WBGene00006704	ubc-7	-1.10322	1.80368e-22	503.326	546.5	423.518	228.677	218.544	238.535
WBGene00019278	K01A2.3	1.68674	1.80368e-22	11.1602	10.664	12.9014	32.0896	39.9041	39.8831
WBGene00010868	somi-1	1.11236	1.8549e-22	31.281	33.3865	31.573	62.1906	74.7137	71.0355
WBGene00000140	anc-1	1.29215	1.87293e-22	2.64025	2.09364	3.02778	6.17031	6.31362	6.5498
WBGene00002222	klp-11	1.34968	2.12411e-22	8.94216	10.3004	7.72251	21.6568	24.6527	22.2697
WBGene00014051	spv-1	1.72216	2.12835e-22	2.56362	2.99644	2.70691	8.75979	10.2434	8.19042
WBGene00017930	F29G9.1	1.74346	2.50619e-22	10.2449	10.8511	12.6988	34.9264	36.0576	42.2031
WBGene00018965	F56D2.3	1.69073	2.59984e-22	6.89639	7.6516	6.56088	21.157	24.3888	22.4274
WBGene00019279	K01A2.4	1.97519	2.62097e-22	4.12822	3.45383	4.97538	12.565	19.6966	17.2083
WBGene00007643	marc-3	-1.32235	3.02818e-22	78.2997	67.8513	87.2526	32.4513	27.0982	33.9093
WBGene00010221	F57G12.1	0.998278	3.08642e-22	75.7714	74.1031	79.16	138.99	162.937	155.597
WBGene00019013	tofu-4	-1.56361	3.21391e-22	28.6549	29.1296	31.1665	10.8201	8.45068	10.8871
WBGene00018256	cutl-28	1.89027	3.26358e-22	3.12174	4.3132	4.0342	12.3178	15.4369	14.5626
WBGene00004352	rgs-9	-1.35703	3.30707e-22	71.6923	71.9907	69.9544	32.2478	24.3059	26.9549
WBGene00017712	F22E5.17	-1.64165	3.37392e-22	44.9763	47.1083	59.4202	15.0295	14.8687	18.7056
WBGene00004984	spn-4	-1.20472	3.68276e-22	741.17	644.059	871.592	327.33	290.831	361.106
WBGene00006876	vab-10	0.935377	3.68616e-22	16.9423	17.8663	19.2018	32.4261	36.2734	34.5818
WBGene00006552	tbx-33	-1.34047	3.6977e-22	64.8897	62.2031	67.0573	28.3309	20.8234	27.6381
WBGene00012002	T24H10.4	-1.19067	3.73971e-22	72.3068	65.9766	74.1799	32.1088	29.2788	31.7895
WBGene00003949	pbs-3	-1.21838	4.33374e-22	261.816	285.004	234.165	123.029	95.1122	117.61
WBGene00006311	sun-1	-1.34909	4.52167e-22	87.0753	85.6682	93.2392	41.1626	27.6752	35.6903
WBGene00004823	skr-17	-1.35435	4.92259e-22	74.0807	78.1802	69.8042	30.9956	26.9545	28.9381
WBGene00010351	cbd-1	-1.4076	5.17317e-22	21.0244	20.1849	26.2334	8.79822	7.30541	9.35168
WBGene00020725	cnp-3	-1.11945	5.40868e-22	87.0402	90.7958	89.0185	43.5113	35.5276	43.8576
WBGene00003497	mup-4	1.4386	5.58327e-22	5.24267	4.89579	5.65313	14.0753	16.9175	11.8189
WBGene00007109	B0035.6	-1.30566	5.65666e-22	62.4671	62.8916	70.8613	29.6568	21.2758	28.5235
WBGene00010492	meg-1	-1.24608	6.50931e-22	109.23	101.037	119.102	50.9594	37.759	50.241
WBGene00003864	oma-1	-1.38299	6.60322e-22	250.702	217.542	320.063	107.316	84.965	110.087
WBGene00018698	vha-18	-1.53477	6.64784e-22	33.1373	27.9169	35.0645	11.0268	10.0669	12.1513
WBGene00017759	sucl-2	-1.19785	6.805e-22	205.81	226.902	178.131	94.7903	77.9236	93.6112
WBGene00011049	sdz-26	-1.32879	6.86862e-22	138.427	135.719	118.666	46.3725	46.6029	63.4598
WBGene00018808	F54D10.7	-1.70076	6.96552e-22	45.5295	44.4237	38.7615	14.1171	10.7424	14.8338
WBGene00020976	oac-51	1.65373	7.18786e-22	5.01672	5.9291	5.29713	16.2377	18.4461	16.2681
WBGene00002827	let-653	1.16918	7.24461e-22	16.003	16.7146	14.6971	33.6063	35.6028	37.346
WBGene00011398	qdpr-1	1.38298	7.70053e-22	25.5344	25.7396	23.5084	60.9056	69.7018	64.2677
WBGene00002005	hsp-1	0.831325	8.00277e-22	323.62	329.805	307.277	572.637	579.442	557.223
WBGene00003633	nhr-43	2.07995	8.09904e-22	3.43652	3.86993	2.8755	13.2096	14.9348	14.7442
WBGene00003229	mex-3	-1.21425	8.16573e-22	309.859	284.704	388.309	149.352	126.272	148.095
WBGene00002085	ins-2	1.9597	8.8341e-22	15.088	11.695	11.5864	44.9327	52.1648	52.6252
WBGene00018218	F40A3.3	-1.29398	8.85998e-22	103.634	112.98	93.6173	44.8878	36.6053	45.0956
WBGene00219756	linc-68	2.75884	9.71385e-22	5.83058	8.22327	6.80452	41.8723	44.0487	54.2738
WBGene00016303	fbxc-32	-1.40643	9.81403e-22	81.5927	86.8497	65.6202	30.941	24.8838	32.5274
WBGene00022673	ZK177.8	-1.17299	1.102e-21	51.2769	47.7466	55.5973	24.5952	21.4405	22.6038
WBGene00007168	B0393.3	-1.08779	1.1038e-21	244.123	240.407	239.132	123.882	95.3694	121.32
WBGene00001571	gei-14	-1.47687	1.15043e-21	81.2783	65.427	105.16	30.8669	27.0711	32.6146
WBGene00004334	ref-1	-1.14403	1.15043e-21	77.6249	79.445	81.8829	34.3833	33.6682	40.1164
WBGene00013859	ZC247.1	1.35945	1.18314e-21	1.94006	1.97249	1.94692	5.2491	5.41916	4.3586
WBGene00044026	cisd-1	-1.20327	1.25406e-21	200.727	210.462	165.25	81.5379	83.6858	85.015
WBGene00020314	T07E3.3	-1.54397	1.26098e-21	50.5301	45.4486	51.3784	16.8468	14.5445	19.2641
WBGene00022830	ZK973.1	-1.28502	1.34402e-21	95.5647	91.3132	114.529	43.0246	34.1904	46.5562
WBGene00014113	hpo-40	-1.51385	1.37953e-21	27.5154	27.7835	37.8536	11.2981	9.38474	11.9785
WBGene00015328	C02B10.3	1.28504	1.45708e-21	21.7745	23.8973	21.3437	53.4477	60.0347	49.5839
WBGene00001412	fem-2	-1.14444	1.49979e-21	81.1932	80.2165	86.7436	40.1774	32.2325	39.9415
WBGene00003143	max-1	1.58775	1.77715e-21	3.64816	3.78259	3.94758	10.9705	12.7317	10.4673
WBGene00020098	R144.10	-1.39397	1.84247e-21	74.0047	73.0258	62.0325	28.2778	25.0166	26.2981
WBGene00017834	F26F12.3	1.00407	2.01476e-21	41.2501	46.4167	43.496	83.1637	96.0209	83.7454
WBGene00001008	dlk-1	1.53695	2.05697e-21	4.75453	4.81349	5.63966	15.8267	15.7425	12.5674
WBGene00006902	vet-6	-1.23924	2.09501e-21	190.445	193.293	184.859	87.661	62.689	90.583
WBGene00020626	T20F5.4	1.40595	2.11488e-21	25.5947	22.7545	21.6668	66.1369	68.8054	50.6546
WBGene00016996	D1005.2	1.62476	2.23536e-21	7.08312	7.96391	7.19137	21.1031	23.2467	24.0909
WBGene00012869	Y45F10A.7	2.17255	2.29613e-21	1.86105	2.8669	2.88982	11.1513	11.4657	11.5248
WBGene00000885	cyn-9	-1.26542	2.36834e-21	66.7975	62.7249	69.8626	27.6977	25.715	29.6243
WBGene00017535	atf-8	1.94716	2.38555e-21	6.70829	6.45773	5.94079	23.8882	25.2828	24.5023
WBGene00009158	F26E4.3	1.48022	2.53579e-21	9.0479	10.2968	10.1115	27.9106	28.6049	25.524
WBGene00020354	T08B6.5	-1.41826	2.69173e-21	144.921	161.903	131.688	58.5846	43.2298	62.4047
WBGene00020709	T23B3.1	-1.11404	2.71773e-21	106.867	103.587	92.3307	48.4639	42.3704	49.1243
WBGene00008080	C44B9.3	-1.2032	2.79345e-21	211.434	185.955	206.383	94.8172	71.89	95.7361
WBGene00020530	T15B12.1	2.07213	2.9286e-21	3.33382	2.79593	3.0008	11.7038	15.1425	11.6094
WBGene00000998	dig-1	1.36503	2.96324e-21	1.13303	1.08971	1.48485	3.41882	3.38211	2.75467
WBGene00009297	sdz-16	-1.32456	3.01682e-21	80.5402	85.1592	65.6199	31.9819	27.5711	32.8374
WBGene00010808	sepa-1	-1.17818	3.1288e-21	194.355	197.816	192.548	91.7847	69.3348	97.3623
WBGene00022586	ZC308.4	-1.11873	3.33875e-21	242.269	221.523	244.915	109.714	93.7833	123.056
WBGene00019759	M03F4.6	2.06859	3.39434e-21	3.84247	3.70892	3.98069	17.4492	17.2435	13.7043
WBGene00001514	xnd-1	-1.33256	3.41956e-21	31.1591	30.464	36.8059	14.3245	11.5743	13.2378
WBGene00010609	dut-1	-1.21892	3.41956e-21	359.484	379.444	314.665	173.716	123.594	155.404
WBGene00016632	C44B7.12	-1.07257	3.67564e-21	93.9899	90.7308	91.049	46.0076	38.97	46.2422
WBGene00003371	mlc-3	1.47112	3.74798e-21	33.6774	30.6169	34.1168	99.7578	106.759	66.363
WBGene00017970	F32A5.4	1.72343	4.10263e-21	6.85701	7.88815	6.56989	24.606	26.3338	19.2498
WBGene00002073	ima-2	-1.29529	4.10984e-21	77.7901	72.5928	85.0071	35.3163	25.7802	34.9323
WBGene00022283	lgc-27	1.56218	4.38904e-21	11.7943	9.75143	10.4156	31.2244	35.7322	27.5584
WBGene00022043	psf-3	-1.20579	4.41535e-21	163.021	164.233	142.83	73.1057	59.0507	71.7884
WBGene00004815	skr-9	-1.33754	4.41896e-21	571.407	664.882	447.859	227.192	193.34	245.897
WBGene00004491	rps-22	1.16771	4.45558e-21	133.555	173.597	131.137	345.051	329.31	309.298
WBGene00008005	C38D4.4	-1.3636	4.50462e-21	49.7856	47.3782	50.7853	22.2908	15.3072	19.9975
WBGene00012879	fbxa-215	-1.11828	4.68121e-21	250.616	234.978	275.371	123.744	99.7719	127.187
WBGene00001564	icl-1	0.895905	4.99179e-21	116.723	123.874	113.836	230.916	224.093	204.423
WBGene00001609	glp-1	-1.2261	5.12071e-21	75.786	69.1279	89.4057	37.8942	28.5948	33.7267
WBGene00003602	nhr-3	1.51796	5.87871e-21	9.03763	10.0347	9.93229	26.8562	31.5543	24.5086
WBGene00002179	jph-1	1.62196	5.91487e-21	5.67035	5.03084	7.05909	17.9432	21.2654	15.5254
WBGene00012128	nra-1	-1.04945	6.03684e-21	94.5541	86.6978	91.8224	47.3773	39.2252	45.4325
WBGene00002011	hsp-12.2	1.56161	6.17796e-21	34.1569	34.8376	37.5869	110.94	119.001	84.5289
WBGene00004445	rpl-31	0.980271	6.30307e-21	196.071	222.636	194.813	422.545	405.419	381.734
WBTransposon00000712	WBTransposon00000712	1.24618	6.37236e-21	52.634	45.5523	49.5796	108.935	110.622	131.429
WBGene00010000	F53F8.3	-1.22451	6.9747e-21	291.172	319.09	239.125	122.759	107.878	132.886
WBGene00020808	clik-1	1.36488	7.151e-21	41.3703	38.9113	36.833	109.02	115.169	77.4264
WBGene00018275	F41C3.11	2.37357	7.67969e-21	2.65571	2.54861	3.05907	12.0484	14.641	16.1911
WBGene00009537	ccch-2	-1.42922	7.79342e-21	81.4842	85.1938	71.3564	32.4129	24.6013	31.4892
WBGene00006778	unc-42	2.15972	8.2381e-21	5.08532	4.81767	5.36956	19.3817	24.8975	24.005
WBGene00006789	unc-54	1.42999	8.54091e-21	18.2877	17.998	20.9042	58.4805	58.1875	37.4331
WBGene00008061	C41G7.3	-1.39607	9.21519e-21	54.845	47.0704	64.0311	21.2664	18.7298	23.1577
WBGene00003083	lst-1	-1.03398	9.39058e-21	136.428	135.256	147.817	69.2581	61.0494	74.657
WBGene00002026	hsp-70	2.64399	9.77686e-21	1.44313	2.38558	1.36053	12.8443	11.8714	7.37921
WBGene00001597	gld-3	-1.21044	9.84702e-21	87.3321	79.4935	99.5413	42.139	31.8309	41.1992
WBGene00011531	rsbp-1	1.22177	1.04587e-20	16.3776	16.0635	15.6738	36.501	38.8532	36.8506
WBGene00011805	T16G12.4	-1.05945	1.05224e-20	464.6	414.492	430.758	215.367	182.37	231.062
WBGene00000913	daf-18	-1.11054	1.09548e-20	188.154	191.454	191.66	103.061	74.1723	87.3899
WBGene00008948	F19B6.1	-1.00216	1.09717e-20	139.412	141.124	139.729	76.2444	61.5125	72.1352
WBGene00022856	cth-2	1.44218	1.09976e-20	13.3394	13.1665	11.8994	35.595	37.4913	31.2066
WBGene00015115	B0286.1	1.47711	1.17035e-20	14.3025	14.1691	15.5046	36.1398	42.492	43.8098
WBGene00004129	pqn-42	2.04274	1.19509e-20	2.08445	2.65705	2.76399	9.78384	11.0037	10.025
WBGene00010149	F56D5.5	-1.3259	1.29277e-20	149.79	160.271	121.692	54.325	50.9827	66.9517
WBGene00004363	ric-3	1.58909	1.52475e-20	9.22231	7.6516	8.74989	23.8731	29.3912	23.9513
WBGene00018564	F47D12.9	-1.03655	1.54076e-20	87.6383	84.6127	96.8775	46.0364	39.6876	45.5512
WBGene00018242	F40G9.6	1.67065	1.54253e-20	34.917	37.8356	40.9386	90.879	128.668	142.155
WBGene00019329	ceeh-1	1.68243	1.55897e-20	8.52017	7.75828	6.72546	23.5147	25.1971	25.1574
WBGene00008580	dsb-1	-1.40068	1.57276e-20	59.5166	54.2479	60.3771	23.7335	17.3404	25.0209
WBGene00002032	htp-1	-1.41166	1.61981e-20	40.5012	40.0562	35.0892	15.6625	13.5055	14.334
WBGene00011834	dvc-1	-1.10868	1.69583e-20	137.125	140.266	154.53	64.6707	59.6972	76.0104
WBGene00004337	rfc-1	-1.05258	1.71613e-20	165.035	167.845	158.702	83.3663	66.9697	86.7212
WBGene00019514	K08B4.2	1.5762	1.71613e-20	22.2994	29.9028	27.6501	72.1135	80.9266	84.2345
WBGene00009006	F21D5.1	-1.13282	1.74413e-20	79.8412	81.3872	80.7117	42.3604	32.0288	36.0136
WBGene00002201	kin-18	-0.896551	1.77711e-20	97.0133	99.8323	104.693	54.2155	50.9369	56.8491
WBGene00020846	T27A10.6	1.71372	1.80399e-20	3.19323	3.9337	3.02688	11.2091	11.8708	10.085
WBGene00001821	ham-2	1.78019	1.83412e-20	6.79857	8.86723	5.20923	20.5804	25.1549	25.6166
WBGene00022951	C30E1.9	1.34633	1.83412e-20	18.5915	23.484	18.1105	46.7403	57.5687	48.3262
WBGene00004217	ptr-2	-1.20637	1.83506e-20	106.461	91.6219	129.119	51.1001	43.9328	46.8231
WBGene00021525	Y41D4B.26	1.26446	1.97442e-20	54.4092	61.7154	47.9027	121.134	128.804	143.553
WBGene00003835	nxf-2	-1.34495	2.17623e-20	46.6537	47.5164	46.1398	18.3798	15.4052	21.525
WBGene00000990	dhs-27	1.17322	2.24345e-20	35.1961	34.443	33.8811	71.5467	83.6824	78.1634
WBGene00086551	D2005.7	-1.4318	2.27361e-20	72.0844	70.0971	67.6564	27.2655	21.6615	29.0083
WBGene00004414	rpl-3	0.982221	2.36354e-20	426.434	462.229	362.257	817.861	844.15	808.852
WBGene00000935	daz-1	-1.54007	2.36719e-20	82.7085	77.7458	127.429	35.1197	29.0507	34.8836
WBGene00020886	ttr-6	1.4882	2.47378e-20	31.3875	35.0643	26.2781	82.0091	95.9415	81.5104
WBGene00022034	deps-1	-1.21722	2.5305e-20	98.2046	95.2124	124.026	49.4615	39.8703	47.2879
WBGene00000792	crb-1	1.08091	2.54387e-20	11.6368	11.9203	11.0988	21.9266	25.2018	26.1525
WBGene00001251	elt-3	1.69119	2.56695e-20	8.47339	9.50186	6.31971	22.8127	28.959	26.4306
WBGene00006439	ant-1.1	-0.943649	2.61566e-20	3190.43	3160.12	2845.16	1669.33	1420.85	1690.94
WBGene00006499	tag-153	-1.03849	2.63502e-20	54.6594	58.4874	59.8699	30.3022	25.0385	28.9247
WBGene00001105	dsl-3	1.01757	2.75814e-20	80.6061	85.7011	82.1061	161.604	159.431	181.754
WBGene00009770	F46B6.5	-0.937986	2.82721e-20	100.265	101.966	107.525	53.7569	49.9617	58.0013
WBGene00001867	him-8	-1.26538	2.89009e-20	62.4039	57.7767	57.7129	22.8444	22.8797	28.3428
WBGene00000150	apm-1	1.48282	2.93135e-20	9.66591	9.58121	10.7693	28.9931	30.2079	24.7025
WBGene00015912	fbxc-50	-1.59619	3.14625e-20	46.5832	46.6484	51.6172	16.1383	11.9853	19.9004
WBGene00021018	W04B5.1	4.17993	3.17124e-20	0.893654	1.08851	0.629069	13.972	17.2774	15.6101
WBGene00000266	bre-1	1.39763	3.21353e-20	11.7204	13.602	10.0385	30.0286	34.4229	28.4783
WBGene00006699	uba-1	-1.12198	3.26765e-20	172.377	166.138	212.271	91.2329	74.0724	87.814
WBGene00001683	gpd-1	-1.28437	3.31042e-20	239.905	249.734	253.811	124.262	79.7859	101.34
WBGene00008572	F08B12.4	2.2386	3.401e-20	12.1059	13.9556	13.6956	83.9848	59.7152	43.6953
WBGene00018041	F35D2.3	1.05636	3.40171e-20	49.0028	46.8896	43.8992	92.6087	97.3612	100.78
WBGene00013263	Y57A10A.23	1.16895	3.70722e-20	236.9	275.68	208.451	468.25	570.535	581.559
WBGene00019341	K02F6.7	-1.4303	3.85284e-20	33.1378	36.4123	33.9155	14.5851	10.2976	13.5704
WBGene00008385	D1081.7	-1.43583	4.219e-20	53.7477	47.8258	72.7488	23.0954	18.2077	23.1894
WBGene00009272	gras-1	-1.09225	4.35266e-20	101.165	94.9072	106.147	49.1875	44.1179	48.5757
WBGene00006700	uba-2	-0.948104	4.39245e-20	95.7147	91.6843	98.8519	51.6291	45.5424	51.2671
WBGene00019751	M03D4.4	1.5376	4.49812e-20	9.69796	13.6192	9.33649	27.6763	33.9443	32.7771
WBGene00021293	Y25C1A.6	-1.39033	4.62555e-20	236.135	281.952	211.542	104.224	72.123	102.111
WBGene00014061	ZK673.5	-1.58174	4.72029e-20	81.8494	74.6248	70.827	23.6343	26.878	25.3798
WBGene00002144	inx-22	-1.38274	4.72835e-20	57.2764	50.9316	69.9434	25.7112	19.2302	23.4772
WBGene00044329	cpsf-4	-1.01164	4.81624e-20	149.468	149.786	143.62	74.3604	66.7569	78.6403
WBGene00018991	F56F11.4	-1.29073	4.88643e-20	80.7678	83.672	85.9011	38.766	26.3648	37.2965
WBGene00010807	M01E5.4	-1.0023	4.94812e-20	109.461	115.387	115.288	58.1851	58.3133	53.24
WBGene00001372	exo-3	-1.16926	4.96077e-20	94.7223	94.7686	87.1591	44.1117	36.1523	42.8571
WBGene00012715	snpc-1.2	-1.23198	5.04095e-20	65.7989	63.9566	65.8639	31.1119	22.7884	29.4934
WBGene00011275	psf-1	-1.20945	5.19772e-20	182.312	183.022	167.573	85.0423	63.5465	82.0824
WBGene00013319	ccch-5	-1.32578	5.33041e-20	71.4758	73.0077	63.2886	28.3976	25.9498	28.571
WBGene00001196	egl-30	0.907958	5.35338e-20	95.645	99.1759	107.867	176.602	198.148	193.173
WBGene00011995	rsf-1	1.33531	5.53798e-20	20.705	21.1127	16.0213	41.8345	53.2884	50.6813
WBGene00044069	hat-1	-0.968244	6.05523e-20	178.453	179.62	166.368	94.003	79.82	94.3081
WBGene00020581	T19D12.6	1.72078	6.36788e-20	3.06539	3.58242	3.49917	11.8148	11.097	10.4662
WBGene00011527	cchl-1	-0.971899	7.04299e-20	146.739	143.161	159.815	79.069	72.2308	78.0855
WBGene00002054	ifb-2	1.55341	7.24816e-20	15.7442	14.6729	13.9028	48.7907	49.5173	31.773
WBGene00015312	C01G8.1	-1.55441	7.83998e-20	45.2899	48.792	62.7656	20.0757	14.3167	19.1036
WBGene00011155	R09B3.2	-1.2863	8.02568e-20	1452.92	1753.53	1195.84	662.088	508.147	634.766
WBGene00011597	zim-1	-1.24644	8.44525e-20	40.2863	40.4033	46.0637	16.9603	16.1251	20.3861
WBGene00006547	tbx-11	-1.23737	8.79031e-20	116.398	118.003	117.077	56.8415	39.9982	52.4049
WBGene00004305	ran-4	-1.12594	8.8388e-20	284.385	296.412	234.755	130.672	113.402	129.677
WBGene00001436	fkh-4	-1.33637	9.32841e-20	56.0883	59.033	51.6174	22.3324	17.9177	25.8503
WBGene00015746	C13F10.7	-1.12291	9.67226e-20	221.623	249.7	187.208	101.089	95.1055	106.134
WBGene00004955	spd-5	-0.925433	1.08056e-19	101.416	106.961	98.7452	55.5852	48.8636	57.2804
WBGene00006754	unc-15	1.4727	1.12696e-19	23.6102	23.1738	27.9926	80.5926	77.6692	49.2951
WBGene00007044	cpna-5	1.69437	1.14958e-19	3.91178	3.75884	3.76328	11.9848	13.7836	11.2257
WBGene00009007	otub-3	-1.14348	1.20861e-19	170.014	185.322	151.291	82.1774	64.5186	82.6986
WBGene00013852	hhat-1	1.60651	1.31913e-19	7.78162	6.39597	6.34613	21.4013	22.386	18.8262
WBGene00010281	F58G11.3	-1.246	1.33015e-19	66.089	62.8706	73.0472	33.3754	23.2186	28.6649
WBGene00001569	meg-3	-1.04652	1.33666e-19	67.8307	65.5238	67.376	34.4375	27.9871	34.8256
WBGene00006818	unc-86	2.03478	1.35201e-19	3.4663	4.85094	3.73792	14.0466	18.5875	16.4254
WBGene00003953	pbs-7	-1.2049	1.38023e-19	458.319	488.506	357.923	205.781	162.626	197.663
WBGene00003948	pbs-2	-1.09796	1.48156e-19	239.883	259.638	250.716	133.046	98.503	119.086
WBGene00000070	acy-3	1.88126	1.53569e-19	1.46713	1.78703	1.7122	5.36566	6.72333	6.14193
WBGene00010593	gsnl-1	2.59167	1.54081e-19	1.61195	1.718	1.27654	9.54637	9.58479	8.54771
WBGene00013208	Y54G9A.5	-1.31516	1.61512e-19	77.2223	78.5821	73.5396	35.8917	26.1043	30.3
WBGene00018349	F42C5.9	1.53697	1.67181e-19	9.42892	10.9138	11.001	32.2826	35.0401	23.4964
WBGene00000155	app-1	-1.12181	1.69813e-19	104.194	98.5659	86.0358	49.6065	38.8022	44.3669
WBGene00001435	fkh-3	-1.27609	1.72451e-19	61.0904	68.7307	65.2436	30.4164	21.9886	28.2197
WBGene00013416	Y64G10A.7	1.32109	1.77883e-19	4.20164	4.14636	3.94354	9.21598	11.2823	10.1935
WBGene00003732	nhx-4	2.55771	1.83166e-19	0.963695	0.78255	0.942185	4.39669	6.10627	5.3774
WBGene00021795	Y52E8A.2	-1.46344	1.85301e-19	64.1941	62.5894	56.1444	24.4158	18.769	23.2758
WBGene00004423	rpl-11.2	1.11329	1.85549e-19	312.194	367.633	262.851	702.803	700.538	635.14
WBGene00017576	cdh-8	1.62856	1.93544e-19	2.06448	2.00194	2.39151	6.2485	7.62754	6.09575
WBGene00022420	wdr-4	-0.970552	1.96023e-19	158.971	147.044	146.379	78.9838	69.932	82.0704
WBGene00002034	htp-3	-1.22534	1.97963e-19	40.3941	41.9908	43.277	20.4109	14.86	18.5376
WBGene00012527	set-22	-1.1744	1.99461e-19	68.3659	62.7959	69.3132	31.3284	25.7879	31.8377
WBGene00019466	tos-1	0.876214	2.02542e-19	49.5316	57.538	56.0531	99.6642	99.141	100.532
WBGene00010142	F56A8.8	-1.39269	2.03236e-19	250.324	270.428	192.161	89.948	73.9699	107.692
WBGene00000102	akt-1	-0.949378	2.25739e-19	119.498	118.778	121.488	68.7386	56.5771	61.054
WBGene00007106	B0035.3	-1.23091	2.34423e-19	63.9798	59.3893	62.5332	26.9318	25.3074	27.0419
WBGene00004463	rpn-7	-1.05059	2.46411e-19	206.216	200.013	193.635	107.639	81.1904	100.88
WBGene00006743	unc-3	2.16615	2.54701e-19	1.98149	2.15948	1.872	8.25146	9.44308	9.22231
WBGene00016292	tbc-7	1.86001	2.66944e-19	3.36188	3.53883	3.90039	14.3941	14.9979	9.78743
WBGene00009731	exo-1	-1.06932	2.80521e-19	39.1395	38.948	40.7762	19.0605	17.8164	19.8001
WBGene00008920	eef-1G	-0.897413	2.84033e-19	1201.77	1194.24	1081.66	638.792	563.421	664.859
WBGene00016453	vet-2	-1.19388	3.03136e-19	233.984	241.294	223.335	109.038	78.9714	117.449
WBGene00004821	skr-15	-1.36941	3.08838e-19	151.488	174.589	110.147	57.873	49.9981	60.9678
WBGene00044372	ZC239.21	-1.53133	3.12226e-19	128.15	155.514	104.993	47.4476	38.6194	48.4119
WBGene00008191	C49A1.10	1.87331	3.16306e-19	9.16495	8.41295	7.85398	30.2064	35.2496	27.7177
WBGene00011282	R74.8	-1.12367	3.17877e-19	99.7634	101.44	120.707	53.2184	42.9259	51.6833
WBGene00001633	gly-8	1.46388	3.1853e-19	11.1759	14.369	12.5381	35.4464	38.5374	30.7206
WBGene00022265	Y73C8C.8	-1.16782	3.28744e-19	67.1719	61.83	69.1599	27.5241	25.4888	35.243
WBGene00000836	cul-1	-1.09004	3.32395e-19	167.945	181.05	175.456	92.1759	67.2449	87.0025
WBGene00001131	dys-1	0.947916	3.39067e-19	13.4889	14.8975	16.011	26.7027	29.7561	29.1669
WBGene00018203	F39F10.3	1.44782	3.40494e-19	18.6728	20.3166	20.1596	57.4545	44.0356	59.8811
WBGene00007797	C29A12.1	-1.37589	3.41744e-19	58.1593	61.8001	55.0937	22.1488	19.0447	26.3308
WBGene00016641	C44C1.1	1.14698	3.45282e-19	51.7361	61.344	49.6727	110.844	118.925	130.138
WBGene00020735	T23F2.2	1.85866	3.45282e-19	1.3676	1.27953	1.38126	4.93938	5.5577	4.1175
WBGene00015504	C06A5.6	-1.334	3.58219e-19	24.4006	22.8949	28.815	9.79592	8.74369	11.6936
WBGene00013349	Y59A8B.12	-1.39454	3.96768e-19	109.704	116.123	88.9784	42.3164	35.1626	42.3352
WBGene00016201	tdo-2	2.04109	4.19243e-19	3.03275	3.45824	2.58907	11.8617	13.5163	11.8349
WBGene00009575	F40F8.1	-1.05776	4.21522e-19	99.3232	112.478	89.1768	47.6857	47.6481	49.1826
WBGene00003228	mex-1	-1.32792	4.22854e-19	212.334	200.858	278.963	101.245	73.0514	101.527
WBGene00012768	eef-1B.2	-1.01354	4.49313e-19	273.707	304.475	238.991	141.025	123.665	140.077
WBGene00020322	T07F12.2	-1.11417	4.52043e-19	76.0647	66.1172	73.7713	34.2339	31.2591	34.3881
WBGene00003955	pcn-1	-1.02502	4.69244e-19	1646.06	1721.19	1572.96	891.527	675.203	861.076
WBGene00011524	T06D8.3	1.49521	4.96495e-19	11.1501	12.0629	15.4296	39.3741	38.839	30.7186
WBGene00002061	ife-3	-0.977853	5.00501e-19	145.248	139.586	137.592	74.0671	65.2326	75.3104
WBGene00004503	rpt-3	-1.11178	5.16752e-19	265.442	276.762	230.681	133.677	100.369	123.681
WBGene00013796	Y116A8C.19	-1.35703	5.31426e-19	98.191	93.7603	87.3328	38.0317	29.0692	42.1193
WBGene00008000	slc-17.2	-1.04119	5.45331e-19	317.808	292.292	320.003	167.71	126.484	157.915
WBGene00006529	tba-2	-0.939569	5.45488e-19	1468.23	1552.56	1411.5	825.144	669.559	816.308
WBGene00004408	rla-0	0.88577	6.09879e-19	491.448	541.423	452.568	949.831	918.514	875.933
WBGene00020693	lron-8	1.77658	6.20406e-19	4.66154	4.20317	3.96324	13.2513	15.7125	15.0126
WBGene00010311	F59B2.9	2.46857	6.41808e-19	2.00234	1.7163	2.03596	9.27589	11.0164	11.6588
WBGene00021853	Y54F10AM.11	-1.55259	6.46498e-19	34.9256	35.3144	39.1235	14.5317	11.4905	11.3131
WBGene00004419	rpl-7A	0.886052	6.65275e-19	251.261	278.033	264.695	528.298	465.671	473.167
WBGene00020994	W03F8.4	-0.873914	6.67536e-19	260.784	260.585	264.894	143.681	135.504	149.954
WBGene00006438	nrfl-1	1.35007	6.93151e-19	7.67783	7.94916	7.11203	18.6841	22.1931	17.0147
WBGene00011507	T05H10.1	-1.17165	7.05657e-19	51.0448	47.384	63.8534	24.9189	21.259	25.9018
WBGene00020710	T23B3.2	1.20652	7.29368e-19	58.5465	66.7116	53.4797	126.733	151.163	133.833
WBGene00011087	R07B7.2	-1.55794	7.42048e-19	17.2684	15.5601	19.9397	6.55472	5.2251	6.18969
WBGene00003495	mup-2	1.48866	7.54138e-19	35.8868	39.1534	36.9048	119.112	122.528	72.3543
WBGene00020007	R11F4.1	1.08003	7.80464e-19	24.9053	27.9356	22.9452	55.2378	53.2629	51.5286
WBGene00019713	pqn-52	-1.01134	7.81385e-19	72.6997	75.3142	82.1602	41.4735	37.8933	34.8279
WBGene00019815	kin-34	-1.34445	8.3943e-19	62.5366	64.2239	58.7344	28.942	20.8385	23.3663
WBGene00021458	Y39G10AL.1	-1.22116	8.56885e-19	171.166	167.242	153.544	81.6384	55.2687	74.2688
WBGene00015286	best-3	2.66779	8.75087e-19	1.18478	0.983942	1.42159	7.29722	9.34812	6.24895
WBGene00018335	F42A9.6	-1.32094	9.28316e-19	62.5972	62.4914	61.5326	21.9292	25.5963	27.1358
WBGene00013137	Y53C10A.6	-1.19651	9.46444e-19	70.623	68.0661	74.842	32.3228	26.2501	34.7278
WBGene00004501	rpt-1	-0.982765	9.74504e-19	168.006	159.381	171.47	92.7061	74.1194	85.7371
WBGene00008968	elli-1	-1.56226	1.00294e-18	30.8442	29.8093	37.1598	11.7865	10.0431	11.356
WBGene00018006	hpo-3	-0.985641	1.02805e-18	161.124	146.11	155.826	83.2565	67.6732	83.0301
WBGene00011755	T13H5.1	1.82129	1.02806e-18	1.40006	1.3912	1.30325	5.32403	5.25783	3.87871
WBGene00015510	erp-44.2	1.12567	1.0358e-18	46.1512	47.3432	47.4356	86.9535	104.924	115.572
WBGene00004483	rps-14	0.954973	1.04938e-18	457.478	510.773	407.38	916.81	906.294	842.666
WBGene00002214	klc-1	-1.12802	1.05703e-18	101.221	105.462	106.253	54.3581	39.1206	49.8
WBGene00004459	rpn-2	-0.922191	1.15938e-18	139.242	142.491	137.703	81.8123	66.3364	73.2351
WBGene00219699	linc-22	1.37512	1.16641e-18	5.22022	4.08987	5.5674	11.9809	13.5073	13.2065
WBGene00206507	Y51A2A.16	2.19177	1.19586e-18	19.6582	17.473	23.5619	96.6605	79.3671	102.419
WBGene00021640	Y47G6A.14	-1.37187	1.25184e-18	31.6891	34.1106	31.0552	13.8392	10.2876	13.3536
WBGene00016944	uri-1	-0.927322	1.33668e-18	97.1298	98.1229	96.2756	51.8993	47.7381	53.7086
WBGene00015966	C18C4.5	1.02661	1.36254e-18	16.2311	16.2596	15.9531	31.8811	35.8259	30.9451
WBGene00000081	ads-1	1.29777	1.36697e-18	14.8101	16.1041	14.1999	37.6914	41.6249	31.4348
WBGene00020168	mct-5	-1.30911	1.44391e-18	28.7765	29.9217	34.6605	14.2732	11.174	12.2769
WBGene00009888	F49E2.5	1.51826	1.50494e-18	3.30133	3.71576	3.99329	11.4833	11.7701	8.25115
WBGene00008740	F13D12.5	-1.39059	1.52464e-18	27.9932	26.8218	31.6854	10.8419	10.2094	11.9865
WBGene00001862	him-3	-1.61431	1.55279e-18	35.3839	34.1898	33.8861	12.9955	8.16441	12.7483
WBGene00011510	pdha-1	-1.00386	1.58349e-18	193.258	200.669	168.503	102.649	83.5287	94.3296
WBGene00002174	itx-1	1.71118	1.62057e-18	1.80475	1.46552	1.68659	5.83797	5.62637	4.81417
WBGene00009662	F43G6.10	-1.39382	1.63813e-18	93.64	107.97	102.762	41.3739	35.1219	39.3824
WBGene00008262	ril-1	-0.959285	1.71512e-18	1061.44	1144.42	912.716	564.56	502.323	537.013
WBGene00269388	F45C12.17	-1.1842	1.76854e-18	101.712	98.5651	94.7988	37.3871	42.2934	50.1875
WBGene00013380	memi-2	-1.53298	1.78828e-18	29.4768	27.8808	34.1673	12.5612	9.27636	9.86229
WBGene00000386	cdc-25.1	-1.11402	1.81316e-18	112.053	99.0347	114.693	53.1971	41.5061	55.9178
WBGene00012792	Y43D4A.6	-1.74752	1.96835e-18	25.2102	21.8772	24.6771	7.07418	7.13335	7.18868
WBGene00010134	F55H12.3	1.88392	2.00563e-18	0.757471	0.648728	0.812307	2.46726	3.21008	2.52518
WBGene00019608	ani-2	-1.40053	2.02579e-18	41.4249	39.6635	58.4262	18.445	14.5152	19.9303
WBGene00015905	C17E7.12	-1.59463	2.0572e-18	169.61	229.881	142.753	70.1353	50.3732	59.0396
WBGene00015778	got-2.2	-1.0186	2.12302e-18	178.608	170.054	178.43	94.3184	73.5989	92.4059
WBGene00019900	vdac-1	-0.946139	2.1501e-18	953.616	970.243	950.868	552.996	428.637	510.594
WBGene00020823	T26A5.8	-1.27065	2.21863e-18	260.697	295.782	209.353	106.028	92.5621	118.854
WBGene00000397	cdh-5	1.49587	2.35538e-18	3.34407	2.71549	3.66945	8.82267	10.4516	8.22206
WBGene00016355	lact-5	1.3129	2.39483e-18	21.6017	23.1619	19.436	46.4155	50.4642	62.4936
WBGene00018613	skpt-1	-1.14844	2.63227e-18	81.1834	81.9619	78.7455	34.8491	31.2608	43.0833
WBGene00008145	set-5	-1.13159	2.67749e-18	15.8365	16.8683	18.191	8.35065	7.04126	7.85408
WBGene00001366	exc-5	1.79372	2.78907e-18	2.33231	2.49652	2.76118	7.66805	10.1449	8.46552
WBGene00018585	F48A11.4	-1.085	2.84457e-18	66.6307	66.3356	75.2541	34.6675	29.8342	33.738
WBGene00010370	ctg-1	1.08444	2.94414e-18	26.3547	26.7511	27.6829	52.8069	61.8583	56.5815
WBGene00020290	T06D4.1	-1.09732	2.94706e-18	59.6629	59.466	57.373	29.3954	23.7972	29.3816
WBGene00011573	anmt-3	2.60739	3.18924e-18	1.97414	1.94658	1.7867	11.8472	11.0618	11.8758
WBGene00017405	bath-31	-1.32332	3.23062e-18	59.8033	63.383	52.485	25.1139	19.3637	25.8008
WBGene00019247	syp-4	-1.37072	3.29458e-18	25.8097	25.7736	29.7348	10.0003	9.02554	12.4672
WBGene00019433	acdh-3	-1.29177	3.3666e-18	150.205	149.377	127.015	72.4432	46.2508	55.6512
WBGene00010189	F57B1.6	1.92283	3.39453e-18	8.00937	6.17866	7.32944	24.1595	28.519	29.2303
WBGene00011636	cec-3	-0.941287	3.42417e-18	177.232	191.992	164.443	97.3325	85.5342	95.0632
WBGene00020784	tat-4	-0.895941	3.42907e-18	43.6498	44.0421	41.3053	24.1661	21.6019	23.5716
WBGene00003979	pes-5	-1.18636	3.4844e-18	82.9758	82.2336	72.6712	37.1537	28.5167	38.9525
WBGene00006820	unc-89	1.21912	3.5187e-18	2.31592	2.11442	2.61477	5.27766	6.44357	4.68465
WBGene00019002	F57B10.4	-1.2091	3.57695e-18	82.5405	81.2175	77.7871	41.4817	27.4406	35.6419
WBGene00014308	F07H5.4	1.57346	3.98112e-18	25.9623	20.8714	22.2963	67.0783	81.6107	57.3358
WBGene00004949	sox-2	1.12849	4.07604e-18	25.7133	27.8247	22.1006	51.5021	60.0562	53.5994
WBGene00006394	taf-11.2	-1.21671	4.10794e-18	81.3134	85.5736	86.3163	38.7301	29.7676	40.5818
WBGene00003947	pbs-1	-1.14373	4.26538e-18	469.524	486.226	505.932	257.6	174.173	230.014
WBGene00009337	uig-1	1.25096	4.44533e-18	7.76573	7.17257	8.66137	16.3739	21.2879	18.5284
WBGene00000395	cdh-3	1.3047	4.53991e-18	2.39769	2.38251	2.82041	5.36101	6.59966	6.81964
WBGene00007965	C36A4.4	-1.4521	4.68672e-18	24.8485	22.4882	27.5726	7.84848	9.07575	10.4725
WBGene00016485	meg-4	-1.19793	4.68672e-18	28.4305	30.4089	32.6806	14.4026	11.2388	14.2972
WBGene00018763	F53F10.1	2.08956	4.73131e-18	5.39741	5.32205	4.34217	20.8228	21.342	21.8866
WBGene00000237	bam-2	1.13982	4.79881e-18	7.84959	8.57859	8.55042	18.0216	18.5649	18.4071
WBGene00013797	Y116A8C.20	-1.48753	4.83609e-18	58.0275	59.184	50.1979	18.549	19.5455	21.5894
WBGene00004311	ras-2	2.111	4.94996e-18	7.84423	6.36976	5.52179	22.6898	34.4543	28.2027
WBGene00001393	fat-1	-0.966021	5.01312e-18	278.669	261.9	227.91	129.777	121.976	141.713
WBGene00077531	F40G9.15	1.18583	5.02546e-18	61.981	60.5326	75.3212	130.292	153.662	166.293
WBGene00007999	tag-297	1.59205	5.09001e-18	5.9451	5.96746	7.7305	19.9775	22.4642	16.7928
WBGene00018268	F41C3.2	2.27614	5.17985e-18	1.83596	1.86357	2.06782	9.80021	10.1124	8.01753
WBGene00020107	R151.2	-1.05561	5.21991e-18	204.793	220.167	184.242	110.717	83.1641	99.2511
WBGene00007013	mdt-8	-0.943125	5.22645e-18	135.89	141.891	125.719	69.8681	67.6466	72.3332
WBGene00012581	Y38E10A.3	-1.40912	5.27795e-18	60.03	64.6463	55.3602	24.535	18.1684	25.1942
WBGene00008959	F19H6.4	-1.228	5.40535e-18	114.874	102.63	117.933	54.8894	39.0419	49.508
WBGene00002033	htp-2	-1.34272	5.56338e-18	57.9338	51.349	51.6783	23.9516	16.6351	23.0187
WBGene00003158	mcm-6	-1.13439	5.56338e-18	260.922	288.003	228.446	130.338	95.9534	127.866
WBGene00003968	peb-1	1.78506	5.85645e-18	3.02283	3.46213	3.38234	9.27696	12.2368	12.4124
WBGene00185078	F40G9.17	-1.38702	6.07153e-18	43.2393	47.4586	41.2661	16.884	18.1416	15.3401
WBGene00020479	T13C2.3	1.51486	6.21417e-18	7.31885	7.05424	6.58555	17.8502	20.7136	21.3206
WBGene00000098	air-1	-0.93758	6.23242e-18	219.22	214.385	199.176	110.947	98.7803	120.749
WBGene00012315	immt-2	-1.3182	6.26897e-18	66.6522	71.804	68.6573	32.0463	20.2306	30.8623
WBGene00018846	eef-1B.1	-0.957783	6.37352e-18	1203.57	1249.82	1083.44	676.778	533.988	610.304
WBGene00022398	Y97E10AR.3	-1.05014	6.37511e-18	116.82	103.256	103.046	53.7794	47.2785	55.142
WBGene00006713	ubc-18	-1.089	6.41894e-18	715.329	787.034	577.878	337.255	291.864	348.8
WBGene00002016	hsp-16.2	1.75405	6.57268e-18	20.9254	26.8064	28.1902	103.585	91.9821	60.0947
WBGene00008197	C49C3.7	-0.95729	6.81118e-18	127.232	123.686	122.225	62.1442	61.6646	68.4289
WBGene00002226	klp-16	-1.16825	7.02207e-18	38.644	39.7097	40.804	19.632	14.8748	18.58
WBGene00015073	B0238.9	-1.41994	7.0499e-18	38.6313	34.4208	48.0546	16.4474	12.0124	16.8866
WBGene00007270	rei-1	-0.914244	7.23747e-18	162.834	167.748	153.197	84.3754	82.0197	90.3183
WBGene00015134	B0304.2	-1.35718	7.31651e-18	79.2748	79.0039	78.7249	36.6276	23.9481	32.1256
WBGene00006978	zig-1	1.66182	7.34915e-18	9.42279	8.1617	9.83892	28.7701	32.7653	25.3751
WBGene00016387	kbp-5	-1.13246	7.37841e-18	315.806	358.002	259.691	146.647	130.903	148.207
WBGene00004702	rsp-5	-1.06903	7.46921e-18	291.987	332.602	252.312	145.136	124.441	148.391
WBGene00018241	F40G9.5	1.14991	7.82132e-18	51.1642	50.7845	61.7253	108.103	118.738	136.503
WBGene00001029	dnj-11	-0.984597	7.90676e-18	210.575	225.977	202.411	119.867	92.5412	110.562
WBGene00009922	F52B5.3	-1.08414	7.91618e-18	37.9419	34.7911	42.8386	18.2454	16.0297	20.2791
WBGene00012216	W02D9.10	2.36507	8.02293e-18	2.84236	4.28645	4.57331	22.316	19.5413	18.112
WBGene00004244	puf-8	-1.08011	8.28816e-18	41.7778	41.4532	39.5902	20.3495	18.0692	19.712
WBGene00011503	gcc-2	-1.2043	8.57823e-18	52.4079	49.9973	68.5326	25.5553	22.7545	25.9308
WBGene00009126	pyk-1	-1.13584	8.59351e-18	53.2874	49.3897	67.8281	26.9416	23.5019	27.1898
WBGene00001432	fkb-7	1.04692	8.73127e-18	36.0672	32.5419	38.1615	68.1408	76.859	75.7656
WBGene00004680	rars-2	-1.11352	9.1239e-18	49.6424	44.9813	49.3488	23.8638	19.6027	23.1704
WBGene00021270	Y23H5A.3	-1.16324	9.25983e-18	184.099	186.23	161.01	91.7828	64.2624	81.3495
WBGene00009921	F52B5.2	-1.16675	9.43081e-18	72.4961	78.067	74.8451	38.53	28.1251	33.8405
WBGene00006546	tbx-9	-1.13677	1.00382e-17	82.7166	80.0371	75.6791	39.0325	31.7041	37.8236
WBGene00018748	F53C3.4	2.29036	1.03088e-17	2.20826	2.79736	3.07784	11.6341	13.5636	14.2171
WBGene00008823	F14H3.4	-1.17817	1.09219e-17	97.8644	102.349	85.8961	46.7363	36.0398	43.7532
WBGene00013794	dct-13	-1.27457	1.1683e-17	62.1095	55.8614	55.2043	24.4598	22.0891	25.1365
WBGene00017584	F19B10.2	-1.10121	1.19248e-17	114.209	118.238	104.658	53.686	46.2152	57.3267
WBGene00022452	Y110A2AR.1	-1.30107	1.23697e-17	103.735	97.0474	119.008	51.39	33.8218	44.7529
WBGene00008665	ercc-1	-1.17104	1.27882e-17	69.2296	72.2182	65.7771	34.059	28.0676	29.9582
WBGene00014144	ZK899.6	-1.34566	1.28586e-17	49.1208	55.2368	39.4751	17.3948	18.6778	20.4729
WBGene00020800	zig-10	1.69859	1.33778e-17	7.77011	7.27139	6.40345	20.6513	24.0399	24.9167
WBGene00008417	D2030.7	-1.18952	1.34413e-17	50.8664	51.4906	53.7827	23.8368	18.9695	25.7452
WBGene00003652	nhr-62	1.64601	1.34787e-17	4.55114	5.07504	5.14394	14.8811	15.6204	15.6557
WBGene00015138	B0310.2	-1.1394	1.37384e-17	53.3619	48.1277	49.391	24.0595	19.8867	24.6497
WBGene00012104	sygl-1	-1.44917	1.39509e-17	96.087	93.134	142.498	43.109	34.9893	43.5268
WBGene00009661	patr-1	-0.939095	1.39907e-17	407.982	390.997	465.992	218.635	198.295	242.896
WBGene00006342	sup-37	0.901117	1.44991e-17	26.8449	29.0453	29.1837	49.7042	55.7747	53.3232
WBGene00001600	glh-3	-1.28288	1.52365e-17	25.4449	24.8884	26.0982	11.5682	8.40097	11.5045
WBGene00004465	rpn-9	-1.00678	1.52365e-17	249.299	269.185	223.865	135.17	106.97	127.351
WBGene00012608	hphd-1	1.19924	1.56738e-17	34.0568	37.0107	26.469	79.1177	78.4504	66.1677
WBGene00016163	C27D9.1	-1.66195	1.59028e-17	20.8072	20.2068	29.3926	7.247	6.05408	8.99869
WBGene00007317	C05A9.2	1.13331	1.64096e-17	43.4495	44.6343	42.2853	84.0782	99.7159	102.015
WBGene00006779	unc-43	1.23827	1.66186e-17	9.35911	8.62077	9.90681	23.1635	24.8694	17.7774
WBGene00015974	snrp-40.2	-1.27415	1.67608e-17	46.4802	48.4781	44.4088	21.4865	16.4895	19.7224
WBGene00002139	inx-17	1.8198	1.6956e-17	4.15775	2.77498	4.9314	13.1144	14.6397	14.3903
WBGene00017165	F01F1.11	-0.999254	1.7393e-17	114.3	119.032	101.479	58.887	49.3086	59.3435
WBGene00010048	F54D5.2	-1.44823	1.74025e-17	30.407	30.3275	37.6903	12.7359	9.80707	13.6085
WBGene00008543	F07A5.4	2.02803	1.81973e-17	3.5117	4.16773	3.61291	14.0781	16.4567	15.3354
WBGene00011449	T04H1.2	-0.981026	1.8823e-17	123.148	123.127	145.996	67.4009	59.679	71.7238
WBGene00008330	C55A6.1	-1.11539	1.9199e-17	136.442	132.625	144.199	67.6164	52.7749	70.5746
WBGene00010493	meg-2	-1.18541	1.94439e-17	25.7187	22.0996	27.1172	11.4497	9.86815	11.6876
WBGene00002879	let-754	-1.04205	1.95804e-17	85.027	85.0686	78.1358	42.1631	36.7304	41.7292
WBGene00015132	B0303.14	-1.20565	2.01257e-17	40.3255	35.0493	38.2288	16.1932	14.9382	18.2041
WBGene00015934	ceh-48	2.01528	2.0165e-17	2.67834	2.98469	3.06873	9.71957	14.5524	10.9318
WBGene00008535	F02H6.2	-1.23898	2.04981e-17	46.2686	51.732	42.3778	21.3122	16.2837	21.9218
WBGene00003568	ncx-3	0.915309	2.08292e-17	25.5176	26.8519	26.9439	48.248	49.2335	52.0658
WBGene00008399	D2005.4	-1.17227	2.19079e-17	23.2649	21.9533	24.1121	10.7465	8.62056	11.4447
WBGene00003504	mut-7	-1.00523	2.38937e-17	48.3301	47.4435	49.028	26.2223	20.8837	25.0921
WBGene00000002	aat-1	1.57167	2.48155e-17	5.75159	4.71538	5.37234	14.3586	17.3997	15.422
WBGene00017269	F08F8.4	-1.08012	2.52239e-17	91.0284	88.7225	94.2873	45.2202	36.7184	47.8186
WBGene00006981	zig-4	1.73913	2.52602e-17	7.09887	6.89233	6.08343	23.8843	21.2931	21.8543
WBGene00010990	R03D7.4	-0.903253	2.57653e-17	142.551	159.041	138.768	77.1038	74.0989	84.2258
WBGene00008784	F14B6.3	-1.0617	2.58692e-17	256.381	273.805	225.436	119.891	103.625	138.538
WBGene00001042	dnj-24	1.63309	2.6569e-17	6.91052	5.87256	6.61801	19.2637	21.9284	19.0993
WBGene00011304	mnk-1	0.842803	2.7147e-17	29.6396	30.0901	31.4198	55.7939	56.3624	51.3127
WBGene00017825	cee-1	-0.946771	2.7328e-17	102.942	97.2531	99.6717	53.9153	47.2275	54.5415
WBGene00020130	igcm-2	1.83508	3.05167e-17	2.67337	2.50037	2.97402	8.77566	10.7169	9.60463
WBGene00014173	ZK970.7	3.22285	3.05758e-17	3.38424	1.14505	2.77931	28.861	25.7323	14.9547
WBGene00021781	Y51H7C.3	-1.47369	3.06153e-17	91.1684	107.193	78.306	38.6027	27.2316	33.8661
WBGene00019692	M01A10.1	-1.30887	3.13083e-17	28.106	25.7437	31.2079	12.8933	9.77314	11.7414
WBGene00015063	B0228.6	1.1129	3.16982e-17	53.1537	45.7187	54.3348	97.9791	114.08	119.647
WBGene00003370	mlc-2	1.32893	3.28951e-17	108.914	119.536	105.347	302.801	331.413	203.838
WBGene00018923	eme-1	-1.0745	3.42296e-17	59.3699	63.5471	65.7444	30.0973	26.6932	32.848
WBGene00011832	bgal-1	1.69295	3.51028e-17	3.78415	2.99303	3.94377	11.4556	12.386	10.9452
WBGene00015899	C17E7.4	-1.27815	3.55294e-17	118.95	134.056	109.408	58.2045	38.0111	53.3201
WBGene00006582	tmd-2	1.79567	3.61669e-17	2.71109	2.57987	2.77317	10.1954	9.96919	7.84875
WBGene00021959	Y57E12AL.6	-1.19654	3.63685e-17	432.96	488.083	375.189	219.218	152.619	193.902
WBGene00022803	ZK688.9	-1.1396	3.63685e-17	80.2831	79.206	67.8621	37.2163	31.5132	34.5259
WBGene00013719	Y106G6H.6	-1.03719	4.0424e-17	111.931	120.388	109.713	60.5681	46.8227	59.3536
WBGene00001513	gad-1	-0.931722	4.14398e-17	143.414	144.662	138.73	81.6176	65.0409	77.1703
WBGene00006683	twk-31	1.65796	4.1664e-17	2.09834	1.97655	1.94975	6.12398	6.56097	6.3358
WBGene00008748	yap-1	1.53602	4.29399e-17	6.56599	8.27346	8.60647	23.957	23.178	20.6928
WBGene00018602	F48D6.4	1.56876	4.32672e-17	23.7734	25.7396	17.3325	71.5134	69.2819	57.0288
WBGene00002059	ife-1	-1.14415	4.53604e-17	333.788	348.065	249.935	149.851	124.408	147.389
WBGene00007278	lab-1	-1.49488	4.59684e-17	62.1089	73.4745	53.9427	22.1577	18.6447	26.4815
WBGene00014011	ZK632.2	-0.974802	4.64969e-17	90.0275	95.9654	89.4344	49.2295	40.3801	50.5838
WBGene00020579	T19D12.4	2.59783	4.66029e-17	1.07936	0.956157	1.17423	9.4528	6.14162	3.88712
WBGene00010637	K07F5.12	-1.25729	4.99993e-17	40.6425	37.6689	42.1249	17.8834	15.3604	17.2238
WBGene00022557	fbxb-15	-1.09832	5.20202e-17	93.115	99.8137	87.4888	40.4982	41.0892	49.3798
WBGene00019259	H34C03.2	-0.839949	5.36268e-17	57.5744	58.8558	60.2002	34.572	31.0101	33.1185
WBGene00009800	rrc-1	1.81848	5.43646e-17	2.13583	2.0716	2.67285	8.28271	8.64811	7.36542
WBGene00044371	ZC239.20	-1.41186	5.46907e-17	120.908	142.537	95.2633	46.331	39.0975	49.3921
WBGene00008776	F13H10.5	2.01779	5.50774e-17	3.09317	3.39086	3.18441	11.6506	14.5202	12.8805
WBGene00017641	csr-1	-1.31253	5.51426e-17	19.1371	17.5279	25.0299	8.62829	7.49948	8.74447
WBGene00001755	gst-7	-1.0375	5.54222e-17	483.788	523.626	403.365	243.946	201.69	241.717
WBGene00011010	R04D3.2	-1.03745	5.80984e-17	94.8566	101.382	88.9566	45.3107	41.4035	52.2658
WBGene00016178	mesp-1	-1.3297	5.80984e-17	57.4005	62.148	51.9952	23.8924	20.9189	23.4564
WBGene00016824	C50E3.13	-1.2469	5.85313e-17	51.771	53.1643	50.2978	25.8227	17.5655	22.1151
WBGene00006839	unc-115	1.08929	5.9662e-17	18.9362	17.6506	20.0685	39.3025	45.9192	35.3417
WBGene00010608	K07A1.1	-1.29249	5.98782e-17	95.3281	92.9647	83.7742	40.8768	29.4555	40.9329
WBGene00003681	nhr-91	1.50669	6.37295e-17	6.01562	7.25752	6.29137	17.6977	21.0851	16.6197
WBGene00006856	usp-14	-1.08125	6.37295e-17	233.943	242.98	203.089	123.659	88.6469	109.163
WBGene00017135	EEED8.4	-1.23088	6.40012e-17	133.118	158.158	123.283	65.6758	48.5329	62.4928
WBGene00007391	C06H2.7	-1.119	6.72643e-17	53.7249	49.2048	52.5579	23.154	22.1088	26.4075
WBGene00003216	memi-1	-1.35041	6.81426e-17	29.6552	31.8189	34.6089	14.3225	11.9286	11.4538
WBGene00011737	sqst-1	0.815179	6.81426e-17	94.9987	105.658	92.2839	170.432	176.494	168.312
WBGene00011945	alg-5	-1.18983	7.11366e-17	51.9508	45.6779	66.5521	24.9719	21.6488	25.4017
WBGene00044325	tag-321	-1.14003	7.11366e-17	78.2119	69.9093	80.7208	31.093	35.0402	37.7499
WBGene00022644	dod-19	2.32514	7.31497e-17	2.67552	2.51402	4.03582	20.1369	15.566	10.6585
WBGene00013652	sams-2	-1.1803	7.45041e-17	125.849	105.046	107.753	43.6888	45.4404	60.4034
WBGene00008505	F01G4.6	-0.934413	7.51583e-17	694.09	637.188	790.563	387.513	330.571	392.309
WBGene00012452	Y17D7B.4	3.34489	7.53726e-17	1.67815	1.30077	1.44978	15.3233	18.5883	11.2781
WBGene00013340	tcc-1	-1.15843	7.7203e-17	103.005	93.9155	128.253	53.6943	40.9342	51.134
WBGene00016799	C50C3.1	-1.36049	8.31731e-17	44.2588	39.3519	54.9556	18.3387	15.3791	20.3473
WBGene00004339	rfc-3	-0.928752	8.66005e-17	289.023	279.682	239.91	144.403	129.929	150.524
WBGene00011819	hal-2	-1.15421	8.67464e-17	56.5158	57.2209	50.4505	25.5935	21.7969	26.443
WBGene00011788	T15H9.2	-1.4015	9.24794e-17	40.5454	41.1551	35.3254	15.4307	12.7581	16.1717
WBGene00017132	tofu-6	-1.00422	9.55888e-17	138.087	144.937	124.522	71.789	59.2424	72.2196
WBGene00000401	cdh-9	1.7049	9.65528e-17	2.9125	3.54756	3.33157	10.2571	11.4238	10.1295
WBGene00004457	rpm-1	1.32898	9.86931e-17	1.36758	1.21557	1.44402	3.23967	3.38535	3.51066
WBGene00016939	C55B6.1	-1.30553	1.00266e-16	27.3126	25.9113	24.8886	11.9525	8.56425	11.1537
WBGene00022618	ZC477.3	-1.02858	1.00266e-16	60.2856	64.9387	68.4185	33.031	29.9126	32.0061
WBGene00019520	K08B12.1	1.35945	1.0048e-16	13.0955	11.8346	10.9728	32.583	31.3054	28.3037
WBGene00011480	enpl-1	0.715435	1.00755e-16	290.576	304.463	290.374	472.915	481.324	499.516
WBGene00019498	K07E8.7	-1.27496	1.00755e-16	32.4272	31.4274	32.5113	13.5168	11.7094	14.6617
WBGene00006947	wrt-1	1.26685	1.01179e-16	20.7706	20.744	19.6749	53.7916	54.454	38.9357
WBGene00008147	C47E12.2	-1.0346	1.01571e-16	73.0633	62.8706	69.4418	32.8872	32.975	34.4768
WBGene00009863	F49B2.3	1.50093	1.01571e-16	10.9106	11.813	9.65855	31.3286	29.3394	30.8358
WBGene00011564	ugt-50	1.10514	1.02992e-16	16.8098	16.5177	14.8657	31.455	34.2655	37.9374
WBGene00004855	sma-1	0.835802	1.0589e-16	40.2509	42.9762	44.8014	68.9826	77.8675	81.6486
WBGene00017923	F29B9.8	1.70648	1.07572e-16	4.77917	3.25713	4.02502	12.9926	13.9594	12.618
WBGene00013239	Y56A3A.22	-0.954861	1.09312e-16	120.269	108.792	119.032	61.7972	56.9045	61.0285
WBGene00016823	C50E3.12	-1.29348	1.09529e-16	47.1069	52.2065	44.9182	23.5329	16.1796	19.1919
WBGene00019415	K05F6.4	-1.14322	1.21961e-16	73.6582	71.1958	74.9944	32.7645	27.9347	38.9555
WBGene00017985	neg-1	-1.17308	1.23349e-16	136.841	138.33	124.892	62.2502	47.8184	67.5408
WBGene00016841	magu-3	1.52093	1.26852e-16	7.0741	7.2081	5.67395	20.1738	19.0164	18.0134
WBGene00004440	rpl-26	1.05161	1.28482e-16	271.684	301.021	225.305	606.18	553.682	493.538
WBGene00008848	inft-2	-1.06604	1.28482e-16	33.5005	32.2419	33.9304	18.2048	13.4443	16.0074
WBGene00004416	rpl-5	0.756896	1.32615e-16	408.382	438.521	412.25	744.431	684.306	698.85
WBGene00011773	ttr-53	-1.04802	1.36107e-16	123.338	125.304	111.726	63.8507	50.148	60.4079
WBGene00004438	rpl-25.1	0.929484	1.37926e-16	249.109	249.727	209.929	481.826	427.57	440.385
WBGene00013082	grdn-1	0.897332	1.39792e-16	24.364	27.3259	27.9164	45.807	51.8786	50.5194
WBGene00004427	rpl-15	0.904708	1.4688e-16	448.909	510.039	397.786	881.431	841.966	815.933
WBGene00017448	F14B8.6	2.05823	1.4697e-16	2.49805	2.8737	3.88325	13.2818	14.7089	10.5192
WBGene00008803	lips-10	1.36998	1.52874e-16	14.5038	13.6732	13.1117	33.605	39.711	33.3729
WBGene00011324	T01C3.9	-1.26462	1.53576e-16	63.02	65.1513	75.7275	29.463	22.7052	32.8202
WBGene00004132	ifet-1	-0.999266	1.536e-16	351.213	323.959	435.933	187.483	169.898	198.511
WBGene00004178	prg-1	-1.15167	1.58845e-16	84.9215	72.7088	95.7052	42.1284	31.0975	40.8935
WBGene00004813	skr-7	-1.17472	1.58865e-16	1574.04	1776.74	1186.72	681.203	577.941	750.859
WBGene00009292	F31D4.5	1.36227	1.62357e-16	9.60065	11.1625	9.87397	25.224	30.1755	23.1601
WBGene00018215	igcm-1	1.00167	1.62357e-16	13.9402	14.4233	15.9433	27.6058	29.8293	31.2785
WBGene00000282	cah-4	2.14449	1.63504e-16	3.44189	4.19238	3.43783	20.0091	16.1475	12.6222
WBGene00013270	Y57A10A.31	-1.10958	1.64407e-16	37.7174	39.1544	47.5687	20.8709	16.2757	20.5621
WBGene00022410	Y97E10C.1	1.39942	1.75415e-16	60.3101	44.5544	66.2245	153.774	182.86	115.044
WBGene00007225	C01G6.3	-0.857645	1.81292e-16	2140.49	2051.98	2017.85	1203.75	993.933	1229.68
WBGene00016392	sdha-2	-1.02477	1.82614e-16	48.4911	50.873	48.8523	25.6812	21.0989	26.1188
WBGene00011274	R53.5	-1.16269	1.83705e-16	104.358	111.071	86.9134	48.2898	40.9769	45.8137
WBGene00006602	tps-1	1.20962	1.84745e-16	4.62836	4.63402	4.78472	10.8378	11.527	10.1135
WBGene00007333	ufd-3	-1.02511	1.90894e-16	96.3832	100.634	95.6513	55.3103	39.645	48.9139
WBGene00001132	alp-1	1.39933	1.94735e-16	4.97456	4.6428	5.38905	14.3043	15.276	10.0154
WBGene00015565	C07D8.6	-0.948661	1.94735e-16	313.897	316.896	309.614	182.795	138.174	166.436
WBGene00018438	btb-6	-1.08086	1.94735e-16	235.641	272.059	199.959	112.407	98.6251	123.511
WBGene00020648	T21D12.7	2.33497	1.94735e-16	1.74721	1.09634	1.95668	6.32133	9.41147	8.67042
WBGene00003950	pbs-4	-1.15924	2.03584e-16	305.709	341.026	253.676	158.42	114.935	129.875
WBGene00001578	ges-1	1.9352	2.10758e-16	2.87964	2.38811	2.84651	10.5081	11.0443	9.57474
WBGene00016564	cmt-1	-0.91354	2.10957e-16	170.612	180.095	170.215	95.0477	84.0291	97.5534
WBGene00004320	rbx-1	-1.0695	2.12717e-16	454.825	534.533	389.552	224.077	194.529	238.401
WBGene00011229	R11.4	-1.24	2.13198e-16	297.119	356.314	246.846	135.115	110.317	135.725
WBGene00003053	lmp-1	-0.836355	2.13241e-16	1090.52	1033.02	1106.87	634.967	534.304	640.182
WBGene00007718	otub-1	-0.963608	2.14733e-16	144.078	144.284	130.831	75.7351	63.1911	76.135
WBGene00001429	fkb-4	1.66113	2.14875e-16	6.57661	9.28214	9.47939	24.828	29.2717	25.6914
WBGene00010542	K03H1.7	-0.944016	2.19103e-16	311.703	307.882	283.852	151.407	142.059	176.272
WBGene00000230	atp-3	-0.826171	2.20953e-16	745.843	759.664	642.696	406.554	386.64	418.446
WBGene00019600	rga-3	-1.12577	2.21773e-16	21.0818	20.2128	21.4257	10.4026	8.03132	10.3524
WBGene00015609	math-4	2.2612	2.31928e-16	1.11692	1.05326	1.06522	4.19924	6.01361	5.29334
WBGene00017931	picc-1	-0.889792	2.33846e-16	132.26	126.297	143.238	75.7272	65.6198	75.607
WBGene00000868	cyb-3	-0.883728	2.33879e-16	2287.22	2399.55	2240.19	1367.96	1073.81	1312.51
WBGene00009539	F38C2.7	-1.26421	2.35297e-16	64.075	55.8721	72.0458	26.758	26.4375	26.8276
WBGene00003771	nlp-33	1.76816	2.41746e-16	17.7986	25.354	20.3861	84.898	66.7154	63.7989
WBGene00001537	gcy-11	-1.34082	2.42045e-16	10.3506	9.49106	10.6836	4.10496	3.59108	4.38039
WBGene00000778	cpn-2	1.56737	2.45377e-16	13.0433	10.1502	8.22512	28.6666	35.0742	29.4967
WBGene00003994	pgl-3	-1.64492	2.4612e-16	13.3724	12.059	16.0025	5.37969	3.48499	4.43463
WBGene00018787	cutl-20	1.3111	2.58461e-16	12.4322	14.7072	14.6381	31.7813	36.3503	35.3196
WBGene00022706	ZK354.3	-2.18414	2.63996e-16	12.1996	16.7448	13.266	3.53696	2.20335	3.57816
WBGene00019154	glf-1	1.45336	2.70578e-16	18	19.5232	15.1109	51.2888	57.539	35.1163
WBGene00016702	C46A5.6	-1.21169	2.74002e-16	63.5641	59.5938	52.179	25.4142	21.973	28.4078
WBGene00007097	B0024.4	4.52561	2.74418e-16	0.346445	0.316489	0.457262	13.4594	7.3726	5.10605
WBGene00004264	qua-1	1.3563	2.75257e-16	3.82786	3.41241	3.86608	9.43578	10.2085	8.82523
WBGene00015747	C13G5.2	-1.16225	2.77658e-16	78.009	75.6872	67.789	38.1486	27.5372	33.3948
WBGene00017991	clec-180	1.62605	2.78044e-16	2.84279	2.73367	3.94959	9.92421	10.4262	9.10071
WBGene00018137	bath-41	-1.04106	2.81874e-16	124.113	139.842	122.359	70.8747	52.6248	64.2999
WBGene00000064	act-2	-0.95267	2.82028e-16	1301.05	1316.68	1364.41	774.726	568.424	714.493
WBGene00008174	C48B4.11	-1.30901	2.92128e-16	59.9867	48.4008	72.417	24.9811	22.7189	25.3854
WBGene00008732	F13B12.4	1.84498	2.9414e-16	3.96971	2.93288	3.36702	11.8396	13.6317	11.5705
WBGene00013531	Y73F8A.26	1.33169	2.95832e-16	7.3443	8.54812	7.06549	18.4547	19.9309	19.2433
WBGene00018446	ceh-83	-1.0267	2.97583e-16	70.4516	76.2785	68.7786	36.8166	30.0887	38.9251
WBGene00008384	D1081.6	-1.17632	2.98189e-16	57.2341	58.8247	48.4286	24.5843	22.2196	26.0062
WBGene00012110	T28A8.4	-1.29963	3.00422e-16	32.0586	32.712	34.5928	15.5218	10.9129	14.013
WBGene00013224	Y55D9A.2	-0.957028	3.14438e-16	67.5702	70.7242	65.0959	35.2768	31.4967	38.0341
WBGene00021036	W05F2.4	1.28079	3.14438e-16	3.5797	3.70916	3.47193	9.33178	9.65159	7.13914
WBGene00007017	mdt-17	-0.821765	3.14852e-16	79.5248	78.8204	85.466	46.4659	44.6505	46.8523
WBGene00000445	ceh-22	2.15097	3.1637e-16	2.22062	2.62285	1.70527	9.69194	9.54675	9.69732
WBGene00002238	kars-1	-0.831938	3.29986e-16	153.366	156.007	160.567	91.7684	79.5715	92.7313
WBGene00004930	sod-1	-1.05954	3.34984e-16	283.027	334.256	254.328	154.69	123.699	139.797
WBGene00018636	F49E8.2	-1.08147	3.43423e-16	79.6026	69.4893	76.1695	39.5384	30.2975	36.767
WBGene00004059	pmp-2	1.07949	3.52107e-16	13.69	13.2917	13.1982	27.1191	29.4313	28.3599
WBGene00010689	K08H2.2	-1.47668	3.56387e-16	60.4971	65.5376	55.371	22.904	15.9553	26.4528
WBGene00011415	him-18	-0.900868	3.62528e-16	56.721	53.5923	56.1259	30.0926	28.0315	31.0712
WBGene00002344	let-70	-0.732669	3.62954e-16	745.166	733.085	789.952	455.221	438.918	470.953
WBGene00010177	F57A8.1	1.04059	3.63415e-16	26.2664	28.9717	25.3996	48.6537	60.4047	56.6286
WBGene00012382	ttr-16	1.40308	3.63415e-16	64.8169	68.2489	66.9968	194.983	209.2	124.596
WBGene00017140	EEED8.12	-1.19645	3.63692e-16	122.945	130.806	104.39	55.1309	43.3127	57.9442
WBGene00002265	lec-2	1.42965	3.65057e-16	7.43564	8.15427	8.84244	24.8356	25.481	15.465
WBGene00018746	fbxb-103	-1.08702	3.70349e-16	91.3197	84.2631	86.6595	39.8531	35.5448	48.1774
WBGene00014218	ZK1098.1	-0.759373	3.71898e-16	198.099	195.144	193.716	115.463	109.468	121.866
WBGene00004354	rgs-11	-1.1602	3.74875e-16	62.158	65.3334	57.4538	28.0731	23.6742	31.0761
WBGene00013924	rad-23	-0.889547	3.76108e-16	331.86	348.523	362.311	206.574	163.777	192.589
WBGene00022455	tyms-1	-1.05213	3.81363e-16	245.61	255.595	207.515	124.74	95.7169	121.437
WBGene00003164	mdt-6	-1.06364	3.82165e-16	220.083	245.253	180.309	102.641	95.0774	111.142
WBGene00001977	hmg-12	-1.10177	3.846e-16	137.614	149.691	174.93	80.4103	60.6786	74.418
WBGene00017365	F10G2.4	-1.36817	3.9331e-16	70.1626	79.3869	57.379	28.1902	25.6889	26.2303
WBGene00000109	alh-3	1.09793	3.96228e-16	13.4981	16.1234	12.9139	29.9617	32.9539	27.9491
WBGene00009659	F43G6.7	-1.37467	4.00261e-16	142.117	155.232	156.947	61.2814	43.5404	70.6904
WBGene00018833	ztf-1	-1.38966	4.09622e-16	34.1034	26.2285	42.242	13.5164	12.041	13.6551
WBGene00013081	Y51A2D.14	1.72037	4.18761e-16	31.3594	30.4546	28.6376	109.624	108.219	80.1048
WBGene00019641	K10G6.4	1.83475	4.21772e-16	4.7668	3.65227	3.65315	13.2591	15.2707	14.677
WBGene00008102	C44H9.7	2.01261	4.2433e-16	2.78431	4.70422	4.36248	14.0426	16.1154	17.3138
WBGene00010374	rga-5	2.16376	4.35977e-16	1.03455	0.693073	1.17431	4.75446	4.92123	3.41257
WBGene00007516	gpx-5	2.05649	4.36591e-16	3.99002	4.28826	6.07173	17.9031	23.1129	18.6688
WBGene00022518	zfh-2	1.11956	4.46022e-16	5.93179	5.73278	6.63298	13.7293	14.2829	11.7568
WBGene00000465	cpg-1	-1.40709	4.47968e-16	28.3798	28.3016	37.2486	13.2851	9.24715	12.9611
WBGene00003885	osm-5	2.41016	4.51028e-16	0.858799	1.25527	0.861461	5.28946	5.55443	4.82185
WBGene00185075	C03C10.9	2.14737	4.5936e-16	25.3136	26.979	21.7169	104.939	108.927	113.257
WBGene00016289	lntl-1	1.59532	4.65755e-16	7.40832	7.74674	7.30583	23.0462	27.1215	17.5929
WBGene00018467	sdpn-1	1.20602	4.68446e-16	12.768	10.709	10.8208	27.2214	27.3394	24.6819
WBGene00044987	K07A1.17	-1.34544	4.71308e-16	93.3005	79.1946	107.955	39.1212	29.9785	41.5246
WBGene00006376	syp-2	-1.39715	4.81232e-16	37.7474	36.8115	36.0733	15.7334	12.162	14.1963
WBGene00003965	pdk-1	-0.917124	4.85455e-16	49.9217	51.8584	53.7868	29.3552	25.5214	27.5405
WBGene00016033	C24A3.2	1.68402	4.85455e-16	9.28623	8.7526	9.57182	31.6354	34.1357	22.9659
WBGene00001041	dnj-23	-0.987819	4.87631e-16	265.564	291.301	242.895	143.197	115.01	145.143
WBGene00219964	F52G3.6	1.7602	4.88544e-16	39.4308	31.3519	60.139	159.312	141.224	145.031
WBGene00003951	pbs-5	-1.03346	4.98681e-16	308.274	332.01	265.131	169.035	127.665	145.7
WBGene00022508	ZC53.1	-1.41947	5.00296e-16	26.2393	20.9911	31.6387	10.0085	8.72196	10.8204
WBGene00003000	lin-11	2.02122	5.02927e-16	2.81031	2.92214	2.31601	9.48264	11.4405	11.6738
WBGene00013048	Y50E8A.5	2.02969	5.08764e-16	4.4763	5.60812	5.26667	17.451	21.8802	23.0982
WBGene00001983	hoe-1	-0.900148	5.13053e-16	68.1994	69.8116	67.0379	39.3064	32.537	38.0767
WBGene00000392	cdd-2	-1.35273	5.26426e-16	83.9197	92.1807	80.4419	38.7237	25.5436	36.3535
WBGene00000468	ces-1	2.02464	5.3104e-16	5.10354	4.50685	5.25408	17.4093	20.7631	22.4461
WBGene00006893	spon-1	1.30613	5.32609e-16	7.66329	5.72099	7.87411	16.9043	18.292	17.5422
WBGene00007221	cpna-3	-1.01012	5.32609e-16	60.8885	60.1191	61.6449	33.9416	26.1275	30.7044
WBGene00016803	bath-42	-0.779895	5.50442e-16	237.044	230.969	236.817	141.087	126.608	142.903
WBGene00019510	K07H8.10	-0.756789	5.74024e-16	438.147	459.712	443.216	264.247	245.928	283.514
WBGene00001089	dre-1	0.954262	5.92342e-16	17.5454	19.1057	17.7406	33.8088	38.4685	33.0112
WBGene00008519	cyp-13B1	1.49003	5.97593e-16	6.33126	5.98056	6.41228	17.2019	16.0667	19.4062
WBGene00001998	hpr-17	-0.991367	6.00422e-16	55.0694	56.4616	58.4809	28.4844	25.8248	31.2622
WBGene00003409	mrp-3	1.71269	6.01208e-16	1.56737	1.56719	1.40796	4.8767	4.41216	5.60412
WBGene00012243	W04D2.4	-0.798415	6.07776e-16	134.716	131.653	127.845	77.1323	70.9465	78.6447
WBGene00011887	set-17	-0.951246	6.17658e-16	154.169	151.445	159.947	86.2676	70.9554	83.7566
WBGene00016061	hpo-15	2.74695	6.22801e-16	0.69276	0.713996	1.01282	5.8069	5.3811	5.0864
WBGene00011253	R11H6.5	-0.94184	6.33119e-16	149.429	139.652	127.097	73.6554	64.9363	78.163
WBGene00007983	C36E8.4	1.47286	6.4796e-16	7.32322	7.91167	6.65671	17.0161	22.1077	21.5121
WBGene00012650	orc-1	-0.841964	6.4796e-16	107.23	105.855	105.247	61.9804	53.652	62.0304
WBGene00018051	che-10	1.32953	6.88277e-16	4.09883	3.76523	5.77058	11.4413	12.5708	10.2921
WBGene00015978	C18F10.7	-1.00901	6.89682e-16	96.0577	86.7848	99.9811	53.3461	40.3105	46.994
WBGene00020035	egg-5	-1.74691	7.04345e-16	13.5522	11.1699	15.4068	4.06649	2.82747	5.115
WBGene00006977	zif-1	-1.25574	7.04595e-16	136.423	118.703	189.557	63.5283	54.5021	68.2837
WBGene00019814	R02C2.1	-1.16923	7.21073e-16	82.004	92.8474	75.2722	38.8519	30.4849	41.9439
WBGene00003914	pam-1	-0.907673	7.2614e-16	203.652	208.875	190.993	121.188	92.9992	107.566
WBGene00011560	T07C4.3	-0.941747	7.2614e-16	73.6633	75.0172	80.6246	42.2801	34.6148	42.5523
WBGene00006825	unc-96	1.62097	7.36736e-16	5.8273	4.86053	5.61797	19.0259	17.4966	13.7511
WBGene00007330	C05C10.3	-0.964604	7.47783e-16	68.3716	66.5934	68.3139	37.7034	30.66	35.8942
WBGene00000476	cfi-1	2.071	7.68352e-16	3.0425	3.52061	3.05193	10.5948	16.8214	12.8119
WBGene00003795	npp-9	-0.991436	7.75677e-16	151.038	141.555	183.633	87.378	70.9441	81.2753
WBGene00017075	nap-1	-0.775719	7.77942e-16	692.115	654.169	616.862	390.127	356.553	400.104
WBGene00006650	tts-1	2.63293	7.98269e-16	3.60478	3.65899	2.22032	22.06	23.0639	13.493
WBGene00004242	puf-6	-1.40993	8.05968e-16	45.5845	38.9416	63.9802	19.2972	15.8314	20.8324
WBGene00010232	F58B3.6	-0.852968	8.44361e-16	146.36	151.578	164.171	87.1836	79.0557	89.678
WBGene00006374	syx-4	-1.29481	8.49625e-16	51.3421	49.898	44.1684	22.7374	16.5074	20.1282
WBGene00001744	gars-1	-0.886767	8.88874e-16	73.6633	70.3696	78.7761	42.4077	36.7501	41.4181
WBGene00008170	C48B4.7	-1.12881	9.20541e-16	117.02	106.638	112.578	53.0598	43.6928	57.2667
WBGene00009671	mfap-1	-0.869015	9.20541e-16	229.394	250.438	208.372	129.247	116.35	131.204
WBGene00015136	B0304.4	-1.4736	9.2895e-16	60.2634	66.7116	47.316	22.2882	18.4834	22.0109
WBGene00010077	F55A11.4	-1.23185	9.35188e-16	24.0117	26.5096	24.0224	11.0646	9.05858	11.6451
WBGene00006537	tbb-2	-0.938407	9.45501e-16	2020.48	2165.93	1898.71	1172.94	884.017	1118.4
WBGene00006730	uev-1	-0.967037	9.45501e-16	257.105	280.646	229.19	130.301	121.016	141.001
WBGene00001508	fut-8	1.9169	9.58765e-16	2.69132	2.36027	2.50074	10.0987	10.6012	7.85762
WBGene00021396	cutl-24	1.80314	9.64222e-16	2.90482	2.7019	2.67681	9.00815	10.7105	9.19263
WBGene00001320	ent-1	-0.893203	9.64802e-16	242.648	221.307	261.627	137.954	116.012	136.854
WBGene00002038	hum-5	1.40537	9.78124e-16	4.83658	4.3202	5.17501	13.9933	13.6965	10.3191
WBGene00007786	rmd-2	-0.850034	1.04856e-15	213.324	208.582	201.49	118.886	102.433	124.628
WBGene00003162	mdh-2	-1.011	1.04931e-15	115.824	110.501	144.317	66.3912	59.3591	58.232
WBGene00007900	C33D9.6	0.997444	1.1167e-15	16.8546	19.8145	16.2285	32.7596	35.8851	36.8122
WBGene00004243	puf-7	-1.48421	1.12553e-15	36.7007	33.3014	51.0467	15.5222	11.0033	16.8246
WBGene00007244	C01G12.3	-1.38661	1.13792e-15	50.4635	48.8412	43.3473	18.3515	15.252	21.0586
WBGene00008019	C38H2.2	1.37294	1.14404e-15	7.57684	8.72026	9.51221	21.9908	25.0935	19.6516
WBGene00004884	smg-6	-0.815059	1.14941e-15	76.2652	79.3933	79.6132	46.0686	40.4248	47.26
WBGene00004043	plk-2	-1.32189	1.18291e-15	26.5385	24.916	32.0102	12.0853	8.84258	12.5318
WBGene00009082	dlat-1	-0.944201	1.21367e-15	134.744	122.287	155.432	75.6455	65.5645	73.26
WBGene00001650	gon-1	1.57354	1.2187e-15	1.24312	1.22916	1.57513	4.08813	4.5281	3.4351
WBGene00008410	D2023.6	-1.421	1.23106e-15	34.4019	31.0941	44.4112	14.1104	10.7534	16.2668
WBGene00008172	C48B4.9	-1.35698	1.31407e-15	66.8147	50.7369	68.1877	24.6356	20.9973	27.076
WBGene00004496	rps-27	0.913592	1.33504e-15	327.574	411.789	342.716	710.614	666.661	659.388
WBGene00015102	cpg-2	-1.27074	1.37829e-15	43.8531	40.8513	46.8912	21.5376	13.8657	19.2467
WBGene00010663	toca-2	-1.15461	1.40768e-15	36.5479	36.2826	39.0368	18.6168	13.5754	18.1381
WBGene00008921	ctf-4	-0.88967	1.46281e-15	104.534	101.646	102.193	58.9224	47.591	59.9882
WBGene00000151	apn-1	-0.870137	1.54646e-15	106.708	112.178	100.506	58.7053	56.093	59.9284
WBGene00001413	fem-3	-1.20269	1.58406e-15	43.8381	43.9282	57.255	21.0111	18.4518	23.6118
WBGene00010405	erfa-3	-0.812556	1.5998e-15	115.687	121.435	126.793	71.1903	64.5105	71.5433
WBGene00006557	tbx-38	-1.39217	1.64108e-15	32.3975	38.0001	32.4806	14.264	11.3792	13.5762
WBGene00000794	crn-1	-0.933839	1.67443e-15	340.348	375.811	304.267	186.357	156.333	191.5
WBGene00013998	ZK550.4	-0.889438	1.69799e-15	78.9957	84.8815	77.2504	43.2347	40.9227	46.0096
WBGene00010730	ensa-1	-0.921407	1.75853e-15	250.617	240.761	299.921	131.032	135.958	150.887
WBGene00018743	F53B3.5	0.932993	1.77919e-15	179.318	161.833	205.071	309.157	371.859	362.027
WBGene00012845	set-24	-1.31746	1.79739e-15	16.1702	16.8362	21.2726	8.00202	6.19428	7.61899
WBGene00018952	F56C9.8	1.46053	1.80226e-15	10.8528	11.2099	13.843	32.4142	38.9817	27.38
WBGene00016133	C26B9.3	1.53382	1.80635e-15	13.9582	11.7393	10.6444	34.3253	41.4176	29.5444
WBGene00001479	fmo-4	1.81506	1.86169e-15	3.38015	2.31591	3.23448	11.4604	11.1953	8.94552
WBGene00012358	W09D6.5	1.61487	1.89446e-15	8.63068	12.9191	7.68573	28.574	31.9346	28.4132
WBGene00017328	F10C5.2	-0.87734	1.95412e-15	144.565	131.655	143.814	83.4996	67.8658	77.4113
WBGene00011012	R04D3.4	-1.17219	1.9913e-15	70.4981	69.8091	63.5485	31.0502	25.9303	33.596
WBGene00007402	ugt-60	2.15274	1.99552e-15	1.86264	1.81503	2.22899	7.82469	10.3112	8.13406
WBGene00019767	rpa-2	-1.01374	1.99797e-15	742.565	839.818	621.716	390.029	314.781	386.827
WBGene00004304	ran-3	-0.911224	2.03452e-15	94.196	91.3308	109.423	53.9657	47.9411	55.0046
WBGene00017532	ent-5	-1.65554	2.07909e-15	18.1608	17.6776	25.24	7.50111	5.82918	6.10055
WBGene00016235	C29H12.2	-0.879151	2.13759e-15	247.635	225.591	271.634	144.409	122.506	138.209
WBGene00018352	fbxc-20	2.23312	2.13759e-15	2.35955	3.72561	2.39916	10.2682	15.3885	13.8205
WBGene00007087	B0001.2	-1.1033	2.15426e-15	34.0957	28.7276	37.6256	16.9	13.8145	16.1071
WBGene00010198	spat-1	-0.962255	2.19261e-15	56.5577	60.7533	61.3648	34.5604	27.019	30.1715
WBGene00017011	eaf-1	-0.999784	2.21335e-15	231.816	237.225	196.644	116.112	95.2476	121.648
WBGene00004854	slt-1	1.32213	2.2217e-15	4.17465	3.23844	3.81697	9.03851	10.588	8.51142
WBGene00018869	rfip-1	1.23092	2.22738e-15	9.4969	7.96752	8.59519	19.8802	22.2804	19.0888
WBGene00002977	lev-10	1.38798	2.2886e-15	3.95122	3.97384	4.66966	10.9573	11.7982	10.2104
WBGene00003410	mrp-4	-1.12087	2.32532e-15	25.8742	24.055	32.0039	13.9098	10.7172	13.0846
WBGene00007979	imp-1	-1.0204	2.47558e-15	230.76	200.416	262.525	123.402	96.3084	122.384
WBGene00007116	B0198.3	1.9765	2.5135e-15	1.35374	1.04931	1.16951	4.40217	5.18657	4.52015
WBGene00004818	skr-12	-1.26148	2.56006e-15	284.04	319.997	202.502	113.766	95.8454	126.838
WBGene00007324	C05B5.8	2.00965	2.62087e-15	8.34853	5.72	8.63152	35.9279	31.6426	24.4135
WBGene00011971	lron-9	1.41764	2.76192e-15	4.42066	4.33757	4.84063	12.1011	13.4246	10.8015
WBGene00003830	num-1	-0.92206	2.86814e-15	78.3367	79.8419	93.2493	43.4652	40.3122	48.9558
WBGene00003413	mrp-7	-1.14143	2.95098e-15	21.428	20.2118	24.3502	11.4728	8.06893	10.4131
WBGene00015523	ztf-30	2.77032	2.95429e-15	0.703502	1.54242	1.03995	6.06616	8.39553	7.57066
WBGene00012531	Y32F6B.1	1.57087	2.99089e-15	2.82648	3.99163	3.24398	9.54857	10.6317	9.54479
WBGene00011642	T09B9.1	-1.09478	3.00655e-15	53.3958	46.1564	56.5202	25.4234	21.1747	26.595
WBGene00006938	wee-1.1	-1.41671	3.0451e-15	37.9322	32.4388	42.6341	11.3339	12.7396	18.3045
WBGene00013872	ZC374.2	1.6227	3.10003e-15	4.17705	4.22965	3.87914	14.1153	13.6077	10.078
WBGene00018806	F54D10.5	-1.18793	3.15938e-15	58.5878	58.1819	48.8206	27.1363	22.0752	23.5256
WBGene00021676	Y48G1C.1	-1.0652	3.16762e-15	40.838	42.1148	45.653	22.0942	18.2358	21.196
WBGene00022500	lfi-1	1.4381	3.2897e-15	3.31981	3.44345	5.01159	11.9808	11.8288	8.10627
WBGene00001430	fkb-5	0.995108	3.31289e-15	63.1725	77.5883	59.9537	119.862	139.582	140.187
WBGene00010260	ddx-17	-0.75085	3.37164e-15	644.315	658.593	622.335	384.832	349.294	409.996
WBGene00011273	R53.4	-0.908016	3.3735e-15	1432.91	1510.9	1169.45	757.944	670.362	763.74
WBGene00022832	pdp-1	-0.937503	3.38135e-15	87.4173	87.502	99.9661	49.2709	42.9496	51.3993
WBGene00018037	chtl-1	-0.922483	3.38244e-15	46.4345	41.7149	48.9485	25.106	22.4977	24.7937
WBGene00013552	gmn-1	-0.981067	3.49577e-15	332	374.939	317.006	199.593	151.986	167.231
WBGene00004333	rec-8	-1.22868	3.51152e-15	16.4688	16.3733	19.3814	7.48601	6.59311	8.23885
WBGene00002282	let-4	0.922915	3.74025e-15	22.3705	23.933	24.2945	41.9919	43.5848	48.2352
WBGene00018959	F56D1.1	-1.14501	3.75601e-15	79.3595	66.258	93.8733	34.0256	33.1421	41.2223
WBGene00011638	ostb-1	-0.787136	3.87881e-15	444.622	427.419	468.249	274.218	234.092	268.517
WBGene00022831	cec-10	-0.935021	3.87881e-15	58.3056	53.8459	58.4984	32.2582	25.8278	31.2491
WBGene00014097	ZK829.9	-0.851245	3.90049e-15	139.55	126.45	145.75	79.9532	69.1958	79.2031
WBGene00020375	pigv-1	-1.0797	3.93333e-15	182.179	161.73	220.237	100.669	74.4469	91.8986
WBGene00006666	twk-11	1.45113	3.95612e-15	2.51168	1.95886	2.80471	7.24264	7.19308	5.51237
WBGene00003998	pgp-4	-1.12492	3.98872e-15	20.6736	19.1646	20.6424	9.75758	7.50315	10.5167
WBGene00002696	let-504	-0.883781	4.03236e-15	197.589	205.15	177.077	96.8612	99.7602	117.601
WBGene00011207	R10E8.1	2.07804	4.12427e-15	1.14321	1.20042	1.41523	5.15483	5.29664	5.42271
WBGene00004205	psr-1	-0.995212	4.21898e-15	70.9374	79.9247	67.4122	39.8921	33.4609	36.149
WBGene00014250	ZK1307.9	-0.974355	4.27804e-15	67.8515	74.1726	63.8214	34.5866	34.5328	35.5937
WBGene00019268	H41C03.1	2.49005	4.28257e-15	2.54801	1.36923	1.02869	8.37937	10.1317	9.53744
WBGene00003405	mre-11	-0.957932	4.42738e-15	46.5126	42.8133	47.1771	25.1628	20.5639	24.6211
WBGene00016886	fbxb-96	-1.10305	4.49491e-15	68.2538	64.8972	61.283	26.5078	31.3864	32.5868
WBGene00009606	F40G12.11	-1.14613	4.6414e-15	64.4092	65.2236	54.0546	32.3151	23.3897	27.3642
WBGene00010828	M02B1.3	-0.873947	4.65158e-15	256.768	230.447	287.533	137.49	133.52	151.847
WBGene00003925	pas-4	-1.04357	4.69747e-15	169.176	201.859	156.13	89.6848	73.821	92.2456
WBGene00000405	cdk-1	-0.896898	4.7089e-15	454.627	465.198	386.608	245.586	206.471	249.628
WBGene00008822	F14H3.3	-1.2562	4.7089e-15	70.8645	73.2965	52.6704	29.8229	23.4574	29.1741
WBGene00001606	gln-5	-1.61481	4.72003e-15	19.6897	21.544	16.826	7.51031	6.05749	5.387
WBGene00010279	letm-1	-0.826396	4.75061e-15	82.9309	79.0818	87.5663	48.9808	43.2389	48.5967
WBGene00004326	rde-4	-0.935312	4.82299e-15	159.921	170.267	152.751	93.4593	72.689	86.4867
WBGene00003922	pas-1	-0.931425	4.82405e-15	119.096	127.052	109.9	64.3946	57.5617	64.7556
WBGene00018421	F44E2.8	-0.862179	4.83856e-15	146.931	132.448	148.977	75.0152	76.5116	84.2315
WBGene00009103	rtfo-1	-0.851431	4.91449e-15	261.721	270.258	240.263	155.61	125.474	146.972
WBGene00001761	gst-13	1.76688	5.0453e-15	8.53232	5.86688	7.70144	24.5155	26.5298	24.5969
WBGene00016332	C32F10.4	2.14996	5.10654e-15	4.33357	2.76492	3.59527	19.1628	16.1883	12.4554
WBGene00016323	C32E8.5	-0.908326	5.2501e-15	165.615	172.513	145.508	89.8283	78.51	89.3881
WBGene00017620	tofu-2	-1.26164	5.2501e-15	32.5181	32.6565	31.3224	15.5843	10.9679	13.7741
WBGene00015329	C02B10.4	-0.918605	5.33219e-15	458.889	533.434	426.752	255.962	223.613	271.133
WBGene00009588	F40F11.3	-0.994135	5.55779e-15	270.977	268.501	234.566	132.036	116.764	140.013
WBGene00003418	msh-2	-1.19964	5.57798e-15	46.4153	49.4875	43.1559	24.9624	15.6022	20.032
WBGene00018016	lrr-1	-0.925445	5.62556e-15	92.604	89.3855	87.8176	49.9335	41.353	50.882
WBGene00013093	cup-14	-0.811637	5.74134e-15	45.0451	46.4636	46.5916	27.9196	25.1652	25.6086
WBGene00007710	rsa-1	-0.914609	5.77107e-15	212.969	212.462	202.904	112.831	94.8881	125.724
WBGene00004889	smp-1	1.11913	5.80453e-15	14.5833	12.485	16.9823	28.8611	34.4595	32.4791
WBGene00010913	M110.3	-0.984486	5.86792e-15	123.321	122.129	102.426	59.2516	53.6364	62.9922
WBGene00011399	T03F6.3	-1.17575	5.87563e-15	257.819	262.467	215.496	125.537	81.4774	118.853
WBGene00020091	rnp-8	-1.35534	5.88131e-15	36.7782	37.1388	56.8546	17.543	14.6593	18.9592
WBGene00008641	pch-2	-0.946351	6.04087e-15	82.8275	80.0111	79.432	43.7247	36.8266	45.2854
WBGene00010039	F54C8.6	1.82714	6.07012e-15	7.05588	4.29719	7.2489	19.6059	27.1344	19.6297
WBGene00010197	F57C2.5	-0.845123	6.07623e-15	153.372	154.176	147.716	87.9798	75.6007	89.9468
WBGene00006815	unc-83	0.884872	6.13137e-15	21.2854	22.0325	18.981	36.751	40.7695	37.4485
WBGene00020391	cct-7	0.787931	6.23909e-15	54.0922	59.922	55.1232	100.766	97.2953	93.8368
WBGene00003214	mel-32	-0.920821	6.25098e-15	253.999	276.538	228.574	148.303	116.661	136.047
WBGene00009259	hpo-34	1.60032	6.31506e-15	1.94436	1.62571	2.24443	6.49524	6.84811	4.31742
WBGene00009784	F46C5.9	-0.799616	6.33061e-15	134.684	125.285	134.645	78.4234	71.4733	76.9219
WBGene00003634	nhr-44	1.82407	6.37163e-15	4.08887	3.32029	4.57138	13.0668	16.058	13.4294
WBGene00019163	ubxn-6	-0.973333	6.43666e-15	107.493	105.585	110.601	62.1439	45.5609	57.2685
WBGene00003687	nhr-97	1.14528	6.6646e-15	11.8609	10.8223	10.1102	21.7423	27.1757	23.6109
WBGene00003717	nhr-127	2.46444	6.68835e-15	1.38144	1.09739	1.39524	5.40675	8.57133	7.47529
WBGene00020360	math-41	1.27465	6.68835e-15	7.11324	7.53168	8.78718	19.648	20.4472	16.5757
WBGene00022192	Y71H2B.2	-0.846963	6.69405e-15	136.335	147.381	135.262	78.0161	71.4725	83.4662
WBGene00020383	tin-44	-0.933538	6.72413e-15	70.8702	62.1188	70.7964	36.2762	33.3409	37.1903
WBGene00020412	T10E9.2	-0.942381	6.99843e-15	72.2333	64.0337	78.3517	35.2216	35.2662	41.2598
WBGene00004767	sel-10	-0.753942	7.08999e-15	131.809	129.263	135.383	79.5048	73.298	82.3459
WBGene00018747	F53C3.3	1.90899	7.14903e-15	4.62441	3.79883	5.56422	18.7505	15.437	18.6179
WBGene00006414	raga-1	-0.876504	7.17701e-15	114.593	128.442	113.824	67.0106	59.9279	67.433
WBGene00009288	F31C3.6	1.84565	7.78964e-15	3.84881	3.18786	2.2758	8.85	12.6766	11.9574
WBGene00006495	cpna-1	1.23242	7.81739e-15	4.91412	4.34746	5.37996	12.4498	11.9361	10.0683
WBGene00016087	C25A11.2	-1.08105	8.08567e-15	30.2747	32.0583	33.2043	16.5182	12.8365	15.8558
WBGene00004888	smo-1	-0.993462	8.0884e-15	2455.08	2894.29	2038	1293.12	1113.93	1303.33
WBGene00012301	W06D11.3	-1.67122	8.22609e-15	29.0412	34.9992	29.5287	8.73596	8.84806	11.7906
WBGene00012796	Y43F4A.1	1.29134	8.36241e-15	7.30199	7.60685	9.38404	17.3887	20.3661	21.7128
WBGene00001248	elp-1	2.08751	8.40986e-15	1.62148	1.24014	0.955599	5.93142	5.4757	4.86961
WBGene00016182	C28C12.12	-1.08566	8.45993e-15	58.2351	47.7549	52.3965	26.8134	22.3147	25.6356
WBGene00010665	K08E3.5	-0.874134	8.53345e-15	92.9055	90.2398	112.046	54.7806	54.0575	52.2376
WBGene00003610	nhr-11	2.07162	8.54063e-15	1.46754	2.47504	2.02635	7.27381	9.18538	8.39816
WBGene00044024	C35A5.11	1.50166	8.75024e-15	17.7717	21.2531	17.7415	56.6427	61.8864	41.7268
WBGene00008602	oac-14	3.11196	8.75865e-15	0.572098	0.290351	0.755094	6.23412	4.65502	3.30135
WBGene00013383	aptf-2	-1.14266	8.89206e-15	183.559	199.7	137.439	82.0315	66.7683	87.0726
WBGene00017355	F10E9.3	-0.883321	9.16959e-15	132.538	141.976	128.495	77.9724	64.8033	75.763
WBGene00021038	W05F2.6	-1.15776	9.37798e-15	44.5616	39.4985	41.1333	20.5745	15.3372	20.3186
WBGene00000240	pah-1	1.59738	9.42363e-15	5.98894	5.98338	8.31317	21.2968	23.8669	16.2462
WBGene00018509	xrep-4	-0.885396	1.04393e-14	62.6678	60.3129	67.0037	34.8313	33.4207	34.6442
WBGene00004370	rig-3	1.40331	1.05102e-14	5.22475	6.15419	5.69866	15.1243	15.4286	14.5064
WBGene00018423	F44E2.10	-1.10707	1.0562e-14	71.0025	67.5513	58.3559	29.0028	27.5453	34.9271
WBGene00015577	ugt-64	-1.25209	1.08325e-14	21.0092	20.7303	21.986	9.86514	8.06414	8.86736
WBGene00003249	mig-18	2.07767	1.09291e-14	3.98807	2.96857	3.39218	14.066	15.624	14.2021
WBGene00011739	T12G3.4	0.979182	1.1073e-14	31.6667	30.6223	37.1954	61.5582	66.0367	68.6344
WBGene00011410	T04A8.8	-0.940578	1.14372e-14	144.841	162.818	138.554	85.5309	68.0539	78.9435
WBGene00018819	rog-1	-1.17859	1.16119e-14	27.4952	25.1533	34.4113	14.7034	12.0084	11.791
WBGene00011743	T13F2.2	-1.05952	1.16413e-14	206.771	245.023	181.517	99.6727	93.4692	110.62
WBGene00012498	Y24F12A.3	1.12892	1.18972e-14	28.4429	27.2057	33.1649	62.1699	57.1573	75.1129
WBGene00185086	F59A3.12	-1.18812	1.1944e-14	41.0289	36.5067	38.4062	18.6575	16.7559	15.5209
WBGene00006852	unc-129	1.04	1.2466e-14	18.4027	17.6606	18.1065	38.3762	37.6964	35.3548
WBGene00002079	xpo-2	-0.995039	1.26377e-14	104.854	103.158	121.429	63.8203	45.8215	55.7128
WBGene00014163	rnh-1.2	-1.47874	1.26507e-14	27.6732	27.9161	28.4476	10.7429	8.7494	10.7234
WBGene00020962	W02H5.8	-1.50287	1.27027e-14	11.2093	12.779	12.6521	4.60437	4.28559	4.03038
WBGene00010212	fbxa-192	-1.74282	1.27071e-14	17.4474	14.1678	15.6637	4.71215	3.7984	5.6789
WBGene00044689	arid-1	-0.795974	1.28444e-14	60.074	67.135	69.2682	39.4775	35.3105	38.379
WBGene00007187	tag-342	-0.830547	1.30718e-14	122.007	126.371	116.677	68.1218	65.7898	71.3678
WBGene00013124	Y52B11A.4	1.63493	1.30814e-14	3.7649	3.49396	3.72293	11.8916	11.5205	10.737
WBGene00009190	F27D4.6	1.30802	1.31074e-14	4.33615	4.16436	4.72527	9.06035	11.552	12.147
WBGene00017380	F11D5.1	0.955262	1.31074e-14	12.9521	13.1395	12.9141	24.033	26.3451	25.2195
WBGene00019381	K04C2.3	-0.819584	1.31177e-14	289.841	299.826	273.8	156.535	156.29	176.421
WBGene00022393	abhd-12	-0.817689	1.37782e-14	192.02	190.113	181.971	109.867	96.2629	114.026
WBGene00002136	inx-14	-1.13772	1.40776e-14	74.346	64.4586	85.5401	39.1231	28.1557	34.8173
WBGene00013508	Y71A12B.11	-1.10208	1.42e-14	522.896	582.612	405.938	247.115	195.062	261.978
WBGene00022336	Y82E9BR.3	-0.936265	1.46178e-14	3313.83	3484	3677.9	2109.91	1502.48	1862.38
WBGene00012126	T28D6.6	-1.00722	1.47021e-14	131.297	138.56	107.223	67.624	55.3244	64.6908
WBGene00020652	egg-4	-1.47829	1.47146e-14	9.31375	10.5185	11.0278	3.72721	3.62222	3.72315
WBGene00004985	spo-11	-1.33272	1.54328e-14	46.8005	37.7614	55.8689	17.0182	16.2322	22.5947
WBGene00015938	anat-1	-0.937512	1.54328e-14	75.8473	74.9736	76.4464	42.4686	35.2277	41.0747
WBGene00004490	rps-21	0.987682	1.54783e-14	263.232	294.385	220.246	562.471	505.023	473.95
WBGene00007789	C28A5.2	-1.20584	1.55598e-14	13.7914	12.2799	13.9643	5.39366	5.12846	6.86359
WBGene00013214	Y54G11A.3	-1.09257	1.57034e-14	45.0267	42.8826	45.1304	23.8786	17.1646	21.4431
WBGene00016652	got-2.1	-0.943074	1.57375e-14	62.7683	58.5489	59.2959	31.544	29.1447	33.3352
WBGene00013669	Y105E8A.8	-0.9988	1.57772e-14	50.1866	47.6561	55.2989	24.1333	24.5028	28.0502
WBGene00011625	vps-39	-0.753042	1.61791e-14	88.5182	84.2497	88.3671	53.5913	48.6778	52.7297
WBGene00003175	mec-12	1.53706	1.61882e-14	6.02856	5.48713	7.55469	18.3927	21.3959	15.6222
WBGene00022787	tag-307	-0.984644	1.71433e-14	103.678	94.5556	94.8987	51.1366	42.7854	54.3852
WBGene00019295	pfkb-1.2	-0.900307	1.72189e-14	109.89	113.052	109.271	62.8288	51.0827	64.1735
WBGene00004820	skr-14	-1.14668	1.73988e-14	715.682	798.674	521.142	319.934	260.533	338.939
WBGene00012903	vps-2	-0.925472	1.73988e-14	172.57	205.251	175.99	105.785	88.903	96.8674
WBGene00014141	ZK899.2	0.891631	1.75912e-14	57.9425	53.2758	48.4054	93.7855	97.6513	104.785
WBGene00001960	hlh-16	1.67808	1.93896e-14	16.0738	21.7242	11.3923	50.4914	52.5543	53.3662
WBGene00003765	nlp-27	4.36668	2.00759e-14	1.34753	0.410338	2.13427	36.7099	29.2387	16.3928
WBGene00013855	ZC116.3	1.81652	2.00986e-14	0.411242	0.341046	0.461945	1.3763	1.55534	1.35918
WBGene00011102	R07E3.1	1.39396	2.07738e-14	7.82136	6.96188	6.98799	18.8131	19.2679	19.2124
WBGene00000221	atf-5	1.14457	2.07761e-14	32.2465	33.8225	25.4316	65.0719	75.8324	61.0959
WBGene00008343	C56A3.4	-1.09732	2.12897e-14	48.9684	46.0013	52.7193	24.1606	22.0801	22.8617
WBGene00018436	fbxb-11	-1.07002	2.13711e-14	58.8188	56.4006	55.3893	27.7684	23.9341	29.6675
WBGene00003052	lmn-1	-0.686563	2.13877e-14	332.401	342.244	328.835	211.773	197.071	214.675
WBGene00044605	ttr-36	1.65938	2.19237e-14	12.1198	13.9269	13.2802	41.17	40.6487	42.1558
WBGene00009262	F30A10.3	-0.871071	2.20943e-14	77.3033	73.6736	79.8722	43.8782	39.5887	42.8384
WBGene00004259	pyr-1	-1.05737	2.23636e-14	74.7983	78.6992	77.3873	43.6626	28.1357	39.1723
WBGene00007966	maph-1.3	-1.35245	2.25812e-14	11.5322	11.4491	14.1785	4.97724	4.31766	5.28491
WBGene00018237	irg-7	1.45364	2.27901e-14	2.96949	2.58355	3.16865	9.45367	8.78499	5.67516
WBGene00021903	Y55B1AL.1	1.12677	2.33621e-14	25.752	26.9074	25.3873	51.0005	61.1121	58.1323
WBGene00019711	M01E11.2	-0.840419	2.33723e-14	88.4845	82.9063	77.5075	48.4274	44.0712	46.5621
WBGene00010912	gmps-1	-0.993853	2.35766e-14	40.0608	38.7377	48.1521	22.346	18.9357	22.5206
WBGene00001023	dnj-5	-0.815371	2.35948e-14	216.802	196.44	227.113	127.952	107.996	128.016
WBGene00009113	maph-1.2	-1.5575	2.3608e-14	9.82973	10.5273	14.805	4.07718	3.31227	4.58184
WBGene00022694	gcna-1	-0.863208	2.3846e-14	92.3664	97.3195	86.6663	51.4434	45.7274	54.7799
WBGene00000965	dhs-1	-1.024	2.40079e-14	66.2785	60.8647	63.2046	35.1005	27.2216	31.4167
WBGene00006607	tre-1	-0.95445	2.40811e-14	88.9602	74.5184	99.4978	45.2748	42.6288	47.8921
WBGene00004468	rpn-12	-1.02984	2.42599e-14	219.737	245.897	194.305	120.058	89.4239	113.822
WBGene00003658	nhr-68	1.00388	2.4267e-14	24.7881	24.5912	21.6468	46.3856	48.7893	47.1945
WBGene00003613	nhr-14	1.71613	2.43067e-14	3.29034	3.09373	3.77901	9.46277	12.7661	11.1817
WBGene00018909	slx-1	-0.878328	2.44171e-14	92.2632	95.4142	85.559	49.3894	45.8108	53.4703
WBGene00009372	evl-18	-0.892142	2.49105e-14	58.6114	55.7799	59.7637	33.5089	27.7554	32.6543
WBGene00019799	M151.7	-1.32538	2.494e-14	41.471	40.7994	47.3178	19.6481	12.4238	19.7591
WBGene00013926	nep-1	-0.91506	2.50939e-14	116.968	114.544	109.729	68.3413	50.7455	61.9591
WBGene00008782	sdz-14	-0.987649	2.51527e-14	151.636	147.48	131.591	76.2889	60.749	80.3171
WBGene00002216	klp-3	1.30122	2.53831e-14	6.83655	5.62806	6.07364	14.4751	16.6833	14.6039
WBGene00020287	lsy-13	-1.02682	2.54415e-14	181.182	198.312	149.637	93.7313	74.2962	91.7152
WBGene00009440	idhg-1	-0.705943	2.54741e-14	160.714	155.334	151.595	97.7882	93.0783	95.8548
WBGene00012496	Y24F12A.1	-0.865703	2.54741e-14	92.5623	99.4399	97.2808	55.4306	47.5596	55.8171
WBGene00010785	top-2	-0.784457	2.59179e-14	408.775	420.583	416.843	258.621	210.445	254.479
WBGene00007385	atp-5	-0.761896	2.60855e-14	686.92	706.325	614.235	413.469	370.693	399.731
WBGene00016751	C48E7.6	1.60392	2.62171e-14	1.12759	1.22555	1.50201	3.64921	4.50241	3.55511
WBGene00017866	stn-2	1.98995	2.63883e-14	3.34118	1.7661	2.39633	9.4979	11.3112	9.26177
WBGene00017350	F10E7.9	1.41408	2.65032e-14	5.89918	4.76793	6.34534	15.0978	16.3336	14.0329
WBGene00018682	aagr-4	0.796733	2.68841e-14	37.7	40.4319	35.4855	64.1876	65.2745	67.8165
WBGene00013360	Y60A3A.9	-0.743468	2.82978e-14	347.638	330.486	324.328	203.962	188.08	206.884
WBGene00021153	Y4C6A.3	-1.11214	2.8574e-14	110.328	94.6505	129.749	44.8995	49.7252	60.3071
WBGene00015327	snpn-1	-1.00697	2.90262e-14	110.232	113.317	100.758	55.6978	47.5566	58.2241
WBGene00017727	F22H10.3	2.90164	2.95688e-14	3.47943	3.58609	3.67391	36.2666	25.4634	18.5339
WBGene00009173	prom-1	-1.20231	2.96924e-14	38.5279	33.5595	47.4222	16.7149	15.3288	19.9656
WBGene00019922	fbxc-28	-1.08609	2.99316e-14	141.47	144.836	117.613	67.8569	50.4884	72.0173
WBGene00012551	cec-7	-1.02694	3.01035e-14	67.9826	78.4864	73.5488	39.8806	29.7072	38.4453
WBGene00012939	Y47D3B.1	1.53157	3.01765e-14	4.63237	4.43872	4.49999	13.9877	13.2471	12.022
WBGene00019153	H04M03.3	-1.14048	3.1462e-14	70.3262	74.783	67.3814	38.6079	25.8515	32.0342
WBGene00004297	rad-51	-0.968438	3.25549e-14	66.9284	71.8108	64.9832	39.2308	30.6411	34.2926
WBGene00000086	aex-3	1.45235	3.26263e-14	2.19253	1.75342	2.26831	5.87591	6.0622	5.11891
WBGene00006807	unc-75	1.61474	3.30536e-14	2.76543	3.7614	2.82267	8.77837	10.1546	9.53178
WBGene00012396	Y6D1A.2	2.30286	3.30536e-14	2.64336	3.47731	1.89795	10.5199	14.6477	14.05
WBGene00002987	lim-4	2.11706	3.36383e-14	2.99976	2.67949	2.63953	11.6541	12.6005	11.8834
WBGene00001743	grp-1	-0.81353	3.52336e-14	144.281	137.634	142.17	85.181	71.9363	84.3067
WBGene00004775	sep-1	-0.817033	3.63165e-14	44.6184	45.9989	43.1649	26.1322	23.1056	26.7197
WBGene00000500	chn-1	-0.916306	3.65072e-14	101.048	112.151	93.525	57.4836	50.028	55.005
WBGene00023401		-1.73691	3.68408e-14	343.781	486.453	366.086	163.57	89.1217	106.777
WBGene00009052	ekl-1	-0.973816	3.79213e-14	56.0047	52.9025	50.8446	30.1832	23.058	28.1802
WBGene00011182	R09H10.5	1.62584	3.8219e-14	1.72584	1.64071	2.31122	5.90317	7.04332	4.58895
WBGene00009448	zfp-2	-0.838233	3.99889e-14	83.3614	77.4027	78.2571	45.5889	42.124	46.0628
WBGene00004480	rps-11	0.89789	4.01948e-14	500.647	572.578	417.111	943.031	933.08	899.945
WBGene00015268	BE0003N10.3	1.41559	4.07557e-14	4.15107	4.09818	3.73716	10.144	11.3408	10.4676
WBGene00009946	ogr-2	-1.15572	4.13316e-14	30.9043	33.5649	32.813	14.5605	13.6118	15.504
WBGene00016947	C55B7.11	-1.21289	4.43326e-14	27.0022	26.7751	28.9933	12.8291	10.3468	12.5984
WBGene00013445	Y66D12A.19	-1.39788	4.59014e-14	23.1614	26.4261	20.5864	10.6261	7.52366	8.50492
WBGene00012109	T28A8.3	-1.0861	4.61384e-14	41.7312	44.7064	38.4894	22.0106	15.9026	20.984
WBGene00011904	hlb-1	0.752292	4.79372e-14	26.5068	26.7295	26.6427	43.423	46.3901	44.7193
WBGene00017549	pid-1	-1.42777	4.81731e-14	42.242	42.5882	48.4453	19.9385	13.5993	16.1373
WBGene00000209	asg-1	-1.06503	4.84604e-14	507.709	574.416	416.22	275.088	203.707	237.445
WBGene00219208	B0365.9	2.04785	5.00461e-14	3.76773	3.44195	3.97833	13.1649	16.3111	16.8575
WBGene00021832	Y54E10A.12	-1.28123	5.0403e-14	29.6643	25.1833	34.2332	12.6631	10.0024	14.0758
WBGene00016505	ttr-33	3.35917	5.06075e-14	1.52164	0.673975	1.1685	14.4185	13.045	7.63735
WBGene00018803	fbxa-24	3.28107	5.0879e-14	0.850929	0.518236	0.673869	9.74287	6.21367	4.1141
WBGene00008210	C49F5.6	-1.08463	5.12182e-14	25.025	26.3337	27.009	14.5202	10.5413	11.9312
WBGene00018976	daam-1	1.46155	5.12182e-14	2.25763	2.93081	3.29343	7.65621	8.30481	7.3386
WBGene00271415	T05A7.13	2.58842	5.20791e-14	2.02038	1.28905	2.84441	7.84006	14.693	14.7648
WBGene00219771	linc-24	4.22017	5.24898e-14	0.821474	0.750445	0.86739	13.0381	20.7379	11.7229
WBGene00013729	Y111B2A.3	-1.06982	5.33736e-14	25.7876	25.2536	30.4404	14.0442	11.4754	13.3484
WBGene00014115	gld-4	-0.907407	5.34521e-14	122.028	115.861	143.517	74.2283	59.3116	69.8743
WBGene00004482	rps-13	0.871851	5.34638e-14	379.917	421.347	330.17	752.566	663.124	654.236
WBGene00002037	hum-4	1.13554	5.36e-14	5.34291	4.75516	6.6967	11.5142	14.1994	11.2089
WBGene00017589	F19B10.10	-0.943223	5.4333e-14	65.1205	62.0974	55.6707	32.0794	27.9207	35.1745
WBGene00004428	rpl-16	0.86288	5.53695e-14	367.309	414.756	309.984	674.18	653.143	658.156
WBGene00013518	Y73F8A.5	1.91384	5.56332e-14	1.19852	1.12297	1.03837	4.13502	4.35991	4.16986
WBGene00016195	C28H8.4	-0.821938	5.74942e-14	421.613	383.326	469.001	244.592	223.046	253.242
WBGene00006976	zhp-3	-1.16972	5.81836e-14	60.0859	53.2456	58.267	27.6406	19.6276	29.1633
WBGene00015336	C02D5.2	1.45155	5.86176e-14	8.46409	7.34837	7.70119	19.5387	23.4452	21.4021
WBGene00015517	C06A8.8	1.70043	5.86928e-14	2.98801	3.85791	2.83952	10.2494	10.8223	10.2337
WBGene00002268	lec-5	1.44689	5.9038e-14	29.2454	31.8987	30.5573	100.902	95.1596	53.7806
WBGene00008376	D1054.9	1.33478	5.96501e-14	7.3633	6.30712	7.62439	18.3657	20.6946	14.7143
WBGene00016943	acdh-1	0.845011	6.13372e-14	189.983	198.08	153.488	319.508	319.743	333.339
WBGene00010678	K08F4.3	-1.31803	6.25742e-14	44.1388	39.2192	47.0308	18.9416	14.5551	18.9571
WBGene00011016	R04F11.3	-0.882857	6.2728e-14	203.797	199.026	186.254	106.978	91.9966	120.593
WBGene00002190	kin-2	0.926795	6.41193e-14	23.4571	23.54	27.6763	45.7139	50.8814	45.3674
WBGene00001094	dars-1	-0.714096	6.46445e-14	158.073	157.741	156.577	98.387	91.3901	98.2371
WBGene00005648	srp-7	-0.773065	6.59337e-14	161.209	163.063	159.902	101.555	85.9236	95.9283
WBGene00017643	czw-1	-0.917221	6.62078e-14	83.8693	84.971	82.4844	50.0665	37.0506	46.0364
WBGene00010056	smc-6	-0.817276	6.7699e-14	69.3816	69.3443	75.3451	41.5235	36.1647	43.8461
WBGene00015353	C02F5.13	-0.939413	6.89955e-14	119.569	113.039	112.051	58.2425	54.6628	66.9575
WBGene00003391	mog-3	-0.76116	6.9549e-14	204.415	213.378	207.35	123.267	113.143	132.494
WBGene00000526	clc-5	1.93487	7.36291e-14	3.37533	2.74087	4.05899	13.2375	13.3018	12.5464
WBGene00020286	T06A10.3	-0.981521	7.44032e-14	197.316	229.616	172.981	101.554	96.4687	105.664
WBGene00006617	tars-1	-0.807152	7.81148e-14	85.3829	83.1389	97.1143	53.4994	48.9049	49.4557
WBGene00004199	prx-14	-0.899168	7.86795e-14	91.0841	83.7499	93.3588	51.3914	44.8494	47.7015
WBGene00020134	T01B6.1	1.63478	7.90756e-14	4.99835	7.25903	7.8151	18.4895	22.6214	20.958
WBGene00006637	tsp-11	2.31502	7.93944e-14	1.72942	1.75543	1.36956	9.55925	7.75756	6.81053
WBGene00012982	jmjd-2	-0.833208	8.05083e-14	86.0457	94.1635	101.572	53.3342	47.834	57.0171
WBGene00019246	rpb-5	-0.883717	8.06692e-14	295.606	305.333	241.161	154.972	142.096	159.333
WBGene00006542	tbp-1	-0.805279	8.17614e-14	127.004	115.928	118.076	66.8495	65.985	73.8445
WBGene00194650	C36A4.14	1.25917	8.24633e-14	50.3201	36.4806	61.2251	104.154	112.181	138.528
WBGene00011687	cwc-15	-0.927145	8.30375e-14	533.01	605.321	433.156	276.607	263.746	285.975
WBGene00004214	ptp-2	-0.912345	8.89784e-14	61.7693	56.7842	71.7194	35.3543	30.7148	35.0967
WBGene00011662	T09F3.2	-1.01285	9.01073e-14	58.1364	58.8494	75.2937	30.6641	29.6599	35.011
WBGene00004269	rab-6.1	-1.08493	9.43778e-14	61.3538	53.6256	57.3291	27.852	25.2797	28.2262
WBGene00000558	cnc-4	2.31978	9.86111e-14	6.62845	5.08347	8.03582	44.6638	29.5024	25.0406
WBGene00004372	rig-5	1.44763	9.88854e-14	6.35146	4.7025	5.19422	14.2789	15.1741	15.0336
WBGene00008844	F15A4.10	-1.26556	9.93329e-14	138.548	151.3	107.716	58.8508	46.9062	59.6967
WBGene00020081	sdz-29	-1.1326	1.00479e-13	136.672	106.033	151.259	54.9909	54.1032	70.7605
WBGene00022274	Y73E7A.8	1.51481	1.00945e-13	3.45357	2.7862	3.55189	9.34991	9.61961	9.10769
WBGene00002128	inx-6	1.5631	1.01446e-13	5.62467	5.53719	7.56619	19.6396	20.3192	15.4297
WBGene00006948	wrt-2	1.27643	1.04198e-13	14.426	11.1313	14.1295	37.7303	32.2494	26.3881
WBGene00004434	rpl-22	1.02118	1.0484e-13	309.966	402.149	262.669	662.577	676.839	637.583
WBGene00004473	rps-4	0.690323	1.04867e-13	504.914	525.87	466.176	820.348	804.848	790.086
WBGene00019760	calu-1	0.695212	1.08518e-13	345.214	373.081	333.784	542.835	571.247	589.124
WBGene00009505	F37B12.3	-0.832478	1.08907e-13	142.319	130.976	128.122	79.4149	70.3824	75.7634
WBGene00017429	F13D11.4	1.48595	1.09205e-13	7.93261	8.62333	5.94425	19.6402	22.9923	20.1941
WBGene00011237	gkow-1	-0.906288	1.10138e-13	89.9718	92.5464	82.829	47.0578	41.929	52.6462
WBGene00010690	K08H2.3	-1.46872	1.11531e-13	34.4344	35.2264	36.4779	14.0751	8.92157	15.4796
WBGene00003220	mes-2	-0.898457	1.14235e-13	43.6209	47.2054	42.8763	25.1347	21.3102	25.3056
WBGene00008034	C39E9.11	-0.784055	1.14245e-13	172.365	179.187	162.455	105.665	91.0605	101.826
WBGene00001368	exc-7	1.24023	1.15331e-13	7.25377	6.81064	8.98894	19.2837	18.2447	17.0169
WBGene00020973	W03B1.3	2.00225	1.17712e-13	2.92995	3.07656	3.94716	12.254	12.816	14.8434
WBGene00018482	F45F2.10	-0.948537	1.18546e-13	43.1295	40.4532	50.2102	23.9263	20.0658	25.3845
WBGene00219700	linc-6	-1.41952	1.20859e-13	181.055	206.329	169.789	62.227	58.9023	87.2976
WBGene00008684	mig-32	-0.814106	1.21378e-13	113.559	111.584	120.566	67.1916	58.7027	70.8256
WBGene00002257	lbp-5	1.67129	1.23169e-13	12.771	16.6284	12.5548	45.6927	50.5329	36.6764
WBGene00000197	aars-2	-0.855532	1.23582e-13	117.68	117.751	130.656	75.9811	58.4733	67.9267
WBGene00004466	rpn-10	-0.823088	1.25308e-13	173.354	179.574	174.29	102.732	87.2227	108.146
WBGene00019833	R02F2.4	-1.63084	1.26116e-13	15.4695	13.563	18.6225	5.80665	4.05382	5.59456
WBGene00009200	F28C1.1	-0.844625	1.27684e-13	71.2276	72.6224	72.0532	39.5987	36.1641	44.513
WBGene00004163	pqn-82	-1.15976	1.29018e-13	56.7941	56.5222	70.0321	31.7565	21.7752	28.6567
WBGene00009145	F26A3.7	-1.04079	1.30836e-13	72.8788	85.2135	70.5495	35.8586	33.6432	41.6124
WBGene00008987	F20G2.3	1.82342	1.31013e-13	4.05045	3.13096	2.87865	11.957	12.676	11.0793
WBGene00011517	cgt-1	2.2873	1.31251e-13	1.91432	1.41569	1.4438	8.29226	8.90076	6.20581
WBGene00016210	C29F5.1	1.53754	1.31424e-13	10.7815	8.24365	8.64194	28.3366	32.4437	19.6625
WBGene00001035	dnj-17	-0.831256	1.33186e-13	76.4286	80.5683	78.1328	44.3742	40.9948	46.813
WBGene00019188	H11E01.3	1.18014	1.34e-13	3.16173	3.31907	3.31649	7.68693	7.74217	6.75432
WBGene00006512	abcf-1	-0.800186	1.36688e-13	84.6224	81.9076	75.7854	48.4502	43.5941	47.1576
WBGene00004679	rars-1	-0.841657	1.37264e-13	84.2448	82.4957	83.5093	51.341	40.6591	47.7175
WBGene00019478	cri-2	2.20438	1.38427e-13	5.97571	3.28715	5.08848	23.928	22.2	20.7442
WBGene00022036	Y65B4BL.4	-1.20354	1.50155e-13	54.844	52.5771	70.4384	28.5957	21.0524	27.7154
WBGene00006527	tax-6	1.1759	1.53355e-13	12.6834	9.95396	15.1883	28.101	32.1246	25.3638
WBGene00003805	npp-19	-0.858375	1.54989e-13	114.13	117.973	108.402	69.1029	55.6931	63.0928
WBGene00017980	F32B5.7	1.43571	1.561e-13	3.21965	3.02395	3.35865	8.60109	9.22619	8.16741
WBGene00012490	Y19D2B.2	-1.53014	1.57588e-13	49.2393	57.3793	42.7635	18.5821	14.0531	19.1488
WBGene00016609	C43E11.12	-1.09823	1.57588e-13	131.81	160.96	130.136	68.2565	54.2297	75.1067
WBGene00021362	Y37E11AL.6	1.56862	1.57634e-13	2.74152	1.7473	2.59181	7.0683	7.5554	6.50309
WBGene00009277	F30F8.10	-0.881399	1.58341e-13	109.583	102.14	118.014	61.9798	59.7521	57.3478
WBGene00000168	apx-1	-1.17195	1.63209e-13	42.5471	40.652	58.5167	20.231	18.0109	24.7037
WBGene00006389	taf-7.2	-1.02327	1.63863e-13	88.5424	96.323	76.7201	48.2474	39.7663	40.6899
WBGene00013860	ZC247.2	1.71674	1.64937e-13	2.34015	2.68596	3.23124	9.42407	10.5158	7.15911
WBGene00021365	smgl-2	-0.848438	1.69982e-13	51.4956	55.0089	58.9552	30.6695	27.6457	33.6073
WBGene00012478	mxt-1	1.54285	1.71848e-13	4.67473	4.68177	3.94882	14.1747	14.4346	10.1099
WBGene00020919	set-19	0.912901	1.80045e-13	11.0585	11.2573	12.015	20.2231	23.2724	21.1214
WBGene00001103	dsl-1	-1.084	1.81257e-13	106.657	103.832	92.7112	48.6179	38.9978	55.5742
WBGene00015779	lrch-1	1.00143	1.83623e-13	19.4167	20.2442	16.2678	34.2471	39.1889	38.4129
WBGene00007297	C04F12.1	-1.16065	1.86664e-13	18.3071	18.6669	21.1609	9.92202	6.91562	9.21458
WBGene00003395	mom-2	-0.837219	1.87577e-13	160.935	146.957	177.964	93.7888	82.4319	95.8643
WBGene00003776	nmy-1	0.704661	1.88354e-13	35.864	39.1145	37.0059	58.5189	63.7836	60.1469
WBGene00012096	T27E9.6	-1.41445	1.88646e-13	43.5257	40.994	41.6873	14.4121	13.5033	19.5323
WBGene00020821	jhdm-1	-0.727507	1.88646e-13	85.3123	90.3109	87.3123	55.3018	48.6425	54.8734
WBGene00008371	D1054.3	-1.0408	1.90104e-13	339.399	382.442	268.06	172.389	137.952	170.843
WBGene00004380	rnf-1	-1.03716	1.90269e-13	48.7853	46.271	51.1792	24.6444	20.3237	26.4029
WBGene00020563	T19C3.5	-1.1542	1.92002e-13	22.3957	24.7518	23.3254	10.0613	9.67608	11.9348
WBGene00019811	egg-2	-1.6139	1.95819e-13	11.2758	10.101	11.654	3.27883	3.18648	4.35461
WBGene00006882	vab-19	1.05495	1.97013e-13	6.94114	8.76489	7.96788	16.2015	16.9262	15.9404
WBGene00017133	EEED8.2	0.901056	1.98375e-13	88.7279	90.6389	75.2138	142.637	170.374	162.125
WBGene00012716	Y39E4B.5	-1.11619	1.98506e-13	43.3075	33.9931	46.79	20.4884	17.1005	19.763
WBGene00002393	lpr-1	1.77096	2.01665e-13	3.00731	2.64986	3.04028	9.45828	11.1068	9.161
WBGene00001102	dsh-2	-0.777288	2.01873e-13	156.481	167.032	153.487	98.6597	82.5401	97.1501
WBGene00003517	nac-1	2.05111	2.02815e-13	1.76881	1.34655	1.75094	7.01846	7.19617	6.05183
WBGene00017848	F27B3.6	-1.414	2.02815e-13	48.7872	47.6175	35.5733	17.7687	14.8536	16.9529
WBGene00004859	sma-5	1.492	2.05912e-13	3.62258	4.71469	4.76823	12.3668	13.8735	10.4948
WBGene00011320	T01C3.3	-1.66351	2.07118e-13	22.0654	24.6493	20.7243	8.20159	5.39207	7.75734
WBGene00019434	nmtn-1	1.89607	2.12662e-13	1.06604	1.87134	1.22494	4.60502	5.93971	4.78246
WBGene00009696	F44F1.4	-0.916969	2.1726e-13	85.6922	89.7138	79.8892	39.986	43.4266	51.7833
WBGene00004509	rrf-2	1.32381	2.20564e-13	2.71168	2.57791	3.49176	7.60399	7.9849	6.416
WBGene00003992	pgl-1	-1.1425	2.27978e-13	74.2733	71.7171	74.7284	42.2031	24.7443	33.1136
WBGene00017085	E01A2.2	-0.794833	2.30099e-13	247.091	271.495	237.883	156.176	128.586	151.301
WBGene00001991	hot-6	2.68906	2.31746e-13	1.84921	2.44012	1.95257	11.8276	15.5609	12.5457
WBGene00018488	acs-1	1.913	2.36887e-13	1.81153	1.66835	1.44625	6.32185	6.9321	5.29226
WBGene00012700	Y39B6A.42	-1.11848	2.37336e-13	135.939	134.552	141.727	67.5384	50.6931	71.9699
WBGene00004224	ptr-10	1.95462	2.38269e-13	1.30499	1.41292	2.22	4.87753	7.68395	6.58077
WBGene00007741	glb-8	2.46746	2.43004e-13	1.45625	1.47815	1.19595	6.59278	8.10198	8.10061
WBGene00015311	C01G5.9	2.65568	2.48768e-13	1.26194	1.05676	0.916076	5.97882	7.5036	6.93773
WBGene00020738	T23F2.5	-0.920296	2.49854e-13	788.435	904.829	649.887	401.311	399.526	437.023
WBGene00000443	ceh-20	0.873983	2.51985e-13	83.0787	98.3461	77.2309	146.368	161.381	165.877
WBGene00003625	nhr-31	1.40908	2.52493e-13	5.56754	4.966	5.97132	15.0375	17.378	11.4455
WBGene00021649	Y47G6A.25	-1.17166	2.53985e-13	28.9905	25.6731	28.9711	11.9131	11.2328	14.0487
WBGene00012825	Y43F8C.3	1.11438	2.54461e-13	8.31763	9.62215	9.70934	19.169	22.3589	18.2265
WBGene00008033	spin-2	1.90267	2.5558e-13	2.26366	2.27067	2.39019	8.51674	8.77883	8.59771
WBGene00008561	F07H5.10	-1.17308	2.56438e-13	35.3001	37.0253	34.2612	17.2313	13.093	17.0169
WBGene00017773	dct-6	1.30705	2.59162e-13	4.40636	3.92719	4.23656	9.4029	11.6298	10.0905
WBGene00007705	C25A1.1	-0.828206	2.608e-13	191.381	194.076	171.103	101.858	96.4997	115.162
WBGene00014087	ZK809.5	-0.841419	2.64674e-13	71.5683	69.083	84.8548	41.8372	40.8537	43.2062
WBGene00003982	pes-9	-0.814617	2.66665e-13	87.2791	92.9811	85.4754	54.7184	48.1918	48.1775
WBGene00017316	F09G2.8	-0.816222	2.68212e-13	131.478	117.228	131.707	75.8936	64.164	76.1199
WBGene00006528	tba-1	-0.773398	2.69653e-13	1646.84	1716.25	1528.2	1023.3	836.22	1002.15
WBGene00019925	fbxc-31	-1.55525	2.69653e-13	26.3769	21.8928	20.2107	7.74143	7.30506	8.30043
WBGene00001051	cks-1	-0.737454	2.74506e-13	580.188	601.771	517.755	340.225	326.651	352.577
WBGene00018018	F33G12.6	0.912568	2.74506e-13	16.5012	16.6918	15.0262	28.9667	32.1095	29.6308
WBGene00003112	mab-21	1.63936	2.81572e-13	4.90801	4.84439	4.28884	14.2727	13.5589	15.9164
WBGene00018099	ztf-28	-1.38155	2.88029e-13	33.8005	33.9213	37.1126	16.5992	10.3085	13.4505
WBGene00001038	dnj-20	0.781111	2.89213e-13	61.1438	58.2732	62.8858	94.4248	110.779	108.1
WBGene00019944	R07G3.8	2.10599	2.89327e-13	2.41572	1.82636	2.72666	8.68258	11.3314	10.1336
WBGene00015505	C06A5.8	-1.53614	2.93645e-13	18.0648	20.1802	18.2314	5.67429	6.58002	7.19142
WBGene00021547	Y44E3A.1	1.23918	3.08799e-13	11.0906	12.8552	12.2771	25.5945	29.8565	29.8794
WBGene00000142	aos-1	-0.825369	3.12038e-13	106.362	101.8	97.508	61.3504	53.3152	57.932
WBGene00019310	K02E7.5	1.23317	3.18162e-13	23.1521	21.9759	18.9403	40.9114	50.7402	58.9447
WBGene00017757	bra-2	-0.910375	3.21697e-13	301.813	341.049	266.757	152.929	148.268	182.721
WBGene00008091	C44F1.1	2.4043	3.24016e-13	1.43724	0.954889	0.459872	4.49832	5.48833	5.17596
WBGene00004464	rpn-8	-0.817471	3.28392e-13	234.786	238.334	195.823	131.533	118.66	129.411
WBGene00016845	C50F7.5	5.29064	3.3055e-13	0.21022	0.128029	0.332955	14.5413	7.54377	4.62287
WBGene00004504	rpt-4	-0.893379	3.30729e-13	183.636	199.183	157.804	107.792	86.9042	96.371
WBGene00004201	prx-19	-0.845173	3.31898e-13	84.3637	92.567	87.804	52.7209	46.2166	48.4327
WBGene00009368	pole-1	-0.767542	3.33411e-13	63.6323	62.1643	67.4468	40.0942	33.6142	39.8391
WBGene00022883	ZK1248.15	-1.04917	3.33411e-13	44.1202	43.9233	55.2432	21.9237	21.6861	25.6821
WBGene00004891	smr-1	-0.839061	3.35164e-13	241.442	277.929	253.957	152.856	127.538	151.947
WBGene00006392	taf-10	-0.946186	3.35417e-13	145.293	159.858	128.191	78.2903	66.9586	79.6832
WBGene00007058	dmd-6	0.84626	3.35417e-13	32.6133	32.8381	37.7527	62.5006	64.5696	58.4901
WBGene00018426	F44E7.4	-0.774944	3.39008e-13	65.4529	61.4045	63.7527	40.7156	34.5501	36.1796
WBGene00017659	F21C10.10	0.901772	3.4283e-13	63.7288	67.5806	56.2191	105.339	124.889	119.843
WBGene00020695	T22F3.2	-0.978358	3.4706e-13	85.2007	83.0581	100.556	48.6325	38.3424	49.5922
WBGene00022396	Y97E10AR.1	1.45985	3.48623e-13	6.76725	5.58385	7.79091	18.9889	22.8816	13.6049
WBGene00001168	eef-1A.1	-0.772474	3.55705e-13	8896.25	8286.48	9094.31	5577.16	4453.04	5352.89
WBGene00018405	F44A2.5	1.50318	3.55705e-13	4.80773	5.34363	5.77446	16.0016	17.1523	11.9222
WBGene00001793	gsy-1	-1.45037	3.55769e-13	18.5269	16.9249	28.8822	8.86047	6.70966	8.01425
WBGene00015156	B0361.2	-0.91235	3.56124e-13	59.8321	59.8267	60.7465	34.3438	28.0869	33.5128
WBGene00000144	apc-10	-1.35967	3.60248e-13	40.1146	49.3567	38.9225	17.3361	13.4587	19.2764
WBGene00021002	W03F9.4	0.877073	3.60556e-13	21.8751	19.3437	22.5158	35.8414	39.2423	42.0685
WBGene00010059	F54E4.3	1.33721	3.60572e-13	8.82923	7.93778	10.2106	22.3763	26.374	19.4751
WBGene00003155	mcm-3	-0.90608	3.62455e-13	276.067	287.429	262.1	166.316	118.63	155.687
WBGene00004257	pxn-2	0.892865	3.63837e-13	10.3734	10.6939	9.79448	18.8914	18.4698	19.9279
WBGene00000822	csq-1	1.38966	3.66347e-13	12.2784	14.2171	13.845	39.069	41.4299	25.0364
WBGene00011915	T22C1.4	-1.08703	3.68675e-13	153.28	191.51	145.64	76.465	67.3446	87.0051
WBGene00002225	klp-15	-1.14755	3.74721e-13	20.0455	19.0657	19.2999	9.856	7.58483	8.97741
WBGene00004887	smn-1	-1.06441	3.75297e-13	136.085	149.197	113.152	63.4789	53.5349	73.5616
WBGene00004236	ptr-22	2.37604	3.88112e-13	0.633543	0.723455	0.961622	4.72752	3.50275	3.81649
WBGene00012550	hpo-21	-0.791534	3.92634e-13	342.121	352.102	320.293	208.814	174.082	203.365
WBGene00000865	cyb-1	-0.755376	3.92986e-13	704.708	709.82	698.665	444.186	363.409	444.361
WBGene00016760	C49A9.6	2.08944	3.94593e-13	2.0881	2.45257	1.73236	9.04505	9.83327	7.6764
WBGene00007679	C18D11.1	1.24403	3.971e-13	15.7456	18.0047	19.5663	44.5567	46.4828	35.0817
WBGene00011985	T24D1.2	-0.83709	3.99027e-13	84.4649	88.3837	79.1739	50.2771	42.8211	48.0156
WBGene00003183	mei-1	-0.853793	4.00023e-13	141.718	152.851	144.155	89.6883	69.1303	84.0164
WBGene00000984	dhs-21	1.67413	4.00209e-13	6.17018	8.09369	5.88861	18.3269	23.0726	22.5404
WBGene00019564	K09D9.1	2.99567	4.00405e-13	0.776263	1.35075	1.17093	10.613	8.0515	7.36784
WBGene00019162	eif-1.A	-0.785426	4.03459e-13	539.432	559.903	468.381	291.931	287.502	330.113
WBGene00004233	ptr-19	1.94812	4.07093e-13	0.956737	1.0448	1.60241	4.53283	5.12099	4.26034
WBGene00001707	grh-1	1.2385	4.1786e-13	7.72608	8.08625	8.27879	20.6071	19.8685	16.3341
WBGene00013312	hhat-2	1.92952	4.18859e-13	1.90582	2.32138	3.19199	8.78031	8.77506	10.7005
WBGene00003729	nhx-1	2.5623	4.21275e-13	0.828301	0.864779	0.937069	4.87737	5.87562	4.76134
WBGene00004042	plk-1	-0.716968	4.21275e-13	206.393	216.028	201.334	130.409	115.701	133.402
WBGene00017688	ttr-35	1.63996	4.2205e-13	14.0804	17.8188	8.88184	44.1846	43.0348	39.186
WBGene00006062	stn-1	1.22891	4.30586e-13	9.48343	8.789	9.72325	23.7676	22.3091	19.6136
WBGene00015233	B0511.7	-0.925313	4.39274e-13	148.626	172.519	133.087	85.1924	72.2487	81.7174
WBGene00002228	klp-18	-0.856316	4.39358e-13	55.1829	54.114	60.0309	31.3355	27.4585	34.7905
WBGene00000527	cle-1	1.43532	4.41198e-13	2.00112	2.02131	2.29335	5.8273	6.2931	4.95553
WBGene00022612	ZC449.2	1.65892	4.41761e-13	3.68003	5.25825	4.03517	11.3329	15.0013	14.3707
WBGene00018362	F42G9.1	-0.776543	4.4531e-13	268.447	259.959	278.323	169.816	137.134	164.107
WBGene00019940	npp-21	-0.732588	4.54281e-13	111.155	116.419	115.679	71.2113	61.4843	73.9044
WBGene00010985	R03A10.5	2.23991	4.66808e-13	1.61806	1.97087	1.62307	8.35596	7.83191	8.32773
WBGene00000273	brp-1	1.43998	4.73738e-13	12.9587	14.0624	13.8696	46.4376	40.3579	24.0875
WBGene00000884	cyn-8	-0.820641	4.79572e-13	137.089	149.579	130.253	83.9663	69.3582	82.7658
WBGene00012038	T26E3.5	-1.17109	4.82191e-13	56.5666	54.379	47.0059	20.5508	22.5451	27.0602
WBGene00017254	fbxb-111	-1.17345	4.82191e-13	40.6924	47.0492	38.6047	17.0284	17.4106	21.5522
WBGene00009280	F31B9.3	-1.23698	5.04081e-13	35.4736	37.9392	39.0225	15.6941	14.1316	17.9278
WBGene00019198	strm-1	1.72067	5.17502e-13	5.00285	4.3359	4.87614	15.589	17.8243	13.5044
WBGene00006764	unc-27	1.24288	5.3131e-13	20.145	20.3551	19.4582	47.7216	55.6892	38.3451
WBGene00004027	pie-1	-1.08851	5.37056e-13	105.674	99.7976	123.476	57.2566	39.9377	57.677
WBGene00001830	hcp-2	-0.823548	5.45251e-13	84.7344	96.0541	78.9084	50.7757	43.8318	52.1347
WBGene00022376	Y94H6A.3	-1.03951	5.72849e-13	151.018	186.012	135.703	80.0187	66.8735	83.061
WBGene00007561	ccm-3	-0.834203	5.73154e-13	97.9758	100.303	91.9222	57.6203	51.8344	53.3412
WBGene00021014	W03G9.2	-1.15095	5.77494e-13	25.4773	24.6277	23.9269	11.8037	9.29875	12.3012
WBGene00008710	F11E6.7	-0.881794	5.87145e-13	183.191	193.929	182.722	113.57	82.4236	107.883
WBGene00016674	C45G9.2	-1.00636	5.89564e-13	52.2029	53.2398	54.9192	26.6769	23.495	29.7387
WBGene00006393	taf-11.1	-0.870031	5.92982e-13	120.782	124.738	115.42	65.5756	58.0653	73.9241
WBGene00000004	aat-3	0.740698	6.03361e-13	54.527	57.4431	60.2697	94.7605	94.9309	98.0872
WBGene00007105	B0035.1	-0.710755	6.20461e-13	281.389	304.228	274.379	178.261	164.481	182.711
WBGene00009011	F21D5.6	-0.806319	6.2334e-13	152.396	139.188	131.408	78.4529	78.545	84.9623
WBGene00004814	skr-8	-1.10412	6.31653e-13	767.133	882.569	550.238	342.073	296.447	384.854
WBGene00007549	spin-1	1.59947	6.3807e-13	3.72245	2.89886	3.86608	10.813	10.4909	10.6214
WBGene00008121	C46F11.6	1.1482	6.44842e-13	17.4206	16.0248	18.2985	32.8421	39.9041	42.0278
WBGene00013538	tag-349	-0.905382	6.74229e-13	162.727	183.843	161.342	102.077	74.8447	94.3051
WBGene00011342	T01G5.7	-1.40212	6.77138e-13	21.8977	25.0957	22.5521	8.07488	8.91217	9.28668
WBGene00235164	K09F6.13	3.33736	6.77668e-13	1.39698	0.567197	1.31117	14.4139	10.363	9.00557
WBGene00006708	ubc-13	-0.823401	6.88047e-13	157.485	157.585	178.591	95.1587	85.7133	98.2466
WBGene00021915	Y55D5A.1	1.16869	7.14689e-13	14.1994	15.494	13.3272	31.3946	33.4927	31.65
WBGene00004108	pqn-18	1.48965	7.21491e-13	3.63465	3.78639	3.68631	11.5104	11.0155	8.63727
WBGene00008546	gfat-1	0.745017	7.25074e-13	35.888	36.7312	36.4027	61.4785	58.2013	63.0459
WBGene00000105	alg-1	0.724269	7.29213e-13	36.8357	33.2671	36.1889	54.936	59.9491	60.767
WBGene00011312	trcs-2	-0.904878	7.43792e-13	99.2332	93.342	112.8	61.3035	46.0598	55.8139
WBGene00015349	henn-1	-1.01351	7.57833e-13	41.341	39.4723	37.9613	21.5687	17.0432	20.3051
WBGene00001040	dnj-22	-0.785565	7.62618e-13	153.841	144.471	140.489	83.1512	80.9949	90.5129
WBGene00007591	zipt-13	1.29376	7.66676e-13	9.56577	7.83137	10.1004	21.8431	24.6688	21.0578
WBGene00006514	tdp-1	-0.735789	8.00995e-13	169.558	188.625	167.162	107.808	99.9169	107.705
WBGene00013698	Y106G6D.1	-0.986058	8.0146e-13	134.137	162.297	118.517	68.7594	62.4225	78.2737
WBGene00003373	mlh-1	-0.900944	8.02265e-13	53.0298	52.2203	55.1725	30.9124	24.2087	30.8704
WBGene00003156	mcm-4	-0.940591	8.08407e-13	226.18	255.335	209.79	136.312	97.0399	126.871
WBGene00011736	T12D8.9	1.60095	8.15013e-13	1.66904	1.67228	1.79075	5.96895	5.36932	4.23209
WBGene00010195	pot-2	-1.31268	8.16141e-13	69.2121	76.9058	49.7002	29.1345	21.3301	28.4169
WBGene00003148	mbf-1	-0.740263	8.22282e-13	153.714	158.249	153.074	95.529	89.6759	93.2016
WBGene00008967	F20B10.3	2.25465	8.49461e-13	4.01839	3.41137	5.40017	28.0382	21.5437	11.8506
WBGene00011835	T19B10.8	-0.980125	8.57587e-13	77.7969	68.9912	87.4852	44.3661	32.5326	41.9607
WBGene00006940	wee-1.3	-0.830514	8.61303e-13	81.071	84.5718	93.1542	48.0702	43.6341	53.8739
WBGene00015509	C06A6.4	-0.920169	8.62764e-13	48.2514	46.024	44.892	27.0628	21.7129	24.8449
WBGene00045058	gadr-5	-0.993186	8.64364e-13	43.0975	37.4895	40.9517	21.7996	16.5401	22.8013
WBGene00009374	F34D10.4	-0.940699	8.66041e-13	37.938	38.8562	45.3484	23.7764	19.1894	20.7158
WBGene00016409	sumv-1	-0.8387	8.76153e-13	56.7249	51.3232	61.6186	33.4006	28.4906	33.0462
WBGene00011411	sel-13	-0.935322	8.77594e-13	130.061	144.418	113.346	69.9547	62.1887	70.6399
WBGene00004461	rpn-5	-0.860742	8.81433e-13	138.08	136.999	139.401	85.6281	63.8966	78.8359
WBGene00020376	T09B4.2	-0.914084	8.85222e-13	63.8967	61.1773	63.3887	33.5115	31.0851	35.5049
WBGene00012497	ragc-1	-0.927038	8.94608e-13	232.991	224.992	183.3	118.842	96.5282	122.018
WBGene00003185	mek-1	-0.832864	9.15012e-13	107.854	103.399	115.424	66.9788	54.0048	62.5434
WBGene00016022	C23H3.9	1.3231	9.24082e-13	3.08117	2.80116	2.61686	7.46824	8.03083	5.76656
WBGene00019041	fbxc-22	-1.1422	9.27801e-13	25.9673	27.5613	27.2424	11.7094	11.9851	12.892
WBGene00001394	fat-2	1.59857	9.29255e-13	6.93018	6.10213	4.40816	19.3047	18.6745	14.8454
WBGene00018786	hmbx-1	-1.0765	9.41124e-13	50.5922	50.0595	53.2182	26.5658	18.7177	27.7856
WBGene00004050	parp-2	-0.923793	9.5265e-13	137.492	134.97	112.094	75.0372	57.1318	70.6134
WBGene00014234	vps-29	-1.09321	9.55342e-13	149.305	158.708	118.123	69.7066	54.3691	75.7643
WBGene00006571	tim-1	-0.741123	9.88938e-13	83.1851	88.44	85.4607	52.5082	46.096	55.226
WBGene00004433	rpl-21	0.821569	1.01503e-12	534.358	594.847	450.409	967.383	939.45	884.05
WBGene00012277	ccch-3	-1.06061	1.01671e-12	114.19	116.304	93.8935	54.8947	42.7551	58.0002
WBGene00017775	F25B5.3	-0.942728	1.08757e-12	57.7635	49.6354	63.5033	31.3759	25.8777	31.7559
WBGene00007118	npp-22	-0.825865	1.10585e-12	130.487	128.488	139.789	81.7257	64.3128	79.0308
WBGene00010898	nphp-1	1.80955	1.11696e-12	2.46917	2.44365	2.06402	6.48289	9.78794	8.13518
WBGene00003804	npp-18	-0.877507	1.11802e-12	170.926	191.664	146.857	94.761	83.7072	98.8162
WBGene00021359	Y37E11AL.3	-0.82114	1.13756e-12	148.64	152.074	143.93	90.3319	72.8914	88.5583
WBGene00007048	nfx-1	-0.89276	1.14042e-12	62.1273	60.7002	79.4054	35.9425	34.1136	38.8987
WBGene00010310	F59B2.8	1.71229	1.14203e-12	4.16389	4.57458	6.20701	12.4555	18.4648	18.0307
WBGene00017065	D2092.4	1.70712	1.1436e-12	3.67993	3.40657	3.88562	12.4833	13.4512	9.91752
WBGene00014064	sdz-37	-1.38219	1.15266e-12	63.7265	58.8228	63.6086	26.6542	18.6969	26.3226
WBGene00018146	F37C4.6	-1.00911	1.15694e-12	50.8995	49.6132	45.58	25.6729	19.7653	27.2337
WBGene00007409	C07B5.4	2.0534	1.15958e-12	1.47762	1.25441	1.1347	5.26111	6.27776	4.52526
WBGene00010363	H04D03.2	-1.23828	1.19415e-12	17.8506	15.911	19.1232	8.62988	6.25416	7.59723
WBGene00004488	rps-19	0.87854	1.21017e-12	390.056	454.188	322.233	732.469	713.303	697.867
WBGene00013779	Y116A8B.1	1.15101	1.26018e-12	39.3443	40.4352	36.3505	98.3621	70.2127	89.4135
WBGene00013489	col-42	4.36344	1.27313e-12	0.30425	0.24706	0.535426	11.9162	6.68625	3.98592
WBGene00004374	rme-2	-1.52979	1.27404e-12	7.46667	7.18707	7.61481	2.79554	1.91496	3.03343
WBGene00015740	C13E3.1	1.74168	1.28292e-12	1.37	1.41842	1.73589	4.8681	5.51652	4.74344
WBGene00004890	smp-2	1.67618	1.30198e-12	2.53569	2.37584	2.57444	7.06954	9.27843	7.57481
WBGene00001182	egl-13	1.50668	1.3153e-12	2.64872	2.63967	3.13577	7.26328	9.0093	7.66114
WBGene00021375	Y37E11B.2	1.4869	1.31934e-12	7.86003	9.06328	6.97147	19.4637	22.3023	25.0077
WBGene00017119	timm-17B.1	-0.746207	1.33426e-12	197.788	192.101	196.024	115.264	109.091	125.081
WBGene00007609	C15C8.7	-1.03616	1.38551e-12	114.481	127.996	98.5528	54.2386	54.3643	57.5613
WBGene00001872	him-14	-1.42512	1.40243e-12	8.78074	8.26908	9.65784	3.38974	2.78187	3.80406
WBGene00003870	ooc-5	-0.778915	1.42612e-12	241.002	218.036	215.379	129.158	119.582	144.465
WBGene00004477	rps-8	0.827327	1.42612e-12	561	607.213	449.752	954.009	980.467	935.851
WBGene00013679	Y105E8A.21	-0.722006	1.42612e-12	56.8797	56.5067	55.1799	34.2981	32.8086	35.1069
WBGene00022559	fbxb-20	-1.05752	1.43365e-12	60.4202	54.6813	49.6325	26.7242	23.2721	29.2583
WBGene00011308	pnn-1	-0.86742	1.43562e-12	273.575	298.125	229.833	142.635	134.01	162.685
WBGene00016816	C50E3.5	-0.942667	1.43911e-12	44.7638	39.8128	44.0956	21.7901	20.8425	24.3925
WBGene00008361	D1043.1	-0.856922	1.45851e-12	51.1532	49.2135	45.9497	25.5701	24.6546	30.5938
WBGene00002067	ifp-1	1.45034	1.47478e-12	5.95585	4.78595	5.80835	16.3035	18.2247	10.7596
WBGene00021025	cutl-13	1.64325	1.50844e-12	4.22937	3.94954	2.97718	11.7556	12.0594	11.0157
WBGene00022412	Y102A11A.2	1.85717	1.51336e-12	1.67428	1.70864	1.48118	5.91713	6.38202	5.29305
WBGene00008117	gsr-1	-0.843365	1.51376e-12	198.441	211.589	172.655	121.731	97.6314	105.418
WBGene00000789	cpz-2	1.26296	1.53113e-12	8.53514	9.89717	9.73318	24.1333	24.6737	18.6575
WBGene00010583	K05C4.7	-0.839287	1.54457e-12	194.78	202.895	174.914	116.104	93.4712	110.548
WBGene00016104	ddr-1	1.46222	1.54587e-12	3.18531	4.13511	2.74378	8.65767	9.51378	9.41282
WBGene00007627	ccdc-55	-0.805182	1.5629e-12	161.433	166.491	139.329	93.1654	82.2609	92.0065
WBGene00008564	acox-1.1	1.01844	1.58474e-12	12.9929	13.7564	10.8698	24.6231	25.3978	26.0938
WBGene00002368	let-99	-1.0273	1.64833e-12	33.8687	32.6046	34.134	19.5655	13.6061	16.262
WBGene00019196	H14A12.3	-0.931816	1.64833e-12	48.1918	52.0948	50.6084	27.9292	24.6709	26.5178
WBGene00007974	dhfr-1	-0.930422	1.66307e-12	180.807	174.498	159.067	96.3798	75.2527	98.4928
WBGene00007271	C03C10.5	1.99934	1.66631e-12	14.2661	13.9014	8.60769	46.7335	49.6633	50.3478
WBGene00001601	glh-4	-1.27051	1.669e-12	7.11393	7.4896	8.7926	3.60558	3.10649	2.99308
WBGene00020012	R11G1.6	1.35369	1.69755e-12	3.83641	3.86578	5.19244	11.9962	11.9042	9.07293
WBGene00000257	bmk-1	-0.705707	1.74145e-12	139.073	149.291	133.839	88.8237	79.9183	90.1354
WBGene00008669	acs-14	1.01683	1.76806e-12	18.6462	20.5048	14.8743	37.3306	36.4389	35.3894
WBGene00012891	sorb-1	1.46925	1.76929e-12	3.74707	3.31266	4.78611	12.5702	12.357	7.91771
WBGene00004391	rnr-1	-0.854894	1.77212e-12	317.402	332.637	299.692	193.305	143.367	188.504
WBGene00003661	nhr-71	-0.884111	1.78255e-12	38.4469	37.3275	41.0398	20.0524	19.8048	23.475
WBGene00017053	D2024.5	-0.770207	1.8333e-12	203.511	184.36	202.649	113.219	110.308	122.915
WBGene00009880	F49C12.11	-1.01378	1.86441e-12	1097.4	1418.99	895.625	569.466	528.232	591.789
WBGene00015249	otub-4	-0.729863	1.86511e-12	121.721	115.005	117.731	72.3252	66.6729	74.8237
WBGene00022734	ZK418.5	-0.713857	1.8656e-12	332.383	309.146	306.153	181.835	189.627	206.411
WBGene00001985	hop-1	-1.29317	1.87086e-12	37.0766	32.2096	47.2521	18.6613	13.349	15.6605
WBGene00021661	mbtr-1	-1.06963	1.93263e-12	28.7426	29.2033	31.2374	16.7841	11.4279	14.3448
WBGene00007092	B0001.7	-0.97866	1.96578e-12	44.8392	39.2117	46.1315	25.8112	18.8207	21.5176
WBGene00011153	R09A8.2	-1.12788	2.0677e-12	16.2229	13.2183	16.8966	7.56409	6.32418	7.36673
WBGene00003777	nmy-2	-0.710858	2.0817e-12	78.6713	80.8626	90.1356	51.6709	47.4566	53.4288
WBGene00013846	ZC84.1	1.82191	2.09764e-12	0.845954	0.588806	0.999576	2.78649	3.17692	2.69528
WBGene00000480	cgp-1	-0.770548	2.09961e-12	106.058	99.2915	98.9161	64.1234	52.7316	61.5902
WBGene00003593	nfm-1	1.09466	2.09961e-12	6.49516	7.28044	6.77406	13.6684	14.898	15.2509
WBGene00004700	rsp-3	-0.733427	2.12187e-12	825.258	927.123	787.736	544.463	465.306	518.037
WBGene00019042	fbxc-21	-1.10842	2.13566e-12	42.1186	52.9674	41.5861	20.2383	18.8225	24.3037
WBGene00016046	C24B5.4	2.29013	2.15823e-12	1.93496	2.02018	1.36208	8.20708	8.91986	8.79477
WBGene00020114	pde-4	1.58956	2.21271e-12	1.79999	1.33213	2.42988	6.04515	6.19878	4.56275
WBGene00004426	rpl-14	0.885382	2.21779e-12	496.362	618.077	434.725	961.429	984.766	914.072
WBGene00017402	F12E12.1	-1.15898	2.23932e-12	244.036	299.253	191.628	119.324	89.2935	120.535
WBGene00016596	C42D4.3	2.91641	2.29681e-12	8.032	5.23616	8.12259	76.3224	51.5471	33.9814
WBGene00000037	ace-3	1.26904	2.32443e-12	6.0137	6.08444	6.60587	15.4407	17.0392	12.571
WBGene00007352	cdc-48.1	-0.84089	2.34635e-12	124.423	125.321	151.219	80.4916	65.5345	77.8984
WBGene00020275	atp-4	-0.754837	2.35958e-12	777.874	809.102	711.814	497.284	409.66	455.492
WBGene00000592	coh-3	-1.07706	2.38396e-12	26.6073	25.5362	29.625	15.0095	10.8864	12.9336
WBGene00011393	T03D8.6	1.13262	2.39433e-12	10.0058	8.49083	10.2146	23.9049	21.0141	18.1494
WBGene00018407	F44B9.2	1.76492	2.40288e-12	3.9202	2.38749	3.35427	11.5922	12.353	9.1078
WBGene00017843	F26G5.1	-1.07689	2.40933e-12	55.4265	62.6378	60.2273	30.165	21.2835	33.1433
WBGene00000238	bar-1	2.04419	2.41188e-12	1.19481	0.903314	1.17459	4.48959	4.19477	4.8964
WBGene00021555	Y45G5AM.2	-1.00865	2.42082e-12	13.446	12.7467	13.509	6.59113	6.91931	6.21856
WBGene00004425	rpl-13	0.742907	2.42466e-12	588.695	639.242	514.335	1018.19	954.142	942.94
WBGene00003511	mxl-3	1.19848	2.48301e-12	14.9381	16.5177	12.8646	31.7227	36.4267	33.3109
WBGene00006795	unc-61	-0.714062	2.53649e-12	114.76	124.019	112.987	73.9808	67.3434	73.1106
WBGene00016449	C35D10.13	-1.0012	2.55849e-12	438	488.889	329.385	221.611	184.415	221.59
WBGene00019820	cogc-8	-0.787095	2.63551e-12	76.2151	75.8909	76.6946	43.6352	39.5639	49.4465
WBGene00013180	cutl-10	1.89884	2.63636e-12	2.88181	2.60756	2.60819	10.1426	11.0629	9.01475
WBGene00000416	ced-2	-0.832924	2.6858e-12	102.793	104.537	109.053	61.639	52.5778	63.5189
WBGene00011809	T16G12.8	-0.891683	2.74566e-12	77.7511	72.6992	89.4063	42.6364	40.2985	46.451
WBGene00013759	fbxb-59	-1.35214	2.76376e-12	27.7811	31.0447	25.7008	10.9886	10.4224	11.6866
WBGene00006352	sur-6	-0.667569	2.801e-12	177.69	169.729	187.086	109.844	108.703	118.012
WBGene00000080	adr-2	-0.763747	2.82785e-12	121.077	117.89	111.299	73.4041	62.0754	70.901
WBGene00016407	C34D10.2	2.32398	2.82785e-12	0.577996	0.603451	0.464993	3.3122	2.80228	2.11198
WBGene00219275	Y39G10AR.32	-1.07267	2.87508e-12	127.667	134.895	108.12	62.6721	49.1453	64.5656
WBGene00018144	F37C4.4	1.41061	2.87908e-12	6.03881	6.29093	5.70515	15.2841	16.9756	15.6145
WBGene00016744	bbs-9	2.30285	2.8921e-12	0.95563	0.814801	0.857688	4.39176	4.58568	4.02414
WBGene00013284	daf-22	1.11512	2.90698e-12	25.0805	30.9383	19.2292	54.4179	56.326	51.8724
WBGene00003154	mcm-2	-0.874704	2.91614e-12	199.866	195.438	207.765	125.899	88.6487	114.431
WBGene00009825	F47G4.4	0.801164	2.92365e-12	24.1157	22.945	25.4156	42.2098	42.7951	41.3442
WBGene00000768	cor-1	1.49566	3.00494e-12	5.32613	5.57005	4.31729	14.7836	17.1958	10.824
WBGene00002245	lag-1	-0.729538	3.01652e-12	67.4287	64.2937	73.1007	42.4834	38.8397	42.2561
WBGene00006474	wdr-5.1	-0.775756	3.04566e-12	216.646	245.808	199.984	134.748	120.38	131.75
WBGene00006875	vab-9	1.60987	3.07786e-12	6.43046	5.87445	8.12362	20.0207	24.1491	18.2673
WBGene00012111	T28A8.5	-1.12178	3.21181e-12	36.5279	38.1163	35.9901	17.9676	16.0186	16.8732
WBGene00009915	F52A8.1	-0.662972	3.22941e-12	616.066	586.913	578.102	371.469	359.491	394.117
WBGene00021717	sdz-32	-1.41185	3.2587e-12	43.9194	46.1707	34.8288	16.7501	13.5356	16.7123
WBGene00004413	rpl-2	0.710328	3.30113e-12	304.039	347.169	301.21	546.272	518.859	492.705
WBGene00012015	T25B9.9	-0.844299	3.30285e-12	125.051	118.487	104.954	72.2535	57.6796	64.2554
WBGene00019205	kcc-2	1.24865	3.30704e-12	3.26861	2.76826	3.66701	8.15436	8.0981	6.85813
WBGene00007167	rbg-3	-0.933828	3.33647e-12	106.489	91.2811	127.98	59.5974	50.8486	60.1766
WBGene00011886	T21B10.4	-1.08253	3.35602e-12	48.032	41.392	61.6786	24.6585	22.2949	24.4813
WBGene00004469	rps-0	0.716908	3.37622e-12	520.725	559.756	453.984	850.999	848.788	821.947
WBGene00003219	mes-1	-1.09769	3.39416e-12	17.5737	16.704	19.782	8.77211	6.75681	9.77891
WBGene00019227	sgca-1	1.70634	3.45567e-12	3.47525	3.17476	3.05792	10.2221	11.8426	9.62065
WBGene00007214	C01A2.2	1.55568	3.4634e-12	7.79939	10.4135	8.71045	26.4349	28.1635	24.1411
WBGene00018371	ess-2	-0.858362	3.4634e-12	73.3493	78.6671	71.7389	42.2907	35.6902	45.4874
WBGene00007131	pals-26	4.46876	3.49064e-12	0.256865	0.156437	0.135611	5.41554	4.18009	2.70413
WBGene00008780	hxk-1	-0.945335	3.49064e-12	82.6049	75.9037	104.265	50.3827	41.4539	44.7055
WBGene00044500	T19E7.6	2.354	3.52259e-12	2.81958	3.21973	3.34933	16.8653	17.6479	13.3574
WBGene00000521	cky-1	2.0689	3.52526e-12	1.15776	0.90253	1.80926	6.01181	5.1788	5.15698
WBGene00008401	D2005.6	1.47666	3.58235e-12	6.91941	3.80386	6.40098	16.1303	17.2213	14.6117
WBGene00004447	rpl-33	0.711394	3.63052e-12	361.075	370.709	320.408	603.054	566.442	553.085
WBGene00004431	rpl-19	0.740705	3.63356e-12	449.432	520.978	421.002	809.792	770.324	744.287
WBGene00000460	ceh-39	-0.864261	3.64396e-12	83.8871	80.8854	96.8609	49.5844	42.0331	52.2069
WBGene00011664	T09F3.5	-0.966574	3.66353e-12	34.7532	37.1649	31.2147	17.695	16.5353	18.5412
WBGene00016027	C23H5.8	1.25625	3.82389e-12	11.7634	12.7087	10.2608	26.0733	26.8048	29.9607
WBGene00001184	egl-15	1.66934	3.84158e-12	1.50218	1.10893	1.49002	4.39963	5.29944	3.38647
WBGene00015915	C17G10.1	-0.835612	3.87447e-12	67.2714	65.0793	64.818	40.2358	32.9812	37.3575
WBGene00004130	ketn-1	0.920772	3.88417e-12	4.49489	4.69284	5.57093	9.43417	10.4358	8.06549
WBGene00008743	F13D12.9	1.75153	3.89591e-12	2.563	2.37855	2.31965	8.0375	8.65754	7.7662
WBGene00011107	R07E3.6	1.35327	3.89618e-12	3.4504	3.70341	3.42683	10.3263	9.32272	7.3527
WBGene00020782	T24H7.3	-0.96186	3.91653e-12	96.9668	97.818	80.5863	49.5164	43.0161	48.9004
WBGene00018015	F33G12.3	-0.951228	3.93905e-12	35.1076	34.6216	35.5964	18.6515	18.6334	17.1824
WBGene00012247	W04E12.2	-1.25239	3.9658e-12	29.8371	26.2399	29.437	12.3351	11.4407	12.1817
WBGene00015942	osta-2	1.31622	3.99652e-12	7.58041	5.42768	9.68065	18.5882	20.0898	18.0215
WBGene00011890	mics-1	-0.87307	4.00498e-12	144.563	144.931	112.85	75.031	68.3432	76.3166
WBGene00000765	coq-5	-0.897559	4.20302e-12	70.3854	69.8762	72.1063	41.0829	34.6175	38.4039
WBGene00007182	fbxb-119	-1.17924	4.20336e-12	47.2758	45.8211	42.0926	18.6209	16.681	24.4841
WBGene00015326	ivd-1	-0.980763	4.23679e-12	38.8138	35.7843	39.7757	21.1324	17.1204	19.7993
WBGene00019843	R03E9.2	0.926035	4.239e-12	14.0819	13.3068	14.0223	25.4522	26.6822	26.5893
WBGene00008082	com-1	-0.853486	4.23923e-12	63.76	68.7605	70.0513	35.0439	34.7549	42.3314
WBGene00014124	usip-1	-0.964974	4.35538e-12	112.719	101.543	115.665	64.5702	43.7694	60.7939
WBGene00021841	Y54E10BR.2	-0.897552	4.37196e-12	69.9963	64.8658	73.3094	35.1347	35.3645	41.3362
WBGene00009919	kbrl-1	-0.830208	4.41032e-12	52.5641	50.9908	57.9611	31.5764	27.9489	31.3911
WBGene00013369	Y60A9.2	-1.29524	4.49394e-12	48.5256	40.7704	42.4489	18.4595	15.8143	19.5557
WBGene00007520	C11E4.6	1.55029	4.55829e-12	1.7982	2.64796	3.65572	8.69754	8.28727	6.70572
WBGene00012395	Y6D1A.1	-0.920777	4.64038e-12	74.5224	77.1632	62.6239	40.3752	32.3358	40.5403
WBGene00000915	daf-21	0.653047	4.6421e-12	419.417	440.987	382.667	666.472	663.808	624.314
WBGene00003796	npp-10	-0.71811	4.67361e-12	111.274	116.157	117.247	76.868	62.4208	70.2652
WBGene00021826	txl-1	-0.770392	4.67708e-12	145.023	144.998	136.126	86.3076	75.4361	88.1923
WBGene00013881	mans-4	-1.15503	4.73795e-12	34.874	31.1334	34.3646	18.403	11.2175	15.5495
WBGene00000896	dad-1	-0.731256	4.76051e-12	768.182	689.19	771.084	448.134	410.409	484.338
WBGene00004470	rps-1	0.847456	4.78047e-12	565.289	594.999	430.705	923.777	1001.7	936.813
WBGene00002601	let-381	1.55208	4.91876e-12	5.84811	4.95532	4.38514	13.9741	16.4097	14.1968
WBGene00020160	igcm-3	0.709811	4.94778e-12	200.979	179.438	215.479	305.348	328.278	341.151
WBGene00016023	prmt-6	-1.87809	4.96837e-12	15.399	16.0118	13.2193	4.86384	3.55233	3.74894
WBGene00011423	ipla-7	2.14496	5.25316e-12	2.1543	1.56193	2.05807	11.7619	8.98923	4.89584
WBGene00002983	lgx-1	1.11803	5.27446e-12	3.5182	3.6087	3.98146	8.29439	9.18752	6.61598
WBGene00013307	Y57G11C.9	-0.662574	5.30275e-12	194.959	208.893	210.92	128.269	122.342	137.782
WBGene00019285	cbn-1	1.3718	5.3545e-12	3.39604	3.80114	3.63432	9.17551	9.61305	9.19021
WBGene00017225	fbxa-52	3.29546	5.50295e-12	1.09717	1.03943	0.386167	7.97056	10.2755	6.3884
WBGene00019953	wapl-1	-0.678612	5.64275e-12	120.15	117.122	112.991	73.228	68.0985	77.5481
WBGene00007171	B0393.6	-1.15154	5.71842e-12	55.4508	52.7776	68.7009	31.8823	20.1149	27.77
WBGene00005832	srw-85	1.5102	5.72061e-12	3.62117	4.89193	4.17117	10.9177	12.5276	12.507
WBGene00017253	sdz-9	-0.881059	5.72233e-12	74.2898	73.4131	66.8456	39.0044	34.9482	42.6135
WBGene00006914	vha-5	1.2534	5.73394e-12	8.42807	6.79999	8.55688	19.7264	22.814	14.2231
WBGene00001794	gta-1	1.03859	5.78689e-12	37.4058	45.873	29.2517	70.1627	82.4096	78.2498
WBGene00007412	stip-1	-0.751576	5.86271e-12	65.4711	70.8534	64.471	41.8907	36.3919	40.9942
WBGene00002299	let-23	1.97589	5.94979e-12	0.811741	0.639771	0.63023	2.62424	3.12813	2.45755
WBGene00012225	W03G11.3	2.06865	6.05182e-12	2.0335	1.1985	2.21643	7.14805	9.1421	6.75221
WBGene00008536	F02H6.3	-0.966385	6.18894e-12	42.143	48.7341	42.6347	25.0191	20.1322	23.1938
WBGene00009692	F44E5.5	1.89259	6.20197e-12	2.28296	3.46048	2.08915	13.0756	8.80633	7.02615
WBGene00004011	pha-2	2.98753	6.24391e-12	1.24176	1.34447	1.0198	8.49799	8.40554	11.6201
WBGene00014086	ZK809.3	-0.833303	6.2679e-12	393.65	434.527	328.682	219.227	200.552	229.452
WBGene00021466	eif-2gamma	-0.691708	6.44233e-12	183.747	186.088	183.761	123.127	105.177	114.512
WBGene00019118	F59E12.1	-0.72848	6.63847e-12	138.603	151.08	138.05	89.3371	77.0328	91.8072
WBGene00000459	ceh-38	-0.689962	6.63865e-12	146.4	141.225	163.672	92.4452	90.2593	97.0901
WBGene00008418	D2030.8	-0.821122	6.84607e-12	57.3946	51.5724	56.7391	33.1857	28.2241	32.4794
WBGene00003931	pat-4	0.960526	6.92479e-12	24.8757	30.8699	22.2415	50.6908	51.5087	49.2468
WBGene00008765	ttx-7	-0.728963	6.94498e-12	112.262	110.65	105.683	66.5119	62.4367	69.3617
WBGene00001093	drp-1	-0.737485	7.04113e-12	87.7457	87.9239	90.1835	56.9554	47.3532	55.2094
WBGene00011756	ctg-2	1.48619	7.04396e-12	4.45574	5.4273	5.09043	13.7045	15.7883	12.3036
WBGene00003129	map-1	-0.850983	7.19636e-12	79.4509	78.9232	72.5795	45.2357	37.9805	44.9136
WBGene00004816	skr-10	-1.0737	7.33351e-12	740.531	851.757	533.332	351.003	280.836	378.066
WBGene00015976	C18E3.9	-0.967909	7.38907e-12	54.9428	52.7618	58.6078	26.6527	25.8211	32.6383
WBGene00019043	fbxc-26	-1.18808	7.41222e-12	35.3348	38.5651	28.7212	15.8293	12.6274	16.6145
WBGene00004181	pri-2	-0.833299	7.42329e-12	154.932	158.764	164.414	99.962	74.4486	94.0437
WBGene00006543	tbx-2	0.944487	7.52677e-12	19.5016	21.1935	17.5707	33.6383	38.738	39.6125
WBGene00011705	T11A5.6	2.64757	7.66056e-12	0.461938	0.46036	0.665124	2.98441	4.10037	2.8687
WBGene00001226	eif-3.C	-0.686922	7.84032e-12	128.367	131.231	119.577	82.8414	72.5505	80.1695
WBGene00017506	F16B4.4	3.33844	7.87692e-12	2.35885	1.56719	1.35856	27.8378	17.1801	8.8294
WBGene00018175	F38B6.6	1.81599	7.88643e-12	2.90195	1.64953	2.60453	6.18698	9.8486	9.32344
WBGene00004415	rpl-4	0.627136	8.0264e-12	512.131	524.074	516.523	854.802	762.616	780.791
WBGene00009982	F53F1.4	1.35307	8.12758e-12	54.3008	59.5268	71.5638	183.707	186.971	102.756
WBGene00003241	mig-5	-0.725892	8.13177e-12	97.9651	104.381	96.7325	62.1303	54.9625	63.7627
WBGene00021943	Y55F3BR.6	-1.25702	8.28852e-12	15.2021	16.6805	16.9141	6.84531	7.70641	5.81961
WBGene00017302	F09F7.5	2.21794	8.29742e-12	1.05162	1.34496	0.888317	5.87917	4.783	4.52674
WBGene00010620	K07A12.1	-0.862485	8.31309e-12	78.9693	81.346	65.4365	45.4916	37.4905	41.2064
WBGene00003163	mdl-1	0.982636	8.33608e-12	26.8963	24.4902	30.262	48.8828	59.9051	52.6483
WBGene00018064	cdc-73	-0.749856	8.34257e-12	82.3821	91.1592	81.1512	53.0778	47.5636	50.8014
WBGene00019584	set-12	-1.19668	8.44478e-12	32.0824	29.7866	28.1902	13.3221	10.1729	15.8857
WBGene00003597	nhl-1	1.57909	8.46969e-12	1.48276	1.92647	2.19189	5.71368	5.85712	5.11843
WBGene00010132	F55H2.7	-0.834792	8.47747e-12	56.6284	57.2112	52.7204	32.1805	30.1623	31.0513
WBGene00008464	E02H4.6	-1.2557	8.5868e-12	32.6701	28.6377	28.8133	15.1206	9.92868	12.8119
WBGene00000869	cyc-1	-0.651267	8.60877e-12	269.585	280.985	266.596	184.509	167.463	168.34
WBGene00077697	F58E6.13	1.28927	8.67986e-12	6.1961	7.10319	6.15758	15.5414	17.946	13.9269
WBGene00001309	emr-1	-0.813576	8.68349e-12	277.626	310.245	251.952	165.418	144.331	168.076
WBGene00013250	Y57A10A.5	-1.18156	8.76849e-12	15.7332	17.2605	19.5141	7.81145	6.74483	8.62185
WBGene00021938	Y55F3BR.1	-0.908061	9.09577e-12	54.506	57.8533	48.4508	33.0842	24.7782	27.8655
WBGene00195093	Y59E9AL.36	-0.814346	9.147e-12	68.8548	69.2426	71.4784	41.7738	34.6611	42.8283
WBGene00019839	R02F11.1	1.14071	9.24388e-12	42.93	40.5984	56.31	111.551	115.714	81.2188
WBGene00012241	W04A8.6	-0.7442	9.41842e-12	155.785	156.889	158.25	99.642	82.1411	99.462
WBGene00007513	wht-2	-0.957664	9.56857e-12	73.809	60.944	85.0335	39.4702	32.7701	41.0308
WBGene00012835	ani-3	-1.16065	9.70488e-12	22.0224	20.7325	28.0459	11.8674	8.38257	11.4838
WBGene00002992	lin-3	-1.09335	9.9466e-12	31.0471	25.0653	38.0384	15.5118	14.2184	14.4545
WBGene00012112	T28A8.6	-1.01881	1.03087e-11	23.7957	22.33	25.9577	11.1993	11.0471	13.3702
WBGene00019591	fbxc-25	-0.939032	1.03202e-11	64.3845	64.9443	53.4388	30.6508	28.9323	35.773
WBGene00004460	rpn-3	-0.68869	1.0514e-11	177.276	173.039	181.353	119.02	101.414	109.517
WBGene00007801	trpa-1	1.66657	1.05249e-11	1.28287	1.11118	1.62549	3.99796	4.66307	4.13497
WBGene00020556	pamn-1	1.07023	1.0629e-11	6.25543	7.40892	5.87523	12.7062	14.3056	13.9065
WBGene00015702	C11D2.4	-0.864492	1.07657e-11	51.0743	55.6464	57.2558	28.519	31.0681	30.4143
WBGene00001437	fkh-5	-1.29755	1.08002e-11	17.4904	20.1779	18.2239	8.46913	6.36584	7.93117
WBGene00001336	qars-1	-0.701894	1.08397e-11	87.4022	84.4589	85.4631	55.5641	48.5437	54.1519
WBGene00009305	F32A7.4	-0.948661	1.08397e-11	28.6529	28.8656	31.1999	15.3286	14.1977	16.4786
WBGene00009460	ubr-5	-0.673892	1.09068e-11	67.3959	65.942	72.0129	45.491	39.2589	43.9889
WBGene00009508	row-1	-0.767019	1.09985e-11	152.591	159.244	135.429	92.3764	78.2801	92.206
WBGene00011912	T22C1.1	-0.667184	1.11877e-11	137.559	135.524	135.678	85.88	81.3093	90.2799
WBGene00014814	R03D7.3	-1.32203	1.12365e-11	4.76793	4.07935	6.07964	2.2824	1.80364	1.89892
WBGene00012718	dhhc-8	-0.751297	1.13504e-11	70.4318	70.5746	74.7603	43.2422	40.1487	44.8453
WBGene00011329	zipt-9	-0.821719	1.13876e-11	87.8107	82.3588	86.5106	51.8977	41.6008	51.8502
WBGene00006933	vps-35	-0.947371	1.14152e-11	40.038	34.4016	49.7032	21.2751	21.1686	21.9746
WBGene00019418	fbxb-54	-0.969317	1.14171e-11	73.71	74.7975	70.0797	36.2448	31.5765	43.9201
WBGene00003932	pat-6	0.820208	1.14771e-11	60.3937	57.4447	48.454	93.9578	100.165	99.4565
WBGene00008932	F18A11.5	5.55044	1.1522e-11	0.0952646	0.232073	0.100589	7.22152	6.04215	6.15108
WBGene00017801	F26A1.1	-0.774412	1.16083e-11	131.17	139.406	121.987	74.616	73.0978	81.7632
WBGene00013253	Y57A10A.8	-0.904412	1.16661e-11	42.3529	41.0645	49.1099	23.7591	22.0636	25.044
WBGene00045406	D1086.19	-1.62394	1.16699e-11	43.4407	56.2198	43.002	18.0087	13.5948	14.6794
WBGene00003813	nrf-6	1.5116	1.18177e-11	2.62065	2.24443	3.24273	6.75127	7.92801	8.50655
WBGene00009899	efl-3	0.795805	1.18676e-11	45.7678	50.6848	39.5488	76.357	80.2259	79.3422
WBGene00008053	cdc-48.2	-0.77983	1.19907e-11	142.819	144.116	143.695	92.5998	70.7257	87.5637
WBGene00003092	lys-3	3.69916	1.20199e-11	0.840052	0.639514	0	7.363	5.95898	5.89574
WBGene00000376	ccr-4	-0.639737	1.20374e-11	217.025	206.695	225.045	132.613	135.079	148.733
WBGene00009094	F23H12.5	1.54733	1.20512e-11	2.53894	1.85553	2.55712	7.18038	7.23666	5.9945
WBGene00004931	sod-2	-0.865997	1.2084e-11	200.203	221.923	163.86	108.182	101.853	111.4
WBGene00022702	cutc-1	-0.894309	1.2084e-11	66.3205	65.8337	80.9635	36.9469	37.0433	40.7224
WBGene00004136	pqn-51	-0.770486	1.225e-11	110.721	118.674	130.761	73.9771	63.5619	73.6518
WBGene00015307	C01G5.5	-1.10093	1.24264e-11	38.1701	39.9247	39.1871	21.2402	15.7066	17.8098
WBGene00006097	str-31	3.07687	1.24275e-11	1.04085	1.01425	0.439613	5.72038	6.77534	8.47383
WBGene00021470	tpxl-1	-0.956535	1.26573e-11	98.7984	99.115	130.375	63.4152	47.4819	58.3522
WBGene00006510	mtrr-1	-0.758511	1.30444e-11	60.4045	54.8589	64.3402	35.2824	35.4557	35.4746
WBGene00000472	cey-1	0.642501	1.32928e-11	414.794	461.722	418.464	638.071	681.223	701.917
WBGene00003561	ncr-1	1.81722	1.34753e-11	0.893841	0.952647	0.684256	2.98556	3.4127	2.48839
WBGene00006646	tsp-20	2.00584	1.35511e-11	2.65274	1.84638	2.56092	6.96634	11.4486	10.0713
WBGene00010839	chl-1	-0.999825	1.37049e-11	17.547	16.2037	17.2782	8.77741	7.73047	9.05008
WBGene00017358	F10E9.7	-1.0067	1.37091e-11	133.204	132.164	105.977	68.1825	50.5182	66.2656
WBGene00011761	T13H5.8	-0.753596	1.38589e-11	105.79	92.0025	108.65	59.8716	57.5578	64.4358
WBGene00004096	pqm-1	2.03489	1.39032e-11	2.25489	3.40574	1.8095	11.196	10.1617	8.94668
WBGene00009286	zipt-1	-0.887849	1.40106e-11	92.4001	75.3969	96.1833	45.5594	44.9021	52.3385
WBGene00021861	Y54F10BM.6	-1.19496	1.40937e-11	42.177	36.4977	36.1374	16.1476	15.9992	18.0729
WBGene00008733	F13B12.6	-0.828624	1.43934e-11	70.6595	69.6463	88.2622	41.3195	42.0162	45.3967
WBGene00020865	T27E4.7	2.26144	1.45653e-11	2.99241	3.8727	3.35715	15.0635	16.7006	16.9763
WBGene00006791	unc-57	-0.878919	1.46659e-11	69.6304	67.9724	88.4514	43.2154	39.8359	39.9263
WBGene00003976	pes-1	-1.02414	1.5124e-11	50.3129	52.4214	44.0105	24.071	23.2581	24.8101
WBGene00020031	suco-1	-0.952484	1.53508e-11	79.8525	71.1402	105.277	45.3569	40.2875	46.8413
WBGene00021053	gadr-4	-0.987505	1.54903e-11	25.788	20.9767	27.1357	12.0706	11.9644	13.2911
WBGene00010835	M03B6.3	1.35638	1.56696e-11	9.03056	5.88353	5.59923	19.0543	18.7532	14.8867
WBGene00023418	R06F6.12	-0.814575	1.56828e-11	75.3461	71.2662	72.0077	40.5786	37.9842	45.8295
WBGene00008729	F13B12.1	-0.758401	1.5794e-11	317.65	344.917	276.314	193.075	168.723	193.223
WBGene00006733	ufd-1	-0.810436	1.58085e-11	106.869	115.687	96.3472	62.6739	54.7444	64.4399
WBGene00004076	pod-2	0.749232	1.58684e-11	21.4083	26.2853	24.7302	38.0873	41.0319	42.5488
WBGene00018511	F46F11.8	-1.04945	1.59359e-11	79.6344	57.4013	84.1699	34.0585	32.5958	40.3618
WBGene00005655	srr-4	1.39015	1.60595e-11	6.72064	6.47687	9.27975	23.0235	19.4761	16.5172
WBGene00016069	C24H10.3	2.60584	1.60731e-11	2.04974	4.24436	2.38074	12.8189	21.2113	17.8383
WBGene00003928	pas-7	-0.9175	1.63544e-11	93.9809	96.1155	78.4323	52.9419	43.0336	46.2391
WBGene00019715	M01G5.1	-0.965599	1.63545e-11	18.4796	17.7207	18.7608	10.9991	8.31803	8.8636
WBGene00007773	C27C12.3	-1.73363	1.63565e-11	12.0687	11.2612	21.5701	5.40318	3.32647	4.81791
WBGene00016575	C41H7.5	0.966353	1.63986e-11	19.263	20.2731	20.429	36.0255	39.4138	41.665
WBGene00013463	kdp-1	-0.707428	1.65104e-11	894.725	964.059	798.687	558.607	511.052	557.743
WBGene00184990	C14B1.12	-1.42185	1.66598e-11	51.1507	78.7121	50.5052	23.1242	18.5738	25.5769
WBGene00010502	K02C4.3	-0.849702	1.67604e-11	46.2738	44.3144	50.8639	30.2544	22.5285	25.7586
WBGene00016014	C23G10.7	-0.951276	1.69632e-11	56.7261	51.2466	71.208	29.3476	29.4139	33.9688
WBGene00007329	C05C10.2	-0.801551	1.72188e-11	55.5059	57.0148	53.4058	34.6913	26.6203	33.919
WBGene00010872	M05B5.4	-0.888592	1.73629e-11	112.361	105.602	116.496	66.2487	48.8631	65.7063
WBGene00011908	pash-1	-0.914567	1.73629e-11	34.8478	34.4337	39.6531	19.6071	16.504	21.7398
WBGene00018391	rpb-4	-0.942649	1.73732e-11	506.817	601.769	394.662	262.56	243.678	275.728
WBGene00013560	zip-12	1.22842	1.75336e-11	9.92312	9.40086	9.89567	19.1786	25.7638	23.5093
WBGene00019333	moma-1	-0.814454	1.78945e-11	166.088	181.641	152.009	99.095	86.6598	98.4145
WBGene00022555	btb-12	-1.16965	1.79677e-11	40.2167	35.7464	40.3127	16.2215	16.1009	19.4526
WBGene00019373	K04A8.1	1.95097	1.81596e-11	3.34653	2.26457	1.72753	9.16079	11.1092	8.21175
WBGene00009059	chw-1	1.95201	1.82354e-11	4.00469	5.04049	3.24187	16.0642	18.1586	12.9913
WBGene00007192	B0491.5	-0.714814	1.84132e-11	228.576	253.426	236.538	149.461	132.146	156.217
WBGene00008168	C48B4.3	2.17956	1.85177e-11	3.77298	3.5966	2.59817	16.1658	14.2376	14.7366
WBGene00022057	Y67D2.7	-0.748751	1.87403e-11	94.1526	92.6617	95.4454	58.6683	51.4703	57.9386
WBGene00011981	T24C2.2	-1.20704	1.88741e-11	65.8305	62.5637	55.9513	28.4938	20.2118	31.3336
WBGene00010558	ptp-4	1.19427	1.89796e-11	5.08107	3.90883	5.39645	9.77002	10.4893	12.7627
WBGene00001708	grk-1	-0.774096	1.91487e-11	36.1157	36.2737	40.8182	21.9638	21.8135	22.4361
WBGene00002123	inx-1	1.42789	1.91567e-11	4.06825	3.95473	6.69129	13.3439	15.3433	10.945
WBGene00009507	mus-101	-0.804429	1.92264e-11	45.0654	49.6774	43.4	28.3402	23.0046	27.7711
WBGene00015011	B0041.8	-0.915123	1.93749e-11	187.835	209.28	155.484	100.517	85.0618	107.483
WBGene00015956	C18B2.5	1.44756	1.93841e-11	4.61702	3.76791	4.58258	13.9997	12.6766	8.77058
WBGene00000485	che-3	1.50648	1.94068e-11	0.571671	0.4365	0.53155	1.42295	1.60926	1.35735
WBGene00020678	T22B11.4	1.1955	1.94735e-11	4.85836	4.83154	6.78577	13.4028	13.6518	10.704
WBGene00007500	nasp-1	-0.781733	2.01428e-11	309.177	334.67	266.818	184.438	158.591	186.69
WBGene00007707	fath-1	-0.905832	2.01655e-11	136.638	111.95	159.816	72.5232	68.2402	77.3599
WBGene00018608	F48E3.9	1.80825	2.03001e-11	1.88678	2.49517	1.59379	6.07864	7.2881	7.41551
WBGene00022388	Y95B8A.8	-0.707473	2.05875e-11	68.5398	73.3317	68.4494	45.1999	40.0153	43.5951
WBGene00019130	gbas-1	-0.903813	2.09436e-11	25.9083	26.3066	29.745	15.571	13.1795	15.0978
WBGene00010227	F58A4.2	-1.34885	2.09784e-11	56.2666	62.2412	43.2451	22.3057	17.0897	24.1773
WBGene00017482	set-9	-0.961581	2.09827e-11	22.7733	23.8479	30.8752	14.5408	11.4326	13.8464
WBGene00006698	uaf-2	-0.73359	2.11949e-11	405.93	458.55	395.145	260.633	226.408	270.513
WBGene00012834	Y43F8C.13	-1.25592	2.13273e-11	29.2462	29.7054	21.4255	10.9225	11.2098	11.4998
WBGene00014258	ZK1320.9	-1.01607	2.13273e-11	37.3397	33.2429	40.0003	19.0418	15.3541	20.3931
WBGene00018442	sdz-18	-1.31873	2.15634e-11	34.4377	33.8963	26.4455	12.5253	10.4508	15.0821
WBGene00003727	nhr-137	1.46207	2.16523e-11	4.00546	3.75295	3.77387	9.75129	11.4166	10.6103
WBGene00006985	zig-8	1.67054	2.17829e-11	5.70726	5.34747	3.70847	15.5999	15.7543	15.6113
WBGene00017598	F19F10.1	-1.18007	2.18891e-11	78.6654	72.4435	100.85	29.1498	37.5314	44.5516
WBGene00008226	C50B8.4	2.46681	2.20697e-11	2.46822	2.40512	2.08494	11.2262	14.5561	12.6263
WBGene00016307	fbxc-18	-0.809587	2.20742e-11	86.8458	93.3984	78.1786	47.2864	46.8925	53.2345
WBGene00014052	ZK669.2	2.66774	2.21336e-11	1.62686	1.55696	0.858895	7.15718	9.2128	9.24297
WBGene00003508	mut-16	-0.731934	2.23501e-11	83.2264	75.2519	85.9035	52.6338	44.3528	50.2289
WBGene00009162	F26E4.7	1.15428	2.26653e-11	9.02719	6.92719	9.2458	15.6535	20.0769	20.485
WBGene00006939	wee-1.2	-1.00402	2.3134e-11	51.5516	47.4953	53.7839	24.5489	21.6941	30.0785
WBGene00018738	swip-10	1.86434	2.41359e-11	1.8199	2.5714	2.76713	7.79457	9.35566	8.78754
WBGene00016992	zhit-1	-0.982272	2.43252e-11	58.9243	66.1467	60.8878	32.3601	28.2667	33.5292
WBGene00012289	W05H12.1	1.37191	2.45303e-11	6.71077	5.97333	9.12987	20.7274	20.6784	15.156
WBGene00000431	ceh-6	1.41765	2.47987e-11	4.86932	4.87485	4.08502	11.3137	12.9146	12.6711
WBGene00007022	mdt-22	-0.828856	2.47987e-11	136.118	151.869	135.936	81.2678	74.3451	83.0184
WBGene00009159	F26E4.4	-0.748617	2.48592e-11	89.7112	93.3349	96.4629	56.5722	51.263	58.5813
WBGene00008419	wdr-23	-0.706133	2.51272e-11	82.9009	79.1521	91.268	52.5652	50.3628	52.4032
WBGene00006407	lim-9	1.39359	2.53369e-11	3.82428	3.7329	5.22732	11.8888	13.8153	7.89265
WBGene00009512	bigr-1	2.80762	2.53668e-11	1.58798	1.28949	1.39728	13.9185	8.614	7.55378
WBGene00010560	eif-2beta	-0.836055	2.55749e-11	258.753	279.601	211.85	151.003	126.412	142.839
WBGene00219609	linc-7	-1.17956	2.59702e-11	35.6287	52.9518	38.2189	17.2832	17.8243	20.7825
WBGene00011216	usp-46	-0.857752	2.62393e-11	63.9696	61.7887	62.6757	33.023	30.8985	40.1334
WBGene00022893	ZK1290.13	2.60793	2.626e-11	1.07279	1.90067	0.9268	6.09921	9.5226	7.75734
WBGene00010796	clip-1	1.32743	2.68698e-11	5.13002	3.71649	6.37266	13.5346	14.3826	10.3855
WBGene00021614	Y47A7.2	1.15026	2.71331e-11	13.9192	15.387	18.1553	34.0261	36.0196	35.2446
WBGene00020481	T13C2.6	-0.847483	2.71966e-11	100.135	101.271	130.264	62.1947	55.0968	67.081
WBGene00044204	suds-3	-0.980635	2.7356e-11	85.3084	90.9779	73.0637	44.6189	35.6487	46.1678
WBGene00009632	ttyh-1	0.747998	2.80505e-11	61.5697	58.1856	68.2617	96.0615	111.048	108.724
WBGene00018640	F49E10.2	1.42795	2.80578e-11	2.31919	2.42764	2.83145	7.27947	7.10676	6.00207
WBGene00007261	lron-3	1.09893	2.8188e-11	10.4925	10.977	12.0305	24.3372	26.6452	20.7214
WBGene00022073	Y67D8C.9	1.04333	2.82126e-11	5.88161	5.93495	6.72789	10.9824	13.9794	13.247
WBGene00014667	C06A1.4	-1.00739	2.84203e-11	16.2252	19.3589	19.8967	10.0283	8.09358	9.48947
WBGene00012819	Y43F8B.9	2.59621	2.85611e-11	2.08452	2.73435	1.18517	13.0668	11.9097	10.9536
WBGene00015184	djr-1.1	-0.943892	2.87601e-11	150.782	180.232	136.376	90.3846	69.8388	82.746
WBGene00012565	fbxa-210	-0.990266	2.90736e-11	57.1753	49.7584	59.4371	29.4888	22.8844	31.53
WBGene00018427	F44E7.5	-0.929035	2.91878e-11	47.4337	46.5421	43.2678	25.7817	20.1225	26.2624
WBGene00022244	Y73B6BL.23	-1.04517	2.93921e-11	42.1929	36.8611	46.702	21.5066	18.051	21.5114
WBGene00002180	jtr-1	-0.986403	2.95327e-11	67.3489	72.1596	66.1749	32.204	32.6563	38.9519
WBGene00011505	pzf-1	-1.61018	3.03004e-11	8.87481	8.73385	10.9223	3.56426	2.3053	3.51992
[truncated: 45,537 more rows]

## Sheet: S3.2. L1
S3 Table. Supplementary data related to Fig 3.
S3.2. mRNA fold change per gene in rrf-3(pk1426) vs WT and mRNA RPKM per gene, in L1s.
gene_id	gene_name	log2 fold change (MLE): group rrf3 L1 vs N2 L1	Benjamini-Hochberg adjusted p-values	N2_L1_rep1.robustRPKM	N2_L1_rep2.robustRPKM	N2_L1_rep3.robustRPKM	rrf3_L1_rep1.robustRPKM	rrf3_L1_rep2.robustRPKM	rrf3_L1_rep3.robustRPKM
WBGene00235158	Y37E3.30	4.50897	1.29398e-192	10.0996	7.52755	7.52814	194.45	200.57	176.823
WBGene00000722	col-149	3.1691	1.36405e-170	35.7963	28.3975	34.4896	292.369	288.744	305.842
WBGene00044728	Y53F4B.45	2.87522	2.69505e-155	66.0991	70.5148	63.5124	530.079	504.217	434.394
WBGene00000928	dao-2	5.90986	4.54011e-119	3.00845	3.28984	3.93917	182.566	156.603	276.162
WBGene00000512	ckb-2	2.85932	6.30716e-92	11.3036	9.80221	12.8372	88.0384	82.9302	75.217
WBGene00194680	Y17D7C.6	3.07175	1.05866e-88	15.5873	17.0452	15.6996	140.269	129.541	136.832
WBGene00219950	F46A8.13	4.93107	9.61308e-85	11.0982	8.66879	13.9262	395.987	348.985	280.909
WBGene00016576	C41H7.6	2.98125	5.55685e-71	6.26761	6.03138	6.56528	54.6008	50.7362	43.6705
WBGene00001072	dpy-10	4.03051	5.7699e-71	3.43486	2.76768	2.84052	44.6749	34.9725	67.9199
WBGene00023036	F39E9.10	2.35622	1.41115e-67	40.6275	40.0553	34.4298	218.238	201.845	169.598
WBGene00021095	mlt-8	2.95783	1.57236e-62	10.2054	8.42478	9.47026	66.5707	60.7821	90.6761
WBGene00019511	K08A2.1	2.15737	5.43788e-61	25.6608	20.0219	25.0633	114.897	105.299	95.2812
WBGene00009374	F34D10.4	2.60002	3.77618e-58	13.0958	10.0327	8.71959	57.3274	57.4876	78.1396
WBGene00013638	Y105C5A.14	1.80442	6.72965e-57	33.106	31.1151	30.479	109.004	113.279	108.452
WBGene00008447	E01G4.5	2.5133	1.81534e-55	8.59313	7.22124	7.42021	47.9511	45.9665	38.7116
WBGene00004131	pqn-44	-1.68695	1.36033e-53	288.369	292.426	254.531	79.9378	82.6039	96.8301
WBGene00006956	wrt-10	5.7737	3.3421e-51	1.48429	1.4782	2.00422	72.1525	73.174	126.223
WBGene00001772	gst-24	-1.99061	1.11631e-50	218.201	179.318	212.216	55.2432	54.7666	43.5669
WBGene00045366	Y17D7C.3	1.96291	5.78264e-50	23.0619	24.823	23.3939	95.8628	93.2862	88.8851
WBGene00018803	fbxa-24	1.93267	3.28036e-49	21.5529	22.0269	17.0775	77.8236	81.5282	72.3044
WBGene00018572	lin-42	3.50267	1.75021e-48	0.805384	0.937115	1.30909	9.60632	9.8245	15.1247
WBGene00012452	Y17D7B.4	2.09837	7.74093e-48	31.7797	26.4027	23.6901	123.017	106.484	120.933
WBGene00013263	Y57A10A.23	1.46793	2.63771e-45	121.429	115.335	118.379	329.44	306.359	346.446
WBGene00017691	ilys-5	1.41463	4.05589e-44	96.2386	90.132	94.7405	262.8	230.824	255.745
WBGene00008932	F18A11.5	4.83526	1.93988e-43	0.721623	0.422742	1.06298	20.4359	20.2671	21.9393
WBGene00000399	cdh-7	3.5382	6.56457e-41	0.971414	0.762296	0.554624	6.946	7.10616	12.4823
WBGene00019730	asns-2	-1.54414	8.63114e-41	221.178	181.655	179.298	71.194	66.4269	62.0313
WBGene00003482	mua-3	2.06439	2.56057e-40	7.14538	6.16617	8.29045	24.8685	27.4007	38.0531
WBGene00021239	Y20F4.4	1.80211	8.35379e-40	10.8775	9.46156	8.50287	35.1171	32.7808	32.668
WBGene00219755	linc-17	4.17764	1.59235e-39	4.06502	2.61951	1.99598	48.8227	51.497	56.1965
WBGene00016574	C41H7.4	2.45104	2.03265e-39	7.6404	6.71939	7.78096	45.3159	43.1085	32.6675
WBGene00010738	K10D3.4	1.67345	2.78915e-39	45.033	38.5541	47.6186	127.166	127.304	163.947
WBGene00000882	cyn-6	2.04896	3.61054e-39	42.6656	31.9928	33.2396	141.539	127.681	176.838
WBGene00008963	F19H8.2	1.87137	6.69173e-39	27.2386	30.0103	34.6329	101.884	102.709	131.473
WBGene00001069	dpy-7	5.19789	1.03557e-38	1.77399	1.10852	1.99097	50.3237	45.9566	82.1852
WBGene00015298	C01F1.3	1.88949	8.5138e-37	16.7111	13.2249	15.6737	50.7052	50.6593	67.4596
WBGene00004002	pgp-8	-4.05995	9.31435e-37	4.06125	5.69788	5.71565	0.235466	0.321519	0.364731
WBGene00001430	fkb-5	1.47752	2.47238e-35	56.4691	45.12	58.1813	146.564	145.426	152.739
WBGene00001068	dpy-6	1.86723	1.47075e-33	16.9905	16.3476	19.7813	56.4122	54.4997	82.8238
WBGene00003091	lys-2	-1.71577	2.8095e-33	69.3003	70.9819	76.2939	21.8207	19.169	24.8697
WBGene00009628	tatn-1	1.35976	2.88666e-33	40.549	38.8577	46.559	114.029	104.595	104.651
WBGene00018682	aagr-4	1.81241	8.3271e-32	10.8797	9.29792	9.91601	32.1844	30.1865	43.2383
WBGene00016573	C41H7.3	2.31919	6.88225e-31	5.73103	5.15102	4.85706	28.5056	29.1236	20.9626
WBGene00012404	Y6G8.2	-2.62248	1.82456e-30	9.56938	10.3003	6.69249	1.80934	1.14027	1.37629
WBGene00018448	F45D11.1	-4.58893	4.11612e-30	10.2934	13.5641	7.96777	0.36744	0.810477	0.160075
WBGene00004134	myrf-1	1.61118	6.72951e-30	28.2819	26.95	33.5347	77.3048	83.5551	110.252
WBGene00011831	T19B10.2	1.58708	4.00772e-29	31.8713	23.9449	28.3138	79.2578	78.1438	95.1165
WBGene00001071	dpy-9	4.07175	7.45406e-29	5.30203	3.19479	5.95055	67.606	66.8058	108.215
WBGene00015795	C15F1.2	3.25041	9.7167e-29	0.688915	0.825099	0.864457	6.07741	6.62331	9.91592
WBGene00020550	T17H7.1	2.50976	1.51915e-28	1.96085	1.5873	1.48797	9.871	9.1608	9.62167
WBGene00019212	zmp-2	1.78586	1.52395e-28	8.12962	7.03083	7.28391	25.1756	21.7156	30.4291
WBGene00008356	nspc-20	1.46719	1.64039e-28	65.9233	59.0829	69.8968	183.822	178.039	176.828
WBGene00007989	fipr-22	-2.27823	2.15115e-28	86.694	78.6707	52.1362	17.2262	15.5507	12.1696
WBGene00015660	catp-3	-2.41367	4.22723e-28	8.10584	6.24885	9.22914	1.57431	1.40398	1.44934
WBGene00012648	Y39A1A.9	1.43265	4.68941e-28	32.4632	27.7105	38.2861	86.1944	84.8473	94.6292
WBGene00004264	qua-1	3.40626	6.07202e-28	0.446492	0.713918	0.619012	4.80805	4.74603	9.32745
WBGene00002827	let-653	2.04818	1.17716e-27	5.58454	6.8746	8.29936	23.3084	25.6646	36.8442
WBGene00012186	mlt-11	4.64575	1.20633e-27	1.18012	0.873269	1.33172	21.5053	20.3393	42.8665
WBGene00022146	Y71G12B.6	1.75137	1.73063e-27	22.1827	22.841	25.7591	69.1904	68.8127	100.167
WBGene00007938	C34F6.1	3.70533	3.15334e-27	0.464107	0.299072	0.313338	3.9019	3.96587	6.10927
WBGene00006366	sym-1	3.17309	8.90814e-27	15.9127	11.9559	15.2546	110.701	102.555	175.62
WBGene00001065	dpy-3	6.18926	1.18976e-26	0.315663	0.887626	0.826637	37.8859	36.8203	73.9943
WBGene00008577	F08G2.5	-2.45316	2.99531e-26	32.631	25.629	36.7308	4.957	7.15223	5.2283
WBGene00012456	Y17D7C.2	3.29741	4.5481e-26	2.21595	1.53045	1.48892	14.9808	17.5069	18.8083
WBGene00007992	fipr-24	-2.90473	6.55736e-26	64.8496	64.1614	39.1538	9.71694	8.03739	4.86816
WBGene00008762	ztf-2	2.08282	1.43642e-25	6.52901	8.07394	9.53666	26.9688	30.3726	44.8685
WBGene00020590	T19H12.6	2.0083	1.44192e-24	10.3422	7.3834	8.20921	41.5153	38.1693	24.65
WBGene00012261	lpr-3	3.79967	1.61506e-24	5.28335	3.48485	5.28446	53.9309	48.7368	92.9021
WBGene00004224	ptr-10	2.66947	1.89649e-24	0.995385	1.67294	1.28085	6.83888	7.15407	11.1612
WBGene00022230	Y73B6A.3	2.18622	3.06804e-24	11.8266	13.1175	10.8397	48.0453	47.6796	67.0484
WBGene00004510	rrf-3	-1.54072	3.19742e-24	8.0557	8.75198	7.85697	2.7961	2.64321	3.0332
WBGene00009653	F43D9.1	1.72521	3.34665e-24	3.71587	3.69764	3.79904	10.7599	11.3152	14.9598
WBGene00016575	C41H7.5	2.14787	4.71962e-24	8.55978	8.77303	8.6416	50.0835	39.0079	26.1544
WBGene00003968	peb-1	2.29652	1.30563e-23	2.3923	1.96204	2.22344	9.41911	9.2308	13.5903
WBGene00001476	fmo-1	-1.36517	2.46731e-23	26.9348	26.6463	26.0595	10.1213	10.6151	10.1788
WBGene00022103	cdh-12	1.97347	3.32644e-23	1.37944	1.08101	1.16588	4.28844	3.87016	6.05814
WBGene00018602	F48D6.4	-1.736	4.27713e-23	339.619	251.515	201.582	93.959	69.178	74.9392
WBGene00012819	Y43F8B.9	2.26731	4.7423e-23	11.5389	7.68476	7.15674	44.3788	49.2102	33.3153
WBGene00020083	R57.2	3.03666	9.1589e-23	2.47901	1.95672	3.07509	16.4953	18.4625	26.4451
WBGene00010473	hrg-2	-2.36183	9.73434e-23	23.572	31.0767	20.0114	5.68171	4.42319	4.46513
WBGene00016435	C35B1.5	-1.13009	1.32587e-22	373.908	310.33	324.948	159.512	146.1	155.441
WBGene00019759	M03F4.6	2.29392	1.34794e-22	2.88318	3.60327	2.08981	13.1917	14.1112	14.8212
WBGene00014505	T05E11.9	0.931169	2.65576e-22	254.36	260.275	246.113	467.964	467.251	515.326
WBGene00001064	dpy-2	3.96514	3.57407e-22	3.13128	2.50548	3.44999	36.9998	34.4654	70.331
WBGene00018199	F39E9.7	2.42306	3.86024e-22	8.5602	8.27434	7.61824	45.1831	44.7585	41.2539
WBGene00017012	acs-22	-1.29765	4.93618e-22	43.6445	36.5882	34.7882	17.4092	14.0842	15.3106
WBGene00020946	W02D7.11	-3.22593	5.53793e-22	85.4683	93.6504	46.8916	10.1459	10.3584	3.88965
WBGene00017536	F17A9.4	1.24243	1.44151e-21	16.7271	18.0363	17.5998	40.514	39.982	43.3905
WBGene00006367	sym-2	1.26872	5.21651e-21	18.4971	16.4209	16.9954	37.2871	39.9642	47.7393
WBGene00013435	Y66D12A.9	-1.08669	7.00589e-21	108.811	105.596	112.576	49.0233	53.068	51.8185
WBGene00004987	spp-2	-1.88859	1.76832e-20	128.657	139.856	99.5016	29.5172	24.3661	45.2787
WBGene00015752	C14B9.2	0.851614	4.85219e-20	153.735	155.452	163.807	277.903	280.285	295.298
WBGene00009926	noah-2	3.1558	5.95607e-20	11.7845	9.60019	13.3202	86.4722	77.2444	145.529
WBGene00012255	lpr-6	3.38336	6.3929e-20	7.46613	5.17252	6.45528	51.3816	51.598	96.1169
WBGene00012256	lpr-5	4.36263	1.08826e-19	1.26338	1.09647	1.56233	19.3562	18.9241	42.3481
WBGene00005018	sqt-3	3.39834	1.67393e-19	1.55965	1.0558	0.680719	8.76356	9.36132	16.4931
WBGene00012545	Y37D8A.3	1.77376	2.56574e-19	9.28726	8.79391	9.67871	26.1667	29.3569	39.2511
WBGene00008987	F20G2.3	1.69936	2.80228e-19	8.77678	7.18964	8.61902	23.4231	23.9052	32.3676
WBGene00018418	F44E2.4	2.96862	4.68532e-19	3.8402	4.18439	4.66683	25.7801	26.3668	47.1875
WBGene00020862	fip-2	1.22916	5.65108e-19	87.2657	81.0164	69.6459	196.416	182.762	178.705
WBGene00000402	cdh-10	3.69251	8.68995e-19	0.707505	0.6108	0.713072	7.13692	5.98121	13.1259
WBGene00000039	acn-1	1.72364	1.23907e-18	9.91985	7.4689	8.24038	21.4805	24.7526	38.3203
WBGene00018656	F49H12.5	1.12443	1.6031e-18	44.5808	49.4787	49.9484	100.734	96.2909	116.877
WBGene00022274	Y73E7A.8	3.92999	1.6031e-18	0.467153	0.278644	0.208525	3.99462	3.28893	7.18556
WBGene00219208	B0365.9	2.81929	1.96037e-18	2.22971	2.92592	1.53274	13.5309	12.8976	20.828
WBGene00019148	H03E18.1	3.07348	1.01776e-17	0.490861	0.562334	0.482038	2.95118	3.15482	6.80088
WBGene00016407	C34D10.2	-1.27984	1.09811e-17	87.0704	90.8215	65.9013	37.3236	35.9056	27.2148
WBGene00011480	enpl-1	1.03586	1.22888e-17	249.135	231.267	250.884	462.097	446.335	590.86
WBGene00007999	tag-297	4.37316	1.8342e-17	0.208489	0.19542	0.307113	3.90105	3.88707	6.88983
WBGene00018547	clec-78	2.89191	1.8342e-17	0.149665	0.0876769	0.165347	0.917693	1.01061	1.04688
WBGene00020194	T03G6.1	3.8286	1.94993e-17	1.04694	0.245329	0.771094	8.02989	6.67323	14.3004
WBGene00003553	nas-37	2.8839	2.17245e-17	0.677036	0.559938	0.703977	4.22939	3.76966	6.28216
WBGene00002282	let-4	4.72096	2.26916e-17	0.281888	0.4152	0.632735	8.06436	9.08646	17.921
WBGene00019154	glf-1	4.95556	2.48371e-17	0.180674	0.169349	0.295711	5.11658	3.80034	11.039
WBGene00012398	Y6E2A.4	-3.1548	4.006e-17	8.91654	11.9733	4.84389	1.21522	1.02785	0.668731
WBGene00020297	nog-1	-0.781336	4.85637e-17	441.53	398.184	409.67	240.539	245.846	240.528
WBGene00013007	Y48E1B.8	2.86662	5.18496e-17	1.72921	1.46645	1.05122	7.41213	9.84104	13.642
WBGene00021605	Y46H3C.5	2.44012	5.18496e-17	4.32588	3.29445	5.4429	28.0288	27.0131	15.8441
WBGene00018744	F53B3.6	1.11574	5.44485e-17	44.9569	40.7341	51.8573	93.6099	92.4483	111.873
WBGene00194667	Y105C5A.1271	4.90762	9.6223e-17	0.297842	0.697929	0.292488	11.4471	11.6754	15.8794
WBGene00003574	ncx-9	2.96592	1.10846e-16	0.465264	0.678376	0.812268	5.07171	5.73348	4.51009
WBGene00019760	calu-1	0.890842	1.10846e-16	122.654	103.494	114.742	216.089	200.22	215.692
WBGene00020237	phat-4	2.53756	1.12481e-16	2.15143	1.91043	3.00235	12.0251	13.3163	15.5665
WBGene00011694	T10G3.3	1.20422	1.25755e-16	31.8145	29.8202	38.506	71.733	72.9447	85.8941
WBGene00015369	ugt-51	-1.6035	1.26222e-16	15.9659	17.0058	13.8972	5.138	4.56794	5.70251
WBGene00019318	K02E10.4	3.01524	1.64559e-16	1.30981	0.859393	0.836074	6.95494	5.69801	11.5425
WBGene00022339	Y82E9BR.6	1.79559	1.6534e-16	35.8572	43.0201	38.0297	142.164	129.59	134.611
WBGene00017991	clec-180	3.28951	1.94002e-16	0.354176	0.39837	0.521715	3.08066	3.01379	6.3359
WBGene00003962	pdi-1	0.933379	2.86321e-16	199.756	164.537	174.196	338.246	316.529	373.46
WBGene00008341	ttr-44	-1.3751	3.747e-16	109.971	107.445	79.3178	44.6158	36.6813	33.2617
WBGene00001752	gst-4	-1.46224	6.79825e-16	56.9016	69.9585	52.976	18.9344	19.0766	27.1341
WBGene00003622	nhr-23	1.46352	7.20566e-16	7.71234	8.21745	9.28913	20.2341	19.0016	30.2643
WBGene00012322	W07A12.4	1.51757	8.10474e-16	8.17395	9.31276	8.71901	21.8083	22.3674	30.7998
WBGene00004025	phy-2	1.14588	1.63071e-15	16.4935	16.9345	17.914	33.8938	36.4982	43.1418
WBGene00003860	oig-2	10.1514	1.76775e-15	0	0	0	55.8827	52.314	55.545
WBGene00012257	lpr-4	6.29446	1.9844e-15	0.509591	0.13647	0.857882	26.4328	27.4235	63.768
WBGene00021018	W04B5.1	1.70279	2.17619e-15	7.47451	9.25316	9.00208	27.8142	30.2036	25.8501
WBGene00012185	W01F3.2	-1.94683	2.52585e-15	24.6764	25.2164	17.0358	7.03698	6.56349	3.84229
WBGene00008605	mlt-9	2.69036	2.5486e-15	0.805003	0.922217	0.922289	4.29709	4.61799	8.15809
WBGene00015479	wht-1	-2.77996	2.78481e-15	5.70156	5.93795	3.58915	0.837881	0.69888	0.687101
WBGene00003651	nhr-61	1.43103	5.6065e-15	12.6616	8.75049	8.25111	29.0938	23.3188	27.5089
WBGene00004061	pmp-4	-1.10531	6.19389e-15	29.344	28.1973	25.1451	13.5423	13.5499	11.378
WBGene00002393	lpr-1	2.68852	6.50288e-15	1.09054	1.02218	0.832952	5.39235	5.44504	8.11533
WBGene00003055	lon-1	0.918692	7.42443e-15	78.4457	68.5187	84.4853	152.752	139.619	145.096
WBGene00005017	sqt-2	5.58145	7.42443e-15	0.098459	0.184574	0.290068	6.77158	6.77784	13.8825
WBGene00000743	col-170	1.23849	9.62033e-15	21.5611	16.3734	19.8992	49.1667	41.9926	45.2139
WBGene00050903	Y17D7C.4	2.51992	9.83669e-15	3.43691	3.73011	3.55277	24.5157	22.1374	14.9842
WBGene00019311	K02E7.6	-0.897107	1.76534e-14	57.2959	59.2505	55.3455	32.1152	30.6951	29.5307
WBGene00014035	seb-2	1.69282	1.98053e-14	2.72554	3.11671	3.85422	10.0892	10.0066	11.2406
WBGene00001428	fkb-3	0.990977	2.05601e-14	56.2422	44.1004	54.5518	105.57	101.215	100.955
WBGene00008567	acox-1.4	-1.20084	2.06507e-14	31.7982	29.7617	30.6375	11.296	12.2227	16.5121
WBGene00020135	aakg-4	-1.40074	2.59699e-14	21.3152	21.644	15.0609	7.58048	8.16009	6.26126
WBGene00017937	F30H5.3	3.44507	2.68704e-14	0.0942907	0.123732	0.203711	1.54493	1.08182	1.96098
WBGene00050939	C05G5.7	2.55855	2.69016e-14	2.537	1.47207	2.37276	12.3409	10.3955	14.6917
WBGene00021156	Y4C6B.2	-1.34029	2.82855e-14	32.8822	39.9068	29.3046	16.2121	13.0843	11.1106
WBGene00015268	BE0003N10.3	1.58925	3.93115e-14	3.1444	2.90851	2.68158	7.82514	8.50485	9.91714
WBGene00022178	Y71H2AM.13	-1.07124	3.9343e-14	34.2532	36.6141	33.4071	18.6864	15.7018	15.2994
WBGene00001077	dpy-18	1.02769	5.09859e-14	39.0181	29.9789	35.3486	69.3107	64.3121	78.9869
WBGene00001633	gly-8	1.30916	5.53493e-14	13.448	12.3295	11.9795	30.0272	26.2071	37.2364
WBGene00009896	scl-3	-0.841091	5.67212e-14	222.622	211.745	199.271	123.306	119.703	110.813
WBGene00011307	mpst-7	1.50013	6.52205e-14	6.93798	5.67289	6.37838	17.3188	15.9484	20.3583
WBGene00021019	W04B5.2	1.61723	7.10211e-14	6.71572	6.15168	4.72143	19.2964	19.9194	14.7954
WBGene00008132	gale-1	1.11376	8.64194e-14	37.0203	33.9827	37.782	67.6906	72.1797	95.377
WBGene00016422	noah-1	3.00994	1.02119e-13	9.66838	7.56027	10.4388	55.7816	56.4596	110.597
WBGene00022816	fbn-1	2.95371	1.06776e-13	3.84795	3.25898	4.93428	23.6727	24.466	45.138
WBGene00019830	hrg-1	-0.936665	1.1988e-13	131.917	126.461	110.177	65.1931	56.7772	70.531
WBGene00022415	Y102A11A.5	6.31706	1.37756e-13	0.524831	0	0.171799	12.2088	13.0466	28.9834
WBGene00002008	hsp-4	1.07974	1.61775e-13	23.2469	22.2606	27.4936	51.9669	43.2302	59.0434
WBGene00019520	K08B12.1	3.7039	1.63685e-13	0.319992	0.524882	0.62848	5.25918	4.20673	9.72861
WBGene00000992	dhs-29	1.10597	1.82291e-13	17.7717	16.9976	19.0906	34.9951	37.104	43.7232
WBGene00021607	Y46H3C.7	2.22781	2.09283e-13	2.37613	2.35091	2.20378	14.2191	11.8008	6.51445
WBGene00001073	dpy-11	0.799644	2.14649e-13	101.627	98.8046	97.0836	164.193	164.193	189.379
WBGene00004219	ptr-4	3.19078	2.31442e-13	1.81202	1.69844	1.87478	11.7161	11.9417	25.4921
WBGene00006534	tba-8	1.00308	3.48817e-13	32.7391	28.6934	30.5051	58.5987	54.8399	70.7074
WBGene00007365	C06B3.6	-0.850587	5.14505e-13	121.688	106.746	102.009	62.5741	60.8855	59.7992
WBGene00020471	pho-14	1.06571	5.83552e-13	21.4782	20.7545	21.3821	50.3142	38.3185	44.5542
WBGene00015464	C05C8.7	1.09363	6.03419e-13	34.1901	32.0894	36.028	62.3636	64.597	91.2691
WBGene00000749	col-176	1.25101	6.70415e-13	18.2984	14.6729	13.5031	37.4422	38.9343	34.2079
WBGene00022597	ZC395.5	-1.65911	6.97748e-13	80.2433	115.615	71.3468	33.7247	31.103	20.0673
WBGene00019268	H41C03.1	1.22304	7.08147e-13	8.79899	9.57764	8.84988	20.7412	20.5569	22.2615
WBGene00000966	dhs-2	-1.34998	7.67446e-13	24.2367	21.8323	18.3144	8.51593	8.35121	8.39075
WBGene00010621	egg-6	1.9037	8.37352e-13	1.31515	1.65295	1.61439	4.53462	4.7439	7.84934
WBGene00021066	W06H8.2	1.40221	8.78523e-13	5.85901	6.17049	6.52948	17.1783	18.0013	13.9232
WBGene00012692	Y39B6A.33	-0.727868	9.19957e-13	107.623	104.908	105.201	62.6227	63.2574	65.9324
WBGene00009877	F49C12.7	-2.02539	1.37746e-12	6.77154	7.62868	7.60894	1.58049	1.74307	2.06562
WBGene00005832	srw-85	-0.860818	1.51519e-12	75.8069	72.3988	71.5057	42.4972	42.7364	35.8192
WBGene00007150	acly-2	1.03569	1.90972e-12	13.5527	10.5585	12.1856	22.9642	22.9425	28.4361
WBGene00012239	W04A8.4	1.20731	1.96763e-12	9.73068	10.7152	8.82071	20.3716	23.0311	24.166
WBGene00000623	col-46	5.52975	2.21414e-12	0.181702	0.0851561	0.178436	5.60514	4.60373	10.1678
WBGene00004398	rol-8	1.47327	2.21791e-12	8.31469	5.78226	7.63845	19.6222	18.3783	22.218
WBGene00003963	pdi-2	0.83011	2.22693e-12	668.664	627.997	671.869	1104.72	1036.82	1358.03
WBGene00020702	T22F7.3	3.12839	2.43308e-12	0.120845	0.283175	0.296683	1.89447	1.96419	2.28961
WBGene00014698	C37A5.3	-1.68423	3.38047e-12	62.6873	45.9843	43.8953	19.0207	15.3747	13.2101
WBGene00004216	ptr-1	2.04828	3.96358e-12	1.11044	1.10391	1.09048	4.18612	3.41029	6.04929
WBGene00003762	nlp-24	0.925259	4.03828e-12	91.6712	78.6805	85.1744	165.023	148.199	171.784
WBGene00219758	linc-11	1.47543	4.52131e-12	8.23533	7.71909	6.03989	19.7161	21.2294	20.2102
WBGene00015646	mlt-10	1.48863	4.71546e-12	4.84395	3.20253	4.24721	12.7292	12.5707	9.18525
WBGene00022287	Y75B7AR.1	2.44282	4.86376e-12	3.21814	2.06386	3.49296	16.2742	12.1455	19.1053
WBGene00014006	ZK596.1	0.963686	5.66788e-12	80.6695	84.4945	66.4856	168.728	150.561	132.729
WBGene00012544	Y37D8A.2	0.816239	7.37947e-12	41.6461	41.6176	40.2079	70.2565	66.9828	80.1119
WBGene00000967	dhs-3	-0.857284	8.94419e-12	68.1651	64.0551	63.6953	35.0869	34.9971	38.0032
WBGene00009133	bed-3	1.64472	9.52636e-12	2.62123	3.03992	3.53396	7.36925	9.04767	12.2935
WBGene00007404	best-5	-2.21125	1.10699e-11	6.75994	9.83429	5.94692	1.56682	1.88509	1.42722
WBGene00013905	ugt-4	-2.04016	1.20034e-11	6.30524	9.79526	5.90524	1.83048	1.61875	1.90359
WBGene00008042	C40H1.7	1.8995	1.2701e-11	2.95665	2.53377	3.56716	10.2527	9.53053	13.9209
WBGene00011798	T16G1.4	1.59709	1.50306e-11	7.72731	10.485	10.4792	22.702	22.7975	41.2467
WBGene00044163	F49C5.11	1.59987	1.83031e-11	7.08105	6.10619	8.34452	22.4881	21.2584	21.4659
WBGene00019738	clec-265	-1.01559	2.40075e-11	37.9405	36.8495	41.389	21.0966	18.9582	17.4737
WBGene00009963	fipr-26	-3.65996	3.09636e-11	27.4849	26.0801	11.6627	2.74552	0.973272	1.49511
WBGene00012466	ippk-1	-1.04384	4.37917e-11	26.4353	27.9675	20.4768	12.839	12.0118	11.4941
WBGene00001070	dpy-8	4.0629	4.61795e-11	1.47031	0.939644	1.0501	15.006	10.3516	32.3923
WBGene00003522	nas-3	2.58579	5.27598e-11	0.81255	1.01549	1.59589	8.03556	5.6108	6.92181
WBGene00009371	F33H2.8	2.61926	6.70003e-11	1.14906	1.07703	1.12841	5.71399	6.4086	8.4383
WBGene00017154	ugt-57	0.940615	7.40088e-11	27.6813	36.8503	36.772	57.4649	69.666	67.3233
WBGene00010573	K04H4.2	1.96385	7.78072e-11	0.593004	0.517498	0.48194	2.31634	1.89642	2.00021
WBGene00011070	msrp-7	1.13318	7.78072e-11	57.1362	42.5124	42.2265	112.796	112.072	86.34
WBGene00019871	R04E5.8	0.756598	8.38879e-11	19.5719	17.7059	17.7073	32.132	31.4615	29.3096
WBGene00012455	Y17D7C.1	5.11136	9.3748e-11	0.63067	0.39409	0	12.332	12.6627	10.3744
WBGene00012144	T28H10.3	-0.95723	9.99955e-11	59.6366	74.4907	53.8694	30.7139	31.1348	34.9601
WBGene00019870	R04E5.7	1.61617	1.16706e-10	5.21896	4.07651	5.97934	14.4059	16.4249	15.9054
WBGene00017201	grsp-4	0.75616	1.20027e-10	106.395	103.235	107.826	190.079	173.826	172.366
WBGene00001564	icl-1	-1.04263	1.228e-10	1608.08	1181.42	1055.86	726.351	629.288	511.092
WBGene00012810	nceh-1	-3.29511	1.228e-10	5.54172	5.76357	2.90743	0.767799	0.435488	0.267593
WBGene00008359	nspc-17	1.03166	1.37023e-10	48.9537	46.1357	47.2856	105.788	94.888	90.5228
WBGene00008593	clec-227	2.04039	1.38076e-10	2.89637	2.8745	4.68474	11.8038	9.93661	21.1698
WBGene00017613	F20A1.1	0.840781	1.44551e-10	204.253	168.752	159.848	328.355	333.765	292.22
WBGene00019090	F59A7.2	-1.39875	1.56823e-10	42.0596	39.8316	35.9534	16.3104	15.4185	13.059
WBGene00020054	R13D7.2	1.07431	1.56823e-10	13.3332	14.1749	13.0056	26.699	30.6291	27.9942
WBGene00020501	T14B4.5	1.70624	2.01574e-10	4.63133	6.87327	5.6851	15.3536	17.9581	22.7873
WBGene00016052	dod-3	-2.61901	2.26943e-10	248.279	220.657	151.166	44.5152	36.0386	20.487
WBTransposon00000712	WBTransposon00000712	1.57281	2.50269e-10	8.39366	6.14648	5.28053	19.897	19.9376	19.0699
WBGene00012140	T28F4.5	-0.928259	2.57447e-10	566.598	521.682	382.244	282.512	256.844	233.482
WBGene00007228	acs-7	-1.12593	2.70874e-10	23.0137	17.2122	19.3799	9.22608	9.57663	8.51153
WBGene00003675	nhr-85	1.33463	2.83364e-10	13.5916	9.17068	14.1992	26.0308	25.529	41.5386
WBGene00003681	nhr-91	1.41584	2.95481e-10	5.75024	3.91522	5.43379	12.3449	11.2549	16.5883
WBGene00013852	hhat-1	2.7017	2.95481e-10	0.718844	0.561486	0.76475	3.81698	3.15007	6.28193
WBGene00006620	svh-1	1.15771	2.96972e-10	4.21322	4.0424	3.45334	8.15348	9.10325	8.85822
WBGene00016204	gsto-1	-0.812515	3.17734e-10	78.7307	82.5188	78.4271	44.9025	45.4533	46.1058
WBGene00013321	Y57G11C.31	1.1107	3.44486e-10	10.7888	10.1823	12.2024	23.4041	21.4129	26.7522
WBGene00007549	spin-1	1.20259	4.03665e-10	9.82283	9.53204	11.6323	19.1685	22.2636	29.7877
WBGene00012814	Y43F8B.3	1.58194	4.3081e-10	0.783988	0.654969	0.786633	2.1547	2.21612	2.28291
WBGene00022853	ZK1127.6	1.36601	4.47064e-10	4.93416	6.04315	4.39323	14.7717	13.3978	11.5371
WBGene00003090	lys-1	-0.863111	5.35086e-10	235.392	235.877	235.646	112.618	116.852	158.978
WBGene00000731	col-158	2.64099	6.38103e-10	0.914713	0.701488	1.30658	4.62573	5.08834	8.42719
WBGene00003093	lys-4	0.654626	6.46011e-10	273.043	273.071	266.211	429.035	392.584	457.055
WBGene00015168	pdi-6	0.661297	6.9663e-10	272.77	251.799	270.592	418.188	383.235	456.029
WBGene00017075	nap-1	-0.598376	7.12842e-10	728.181	694.62	724.644	448.436	469.406	500.429
WBGene00001156	ech-7	0.976722	7.51274e-10	39.3091	30.5425	37.4596	79.6456	65.771	65.7488
WBGene00001303	emo-1	0.628099	7.59919e-10	606.473	537.875	582.392	907.097	862.583	898.833
WBGene00012107	T27F6.8	1.60557	7.67856e-10	4.62366	2.44955	3.42186	10.2339	9.61018	11.9874
WBGene00015865	C16E9.1	1.12077	8.45602e-10	13.8122	12.8497	13.5639	24.6555	24.9826	37.7416
WBGene00008358	nspc-18	1.43683	8.79698e-10	15.5565	19.4418	15.5598	48.6587	47.3752	41.127
WBGene00007695	C23H4.7	-1.22368	8.85577e-10	10.8478	9.8047	9.60659	4.2123	4.12087	4.60906
WBGene00015044	cyp-34A9	-1.05659	1.0404e-09	28.9336	23.7934	20.9114	11.5595	12.7678	11.0789
WBGene00009439	mlcd-1	-1.02151	1.05799e-09	30.769	37.416	27.2209	16.3825	16.3939	14.2741
WBGene00015523	ztf-30	1.50047	1.10129e-09	3.7969	4.24569	5.42944	10.1732	11.9733	15.908
WBGene00219302	Y43F8B.28	4.60303	1.10164e-09	0.54658	0.341545	0.178919	10.6878	7.4904	7.70667
WBGene00023500	C11H1.9	1.13913	1.10789e-09	9.88414	10.1179	10.4728	18.7442	21.0143	27.2769
WBGene00001089	dre-1	0.74158	1.20314e-09	30.2031	28.1172	31.9374	48.33	46.5291	55.9999
WBGene00022122	trap-1	0.65176	1.30816e-09	368.096	314.509	326.921	544.279	498.607	543.064
WBGene00020216	trap-2	0.619195	1.34374e-09	318.538	293.247	292.201	475.64	440.306	472.525
WBGene00020909	W01A11.1	-1.0214	1.47938e-09	45.6521	33.5925	34.4966	20.9288	18.2207	16.9193
WBGene00009342	fasn-1	1.00173	1.49753e-09	66.6916	59.2156	71.6439	111.251	109.746	174.548
WBGene00013080	Y51A2D.13	-0.83356	1.63921e-09	66.5177	57.3207	54.4781	37.1749	29.2599	33.6416
WBGene00018174	F38B6.4	-1.13535	1.67552e-09	9.77794	9.29142	10.728	4.2286	3.86842	5.43743
WBGene00017210	F07E5.5	-0.69629	1.77779e-09	98.5391	91.909	97.7173	62.1774	59.6248	56.0921
WBGene00015286	best-3	-1.14822	1.90214e-09	16.1645	17.1586	12.619	7.63292	7.02052	6.11132
WBGene00006650	tts-1	-0.912906	2.04572e-09	617.228	666.651	433.791	318.032	316.142	278.229
WBGene00019812	R01H2.4	2.17875	2.13658e-09	1.30114	0.929204	0.912682	5.57727	4.44294	4.20426
WBGene00003596	ngp-1	-0.594042	2.22334e-09	168.943	158.698	156.275	105.764	109.358	105.461
WBGene00010507	K02E2.6	0.908577	2.23574e-09	32.5273	37.9115	30.9704	64.5092	61.6578	64.3076
WBGene00003063	lpd-7	-0.597741	2.43964e-09	230.228	211.176	218.598	140.318	146.336	149.41
WBGene00000932	dao-6	-3.22249	2.44003e-09	18.9435	21.5952	9.55289	1.29457	3.67133	0.451182
WBGene00019563	K09C6.9	1.39716	2.8983e-09	16.2401	13.3552	14.1427	43.8525	45.1166	26.3275
WBGene00019298	K02D7.1	-0.730205	3.30308e-09	284.959	265.974	223.803	167.336	148.289	151.454
WBGene00021247	Y22D7AL.9	1.11823	3.98056e-09	6.3702	5.93491	4.97441	10.2853	12.8782	14.3047
WBGene00008412	D2030.2	-0.73343	4.64749e-09	104.484	98.6397	84.1199	57.2949	53.1879	62.2549
WBGene00016013	C23G10.6	1.09717	4.64749e-09	8.86264	11.708	12.7337	20.9354	22.3498	27.9381
WBGene00009820	F47B10.9	-1.40835	5.39195e-09	17.563	17.8258	13.1651	6.30652	5.76295	6.22751
WBGene00019111	F59E11.5	1.15651	6.05199e-09	10.9221	12.3289	12.8017	23.5187	27.5101	29.2888
WBGene00003528	nas-9	-1.35635	6.09851e-09	12.9206	10.8469	10.261	5.22717	4.94134	3.1683
WBGene00010041	F54C9.3	-0.876369	6.17106e-09	160.921	167.352	136.75	84.4464	77.8951	90.8906
WBGene00016667	C45E5.4	1.85088	6.83752e-09	3.55277	4.09854	8.18553	18.9339	14.6324	23.4813
WBGene00000742	col-169	0.987231	7.45516e-09	64.7653	40.3397	52.317	118.33	97.1777	96.4727
WBGene00019272	H42K12.3	3.61819	8.38744e-09	0.23919	0.168147	0.293613	2.17726	2.00103	4.37374
WBGene00001441	fkh-9	-0.727749	9.15573e-09	71.4379	80.0837	63.4725	41.2873	43.6019	44.9235
WBGene00003915	pan-1	0.821472	9.38109e-09	62.3181	78.5581	75.6161	110.51	121.849	150.19
WBGene00022474	zig-9	-1.21351	9.38109e-09	17.1084	18.3052	14.7404	7.101	6.24976	8.24946
WBGene00012290	W05H12.2	1.26799	9.44373e-09	6.86547	6.83233	5.74324	17.2309	16.2076	13.4447
WBGene00021074	W07E6.2	-0.679883	9.53482e-09	66.4674	60.9424	64.8845	40.1754	39.5531	40.2874
WBGene00011207	R10E8.1	1.73586	1.06715e-08	1.45573	1.32949	1.68615	4.30375	3.67585	6.87473
WBGene00009526	clec-169	1.31863	1.14037e-08	4.63234	5.83063	5.06897	12.8508	10.3765	15.5123
WBGene00018351	F42G2.2	-1.39739	1.15742e-08	11.1955	18.0645	9.88982	4.34315	5.47421	5.04557
WBGene00007552	C13C12.2	3.172	1.20233e-08	0.205662	0.449797	0.471253	2.77344	2.62179	4.77259
WBGene00015620	C08G9.2	1.48095	1.30501e-08	0.837381	0.550799	0.90889	1.85731	2.20522	2.33031
WBGene00235268	Y54G2A.76	7.70133	1.30501e-08	0	0.141884	0	10.1046	8.10477	14.6735
WBGene00022261	clec-210	0.988676	1.4504e-08	12.49	12.5891	12.3495	23.1018	24.1287	26.9888
WBGene00001950	hlh-3	1.96199	1.51546e-08	2.0989	2.89312	4.12234	9.11571	11.2142	15.1234
WBGene00004397	rol-6	5.7861	1.6289e-08	0	0.0814251	0.170618	4.5688	2.49171	6.88983
WBGene00015692	ugt-25	1.60763	1.6843e-08	2.43217	4.27445	4.7769	8.2407	11.6851	15.0568
WBGene00017071	aagr-1	1.17889	1.71653e-08	9.74422	10.4607	10.9597	18.6195	18.6651	33.2188
WBGene00015889	C17C3.3	-2.12657	1.8161e-08	5.91737	7.91182	6.49465	2.37634	1.3312	0.99691
WBGene00019908	R05H11.2	1.08675	1.81876e-08	16.1148	12.9139	16.6708	32.0996	29.0506	35.7734
WBGene00016319	C32D5.12	1.96546	1.83441e-08	1.96262	1.27971	2.17873	5.8687	7.01632	8.19647
WBGene00000870	cyd-1	0.913768	1.85297e-08	12.106	11.3471	11.839	21.389	19.499	25.5418
WBGene00021420	trap-3	0.653406	1.86809e-08	327.357	267.432	296.067	499.403	448.312	453.434
WBGene00011676	cyp-13A2	0.974867	1.99732e-08	13.057	17.5637	18.6952	28.1761	30.8284	37.9007
WBGene00001079	dpy-20	2.05031	2.09452e-08	0.991919	1.58603	1.48978	4.24899	4.46294	8.12414
WBGene00016782	phat-3	-1.32469	2.14453e-08	39.7786	30.9193	37.5815	18.6442	15.9756	8.73984
WBGene00019719	M01H9.3	-0.738325	2.14453e-08	187.971	183.495	144.838	109.805	106.009	93.7394
WBGene00045276	F18E3.13	1.26098	2.14453e-08	22.4705	30.6691	25.3573	46.8492	59.1755	81.9867
WBGene00009380	F34H10.3	-0.950825	2.32856e-08	28.7827	33.6104	24.0829	15.1461	14.8433	14.7707
WBGene00001692	grd-3	0.803747	2.36098e-08	71.9967	61.3113	53.7455	111.003	110.53	104.97
WBGene00219707	linc-8	1.06786	2.37148e-08	13.2443	14.681	12.3277	25.393	28.519	30.4471
WBGene00018731	F53A9.8	-0.851553	2.39382e-08	206.112	168.309	173.116	104.383	110.367	88.8455
WBGene00016641	C44C1.1	0.813469	2.50405e-08	33.2723	32.7104	36.6121	64.2344	53.8829	62.1753
WBGene00005016	sqt-1	5.95066	2.50661e-08	0	0.181569	0.285344	6.46539	5.64883	16.8999
WBGene00000702	col-128	6.19034	2.52459e-08	0	0.0687301	0.216026	5.85888	3.57549	11.3728
WBGene00015781	C14F11.6	2.2838	2.59294e-08	2.17749	1.78587	1.47012	9.22226	6.63607	10.5539
WBGene00015019	B0205.4	2.65363	2.7842e-08	0.444472	0.763785	0.581977	3.29664	3.75381	4.24326
WBGene00001694	grd-5	1.877	2.95881e-08	5.99357	4.53053	3.03785	18.3814	16.2671	15.1638
WBGene00015535	C06E4.6	3.31052	3.27659e-08	0.47141	0.552324	0.462936	3.81429	5.74662	5.1928
WBGene00009724	F45D3.4	0.717496	4.02404e-08	83.6463	84.8983	91.7277	127.147	137.832	162.821
WBGene00013673	Y105E8A.13	2.70492	4.16694e-08	0.820425	0.961245	0.604258	4.14892	4.8045	6.59728
WBGene00011364	T02B5.3	-1.42083	4.33328e-08	6.93898	10.7402	7.44188	2.49328	2.88071	3.98272
WBGene00016749	C48E7.1	0.633737	4.83247e-08	136.321	131.169	125.044	194.946	193.595	220.351
WBGene00001446	flp-3	-0.812133	4.95521e-08	71.5709	63.8846	71.7872	39.7653	43.8936	34.44
WBGene00219771	linc-24	1.62613	4.99049e-08	5.83369	6.19707	6.11076	18.6841	16.7328	20.5635
WBGene00004259	pyr-1	-0.60315	5.09686e-08	28.7218	26.2321	27.2993	17.0621	18.0729	18.9957
WBGene00020697	T22F3.7	1.33125	5.8865e-08	3.39151	4.00308	3.14552	8.13084	8.70706	9.6857
WBGene00013073	hmit-1.1	-0.973258	5.97553e-08	17.5541	14.6859	13.9618	8.36361	6.98156	8.18212
WBGene00006862	pnk-4	-1.02521	6.10734e-08	11.1774	10.5143	8.89135	4.94336	5.2859	4.8014
WBGene00000990	dhs-27	0.969877	6.49059e-08	21.7426	17.4429	25.1746	37.7394	40.1238	48.0265
WBGene00003473	mtl-1	-1.80404	6.72469e-08	32.26	29.2213	21.5638	8.49971	10.6268	4.77793
WBGene00001758	gst-10	-1.0867	6.88001e-08	51.7314	47.3894	60.3989	19.3735	22.9237	32.6118
WBGene00009706	argk-1	1.76193	6.88001e-08	2.67197	1.80009	2.54194	7.76954	9.73969	6.25451
WBGene00019831	R02F2.1	-0.555022	7.18048e-08	309.953	305.548	287.387	214.135	209.213	191.268
WBGene00000881	cyn-5	0.602185	7.23059e-08	646.063	544.711	571.067	947.957	836.952	889.523
WBGene00011561	ttr-15	-0.814958	7.85581e-08	357.85	351.882	274.203	203.711	202.773	153.047
WBGene00012471	Y17G7B.20	-0.613041	8.16825e-08	286.071	244.351	300.868	181.642	186.105	175.754
WBGene00077787	T05E12.10	2.7179	8.43752e-08	1.36645	1.28079	1.34189	8.63773	11.9215	5.7198
WBGene00012097	abcf-2	-0.538151	9.65062e-08	412.798	382.018	376.279	261.688	260.743	283.996
WBGene00194650	C36A4.14	1.08471	9.65062e-08	10.6942	12.5298	10.4082	22.5015	28.2093	20.6994
WBGene00020104	R148.5	0.917848	1.04061e-07	10.3868	10.0469	9.92067	17.4129	17.0956	22.7786
WBGene00010835	M03B6.3	3.69959	1.19737e-07	0.248568	0.0931945	0.14646	1.8101	1.14075	3.32952
WBGene00015449	ugt-63	1.67896	1.26125e-07	1.81376	2.9144	5.916	10.6791	12.3867	11.0172
WBGene00002246	lag-2	2.05244	1.29092e-07	1.42183	1.09752	1.39628	5.83679	4.47807	5.89634
WBGene00018200	btb-17	1.46947	1.30109e-07	3.57586	4.28273	3.90176	9.94578	10.4466	12.1671
WBGene00016996	D1005.2	1.03878	1.3042e-07	9.02834	8.58328	8.7394	16.8929	15.3526	21.8225
WBGene00009666	slc-25A42	-0.736915	1.31187e-07	52.6111	56.4953	47.7015	34.1825	31.5938	28.3965
WBGene00007691	C23H4.2	-3.50508	1.40959e-07	2.63152	2.624	1.3196	0.113257	0.160595	0.296041
WBGene00000983	dhs-20	-1.02815	1.41954e-07	16.4368	15.9265	14.3705	6.94431	7.62552	8.3119
WBGene00007170	B0393.5	2.19096	1.47907e-07	0.425422	0.274143	0.469996	1.39839	1.49987	2.4134
WBGene00009094	F23H12.5	1.18353	1.57809e-07	6.28747	5.47734	6.46502	12.6062	9.93658	18.806
WBGene00008515	F02C12.1	-1.09394	1.63684e-07	10.5184	12.2047	8.60138	5.10167	5.57041	4.03159
WBGene00020465	T12E12.6	5.38665	1.72464e-07	0.0921343	0	0.0452391	1.81711	1.45348	2.35457
WBGene00022471	Y119C1B.5	-0.819777	1.83099e-07	28.7543	26.3685	25.1	16.1568	16.9792	12.3589
WBGene00007479	C09F9.2	2.1654	1.85804e-07	7.4858	6.27796	6.86761	22.9925	22.3756	47.1669
WBGene00000993	dhs-30	-0.999349	1.91508e-07	71.1071	53.8394	43.737	32.7692	25.0377	26.6146
WBGene00003847	blmp-1	0.815569	1.92085e-07	14.9337	17.0051	16.8445	24.9611	25.9759	34.8823
WBGene00011692	T10G3.1	-0.833486	2.22424e-07	85.3481	92.6772	65.6861	50.4173	47.5889	38.8573
WBGene00019748	atg-2	-0.576879	2.33342e-07	30.4086	28.9991	27.8605	19.7478	20.6036	18.1641
WBGene00009889	F49E11.2	2.47915	2.64858e-07	0.822092	0.770559	0.513746	2.87235	3.57274	5.26879
WBGene00016106	C25F6.7	2.55009	2.75648e-07	0.498466	0.533965	0.629365	2.88087	3.19992	3.63964
WBGene00022033	Y65B4BL.1	0.581443	2.79219e-07	96.5751	87.3772	101.427	144.536	137.033	145.394
WBGene00003112	mab-21	1.02243	3.07143e-07	7.61185	8.56163	7.86845	15.8836	16.0875	16.8755
WBGene00009621	fipr-21	0.801703	3.37605e-07	201.547	151.732	158.519	317.48	246.629	327.741
WBGene00013904	ugt-6	-1.81968	3.38164e-07	4.56078	6.91857	3.88949	1.1532	1.60652	1.5865
WBGene00000276	byn-1	-0.506881	3.47561e-07	211.357	214.359	213.974	145.522	153.956	150.68
WBGene00009801	ipla-2	-0.708818	4.07939e-07	19.2657	17.9802	16.1468	10.4986	11.4066	10.7574
WBGene00020561	T19C3.3	0.992282	4.24514e-07	29.9783	24.977	26.4021	51.4963	51.6376	58.497
WBGene00009785	F46C5.10	1.19049	4.36995e-07	16.6623	23.5799	20.8546	37.5048	39.5147	62.3327
WBGene00017023	D1022.4	0.713381	4.49086e-07	30.7127	31.2741	32.3651	50.9806	53.656	50.0841
WBGene00002007	hsp-3	0.630821	4.79013e-07	534.823	474.708	515.157	750.89	696.9	913.02
WBGene00003957	pcp-2	-1.01718	5.03088e-07	14.8617	16.0128	19.2422	6.62542	6.9529	11.1386
WBGene00219307	F56D6.17	1.3493	5.27156e-07	8.59611	11.2377	11.3295	25.8537	24.8725	28.7061
WBGene00010940	M163.8	1.73139	5.70571e-07	3.677	3.93886	3.35298	14.3445	14.3134	7.86931
WBGene00013935	ZK218.1	-2.85471	6.13994e-07	6.27809	4.50731	4.85349	0.945701	0.766275	0.47085
WBGene00014258	ZK1320.9	-0.58258	6.16134e-07	120.852	118.217	105.423	78.3447	79.3463	72.397
WBGene00002981	lgg-2	-0.683335	6.51652e-07	210.677	256.152	184.254	138.536	134.407	132.576
WBGene00021397	Y38C1AA.6	-1.97025	6.58962e-07	4.31152	6.32875	4.79323	1.56327	1.32223	1.07532
WBGene00008499	cyp-37A1	-0.942348	6.67782e-07	14.8892	14.1379	14.7488	7.52954	7.36538	7.87257
WBGene00004227	ptr-13	-0.911665	8.85584e-07	19.2621	24.1926	17.1714	10.8859	12.7217	8.65607
WBGene00023209	ZC513.7	0.543015	9.08401e-07	828.818	694.702	786.866	1166.61	1077.38	1122.13
WBGene00019489	K07E1.1	-0.821061	9.15176e-07	45.8271	53.8176	46.8829	30.864	29.0747	23.1438
WBGene00007925	C34C12.6	0.690057	9.78094e-07	26.7732	29.0956	28.7306	43.9537	43.3309	49.1703
WBGene00008905	F17B5.1	-2.00528	9.96974e-07	2.22042	2.94016	1.69595	0.605996	0.707649	0.403768
WBGene00019021	F57H12.6	2.1561	9.96974e-07	1.65349	1.66906	1.99849	8.36176	10.5799	4.8197
WBGene00022730	ZK402.3	1.90102	1.00201e-06	4.85159	4.54747	3.76136	19.3695	16.6013	13.2763
WBGene00015048	faah-2	-0.846141	1.00202e-06	47.5073	43.4444	49.4432	23.998	20.7743	33.2418
WBGene00014669	zipt-2.1	-0.99012	1.15581e-06	18.4761	26.76	18.9879	9.60901	9.3118	13.3789
WBGene00018424	F44E7.2	0.949487	1.32501e-06	14.1113	18.5488	24.2715	33.9495	36.2444	39.7345
WBGene00001761	gst-13	-0.90955	1.32775e-06	62.8074	64.2444	65.7733	29.3897	28.2809	44.7839
WBGene00006565	tfg-1	0.632041	1.33798e-06	62.2386	47.9253	55.8261	89.4387	83.9753	83.7821
WBGene00021963	lipl-6	1.73787	1.3593e-06	1.48298	1.85336	1.51026	4.05528	4.0961	7.98636
WBGene00020029	R12C12.9	-0.896902	1.4337e-06	36.4256	49.0737	33.7677	19.9433	20.8959	23.1973
WBGene00002254	lbp-2	0.598956	1.48801e-06	114.307	109.139	96.5524	162.097	154.762	167.768
WBGene00016594	C42D4.1	-0.634145	1.48801e-06	576.771	571.052	457.652	378.808	344.745	311.041
WBGene00000740	col-167	0.662549	1.60173e-06	268.808	204.394	242.123	410.684	392.322	329.274
WBGene00011738	T12G3.2	0.706333	1.60923e-06	19.542	19.7365	21.2213	30.9876	28.5691	39.1133
WBGene00016716	acs-17	-0.674456	1.72771e-06	78.6766	62.2545	58.6787	45.3257	39.6128	40.1416
WBGene00008439	mfb-1	-0.960167	1.74598e-06	17.1597	20.425	15.9183	9.66858	10.6159	7.27309
WBGene00015999	prmt-4	3.74112	1.83939e-06	0.464907	0.871529	0.228275	6.58295	7.55647	6.96479
WBGene00013906	ugt-5	-1.20346	1.86061e-06	13.2553	22.2841	15.7041	5.3503	7.20873	9.64493
WBGene00022591	cuti-1	3.09911	1.86061e-06	1.84624	3.06167	2.37092	11.2038	16.0225	35.1678
WBGene00012535	Y37A1A.2	-2.1814	1.92547e-06	4.50884	2.8589	2.93016	0.938879	0.697352	0.642749
WBGene00016894	C53B7.3	-0.761152	1.92547e-06	333.753	314.425	263.501	202.25	197.96	137.864
WBGene00016046	C24B5.4	-1.82246	1.92793e-06	6.71789	6.86921	4.45521	1.67657	1.33465	2.07586
WBGene00009980	F53F1.2	0.663881	2.04762e-06	36.8683	35.1813	37.9219	52.6084	57.7683	63.7327
WBGene00017262	F08F3.4	1.35941	2.04762e-06	4.29788	4.83416	8.59473	11.7762	14.4196	19.2127
WBGene00004395	rol-3	0.794128	2.19758e-06	3.71842	4.52847	4.11446	6.67415	6.29668	8.45739
WBGene00013311	sec-61	0.600453	2.2613e-06	359.356	313.295	336.877	481.811	458.209	590.509
WBGene00018898	F55F10.1	-0.559236	2.28601e-06	23.927	21.379	26.3014	15.55	16.6428	16.3982
WBGene00017881	asp-13	-0.503288	2.32865e-06	243.394	250.517	223.983	164.063	171.325	171.069
WBGene00000102	akt-1	-0.58931	2.4134e-06	65.8991	70.7426	58.2962	43.3672	45.2546	40.9774
WBGene00007175	B0395.3	-0.756723	2.51337e-06	64.1622	48.2303	47.5782	35.3165	32.1334	27.2667
WBGene00020329	bath-26	-1.14992	2.62471e-06	16.175	15.6044	11.5184	6.50553	6.42111	6.58519
WBGene00017126	E04F6.6	0.637935	2.73665e-06	44.1684	36.0559	46.2661	65.2657	64.572	66.9141
WBGene00007696	tram-1	0.594571	2.8402e-06	76.1781	88.95	81.7426	113.605	121.39	137.744
WBGene00011596	T07G12.5	-2.28739	3.0888e-06	2.93257	3.91167	1.77222	0.741506	0.485279	0.546677
WBGene00010727	K09G1.1	0.512949	3.21787e-06	80.4343	77.2295	76.6653	109.722	109.409	115.198
WBGene00023485	ttr-49	-1.29934	3.22225e-06	18.6656	24.108	17.7527	8.17571	10.5391	5.95783
WBGene00008850	F15B9.6	-1.64996	3.30497e-06	6.2386	5.72571	3.63759	1.57744	1.55332	1.83256
WBGene00185076	Y7A9A.79	1.39423	3.32624e-06	3.68444	4.50871	3.21619	10.3513	10.9595	8.7485
WBGene00003073	lars-1	-0.472591	3.35899e-06	130.211	126.598	128.002	87.5715	93.1661	96.5518
WBGene00006948	wrt-2	4.00182	3.36878e-06	0	0.1738	0.18209	1.5003	1.30008	2.94123
WBGene00007402	ugt-60	0.989268	3.37125e-06	5.82013	7.27372	5.83098	11.0001	12.3658	14.1952
WBGene00013111	sta-1	-0.708192	3.81818e-06	22.1017	22.8374	19.2599	13.2368	14.3882	11.6994
WBGene00019105	asp-8	-1.17281	3.89682e-06	18.0538	15.025	17.6498	7.12374	5.0313	10.2735
WBGene00020846	T27A10.6	1.44074	3.92408e-06	2.61125	1.61024	1.68705	4.44807	3.90918	7.63008
WBGene00007586	ril-2	-0.513702	4.10934e-06	103.179	105.461	98.506	67.8535	70.0551	77.1774
WBGene00007867	C32H11.4	-1.6806	4.33599e-06	5.07738	5.88838	8.28203	1.74078	1.89243	2.35095
WBGene00008964	mltn-9	2.42755	4.35489e-06	0.399817	0.23848	0.321243	1.10285	1.49431	2.5304
WBGene00011397	T03E6.8	-1.31909	4.55291e-06	5.1814	7.46013	5.24563	2.37713	2.34929	2.44777
WBGene00015381	C03B1.13	-1.22261	4.67981e-06	11.6183	15.2579	12.914	4.19672	4.51654	8.26953
WBGene00015403	clec-10	0.91867	4.76575e-06	14.7707	16.0445	14.8441	24.0144	24.681	37.5289
WBGene00003573	ncx-8	1.05385	4.77754e-06	3.31962	3.56188	5.19018	8.12865	8.7282	8.19874
WBGene00011158	chil-16	-3.28574	4.82507e-06	2.63327	3.94911	1.77321	0.0760943	0.719333	0.0663009
WBGene00020704	T22F7.5	2.49883	4.83088e-06	0.392943	0.368311	0.57882	2.78198	2.12893	2.65478
WBGene00011833	T19B10.5	0.848056	4.86177e-06	10.3774	9.16304	11.3725	17.0874	16.3927	22.0893
WBGene00019495	sdz-24	-0.901892	4.99194e-06	72.6681	90.7839	88.9408	34.4854	40.1383	60.282
WBGene00015182	B0416.7	-2.2532	5.05299e-06	8.72803	8.77951	9.40735	1.72245	2.23887	1.68837
WBGene00012597	nhr-235	1.30944	5.13544e-06	7.0856	5.39616	10.1474	20.6035	19.1945	16.2607
WBGene00000616	col-39	-0.80518	5.38424e-06	80.0472	68.5365	69.4437	47.9729	45.9935	30.9463
WBGene00015759	C14C6.5	0.873231	5.44907e-06	61.0587	66.6594	59.4412	102.271	90.4356	149.914
WBGene00020706	atg-9	-0.663828	5.44907e-06	25.1255	21.2115	20.6455	14.9707	13.7925	13.5259
WBGene00011556	vglu-3	1.87434	5.82793e-06	1.01064	0.54843	1.04471	3.81969	2.84797	2.85934
WBGene00013485	Y69H2.10	-1.09535	5.88433e-06	4.81663	4.09612	4.5421	2.29061	2.07386	1.93958
WBGene00008480	eif-2A	-0.501497	6.35797e-06	139.967	126.923	143.513	92.3113	98.4115	99.1245
WBGene00015913	C17F4.7	0.465569	6.38887e-06	1320.69	1191.85	1315.54	1841.63	1714.64	1729.74
WBGene00195186	F19G12.10	0.999338	6.54287e-06	9.58675	9.62764	9.30235	20.6619	17.568	18.8073
WBGene00018928	F56B3.2	1.28608	6.67527e-06	3.2722	2.28527	3.08737	6.29458	6.8092	7.91572
WBGene00014165	puf-12	-0.478815	6.80586e-06	143.129	143.491	142.813	95.8279	103.617	108.65
WBGene00012818	Y43F8B.7	2.70784	6.81231e-06	1.08728	1.78347	1.33467	9.89717	8.8362	8.86293
WBGene00016269	C30G4.4	-0.827132	7.24333e-06	23.702	28.9016	20.7975	14.9827	14.8978	11.5556
WBGene00021427	Y38F2AR.9	0.642571	8.41891e-06	289.077	214.758	249.067	435.072	367.833	372.368
WBGene00010514	K02E11.5	1.00465	8.42051e-06	18.3018	17.5834	19.0961	38.8721	37.8402	33.6677
WBGene00018564	F47D12.9	-0.535166	8.48535e-06	69.579	72.0169	61.7257	48.0485	46.5629	45.7236
WBGene00003549	nas-31	-0.857938	8.4906e-06	11.2249	10.6966	9.9208	5.62915	6.08153	5.85263
WBGene00019624	K10C9.3	0.811178	8.4906e-06	23.6393	19.9311	17.7718	35.2342	33.7401	38.5738
WBGene00012531	Y32F6B.1	-0.714291	8.70469e-06	31.5725	38.2823	32.6429	19.497	17.9858	24.9517
WBGene00011891	del-6	0.522875	8.73184e-06	50.5079	49.4353	53.0397	71.4663	70.2277	78.0593
WBGene00018965	F56D2.3	3.82118	8.73184e-06	0.258612	0.0606002	0.0634909	1.70015	1.35993	2.27899
WBGene00009532	ccch-1	-0.729569	8.77071e-06	47.9015	45.6153	36.0668	27.2059	29.6856	21.2988
WBGene00009500	F36H2.3	-0.675414	8.86946e-06	7.86753	7.16639	7.08925	4.72948	4.53613	4.58701
WBGene00010177	F57A8.1	-0.627683	9.43276e-06	81.711	78.5036	63.4415	50.1023	51.2688	43.4291
WBGene00012635	Y38H8A.1	4.34558	9.71713e-06	0.201029	0.0942135	0.0987076	2.54152	2.30644	3.10019
WBGene00000073	add-2	-0.892682	9.81586e-06	15.8864	20.0063	13.8302	9.66027	9.78432	7.38634
WBGene00017834	F26F12.3	-0.539435	1.00488e-05	97.6324	97.593	82.7411	62.6856	59.5654	68.9811
WBGene00044641	T01D1.8	2.37735	1.04803e-05	0.891463	1.19369	0.750376	3.99294	5.60101	5.16245
WBGene00045246	C29E4.15	1.527	1.07097e-05	2.7136	4.81926	4.34787	10.8338	10.1048	13.3411
WBGene00002110	ins-27	0.828941	1.08743e-05	51.5372	49.5295	52.8531	90.0643	103.851	79.6227
WBGene00013946	ZK228.3	-1.37925	1.10556e-05	9.64937	7.72551	12.4372	4.06643	4.13238	3.27735
WBGene00021715	Y49F6B.2	-0.675416	1.10876e-05	53.0003	48.3383	52.7494	33.9698	30.4042	32.1168
WBGene00013882	msa-1	-0.700558	1.11824e-05	94.1779	108.053	82.0545	60.3025	63.2336	51.5431
WBGene00001045	dnj-27	0.557061	1.12576e-05	26.1183	23.0789	25.887	36.9254	37.071	36.4486
WBGene00194658	R09E10.13	-2.64688	1.12595e-05	12.4529	13.0729	5.1362	1.00759	1.19062	2.63375
WBGene00009895	scl-2	-0.954675	1.14278e-05	64.7987	64.043	43.6201	38.0542	27.6045	23.4859
WBGene00010075	F55A11.1	0.545081	1.20704e-05	66.2822	61.9287	62.1794	94.5603	91.4142	91.8143
WBGene00014244	ZK1307.1	-0.572487	1.31984e-05	110.119	115.497	112.363	70.3048	71.433	85.4066
WBGene00015232	B0511.6	-0.467191	1.32301e-05	210.521	196.118	199.094	140.721	142.448	154.928
WBGene00017535	atf-8	5.73227	1.32301e-05	0	0.0960271	0.100608	1.65788	2.6447	6.22946
WBGene00010522	K03A11.5	-0.870652	1.34429e-05	17.1611	18.9974	16.4168	8.07991	10.5377	10.1037
WBGene00013672	catp-1	-0.697682	1.36465e-05	20.1407	16.9386	15.9855	11.7758	11.5803	9.38495
WBGene00000714	col-141	2.04854	1.39535e-05	1.50026	0.74998	1.08041	4.45095	4.6857	4.58322
WBGene00000282	cah-4	0.670802	1.46214e-05	64.8279	58.7001	69.3715	97.8165	87.2463	121.864
WBGene00013875	ZC376.3	-1.67656	1.52065e-05	2.96331	4.1877	2.86528	1.56772	0.828174	0.763327
WBGene00010755	vglu-2	0.810176	1.55495e-05	7.24309	7.59302	6.31738	13.1092	11.5722	12.4298
WBGene00013238	trap-4	0.467665	1.5999e-05	322.137	291.214	305.826	436.098	407.621	427.306
WBGene00002016	hsp-16.2	1.9399	1.64566e-05	5.97822	3.68228	1.8451	9.84702	10.9416	23.1802
WBGene00019827	mop-25.1	-0.533853	1.64566e-05	53.9878	53.7393	47.3912	36.9241	34.1853	36.0414
WBGene00015332	tyr-1	0.73938	1.6753e-05	13.3	13.6156	12.6904	21.6562	18.533	25.893
WBGene00022076	daao-1	-1.17577	1.73002e-05	11.497	10.2464	13.1413	4.00314	5.31596	6.06236
WBGene00011966	T23G7.3	-0.480534	1.83787e-05	171.985	178.407	173.232	126.163	131.938	117.264
WBGene00012317	ztf-6	0.567943	1.86168e-05	36.4378	34.0611	40.8739	51.5848	54.6176	58.8255
WBGene00018786	hmbx-1	1.07786	1.93303e-05	3.37862	3.61924	4.20661	8.35984	7.26818	8.02826
WBGene00019839	R02F11.1	4.24714	1.95827e-05	0.126239	0.118326	0.24794	3.31965	2.89673	3.1149
WBGene00000103	akt-2	-0.598587	1.96668e-05	50.2402	52.0666	41.288	33.1596	32.4833	29.2288
WBGene00020589	T19H12.3	0.925674	1.98254e-05	19.6262	20.1955	21.7873	40.9946	34.4697	41.5463
WBGene00000624	col-47	6.53876	1.99815e-05	0	0	0	1.62981	2.69621	2.36676
WBGene00010657	K08D8.3	-0.724745	2.05852e-05	23.5378	29.3339	26.5871	15.3193	14.0779	18.6495
WBGene00020142	aak-2	-0.573019	2.11479e-05	77.0438	68.7642	61.408	48.7391	48.4201	42.168
WBGene00009995	F53F4.13	0.461383	2.14295e-05	337.809	324.865	316.034	448.488	442.912	456.06
WBGene00003391	mog-3	0.620887	2.17923e-05	33.2314	30.548	33.822	54.8419	51.2307	44.0839
WBGene00008218	nasp-2	0.661789	2.2328e-05	18.5951	15.2631	19.4473	29.4859	26.6682	28.1444
WBGene00010319	F59B10.3	1.39643	2.23685e-05	2.85456	3.91052	3.45016	10.4381	8.50266	8.0304
WBGene00001649	gob-1	-0.554851	2.35776e-05	48.3516	46.0904	41.7866	30.4217	30.0832	32.2057
WBGene00006965	xtr-1	-1.16626	2.38385e-05	12.9403	13.4172	11.4706	5.32781	5.03647	6.45859
WBGene00009838	fbxa-187	-2.70258	2.43096e-05	1.282	2.25306	1.6786	0.162077	0.204286	0.423653
WBGene00006947	wrt-1	2.70292	2.46367e-05	0.442665	0.414916	0.248405	1.4071	1.75339	4.01239
WBGene00012326	W07E11.1	-0.564085	2.53028e-05	17.6937	15.7664	14.8332	11.7308	10.7499	10.195
WBGene00011095	gana-1	0.799703	2.60899e-05	18.5106	24.9895	19.8057	31.9945	32.9525	45.2237
WBGene00017225	fbxa-52	2.68375	2.61092e-05	0.461723	0.64917	0.56678	2.91869	4.5249	3.35682
WBGene00013439	Y66D12A.13	-0.943771	2.61319e-05	11.0454	10.067	9.28876	4.87591	5.42612	5.48525
WBGene00235114	ZK105.13	-2.16982	2.6164e-05	5.94095	6.70497	3.81006	0.613134	1.85474	1.17529
WBGene00022114	Y71F9AL.9	0.443622	2.63592e-05	220.274	199.729	220.328	293.342	291.652	285.83
WBGene00003766	nlp-28	-1.03896	2.68645e-05	87.6758	87.6202	49.1999	38.3129	33.005	37.9586
WBGene00011672	cyp-13A5	0.639622	2.74671e-05	16.1448	17.9772	16.4506	26.8261	26.1136	25.8874
WBGene00012351	W09C5.1	-0.490126	2.75133e-05	291.567	271.614	264.214	209.65	199.292	180.257
WBGene00017659	F21C10.10	-0.793317	2.78947e-05	35.1838	35.3274	26.4105	16.9639	18.5246	20.3871
WBGene00021753	Y50D7A.3	-0.578507	2.801e-05	28.3282	28.9827	28.6678	18.68	17.1995	21.6636
WBGene00009221	acs-2	-0.585292	2.83299e-05	152.285	137.304	127.582	103.996	95.9329	78.2007
WBGene00019819	R02D3.1	0.54294	2.83549e-05	53.8822	50.5045	53.6389	69.3389	72.7621	88.0614
WBGene00015514	C06A8.3	0.445908	2.88722e-05	651.03	599.688	584.917	869.224	827.137	804.146
WBGene00016740	C48B6.2	-0.749506	2.92831e-05	42.2369	45.4761	48.2622	28.4262	27.7725	24.7677
WBGene00017303	F09F7.6	-0.869052	2.9573e-05	349.265	280.494	206.114	187.681	151.55	118.731
WBGene00012777	lact-8	-0.848913	3.07784e-05	12.7099	13.3963	12.2308	8.05363	7.66204	5.62269
WBGene00021909	Y55B1BL.1	-0.543903	3.09265e-05	88.3101	73.5352	79.0184	57.9851	55.0708	52.1769
WBGene00017781	F25E2.3	-0.846457	3.09872e-05	27.4551	24.5567	20.882	15.8806	12.8676	11.86
WBGene00007764	C27B7.7	-0.921679	3.22181e-05	6.5771	10.065	6.19525	4.50263	4.0853	3.48942
WBGene00016995	acly-1	0.548452	3.22216e-05	24.7961	19.9807	22.398	33.0942	31.3901	33.7259
WBGene00012491	Y20C6A.1	-1.38255	3.27944e-05	2.55554	2.51363	2.23076	0.925383	0.784286	1.08431
WBGene00022129	lron-11	0.815794	3.27944e-05	9.27733	6.84342	7.65503	14.2135	13.2264	14.3676
WBGene00044488	Y54G2A.45	-0.639439	3.47649e-05	48.916	40.7172	49.8291	30.0905	29.4921	29.9173
WBGene00005833	srw-86	-1.71599	3.57001e-05	10.5331	9.51378	9.77953	3.29281	2.92965	2.86902
WBGene00009964	fip-6	-2.33973	3.69516e-05	8.90671	10.3127	8.23211	1.5897	1.25231	2.53936
WBGene00016234	C29G2.6	-1.10679	3.71377e-05	46.0678	37.477	29.164	21.3919	20.3606	10.7236
WBGene00000176	aqp-8	0.677973	3.8854e-05	23.7871	23.2145	20.8223	40.1875	34.242	34.1517
WBGene00008041	ufc-1	0.673876	4.02487e-05	53.7407	43.9097	53.6427	74.1999	87.3824	79.6056
WBGene00016630	acer-1	-0.470974	4.24745e-05	847.712	758.47	692.15	570.856	544.709	542.644
WBGene00007605	asp-10	-0.575031	4.52425e-05	615.007	653.94	623.533	390.71	366.767	512.764
WBGene00000277	cab-1	-0.400117	4.55779e-05	278.12	280.069	276.195	214.279	209.681	208.352
WBGene00012939	Y47D3B.1	0.864602	4.77984e-05	6.55011	6.68769	6.60467	10.8836	11.1832	14.0182
WBGene00017301	hach-1	-0.514664	4.86786e-05	242.995	210.098	195.464	155.718	140.079	158.133
WBGene00077772	T02G6.10	2.62518	4.87482e-05	1.27459	0.530973	0.417226	6.01593	3.6559	3.99365
WBGene00021375	Y37E11B.2	1.0981	4.8985e-05	4.36621	5.95274	5.94435	11.2408	12.3338	11.2807
WBGene00001500	ftn-1	-0.800999	4.90193e-05	59.6029	56.4225	44.4083	35.9897	30.9031	25.3476
WBGene00001243	elo-5	0.677826	4.92425e-05	62.6701	85.9868	94.846	118.951	127.328	143.246
WBGene00010822	M01G12.9	-0.991333	4.98723e-05	6.87154	7.43169	7.42283	3.47496	3.38602	4.0525
WBGene00016133	C26B9.3	1.31498	5.04921e-05	3.67127	3.73609	3.60528	7.85066	8.12339	11.3696
WBGene00003523	nas-4	2.1499	5.10225e-05	0.374509	0.702065	0.735554	2.33581	1.9097	3.79536
WBGene00020931	cytb-5.2	-0.469257	5.15945e-05	315.42	322.214	294.129	225.994	214.336	232.681
WBGene00194769	Y32B12C.5	-1.38652	5.19943e-05	3.46895	4.70739	4.72856	1.20442	2.12861	1.59692
WBGene00003602	nhr-3	1.00839	5.23979e-05	4.42425	4.4743	6.17408	10.8335	11.4099	8.10543
WBGene00008239	fshr-1	-0.823265	5.32821e-05	13.3879	17.4354	13.9058	7.58405	6.83087	10.8337
WBGene00019772	M04G7.1	0.627359	5.49104e-05	49.6675	40.7627	48.1913	78.716	70.2083	65.2345
WBGene00000405	cdk-1	0.601874	5.62653e-05	35.4943	31.6445	33.8025	49.0065	47.1159	56.9566
WBGene00013481	Y69H2.3	-0.497194	5.6456e-05	36.3294	32.7583	33.1096	24.5058	24.7944	23.1118
WBGene00016781	C49G7.3	-0.46098	5.70405e-05	491.793	441.419	449.036	351.851	344.345	308.099
WBGene00017089	poml-2	-1.52491	5.70405e-05	5.22283	6.25973	5.04487	1.47214	2.45584	1.81084
WBGene00009059	chw-1	1.1056	5.7305e-05	6.57263	6.51604	7.07511	12.0168	15.8311	15.4826
WBGene00001636	gly-11	0.970056	5.9512e-05	4.11464	4.77268	4.79831	7.54286	8.26143	10.9686
WBGene00004169	pqn-89	-0.59699	5.99569e-05	40.9876	49.1216	40.0883	25.8885	30.2746	29.8973
WBGene00009595	F40F12.7	-0.632406	5.99569e-05	30.5953	30.9716	28.4679	19.8817	18.8676	19.345
WBGene00044079	tag-241	-0.493488	5.99569e-05	31.9659	33.8368	30.9423	24.0456	23.951	20.7494
WBGene00001864	him-5	-0.921074	6.0366e-05	17.9655	21.9924	18.6067	11.5179	11.5451	7.9592
WBGene00000100	ajm-1	-0.442836	6.43167e-05	42.2806	43.7422	38.3363	30.0562	30.5159	30.9168
WBGene00007270	rei-1	0.7929	6.624e-05	23.0929	24.8691	27.3099	37.7676	36.8299	55.6819
WBGene00017563	F18C5.10	-0.722261	6.65411e-05	35.6141	41.4306	28.1099	19.0537	22.9126	21.7638
WBGene00269383	ZK384.7	3.81425	6.74278e-05	1.14646	4.29836	0.675509	17.6249	24.334	44.4532
WBTransposon00000645	WBTransposon00000645	2.28714	6.8266e-05	0.569238	0.29103	0.254094	2.04123	1.88013	1.5049
WBGene00007414	C07E3.3	-0.862608	6.95414e-05	6.92806	5.17986	5.45342	3.24453	2.86092	3.53963
WBGene00013820	Y116F11B.2	4.08472	7.31222e-05	0.0834302	0	0.245792	1.77202	1.83466	1.91157
WBGene00020250	T05C1.3	3.82491	7.35124e-05	0.249981	0.117155	0.245488	2.14908	2.15106	4.29571
WBGene00009723	F45D3.3	0.480932	7.39831e-05	92.2828	99.7292	98.3568	126.357	136.158	142.675
WBGene00015172	B0410.3	0.842111	7.46599e-05	18.1271	31.9011	27.6102	45.0241	51.2867	43.0328
WBGene00020472	lips-11	1.2013	7.46599e-05	4.54853	4.91931	4.12318	11.0882	9.8128	10.3806
WBGene00003511	mxl-3	0.503197	7.50237e-05	187.689	160.597	198.6	247.053	252.342	275.547
WBGene00010328	F59C6.11	-1.3529	7.52734e-05	12.0665	12.8935	8.29473	3.41716	3.69178	5.8484
WBGene00000509	cka-1	-0.636536	7.76429e-05	42.2158	53.7172	40.0673	30.7707	30.441	26.3428
WBGene00021532	Y42G9A.2	0.836709	7.77969e-05	21.9531	23.0711	26.7848	44.1828	43.6749	40.4505
WBGene00017968	skpo-3	-0.512624	8.0772e-05	26.1822	26	28.0045	18.546	17.8891	19.7531
WBGene00018275	F41C3.11	1.13098	8.17045e-05	3.2004	3.71401	5.08846	7.78398	8.66973	9.80394
WBGene00050904	Y70C5A.3	-1.36026	8.95849e-05	4.56897	8.99771	4.75878	2.19385	1.67676	3.25362
WBGene00003485	mua-6	0.495637	8.99995e-05	169.973	134.364	164.406	218.269	213.721	228.82
WBGene00006640	tsp-14	0.669209	9.26653e-05	9.59472	9.97181	10.9845	15.5367	16.1606	16.8666
WBGene00009982	F53F1.4	0.50042	9.34239e-05	561.763	494.956	572.236	827.411	801.83	675.277
WBGene00018729	F53A9.6	-0.730442	9.51564e-05	115.297	86.935	94.506	66.5348	63.1188	49.3681
WBGene00000240	pah-1	0.688056	0.000100923	17.5856	18.5138	23.026	28.0326	30.7641	36.3845
WBGene00019055	F58F9.1	1.38452	0.000101543	1.93262	1.68208	1.89788	5.58475	4.68544	4.13609
WBGene00011821	cdf-2	-0.771599	0.000101852	27.8222	30.9153	26.6611	15.1288	13.658	21.1567
WBGene00015800	C15H9.4	-0.611905	0.000109637	38.9105	32.7247	34.3471	25.5835	23.2291	20.5846
WBGene00000272	bro-1	1.37412	0.000110645	3.60731	4.4378	4.31738	9.46318	7.32902	15.1991
WBGene00012396	Y6D1A.2	0.97489	0.000112146	7.70895	7.03803	6.29227	12.8598	12.7309	15.7043
WBGene00007324	C05B5.8	-0.727992	0.000112362	49.8999	53.2552	42.534	26.6504	32.1212	29.1707
WBGene00018971	clec-67	-1.15881	0.000113412	6.04934	4.60986	5.74741	1.79073	2.39815	3.12053
WBGene00010893	cutl-9	1.19812	0.000115444	2.45403	3.03208	2.19084	4.73841	5.38583	7.47075
WBGene00009939	ztf-11	0.837771	0.000115887	3.46539	3.24816	3.46731	5.62109	5.75132	6.79909
WBGene00017964	F31F7.1	-0.556325	0.000117138	194.366	164.184	183.78	119.791	105.212	143.702
WBGene00002070	ile-1	0.531179	0.00012088	42.6916	43.6898	44.8774	57.6257	59.7116	72.2616
WBGene00008712	F11E6.9	2.45799	0.00012088	0.782642	0.733582	1.076	3.79953	4.04074	6.34518
WBGene00010337	F59F4.2	0.486166	0.000124439	246.919	206.665	228.884	333.547	304.477	317.795
WBGene00005003	spp-18	0.604294	0.000128188	53.3621	50.3795	51.0739	80.9562	73.9414	80.4191
WBGene00002041	hum-8	-0.607366	0.000130425	11.4736	13.6367	11.8003	7.68403	7.90623	8.63074
WBGene00014153	vab-23	0.92699	0.000132148	8.90554	8.03031	10.8488	18.9264	18.3225	15.5965
WBGene00012032	T26C5.2	3.23449	0.00013233	0	0.189558	0.297899	0.971572	0.725088	2.89602
WBGene00219316	F21A3.11	-0.76805	0.000134107	13.1264	14.1874	12.8288	8.44845	7.56613	7.58252
WBGene00006602	tps-1	-0.467914	0.000140209	33.614	33.1414	29.3821	23.16	22.7491	23.5964
WBGene00013129	Y52B11A.10	-0.543492	0.000140282	24.0756	23.3432	22.0537	15.0492	16.0376	16.5557
WBGene00006626	tsn-1	0.540938	0.000140387	142.115	124.183	134.508	174.928	175.995	232.132
WBGene00011763	T14B1.1	-0.456446	0.000147464	91.146	88.9633	82.2542	64.5449	68.1127	58.5811
WBGene00012883	Y45F10D.2	0.987819	0.000147464	8.35794	9.50356	8.74592	15.2436	17.5541	19.9226
WBGene00015776	dct-1	-0.696773	0.000148999	61.5681	65.2497	44.4936	38.6299	37.0034	30.1506
WBGene00000599	col-10	0.50995	0.00015375	274.942	208.198	238.588	364.28	332.087	331.305
WBGene00011928	cutl-12	2.09923	0.000154737	0.4708	0.441288	0.359596	2.0634	1.45043	1.93614
WBGene00012165	cutl-6	3.05356	0.000155683	0.269646	0.168496	0.353066	1.54542	1.80466	3.1683
WBGene00007573	C14B1.2	1.59345	0.000158182	1.71609	3.0933	2.20378	6.54212	7.82514	6.86344
WBGene00021876	Y54G2A.11	-0.618658	0.000158826	119.85	97.8346	84.9689	73.7982	67.7342	55.6357
WBGene00006497	tag-151	-0.401164	0.000161428	125.763	117.916	120.195	90.3285	91.7157	93.473
WBGene00013680	rpom-1	-0.533877	0.000161428	21.124	20.3991	22.1091	14.5338	16.1308	13.3001
WBGene00018466	F45E1.5	-1.16475	0.000161428	5.46181	4.42762	4.39722	2.38881	2.39932	1.60438
WBGene00001439	fkh-7	-0.662183	0.000162788	29.3904	31.4015	21.1371	17.6115	19.4453	14.7353
WBGene00019550	K09C4.5	1.93624	0.000162788	0.64406	0.384164	1.37996	2.25031	2.63108	4.28257
WBGene00007453	fbxa-98	-2.52952	0.000164008	2.4713	3.57109	2.42688	0.624872	0.492252	0.362967
WBGene00021931	Y55F3AM.14	3.15553	0.000164008	0	0.129715	0.226505	1.0731	1.10263	1.01629
WBGene00010317	idh-1	0.551611	0.00016528	538.814	386.457	460.215	691.334	604.037	735.245
WBGene00009818	acbp-3	0.724036	0.000168897	46.8333	42.8999	52.054	68.2523	71.4402	94.1735
WBGene00013415	ilcr-1	0.501113	0.000174718	16.7456	17.7611	18.1423	24.8563	25.5065	24.1665
WBGene00011708	T11B7.5	0.597286	0.000175238	50.94	41.8856	46.8791	74.5049	68.5352	68.2761
WBGene00018992	trpl-1	-1.15968	0.000186143	4.20978	5.68673	3.28297	2.08716	1.89411	1.92765
WBGene00000899	daf-3	-0.48271	0.000191942	30.6194	32.9197	29.1284	22.508	22.5593	21.2712
WBGene00017329	ugt-39	-1.00397	0.000208385	7.69431	11.8154	8.5206	3.58748	4.53914	5.81874
WBGene00003834	nxf-1	-0.434046	0.000209688	99.7743	88.9338	92.4223	71.8515	69.2067	67.0427
WBGene00007617	rrbs-1	-0.447514	0.000210539	156.705	153.616	164.206	118.347	122.866	106.835
WBGene00011944	T23D8.3	-0.39801	0.000213872	161.802	157.166	159.64	121.355	121.261	120.598
WBGene00007990	fipr-23	-2.03724	0.000218066	5.72093	5.63042	4.35402	1.73585	1.50419	0.630187
WBGene00012030	T25G3.3	-0.423227	0.00021998	86.4635	86.3515	86.916	64.6573	65.978	63.0756
WBGene00004229	ptr-15	1.41721	0.000221572	0.85097	0.936343	1.01734	2.02072	2.15784	3.29307
WBGene00009466	F36D1.7	1.37502	0.000222873	4.41385	4.70133	5.31963	13.3926	11.5093	12.553
WBGene00000802	crt-1	0.441842	0.000225548	1633.5	1412.28	1568.95	2117.61	1892.87	2257.77
WBGene00015101	rpia-1	-0.498295	0.000225548	81.1816	75.2258	78.9151	53.2141	54.3325	58.9528
WBGene00017776	F25B5.5	-0.483542	0.000228814	47.5503	45.9932	45.2041	33.1449	34.2926	31.8134
WBGene00000979	dhs-16	2.51593	0.000240693	0.929815	0.29051	0.152184	1.489	2.66699	3.61896
WBGene00019587	K09F6.4	2.12092	0.000242824	0.32783	0.30728	0.178854	1.06839	1.21893	1.25188
WBGene00022847	ZK1055.6	-0.907142	0.000242824	7.00315	7.03639	6.72884	3.21029	3.75731	4.08469
WBGene00022910	C05D2.11	-0.629722	0.000242824	43.3932	43.9749	35.8517	27.3694	29.6235	22.7181
WBGene00020139	T01B11.2	0.582261	0.000250321	55.5406	51.0347	72.9124	86.0817	85.9227	96.6427
WBGene00021919	cutl-25	2.45281	0.000254314	0.174641	0.654776	0.514507	1.94297	2.83857	2.61631
WBGene00003778	nnt-1	-1.67231	0.000259811	19.9161	20.0494	12.6897	6.91533	6.35726	3.26141
WBGene00002272	lec-9	-0.623371	0.000261976	162.216	151.121	161.888	92.2769	86.7586	129.164
WBGene00007474	C08H9.15	0.996918	0.000272334	7.86841	10.3566	10.3574	19.1334	19.6878	18.2938
WBGene00012013	ugt-54	-0.995095	0.000280371	8.92052	16.7736	11.0571	5.44637	5.30457	7.66936
WBGene00013735	Y111B2A.12	-0.465375	0.000284523	34.1852	34.6996	33.9742	25.3495	24.9062	24.2595
WBGene00013434	Y66D12A.8	-0.633078	0.000293564	40.7362	36.827	41.6609	24.0135	27.6553	25.1713
WBGene00010516	K02E11.7	0.990829	0.000295921	11.7481	11.6015	11.9489	25.886	23.267	21.0754
WBGene00002018	hsp-16.41	2.05851	0.000298907	3.00192	1.33283	2.4825	4.31455	6.34452	17.5432
WBGene00011771	T14G8.3	0.632245	0.000298907	34.305	35.3814	38.954	48.7473	47.3634	72.221
WBGene00009108	F25D1.3	6.2229	0.000299175	0	0	0	0.885461	0.558028	4.37184
WBGene00009164	hrdl-1	-0.565851	0.00030248	43.4417	53.8437	39.5293	28.8396	30.7533	32.8251
WBGene00017028	dex-1	0.714739	0.00030248	4.18015	3.74453	4.98837	6.58258	7.03207	7.55393
WBGene00001993	hpd-1	0.465939	0.000302645	155.515	140.9	147.693	201.14	183.221	228.924
WBGene00018515	F46G11.2	2.13898	0.000302645	0.619402	0.290287	0.912403	2.11433	2.44287	3.4115
WBGene00009674	nucb-1	0.524709	0.000304669	37.8962	32.7314	35.4855	49.0163	46.9747	56.5691
WBGene00009773	lipl-2	-1.41546	0.00030738	7.64352	7.38827	5.00409	1.93268	1.59862	3.92919
WBGene00000120	aly-1	-0.531566	0.000313106	80.7371	69.9208	73.6409	50.0783	53.4604	51.577
WBGene00017681	slc-17.5	1.11024	0.000317353	1.98269	2.91318	3.47313	4.98617	5.84066	7.22501
WBGene00003691	nhr-101	0.823243	0.000324549	11.1229	18.1538	15.0477	22.2636	23.8721	32.2847
WBGene00012813	Y43F8B.2	0.56789	0.000324549	49.8324	38.243	49.1227	60.3021	67.5722	75.3609
WBGene00009993	F53F4.11	-0.396292	0.000326589	138.534	130.573	134.204	98.9825	102.421	104.988
WBGene00018342	F42A10.6	0.759445	0.0003305	45.7394	38.6014	41.1311	65.2264	55.6278	91.2705
WBGene00012760	Y41C4A.17	1.14171	0.000336781	12.7333	20.7109	20.2277	46.2112	42.252	30.3629
WBGene00013732	aakg-1	-0.444218	0.000336781	26.7759	28.1261	26.8112	19.4307	19.7572	20.8589
WBGene00020158	T02C5.1	-0.629541	0.000336781	98.4258	103.234	90.1557	55.4028	52.5819	80.5181
WBGene00006882	vab-19	0.490844	0.000338143	24.1789	20.8547	25.9056	34.2122	32.1397	33.316
WBGene00000931	dao-5	-0.43898	0.000338656	130.955	116.059	122.685	84.4399	88.0079	100.202
WBGene00011683	phat-6	0.548592	0.000345005	42.7543	39.4381	41.1861	60.4015	60.3429	59.6847
WBGene00004217	ptr-2	1.18487	0.00034529	1.32089	1.5639	1.09233	2.56644	2.79168	3.67584
WBGene00016355	lact-5	0.689046	0.000367179	21.6063	13.9738	18.0352	30.7395	27.2683	28.37
WBGene00002783	let-607	0.579787	0.000369155	45.3162	46.612	52.1804	58.924	68.077	88.3254
WBGene00018195	btb-16	1.14124	0.000375054	4.29618	6.77693	3.39574	11.2339	10.6196	10.1574
WBGene00018952	F56C9.8	-0.746373	0.000377105	20.0591	25.5826	18.7297	12.1395	14.3839	11.8811
WBGene00000425	ced-11	-0.794336	0.000383738	4.66374	5.39356	5.30905	3.3089	3.30543	2.26963
WBGene00003159	mcm-7	0.540877	0.000400273	24.5671	21.3243	25.9501	31.6542	33.6341	39.1509
WBGene00016746	C48B6.10	0.513077	0.000410756	150.712	146.688	139.615	202.034	190.196	231.148
WBGene00002269	lec-6	-0.492549	0.000411226	510.82	427.118	415.187	356.152	293.073	312.621
WBGene00007666	C18B12.4	-0.523517	0.000411226	51.8074	54.8748	44.0319	37.5365	34.8731	32.5008
WBGene00001719	grl-10	1.23209	0.000412576	2.72528	2.90678	2.6763	6.08302	6.46918	6.95642
WBGene00016073	C24H12.4	-0.424827	0.000413079	78.7365	71.3912	74.0046	53.6335	56.3395	56.9476
WBGene00011398	qdpr-1	0.457332	0.000417533	136.848	113.534	120.938	164.549	170.354	174.753
WBGene00044631	bus-18	1.66037	0.000417533	0.808939	1.24074	1.51658	2.4545	3.93745	4.86046
WBGene00006603	tps-2	-0.498122	0.000419353	106.622	97.9389	86.0305	75.3111	71.193	59.2818
WBGene00014760	F46A8.2	5.57929	0.000448746	0	0	0.136777	2.53564	1.59799	2.82299
WBGene00016977	akap-1	-0.391072	0.000457813	123.481	139.706	132.001	95.8113	104.275	101.268
WBGene00013540	Y75B8A.3	0.677542	0.000457849	6.29191	6.07198	6.1057	9.86559	10.9635	8.72711
WBGene00000606	col-17	5.59102	0.000489572	0	0	0.0907677	1.30877	0.972086	2.36211
WBGene00044325	tag-321	-0.716842	0.000489572	23.6089	27.1393	22.3096	15.0928	14.161	15.2112
WBGene00044617	bus-1	2.28952	0.000499515	0.0973687	0.501958	0.382474	1.52643	0.97749	2.31673
WBGene00003943	pbo-4	-0.683687	0.000505213	10.5156	10.4185	12.6824	6.30852	6.76634	7.82209
WBGene00004754	sec-23	0.427581	0.000511882	51.3978	45.286	52.2368	65.128	66.6786	68.4391
WBGene00011796	T16G1.2	2.16285	0.000520281	0.639983	0.599866	0.279324	2.87681	1.42774	2.50657
WBGene00007513	wht-2	-0.785754	0.000532066	8.39569	8.4315	7.79177	4.71229	4.10177	5.44732
WBGene00010370	ctg-1	0.51918	0.000536187	30.8031	33.5015	32.8021	41.605	45.6675	51.8272
WBGene00005131	srd-53	1.47805	0.000537835	2.70046	2.53118	2.65192	5.36138	4.97258	11.5462
WBGene00006418	tag-38	1.30693	0.000541656	1.55211	1.07764	1.97583	3.60477	4.0672	3.69807
WBGene00015551	C06G3.5	-0.437131	0.000542052	132.403	128.804	112.971	89.2504	91.2398	95.8361
WBGene00008694	F11C1.5	-0.414094	0.000543817	79.4966	68.3667	72.9614	58.8432	54.6005	52.2935
WBGene00008602	oac-14	-0.584348	0.000559203	24.6022	26.9527	24.027	14.9297	15.4944	19.93
WBGene00021533	Y42G9A.3	0.655076	0.000569541	21.0945	21.4942	26.0612	33.1726	30.643	44.1944
WBGene00194681	F40D4.16	1.361	0.000572488	5.60281	7.00212	7.86014	15.9208	13.5197	23.0412
WBGene00012628	Y38H6C.16	0.966048	0.000576509	10.211	8.64042	12.1165	22.5196	14.9153	22.9957
WBGene00008127	ddo-1	-0.868108	0.000580234	11.8539	12.0367	11.2881	6.53952	5.83848	6.88493
WBGene00016104	ddr-1	0.783602	0.000580234	5.11936	5.02164	4.91043	6.78326	8.7648	10.3167
WBGene00010972	R01H10.4	0.862418	0.000611801	10.263	9.31586	7.108	16.4988	14.7703	17.2314
WBGene00019017	F57F4.4	-0.38205	0.000631291	119.927	104.676	112.632	89.2545	85.8161	83.7079
WBGene00012943	bed-2	0.484947	0.000636979	21.4895	19.122	21.8555	27.9736	30.6071	28.8146
WBGene00001076	dpy-17	1.47517	0.000639203	1.81214	1.69854	1.86854	5.22351	6.32394	3.43339
WBGene00235387	W04C9.8	1.07881	0.000642406	6.71695	7.48701	7.30932	15.9741	15.4477	14.0782
WBGene00013543	Y75B8A.6	0.561299	0.000645762	18.474	16.5817	19.9369	26.3435	27.9612	26.8073
WBGene00005652	srr-1	-1.16674	0.000651968	4.69723	5.59272	4.30112	2.1186	2.54896	1.84594
WBGene00011639	ztf-17	-0.41317	0.000696149	47.9579	50.1383	46.1902	35.1474	36.3999	36.8007
WBGene00008666	F10G8.8	-0.514303	0.000702139	24.2151	26.9764	24.3554	18.1579	19.5244	15.2501
WBGene00013340	tcc-1	0.509846	0.000703164	54.592	50.788	55.6511	67.947	69.9185	91.3343
WBGene00013898	ZC443.3	-0.612063	0.000731606	34.2892	34.7522	26.6709	21.6342	22.9921	18.0502
WBGene00004140	ebax-1	0.521518	0.000732447	9.95106	9.54976	10.7763	12.8531	14.0356	16.5409
WBGene00009050	F22D6.2	-0.430213	0.000742206	440.367	500.628	408.979	323.618	318.665	359.566
WBGene00017288	F09E5.10	0.661161	0.000742206	8.80032	8.24866	8.7551	13.7874	12.7035	14.2938
WBGene00000668	col-93	0.69603	0.000742962	15.198	12.9157	14.5268	25.209	20.7306	23.1253
WBGene00021976	Y58A7A.2	2.65139	0.000760554	0.830533	0.77847	0.815604	2.52002	4.76444	7.86789
WBGene00015281	C01B10.7	1.5697	0.000786138	3.15234	2.95473	5.00071	9.31964	11.824	11.7529
WBGene00020315	T07E3.4	0.634895	0.00078699	30.0496	35.8918	39.5797	46.4748	48.8356	68.4613
WBGene00012886	Y45F10D.6	-3.05277	0.000822293	3.61721	4.93158	1.93756	0.83147	0.471602	0
WBGene00022505	ZC21.3	0.490044	0.000822293	23.7426	25.9927	29.7669	37.9185	36.2039	37.5454
WBGene00016264	C30F12.5	0.459697	0.000823585	42.5823	44.6257	42.5484	56.0637	56.737	65.5868
WBGene00007174	mboa-1	-1.04246	0.000858797	5.70772	6.38343	5.09556	2.95201	2.48052	2.91503
WBGene00010033	F54B11.10	2.3357	0.000858797	0.938009	1.05505	0.921149	3.79483	3.76669	7.10883
WBGene00011400	T03F6.4	-0.76342	0.000858797	16.4101	13.8433	12.6619	9.24705	7.99427	8.05694
WBGene00006632	tsp-6	-0.654145	0.000873904	23.1227	21.0897	19.825	13.6721	13.8598	13.1664
WBGene00009048	cth-1	0.762518	0.000874071	7.34581	7.51766	7.94987	13.1155	14.19	11.4275
WBGene00021529	Y41G9A.5	0.542128	0.000881703	19.7514	16.825	19.0304	25.819	26.8419	28.2432
WBGene00014003	ZK593.3	0.490336	0.000891025	87.4706	99.4021	86.0598	131.538	116.014	135.908
WBGene00017060	D2063.1	-1.00745	0.000891025	22.606	11.7814	15.3832	10.4358	8.25084	6.1169
WBGene00015532	C06E4.3	1.81756	0.000898857	1.12466	0.67083	1.20485	3.61929	3.22587	3.69408
WBGene00016866	coel-1	-0.875459	0.000898857	19.891	18.978	13.7609	12.2509	10.3888	6.12195
WBGene00002003	hse-5	0.635613	0.000899605	7.40669	7.5892	8.49334	11.4461	12.0078	13.0136
WBGene00015434	C04E12.4	0.728736	0.000901417	6.59346	10.1849	7.45914	13.0706	12.9106	14.2239
WBGene00003858	ogt-1	-0.381372	0.000906879	81.8919	86.8461	76.0001	61.5257	62.558	63.8028
WBGene00009246	gfm-1	-0.395913	0.000912854	178.567	158.385	159.329	131.697	117.239	128.233
WBGene00020160	igcm-3	0.483072	0.000925293	18.4803	18.4744	19.7818	23.7388	27.3161	28.2049
WBGene00219490	Y116A8B.98	5.73063	0.000964714	0	0	0	1.2472	2.06326	1.08669
WBGene00009515	clec-170	0.818235	0.000967225	5.9408	6.78648	6.74558	10.0143	9.82167	14.4515
WBGene00007544	fipr-6	-2.14798	0.00097157	7.35981	13.497	7.54176	2.91277	2.44755	1.12795
WBGene00017571	jmjd-3.1	0.451432	0.00097157	17.0257	16.9303	17.2288	21.5525	23.4	25.0061
WBGene00015359	C02G6.1	0.857239	0.000975345	2.23151	2.37259	2.35494	4.31181	4.52185	3.78623
WBGene00005422	srh-212	1.78898	0.000993758	0.505587	1.8008	1.1916	3.47721	5.02728	3.65344
WBGene00004258	pyc-1	-0.410004	0.00100092	285.394	261.383	232.094	205.481	196.719	184.016
WBGene00017716	F22F4.1	4.72757	0.00100214	0	0.0490319	0.0513708	0.687801	0.75022	1.24466
WBGene00016506	abhd-5.1	-0.786141	0.00101811	15.2852	14.4648	11.1857	8.84464	6.745	8.15964
WBGene00017567	F18E3.11	0.925485	0.00101939	24.2782	39.6476	31.7071	45.0599	52.6466	83.8148
WBGene00012717	Y39E4B.6	-0.555322	0.00102766	24.1824	22.0267	19.0556	14.8919	14.1708	15.3383
WBGene00019718	M01H9.2	-1.32065	0.00102768	4.77541	4.12082	4.46626	2.14661	2.02923	1.20236
WBGene00021134	W10G11.1	-2.6693	0.00102768	4.57397	5.51217	1.76462	0.495658	1.09329	0.287911
WBGene00012999	rpoa-1	-0.461021	0.00103727	26.0281	23.1266	29.3067	17.8866	19.1414	19.952
WBTransposon00000617	WBTransposon00000617	-1.38143	0.00103959	1.63765	2.14899	1.54973	0.933567	0.711708	0.419828
WBGene00016505	ttr-33	-0.715451	0.00105189	46.3673	64.7	38.9739	33.1188	30.5564	27.8175
WBGene00009529	F38B2.2	-0.641589	0.0010996	34.6863	36.6478	29.1279	22.5615	22.031	19.8739
WBGene00022673	ZK177.8	-0.571116	0.00111965	17.4548	16.3606	16.3529	12.2258	10.5982	10.9617
WBGene00020031	suco-1	-0.478264	0.00112518	45.8858	52.0657	40.0236	33.119	30.9384	34.987
WBGene00004392	rnr-2	0.440582	0.00113764	50.8501	45.7506	48.5052	63.4403	63.8718	69.5277
WBGene00012722	Y39G8B.1	0.473989	0.0011426	68.0915	55.882	58.7017	86.4025	76.8777	90.3527
WBGene00017789	F25E5.8	0.443354	0.00114982	45.6007	49.0404	51.5718	62.2202	71.1678	65.4228
WBGene00003678	nhr-88	-0.423599	0.00118508	35.9369	32.29	30.4142	24.5304	25.2304	23.7834
WBGene00015811	C16A3.6	-0.411027	0.00120038	207.552	189.811	192.227	155.594	154.582	133.345
WBGene00011050	agl-1	-0.465581	0.00121383	21.2532	18.8441	17.5911	14.7822	13.7502	13.2547
WBGene00000784	cpr-4	0.451344	0.00123995	912.217	826.339	785.202	1198.29	972.896	1279.5
WBGene00017471	F14H12.3	1.21738	0.00123995	3.7656	2.18002	3.80667	8.17718	7.73003	6.73437
WBGene00004437	rpl-24.2	-0.444554	0.00126654	282.712	245.807	259.406	207.173	200.487	171.492
WBGene00011543	acl-2	-0.569459	0.0012671	30.8077	30.9138	27.8411	19.8807	20.1489	20.32
WBGene00010478	K01G5.5	-0.369017	0.00128773	426.805	386.682	423.428	337.296	318.916	301.593
WBGene00006868	vab-1	0.416067	0.00129124	20.9155	20.1127	21.2749	27.1869	26.5643	29.3539
WBGene00008492	F01D5.1	-0.789067	0.00131908	27.8116	26.5509	28.9976	15.8007	13.1312	19.2135
WBGene00010047	F54D1.6	-0.389675	0.00132708	43.253	45.8331	41.9456	31.2144	33.5953	35.1898
WBGene00020577	T19D12.2	-0.637362	0.00134766	8.88239	12.0294	10.1489	6.69508	6.10294	7.17272
WBGene00011429	T04C12.7	-1.37827	0.00134816	7.2864	16.865	10.076	4.96314	2.70131	5.50375
WBGene00001398	fat-6	-0.605221	0.00135254	291.911	186.981	222.452	186.376	135.24	139.464
WBGene00219728	linc-16	1.79623	0.00137755	2.31431	2.66982	0.699294	6.84206	7.31896	5.64772
WBGene00044043	Y46G5A.38	5.35044	0.00138049	0.207208	0	0	1.88614	1.98111	4.93018
WBGene00016415	ampd-1	-0.368437	0.00139295	139.633	138.88	129.63	102.673	101.139	112.31
WBGene00011072	tag-209	0.473998	0.00139763	101.576	94.3489	99.9753	146.565	134.604	129.925
WBGene00020530	T15B12.1	-0.557264	0.00140309	19.8198	23.913	19.1587	13.8175	14.1505	14.7754
WBGene00001702	grd-13	0.488764	0.0014204	113.778	93.6858	96.3552	151.974	146.849	127.57
WBGene00018146	F37C4.6	-0.595969	0.00142476	20.1774	18.8045	21.6263	12.4194	12.071	15.5457
WBGene00020038	R12E2.13	0.47193	0.00142476	70.0773	59.4591	68.2853	93.634	87.3475	93.2891
WBGene00011331	T01E8.1	-0.465756	0.00142822	41.4406	45.3734	38.9108	28.9839	30.7007	31.3401
WBGene00007555	dohh-1	-0.440961	0.00143372	140.368	126.435	120.514	100.937	98.1329	86.3377
WBGene00020908	VC5.2	0.92918	0.00144344	2.92276	3.12405	4.02839	6.43082	5.04963	7.68176
WBGene00020735	T23F2.2	-0.444692	0.00145909	16.1773	17.2917	16.5131	12.5845	13.0627	11.0972
WBGene00012650	orc-1	0.684831	0.00148265	5.53815	5.23424	5.93714	8.44866	8.86917	9.51683
WBGene00001392	far-8	0.441301	0.00150077	107.754	91.4853	96.4882	142.152	126.789	132.573
WBGene00006636	tsp-10	-0.679824	0.00150279	27.5165	27.9933	28.7794	15.8384	15.0793	21.5871
WBGene00003214	mel-32	0.386344	0.00153797	252.883	209.417	238.752	314.878	299.253	302.15
WBGene00018045	F35D11.4	-0.552115	0.00153797	57.7368	52.9474	52.868	39.1407	34.1657	38.2286
WBGene00013144	Y53C12B.2	-0.407496	0.00154633	178.787	151.86	151.988	124.833	120.731	118.309
WBGene00004755	sec-24.1	0.458601	0.00155254	43.5623	42.3659	45.709	53.7789	56.2401	70.8214
WBGene00016027	C23H5.8	-0.45421	0.00162921	81.0682	81.0703	75.9967	52.8987	57.0439	63.7586
WBGene00011530	T06D8.10	2.95723	0.00162942	0.0657033	0.0615846	0.0215074	0.354415	0.376914	0.424601
WBGene00016449	C35D10.13	0.684982	0.0016303	23.6103	21.3672	21.2671	35.4078	30.5136	40.4647
WBGene00007421	C07H4.1	-1.04529	0.00165131	12.9026	20.3755	13.6348	5.95752	6.57037	10.1344
WBGene00050974	Y6G8.9	-2.54516	0.00165141	3.21674	3.01509	2.33485	0.707267	0.534873	0.246496
WBGene00016011	C23G10.2	0.40897	0.00165519	97.7793	95.1699	101.622	128.155	133.116	129.802
WBGene00020102	R148.3	0.420926	0.00166781	28.9051	26.3851	31.6493	37.5366	37.5062	41.3147
WBGene00011330	T01D3.6	-0.586268	0.00166941	21.9208	24.7011	22.9776	13.935	12.8773	19.4991
WBGene00013436	Y66D12A.10	-0.686778	0.00167509	23.6538	23.5371	30.0542	16.2137	17.6851	14.1269
WBGene00009957	F53B2.8	-0.600568	0.00167861	47.2047	44.5949	38.3048	33.1689	26.1293	26.6012
WBGene00017675	F21F3.6	-0.357587	0.00167861	193.937	188.275	181.378	147.955	145.508	146.403
WBGene00019751	M03D4.4	0.637255	0.00167861	9.93889	13.0625	15.9134	20.1591	20.3479	20.0399
WBGene00045208	F13E9.15	-0.698997	0.00171907	59.4808	54.5907	53.0573	41.8608	32.937	28.3924
WBGene00009902	drd-1	1.11394	0.00172621	3.35497	2.19395	2.52847	5.76062	5.07263	6.60062
WBGene00006824	unc-95	0.530136	0.0017503	28.3198	25.1603	28.5786	44.1065	36.2129	38.2003
WBGene00011107	R07E3.6	2.52553	0.00176426	0.0970416	0.151598	0.127063	0.556175	0.463908	1.14022
WBGene00011775	T14G10.5	0.375918	0.00176426	56.8164	52.837	56.6032	68.3192	71.5007	75.8736
WBGene00015284	C01B10.10	-1.00675	0.0017703	5.37916	5.8059	4.90896	2.3081	2.07799	3.59115
WBGene00007679	C18D11.1	0.417964	0.00177365	78.0947	68.0658	72.9062	97.8599	97.0663	97.6886
WBGene00022021	Y61A9LA.10	-0.417498	0.00177933	36.9154	34.2901	37.7636	27.2315	29.2055	25.1631
WBGene00022848	ZK1055.7	-0.616405	0.00180505	13.1917	14.784	15.7708	8.99147	10.0901	9.45166
WBGene00008273	C53B4.3	-0.814206	0.00182262	10.8878	17.4792	10.9764	6.56032	6.86605	8.93125
WBGene00016920	C54E4.5	0.750825	0.00182262	15.7421	10.2318	15.1207	24.4055	20.654	23.9985
WBGene00021469	Y39G10AR.11	-0.47466	0.00182262	93.0082	74.4218	71.8435	63.4022	57.2722	51.5449
WBGene00014108	ZK856.7	0.428904	0.00182308	85.7144	90.3673	80.8124	118.715	115.632	111.605
WBGene00013585	cyp-42A1	0.828753	0.00182613	4.23178	3.60118	3.71827	6.30745	6.86757	7.31121
WBGene00000787	cps-6	-0.428898	0.00182813	97.545	89.012	92.7708	70.7565	63.6616	73.0182
WBGene00020985	W03D8.2	-1.25166	0.00183974	6.52624	4.12722	5.09626	3.022	2.02979	1.5937
WBGene00018946	F56C3.9	-1.52554	0.00188335	5.82848	6.73361	4.52573	2.46766	2.07353	1.43338
WBGene00016119	C25H3.10	-0.74661	0.00189098	25.6638	32.7942	20.6717	16.4294	18.1961	12.6209
WBGene00010759	cysl-2	0.531364	0.00190494	27.2869	22.5042	25.348	33.151	36.1173	39.2106
WBGene00011446	T04F8.8	0.556693	0.00190494	33.1039	35.26	31.0312	45.961	48.4831	51.7147
WBGene00003625	nhr-31	0.57661	0.00191112	20.5057	23.6169	26.5778	28.8004	33.8533	42.7252
WBGene00044772	T23E7.6	2.33867	0.00191112	2.03866	2.29303	2.00201	5.77335	7.79664	18.3247
WBGene00010244	F58D5.5	-0.470932	0.00192396	44.8334	58.139	44.521	34.2718	36.4474	35.713
WBGene00000238	bar-1	0.544769	0.0019312	9.40173	10.4578	10.4204	14.2832	13.5767	16.2953
WBGene00010124	F55G11.4	1.067	0.00194077	2.7856	3.74241	3.37382	6.29214	7.0134	7.44616
WBGene00015576	C07G3.8	2.67418	0.00194759	0.374047	0.467466	0.244882	2.26988	2.26497	2.41724
WBGene00017667	ttr-37	-0.899452	0.00200107	33.886	32.7755	28.1438	24.0637	15.8546	11.1187
WBGene00019510	K07H8.10	-0.388367	0.00206129	323.996	286.412	334.022	225.611	232.832	263.025
WBGene00020296	T07A9.8	-0.452024	0.00206129	48.8413	51.5904	51.7478	35.1635	39.0078	37.0608
WBGene00006533	tba-7	-0.529072	0.00207379	26.6609	24.4297	25.7417	17.599	18.0647	17.5716
WBGene00009431	dct-17	-0.720516	0.00207379	6.89538	8.04765	8.78102	4.45438	5.35921	4.58675
WBGene00017241	pcyt-1	0.519345	0.00207379	23.4378	18.659	23.1361	29.3697	30.6158	33.4224
WBGene00017304	F09F7.7	-0.54285	0.00207379	60.9105	58.311	52.7438	44.3072	41.7888	32.0826
WBGene00018931	ugt-52	-1.2365	0.00207601	3.41653	4.21364	2.88423	1.27308	1.49	1.69026
WBGene00016659	C45B2.2	0.728855	0.00207776	25.9082	24.5199	29.8887	42.2312	50.9846	39.8993
WBGene00020867	shc-2	0.53426	0.00207776	9.31567	8.22368	8.78229	13.8417	11.9836	12.299
WBGene00003062	lpd-6	-0.438607	0.00209517	89.0953	84.0248	100.54	73.5661	68.2837	60.1312
WBGene00270321	Y41C4A.32	2.36261	0.00209889	0.306416	0.478681	0.501514	2.6859	2.34372	1.62015
WBGene00012134	T28F3.8	-0.501758	0.00210728	32.3385	27.2468	30.2394	20.1415	20.2905	22.945
WBGene00015805	C15H9.11	-0.552649	0.00212587	69.6438	80.3423	83.5171	56.4408	49.7264	53.111
WBGene00009243	F29C6.1	0.666602	0.00212964	9.85873	12.5118	11.7378	16.7657	19.0187	18.3752
WBGene00001776	gst-28	0.607457	0.0021306	23.7016	23.6618	23.1378	35.7451	32.1814	39.4252
WBGene00018885	drd-5	-0.62378	0.00215596	19.8478	17.3787	20.0525	12.6393	11.4796	13.028
WBGene00004238	ptr-24	-0.598001	0.0021807	17.8524	21.6434	15.5685	11.1891	10.7091	14.4566
WBGene00269421	R06F6.14	0.625191	0.00218087	38.8913	44.5252	38.465	62.3739	60.5568	65.1177
WBGene00020855	hpo-36	0.74921	0.00219655	4.21322	3.74127	3.08497	5.98075	5.61837	6.93717
WBGene00000411	cdl-1	0.433043	0.00222794	32.9895	34.8312	33.7619	47.492	42.7198	46.949
WBGene00185001	F56A8.9	0.623297	0.00223269	15.9842	18.8906	19.5642	26.4756	27.3534	30.009
WBGene00021048	W05H9.1	-0.349564	0.00226035	200.333	207.957	195.237	157.369	152.401	163.868
WBGene00007689	C18E9.9	-0.568967	0.00229508	66.5078	74.8961	60.7702	39.3597	44.0695	52.7061
WBGene00003995	pgp-1	1.57487	0.00230259	11.4463	11.9543	23.4986	38.8724	38.1383	62.6954
WBGene00015279	C01B10.4	-1.32022	0.00231903	2.98869	4.35764	2.50016	0.895639	1.32291	1.70706
WBGene00007574	C14B1.3	0.601195	0.00232659	11.8739	11.5549	11.3634	17.9758	17.2098	17.5951
WBGene00000971	dhs-7	-1.23586	0.00233059	3.50291	4.66962	5.88613	2.20445	1.71178	2.05793
WBGene00000794	crn-1	0.477364	0.00235855	27.834	25.0885	25.0122	36.6355	36.2362	35.6165
WBGene00021939	Y55F3BR.2	0.990807	0.0023606	1.01262	1.02662	0.750888	2.13195	1.87706	1.54797
WBGene00015135	cyp-23A1	1.97233	0.00241165	0.416121	0.445755	0.467019	1.38285	1.19356	2.61929
WBGene00017668	ins-39	3.04703	0.00241279	0.388167	0.181917	0.571784	3.33705	2.96901	3.0786
WBGene00015258	B0554.5	1.82284	0.00241908	0.521896	0.366886	0.768773	1.78149	1.93357	2.1271
WBGene00000542	clp-1	-0.356771	0.00241948	135.457	126.202	118.746	101.446	100.478	95.1547
WBGene00009158	F26E4.3	0.398913	0.00241948	44.8994	46.1292	46.4873	59.4524	58.294	63.5386
WBGene00002980	lgg-1	-0.461427	0.00243294	789.801	715.928	574.06	555.267	483.119	472.224
WBGene00010935	M163.1	-0.437456	0.00249934	87.3574	87.6513	81.1645	67.6617	65.8659	55.7626
WBGene00219687	linc-12	2.29406	0.00255919	2.59275	1.45813	3.05538	14.1606	12.8904	7.76843
WBGene00009816	F47B10.5	3.29897	0.00257862	0	0.168346	0.705505	2.36149	2.5758	3.64031
WBGene00016022	C23H3.9	0.641787	0.00258311	2.68491	2.95255	2.63665	4.57578	4.30535	4.04276
WBGene00004120	pqn-32	1.95076	0.00258429	0.516168	0.38705	0.202756	1.14852	1.43118	1.68301
WBGene00020184	uba-5	0.486463	0.00259074	35.781	27.8796	30.6915	45.3477	40.2225	46.5492
WBGene00019656	slc-25A10	-0.425914	0.00259333	72.7633	63.9912	62.1257	51.1726	47.6703	49.1946
WBGene00013458	Y67A10A.9	0.51164	0.00262454	13.2524	15.1864	16.482	19.6642	20.7735	23.5768
WBGene00009953	F53A2.9	-0.740827	0.00267766	10.1246	11.3033	10.8293	5.02222	6.9056	7.33098
WBGene00206522	F14D2.19	-0.569146	0.00268361	27.2388	21.8944	28.7306	17.503	17.5846	17.3703
WBGene00002268	lec-5	0.36766	0.00278373	136.721	124.985	130.378	169.606	160.7	175.496
WBGene00009482	F36G3.1	0.531646	0.00281192	11.5424	13.2673	13.2738	15.207	18.5574	21.2533
WBGene00005022	sqv-4	0.584125	0.00281864	13.4951	12.1096	13.1897	16.6893	19.6292	21.7558
WBGene00001331	erd-2	0.383157	0.00283635	58.3071	63.6095	61.6344	81.7644	75.9351	81.7112
WBGene00010135	F55H12.4	-0.629176	0.00283723	45.3856	42.7991	39.0155	29.579	31.5227	21.2742
WBGene00008546	gfat-1	0.424735	0.00285807	24.6992	21.3077	23.56	30.908	30.2707	32.1636
WBGene00185118	K02E2.11	0.875978	0.00285807	13.5015	18.3095	17.4903	28.1826	29.6627	32.6562
WBGene00020947	W02F12.2	-0.792066	0.00288044	10.726	12.8033	13.1439	5.93411	7.53793	7.67479
WBGene00010525	K03B8.8	1.02781	0.0029096	5.49114	3.89158	5.78701	11.1076	10.116	9.678
WBGene00219216	K08D10.14	1.74789	0.00293671	0.70794	1.99069	0.926953	4.41542	3.04588	4.78295
WBGene00007058	dmd-6	0.4988	0.00293749	45.3046	33.4513	44.8796	63.468	59.3814	51.8489
WBGene00007460	C08F11.13	-1.48003	0.00293749	18.5243	33.3553	19.8326	6.40953	7.12437	12.1511
WBGene00009028	F21H7.2	-3.05669	0.00293836	8.87672	7.90684	3.79007	1.28257	1.05429	0.145761
WBGene00009751	F46A8.8	5.07334	0.00293996	0	0.133303	0	2.01377	1.49573	1.50394
WBGene00003423	msi-1	-0.401187	0.00296304	50.1089	51.6898	46.3811	37.2597	39.7379	35.239
WBGene00008027	scl-5	-0.555742	0.00296304	85.2587	78.4141	69.4384	59.008	57.4506	42.3105
WBGene00022577	nstp-3	3.87622	0.00302298	0.0769539	0.07213	0.0755706	0.778316	0.809332	1.69537
WBGene00009638	nspc-14	0.748849	0.0030429	20.4203	26.7502	19.57	36.8274	35.5193	39.8928
WBGene00021583	clec-72	-0.629999	0.00305754	31.8206	29.3789	31.5832	16.6776	16.7428	26.4203
WBGene00021951	srt-24	2.10335	0.00306	0.282451	0.705987	0.554748	1.90448	2.43046	2.32312
WBGene00013849	ZC84.6	1.41947	0.00306892	0.45065	0.241372	0.337181	0.95499	0.882252	0.907726
WBGene00045397	Y54G2A.52	-0.795283	0.00307713	21.4153	27.0547	21.7618	12.9957	13.5314	13.9488
WBGene00006588	tnt-3	-0.376229	0.00311571	76.7504	76.9373	80.4142	64.364	62.7668	53.2686
WBGene00010330	F59D12.2	2.38536	0.00316971	0.503072	0.785894	0.658705	2.54405	3.04625	4.58103
WBGene00017498	pud-4	-4.42145	0.00317088	2.60229	2.78761	2.19044	0.187998	0.177718	0
WBGene00008917	F17C11.6	-1.20399	0.0031807	15.8704	15.3006	9.79639	6.19128	4.98566	6.59322
WBGene00011116	pdcd-2	-0.413483	0.0031807	85.4771	73.1918	74.3201	59.9139	61.7317	53.3136
WBGene00009578	F40F8.5	-0.434701	0.00319692	71.0872	70.2594	58.1745	53.1523	47.2176	47.2936
WBGene00020554	T19A5.3	1.24088	0.00319692	0.719697	1.18052	0.742098	1.89256	1.78907	2.56861
WBGene00003222	mes-4	0.59118	0.00327475	5.28104	5.40552	5.59973	7.60231	7.74418	9.16495
WBGene00016553	mir-8199	2.06298	0.00327475	5.74531	7.53922	6.77044	20.919	25.2682	37.466
WBGene00010109	F55C10.5	0.681981	0.00329092	20.9415	23.1806	19.194	31.8714	35.2771	34.4482
WBGene00003965	pdk-1	-0.593037	0.0033238	17.0554	18.2645	13.7859	12.2911	11.3786	8.93669
WBGene00008763	F13G3.3	1.31041	0.00333157	1.16749	1.88463	0.955418	3.14881	3.03864	3.77239
WBGene00008436	DH11.2	-0.497536	0.0033536	102.169	137.67	93.2953	78.1327	82.2206	75.6668
WBGene00022767	ZK563.2	-0.79124	0.00337179	7.07606	7.74634	6.57755	3.27791	4.49307	4.56966
WBGene00000972	dhs-8	1.07815	0.00337631	2.89616	2.09413	4.30678	6.19316	6.09185	7.29201
WBGene00022378	Y94H6A.5	-0.418588	0.00345103	38.2845	31.8814	34.4224	25.9568	26.7815	25.4983
WBGene00018144	F37C4.4	0.66716	0.00347675	11.6616	10.5075	8.27498	14.3057	16.6885	17.3045
WBGene00010348	H01G02.1	-0.928853	0.00349	13.1281	13.0376	14.1199	6.48084	8.06898	6.61082
WBGene00011836	mam-4	2.08489	0.00350748	0.142821	0.312359	0.374011	1.0593	0.864825	1.59422
WBGene00016653	C44E4.4	-0.35513	0.0035116	199.735	176.171	201.194	151.167	147.612	152.353
WBGene00018152	acs-4	0.451975	0.0035116	42.7955	52.3575	47.8448	58.1207	61.9042	75.5518
WBGene00000217	asp-4	0.358647	0.00361171	172.685	158.18	150.708	201.755	198.098	217.551
WBGene00005228	srh-2	-1.47784	0.00361171	4.00941	6.01293	3.07113	2.43309	1.61003	0.706649
WBGene00011399	T03F6.3	-0.691618	0.00362075	17.6638	16.3583	15.4766	10.4838	9.91054	10.2531
WBGene00018542	nhr-187	1.42644	0.00365065	1.88301	0.882484	2.03407	3.33285	4.77091	4.72922
WBGene00019426	cutl-16	0.848099	0.00367281	3.50043	3.01641	3.93651	6.16708	5.45199	7.16449
WBGene00020784	tat-4	-0.593303	0.00368849	13.3591	12.6013	8.5722	7.90499	8.18345	6.81274
WBGene00011098	nhr-207	2.59353	0.00372668	0.414076	0.310496	0.0813266	0.837598	1.74195	2.26238
WBGene00018969	F56D3.1	0.504376	0.00373839	22.9895	18.137	18.0491	27.9757	27.3738	28.5446
WBGene00009514	F37H8.5	0.452657	0.00374814	67.265	55.8371	57.745	81.372	76.2918	89.6895
WBGene00020649	sma-10	-0.476998	0.00380986	30.2198	33.4398	25.9327	18.9967	21.7033	23.641
WBGene00010706	cyp-14A2	-1.33952	0.00384689	3.66273	2.75876	2.7619	0.859974	1.18816	1.55623
WBGene00022789	lron-2	3.49781	0.00387506	0	0.131515	0.0459296	0.520342	1.02849	0.494589
WBGene00012344	ola-1	-0.328381	0.00387638	409.84	362.938	381.517	308.768	305.646	304.874
WBGene00005655	srr-4	0.443933	0.00387911	33.9156	35.2635	39.8985	45.4772	50.2112	52.627
WBGene00013980	dos-1	0.81844	0.00388108	7.72504	8.53765	6.45392	14.9266	13.1183	12.0911
WBGene00018215	igcm-1	0.729472	0.00392268	2.72889	2.97487	3.00026	4.47003	4.14052	5.80289
WBGene00021883	Y54G2A.18	0.42078	0.00394052	139.134	111.432	121.366	178.776	159.757	159.336
WBGene00014666	C05D12.3	-0.503044	0.0040239	20.6197	24.0184	26.1369	14.2372	16.0258	19.6411
WBGene00010850	M04C3.1	-0.535322	0.00407703	13.9518	20.9086	16.8042	11.538	11.4191	12.6961
WBGene00010402	H16D19.4	2.39319	0.0040968	0.951693	0.892035	0.70094	5.05338	4.77705	3.56434
WBGene00018488	acs-1	0.400454	0.00409732	34.0963	32.8608	38.66	44.3864	46.1992	48.7755
WBGene00003155	mcm-3	0.403507	0.00411282	24.5167	25.0625	26.5909	31.9572	32.5502	36.2075
WBGene00011481	imp-2	0.434382	0.00411668	102.212	103.582	95.4523	119.695	126.481	160.801
WBGene00013763	Y113G7B.14	-0.915426	0.00411668	4.75196	6.8365	4.72081	3.18548	2.90563	2.58074
WBGene00000558	cnc-4	-0.920246	0.00413231	31.6137	20.4809	21.4579	12.9308	10.8902	14.9538
WBGene00003036	lin-53	0.36631	0.0041428	67.9219	63.7946	68.5463	88.6863	83.0383	86.41
WBGene00001251	elt-3	0.487832	0.00419119	17.5109	19.6362	19.0721	24.6661	25.7525	28.3935
WBGene00019655	K11G9.5	1.49116	0.00419803	0.683226	1.39723	1.1589	1.8846	2.61293	4.59773
WBGene00002048	ida-1	-0.371241	0.00423692	206.574	188.442	179.818	157.659	153.665	133.138
WBGene00016003	C18H9.5	-1.12894	0.00423692	4.06411	8.18725	3.75278	2.20861	2.4938	2.61926
WBGene00019645	swt-7	0.517631	0.00431446	44.9972	48.4556	49.2775	63.9192	58.853	81.4228
WBGene00022455	tyms-1	0.469958	0.00434239	31.9007	31.2853	31.5207	44.7123	40.0081	46.4197
WBGene00012921	Y46G5A.36	3.25434	0.00435961	0.382296	0	0.563137	2.7066	1.46205	4.71651
WBGene00008292	C54C8.4	3.45506	0.00441619	0.160123	0.0750426	0.0786222	1.61949	0.535826	1.26995
WBGene00011254	R12G8.1	1.26071	0.00441619	3.04957	3.30973	3.15237	8.4414	6.44522	7.92075
WBGene00018872	F55C12.5	-0.391796	0.00446715	30.5964	30.4271	27.1151	21.9197	22.9804	22.2771
WBGene00009239	irld-6	-1.00248	0.00447167	3.8204	5.48689	4.78043	1.99431	2.53332	2.49786
WBGene00002038	hum-5	-0.466506	0.00449296	37.0336	35.7996	36.4579	21.677	26.067	31.2902
WBGene00004816	skr-10	2.50192	0.00449296	0.771888	0.1447	0.606411	2.18594	2.80441	3.53713
WBGene00016860	cyp-33C9	-0.630488	0.00449296	18.5566	16.1728	16.3688	11.5902	8.52861	12.8527
WBGene00019882	R05D3.9	0.419324	0.00449841	28.0933	29.4712	31.1511	38.9513	36.2877	43.3655
WBGene00019780	M60.4	-0.449803	0.00455283	216.454	202.078	173.069	159.362	149.549	124.423
WBGene00010139	F56A8.3	0.354559	0.00455476	60.7693	60.8531	61.0366	74.3651	76.2081	82.9209
WBGene00021597	spsb-1	-0.47124	0.00455476	13.0734	13.5028	11.678	10.0949	9.0621	8.4633
WBGene00019436	K06A9.2	-0.610582	0.0045647	17.2227	17.2325	14.2153	11.2209	12.3247	8.3801
WBGene00021372	ugt-45	0.54418	0.00457897	12.0638	11.2507	13.2757	16.432	17.8519	19.0183
WBGene00010730	ensa-1	-0.505379	0.00461423	53.8071	65.9704	48.9137	40.3523	43.6407	34.9387
WBGene00013650	Y105C5B.9	-0.634386	0.00463952	24.6112	24.4254	19.4663	13.7412	15.7581	14.6224
WBGene00022861	dve-1	-0.494693	0.00463952	17.0551	22.6008	19.0225	13.9409	13.0381	14.6732
WBGene00044394	B0034.7	2.07305	0.00463952	2.01563	2.51904	0.989699	6.11586	7.06619	10.0654
WBGene00008548	F07A11.5	-0.664445	0.00468872	17.4886	16.3923	16.2607	10.8198	12.007	8.85346
WBGene00006331	sup-26	-0.349747	0.00469543	196.405	209.136	181.879	152.801	163.936	144.261
WBGene00013900	ugt-18	-1.86124	0.00474362	1.81214	1.81178	1.12706	0.305468	0.462023	0.532308
WBGene00018743	F53B3.5	0.48506	0.00474362	42.704	46.0371	40.2992	50.4544	58.3013	71.7614
WBGene00022612	ZC449.2	1.10908	0.00475092	1.94328	1.50742	1.97415	3.99866	3.97221	3.72023
WBGene00010440	ttr-51	-0.516749	0.00480396	172.397	135.953	119.445	109.606	94.6973	94.769
WBGene00003652	nhr-62	0.862514	0.00485553	4.00585	2.67383	3.57622	5.83177	6.84757	5.93699
WBGene00010652	K08C9.5	2.94468	0.00485553	0.324094	0.101259	0.212179	1.42043	1.34276	2.09443
WBGene00008926	F17H10.2	-0.703393	0.00485554	28.5767	32.2797	22.2265	19.2684	20.1608	11.6946
WBGene00003633	nhr-43	0.891922	0.00486105	5.58693	3.1075	4.28068	9.62475	8.39405	6.05959
WBGene00010303	cri-3	-0.359181	0.00486105	615.828	513.838	539.297	458.481	416.887	425.772
WBGene00018874	tag-234	-1.29023	0.00489365	4.48134	9.26247	5.30351	2.44055	2.3071	3.03779
WBGene00011270	R31.2	-0.484548	0.00490877	81.1948	74.5489	63.3807	58.5604	55.6558	42.4739
WBGene00007331	pho-11	-0.551877	0.00492648	131.626	107.591	122.586	73.3997	65.776	107.476
WBGene00001523	gbh-2	-0.55864	0.00493531	37.7974	45.9512	29.4739	25.1324	26.9068	24.8659
WBGene00011975	T24B1.1	-0.414431	0.00498621	32.2449	33.8426	33.1512	26.3856	24.3442	23.7714
WBGene00004233	ptr-19	1.60729	0.00501496	0.249904	0.351358	0.368118	1.1058	0.8064	1.04607
WBGene00022788	slc-17.7	0.768527	0.00504565	3.48135	3.90585	3.78137	6.66867	6.80834	5.57799
WBGene00015981	elt-7	-0.808258	0.00505449	13.1476	16.2446	11.7376	7.85768	7.31373	8.321
WBGene00009732	cope-1	0.395796	0.00506008	52.9406	54.1713	57.9911	68.5441	74.249	74.3758
WBGene00006530	tba-4	0.438563	0.00511167	43.8729	38.1418	46.2074	54.9002	54.8696	63.8854
WBGene00011306	R186.3	0.437838	0.00516174	38.6884	38.7357	39.2882	53.4698	53.9087	50.753
WBGene00007964	cyp-25A2	-0.702689	0.00516735	8.95243	9.11566	10.1197	5.27639	5.54207	6.47029
WBGene00007484	C09G1.2	-1.24385	0.00517713	1.51828	1.57835	1.05725	0.558399	0.712617	0.486532
WBGene00012911	acl-7	0.523781	0.00519022	26.2016	23.5395	26.1951	32.1928	31.2916	45.5962
WBGene00001787	gst-39	0.698275	0.0052216	16.8046	12.2208	15.2222	26.5201	23.8233	21.4473
WBGene00016101	C25E10.12	-0.803412	0.0052216	9.76179	10.3583	9.49588	4.93657	6.33957	5.68086
WBGene00018282	F41D9.2	0.66064	0.0052216	10.9285	11.5373	13.2174	18.4995	19.3577	18.5516
WBGene00010442	bus-12	1.36016	0.00522197	1.31778	1.31752	1.46663	3.37645	3.19181	3.94833
WBGene00014171	nep-26	-0.485055	0.00525396	52.1836	53.6865	43.6968	39.8527	38.8387	28.225
WBGene00016664	C45E5.1	0.722079	0.00527502	6.02267	6.53647	6.84826	10.2591	10.0012	11.7321
WBGene00010945	chil-13	-1.06906	0.00528677	4.57215	8.50897	4.22968	2.41268	3.041	2.80289
WBGene00014697	cyp-25A3	-0.64848	0.00530917	29.7442	23.4969	23.3422	18.7858	18.752	11.3889
WBGene00013947	ZK228.4	-0.640207	0.00536756	21.384	20.4464	24.0599	13.042	16.7466	12.4998
WBGene00018741	comt-1	2.05396	0.00542494	0.145145	0.226743	0.427607	0.831867	1.2027	1.27907
WBGene00015552	C06G3.6	-0.506176	0.0054759	23.612	24.6021	19.279	14.7966	15.6845	17.0159
WBGene00004924	snt-4	-0.333016	0.00549345	165.519	157.553	149.727	128.405	125.795	121.173
WBGene00020064	kbp-1	1.18009	0.00549345	4.64019	3.98687	4.55678	11.1461	8.31841	10.3931
WBGene00001468	flr-4	1.17709	0.00549373	1.2404	1.53469	1.70535	2.40873	2.7514	4.94075
WBGene00009800	rrc-1	0.607795	0.00549373	4.60646	5.441	5.81088	8.14378	7.3762	8.64682
WBGene00010408	mboa-2	-0.474733	0.00549373	52.9011	68.2841	49.9342	37.3733	40.5636	45.1804
WBGene00021460	zwl-1	0.605274	0.00549373	12.3087	7.95186	10.1611	15.0281	14.1126	17.0697
WBGene00007413	pro-2	-0.371491	0.00555875	45.0484	44.9407	49.5421	34.9488	35.8923	36.9899
WBGene00014213	ZK1073.1	-0.45172	0.00566153	100.641	98.0931	77.4632	70.4272	72.6876	58.9062
WBGene00018737	F53B1.4	1.23393	0.00566514	1.34446	1.3265	1.45927	3.3637	3.04446	3.30493
WBGene00000503	cht-1	-1.8943	0.0056735	12.3362	11.7487	8.02767	4.10887	3.41051	1.13514
WBGene00004076	pod-2	0.390486	0.00570939	78.4531	65.1431	75.0842	92.1543	86.8184	107.649
WBGene00008807	F14F3.4	2.67265	0.00573656	0.453441	0.212508	1.11323	2.52237	4.33535	4.39548
WBGene00007232	C01G10.5	-1.56845	0.00576034	10.0425	43.1698	14.963	6.30436	5.95963	10.6808
WBGene00022951	C30E1.9	0.582452	0.00578489	80.4909	59.6117	67.3446	82.3681	90.218	137.893
WBGene00003378	mml-1	0.445941	0.0058315	27.2856	25.0648	27.3018	32.6698	32.5824	43.1903
WBGene00006452	heh-1	0.457972	0.00593888	110.897	101.745	89.5043	155.879	126.224	133.059
WBGene00001478	fmo-3	0.713734	0.00602987	5.66352	4.42375	4.6927	7.69716	8.40436	8.11022
WBGene00003048	lit-1	0.374973	0.00607972	22.917	23.0584	25.4649	29.3575	30.4781	32.7816
WBGene00007231	C01G10.4	-1.55228	0.00607972	10.371	35.2383	15.2769	6.55582	6.61049	7.6161
WBGene00013765	cdkr-3	0.471329	0.00614157	22.0416	18.6173	22.318	27.205	28.6344	31.3855
WBGene00009521	F38A1.8	0.404681	0.00614644	23.3587	23.8584	24.12	29.0016	30.6804	34.7065
WBGene00010435	JC8.2	-0.343278	0.00618618	84.5801	90.9923	91.4277	70.2234	69.944	70.3078
WBGene00000779	cpn-3	0.356202	0.00625314	233.567	205.977	231.886	287.078	269.61	302.592
WBGene00020426	T10H10.2	0.7811	0.00625314	3.83531	3.44915	3.61368	5.18955	6.09505	7.39906
WBGene00009140	F26A3.1	-0.41931	0.00625479	51.6885	55.5965	49.9273	39.0419	39.9676	38.5805
WBGene00015947	C18A11.1	-1.0499	0.00625562	11.9267	15.1889	10.4392	7.47363	7.68469	3.08452
WBGene00003764	nlp-26	0.85515	0.00628951	23.1348	14.1315	14.0398	36.2811	28.0839	28.4047
WBGene00018890	F55F8.2	-0.40494	0.00636339	36.2512	35.1586	34.1575	23.7217	27.078	28.877
WBGene00000895	dac-1	0.647113	0.00651325	8.03582	6.46504	7.23376	11.5817	10.5002	11.9205
WBGene00006727	ubq-1	-0.348272	0.00652293	434.122	378.646	362.53	324.503	288.496	310.225
WBGene00010086	F55B11.4	-0.909611	0.00652293	25.9228	18.7834	14.8047	11.3428	12.1287	8.26278
WBGene00022440	Y110A2AL.3	-2.44356	0.00656707	4.89673	3.9013	3.84697	0.495258	1.40453	0.431518
WBGene00021900	Y54H5A.2	-0.402571	0.00657916	53.1475	55.3828	51.5193	37.5044	43.0248	40.5282
WBGene00012204	mfn-1	-0.372803	0.00662812	71.4223	68.6803	68.7752	52.7346	56.9304	51.657
WBGene00016330	C32E12.4	0.637404	0.00664004	2.36146	2.17355	2.54883	3.67942	3.9664	3.37461
WBGene00219455	Y43F8B.29	2.20769	0.00665133	1.84689	2.59668	1.36027	11.6747	8.38762	6.91709
WBGene00194676	Y43F8B.21	2.88323	0.00667031	0.875475	0.820595	0.859739	7.96915	6.69634	4.24326
WBGene00016666	C45E5.3	-2.03299	0.00668471	2.3826	2.59056	1.31027	0.481955	0.63784	0.419927
WBGene00003689	nhr-99	-1.01956	0.00676868	4.58929	4.87516	5.33305	2.5529	1.97452	2.76357
WBGene00001163	efn-2	0.51491	0.00691033	29.268	34.564	36.2128	39.7542	50.5112	52.6084
WBGene00010595	haao-1	0.555911	0.00691033	16.7178	17.3793	21.1932	26.8486	25.2836	29.1076
WBGene00012895	cox-10	-0.526284	0.00691033	24.7634	20.029	19.5462	15.2161	14.0658	15.3696
WBGene00022160	Y71G12B.25	0.762436	0.00691033	7.17607	5.02769	5.62343	8.79748	9.28667	12.0728
WBGene00003157	mcm-5	0.373498	0.00700684	33.3874	32.073	33.4806	40.7403	41.0536	46.3291
WBGene00021850	Y54F10AM.6	1.34542	0.00701268	1.29749	1.78369	1.10428	3.14948	3.14267	4.34489
WBGene00010609	dut-1	0.427083	0.00706269	22.5249	21.2277	21.0381	29.4059	28.7343	28.9656
WBGene00000800	cars-1	0.354513	0.00710003	47.2761	40.0621	44.9641	57.2278	56.5575	55.3498
WBGene00003158	mcm-6	0.364813	0.00710533	33.8232	30.5655	32.2157	40.5044	40.3482	43.502
WBGene00018594	aman-3	-0.589323	0.00710533	6.58467	7.08626	8.47207	4.47068	4.69256	5.53402
WBGene00010491	K02B7.3	0.735029	0.00725041	13.0474	10.9192	12.3553	21.9937	21.5336	16.973
WBGene00003515	myo-3	0.350696	0.00727954	71.0389	64.4899	74.2837	83.6593	85.7833	98.0703
WBGene00014052	ZK669.2	1.40746	0.00728824	1.21033	1.85638	1.51273	4.45139	3.26119	4.46027
WBGene00008876	F16A11.1	-0.533191	0.00728855	13.5194	18.4861	14.0964	9.73241	10.911	11.213
WBGene00009787	F46F2.3	0.344849	0.00738098	1294.24	1056.6	1202.35	1543.67	1541.16	1427.72
WBGene00021079	W08A12.2	-0.883748	0.00741182	27.8866	32.9388	17.1437	15.1342	12.5725	14.585
WBGene00008575	scl-24	0.66637	0.00746152	16.299	16.6122	17.5601	28.8087	29.6541	21.7542
WBGene00021697	gcn-1	-0.319367	0.00746152	44.9013	40.0373	41.753	32.7951	33.9898	34.7355
WBGene00007899	C33D9.5	-0.749631	0.0074675	8.76267	14.1814	10.5862	5.16455	7.65471	7.1109
WBGene00019351	lron-7	-0.451256	0.0074675	44.2642	46.1047	40.677	30.0343	27.9067	37.8442
WBTransposon00000755	WBTransposon00000755	-0.648044	0.00757207	11.3682	14.5112	12.2656	7.71569	8.86695	7.77721
WBGene00008444	tbc-14	-0.387599	0.0077294	38.3333	38.3618	35.0498	27.839	27.3271	30.2249
WBGene00077701	poml-3	-0.845938	0.00774619	9.10967	11.7212	6.83144	4.60679	5.30504	5.47349
WBGene00012554	Y37D8A.16	-0.437428	0.00777724	81.0734	92.2551	76.8252	57.9433	61.3536	65.3813
WBGene00009691	F44E5.4	1.68556	0.00780348	0.671239	0.269641	0.470838	1.11533	1.19186	2.19708
WBGene00009888	F49E2.5	-0.293183	0.00784303	96.3296	94.7973	96.7547	76.598	80.7891	77.5492
WBGene00003939	pax-3	0.67849	0.00790989	8.45102	8.28969	10.7116	13.6162	15.1265	15.1545
WBGene00016508	C37H5.5	-0.397655	0.00790989	31.4199	33.1901	36.161	23.4554	26.3452	26.6629
WBGene00050911	Y43F8B.18	1.8784	0.00790989	0.973452	0.912431	0.477977	3.81515	2.3268	2.57353
WBGene00015050	clec-51	-0.583259	0.00791714	21.3941	21.4718	27.352	14.5955	16.5955	15.6518
WBGene00002163	ist-1	-0.457515	0.0079478	19.2789	23.3776	17.8474	14.666	16.1087	13.3139
WBGene00009542	copb-2	0.369315	0.0079478	52.6904	50.6682	53.1925	62.164	63.1545	76.85
WBGene00021073	nol-1	-0.340348	0.0079478	86.5681	80.758	87.4678	62.6776	67.5097	70.9982
WBGene00013668	Y105E8A.3	0.367857	0.0079736	42.3209	37.5822	42.327	51.2538	49.683	56.7335
WBGene00009430	F35E12.6	-0.538504	0.00799729	29.2398	30.7241	36.9892	19.1758	21.1887	26.287
WBGene00013983	ZK512.2	-0.362178	0.00799729	51.0732	50.5622	54.8888	39.7141	42.2029	39.853
WBGene00022078	epg-9	-0.40475	0.00799729	78.0222	72.8774	64.3819	57.0606	56.9192	48.7022
WBGene00002175	jac-1	0.419829	0.00806173	14.754	11.5281	13.2593	17.7031	17.3218	17.8476
WBGene00004208	ptc-1	-0.308045	0.00806173	62.2875	64.0341	59.2662	48.7225	50.1048	51.0724
WBGene00022115	Y71F9AL.10	-0.518754	0.00806173	35.4411	30.7796	25.1035	23.6269	20.8672	19.2921
WBGene00011838	T19C4.1	-0.415209	0.00806395	41.8183	46.6125	40.8446	33.4552	31.1215	32.4031
WBGene00003703	nhr-113	1.31561	0.0081311	1.76779	1.49127	1.56241	3.30771	2.95782	5.68611
WBGene00013169	Y53F4B.23	1.38727	0.0081311	3.20804	0.962221	2.14225	5.45098	6.01173	4.9756
WBGene00013312	hhat-2	0.809141	0.00822169	3.54689	3.4412	3.05538	5.97891	5.47348	6.14163
WBGene00017379	F11C7.7	0.997747	0.00825757	9.46631	5.44474	9.08488	13.0558	16.6616	18.0113
WBGene00021595	Y46E12BL.2	-0.4033	0.00828255	29.4151	23.9267	29.6453	21.5924	21.7509	19.4093
WBGene00000699	col-125	0.800472	0.00828729	7.27617	6.21829	7.67078	14.5019	12.8904	9.52376
WBGene00010681	mak-1	-0.533867	0.00840557	244.248	163.913	174.603	158.978	139.607	103.971
WBGene00013688	riok-2	-0.377565	0.00840557	64.6137	55.5472	60.4097	49.6255	45.4577	43.9337
WBGene00015753	C14B9.3	-1.29948	0.00847316	2.64575	5.73477	3.49133	1.33797	1.66005	1.82151
WBGene00016513	C38C3.4	-0.603531	0.00847316	23.152	20.147	19.7514	17.2128	14.4753	9.8847
WBGene00001491	frm-4	-0.379036	0.00851553	55.4767	63.3787	53.2671	40.5836	44.8175	46.9297
WBGene00009367	F33H2.3	0.333044	0.00856726	156.19	143.966	156.043	196.209	182.567	195.82
WBGene00011311	T01B7.5	-0.412838	0.00860352	32.5707	34.596	35.2754	24.1095	28.3051	24.5399
WBGene00017108	cyp-43A1	-0.593941	0.00866079	10.1117	8.9992	9.37832	5.78501	6.54288	6.52562
WBGene00021279	Y23H5B.8	2.99829	0.00866079	0.161788	0.303292	0.317759	2.12723	2.01091	2.1386
WBGene00000183	arf-3	0.308681	0.00869203	323.736	329.984	318.312	404.614	376.921	422.358
WBGene00020691	igdb-3	0.759501	0.00872839	3.50001	3.33187	3.22228	5.53114	5.69927	5.78313
WBGene00006784	unc-49	-0.358293	0.0087351	33.3031	29.7318	30.2297	25.8257	24.5728	22.3735
WBGene00011436	T04F3.1	0.420349	0.0087763	11.603	13.443	14.3551	15.4964	16.9042	20.3159
WBGene00022545	ZC196.1	-2.5452	0.00881538	0.726592	1.5891	0.713532	0.18372	0.289456	0.0533583
WBGene00017934	F30B5.4	0.46979	0.00882278	23.397	17.62	22.7283	32.3014	28.3609	27.6098
WBGene00001429	fkb-4	0.634941	0.00891316	10.2798	14.6384	12.0363	18.4947	17.4834	21.4278
WBGene00007864	irg-6	1.50404	0.00892204	1.29141	0.84732	0.760918	1.8286	1.85208	4.49525
WBGene00001842	her-1	2.06437	0.00910292	0.957551	0.538516	1.31647	4.84237	4.21137	2.70025
WBGene00008395	D1086.8	0.489329	0.00910545	32.3781	35.1657	31.2914	42.2338	44.2239	52.1969
WBGene00000226	atl-1	-0.421171	0.00912471	7.37761	7.743	8.62257	5.38613	6.09751	6.23816
WBGene00015918	C17G10.6	-2.07154	0.00915075	0.816237	1.0351	1.22592	0.194246	0.459062	0.0846234
WBGene00006705	ubc-8	-0.627394	0.00922295	84.8718	65.8897	54.8684	53.8995	46.5972	32.7801
WBGene00016048	C24B9.3	-0.657426	0.00922737	30.2407	26.7506	28.2742	15.484	12.8302	25.6499
WBGene00006701	ubc-1	-0.427301	0.00923475	37.8339	37.4936	31.1946	25.4268	26.8189	26.9562
WBGene00012796	Y43F4A.1	0.587857	0.00929271	6.5956	7.12013	5.27098	9.10914	9.6113	9.82076
WBGene00021167	cyp-32B1	-1.20499	0.00933031	3.50659	3.46606	2.25397	1.48312	1.52393	1.01132
WBGene00020215	T04G9.4	0.459476	0.0093754	29.5099	23.1282	27.0148	35.4111	36.2644	37.759
WBGene00022279	sesn-1	0.454734	0.00939465	15.5208	15.5061	18.6643	21.3377	21.9037	24.816
WBGene00018730	F53A9.7	-0.588386	0.00942749	85.3654	75.2515	75.3481	61.1569	57.5698	38.5092
WBGene00017888	acl-11	-0.566862	0.00949282	14.2077	13.8368	12.9314	8.90225	9.34315	9.40555
WBGene00077764	F59C6.16	-0.754978	0.00956417	64.5689	92.1143	50.2481	45.5906	41.1563	36.1444
WBGene00003650	nhr-60	1.39449	0.00964399	0.720209	0.945087	1.27307	3.05938	2.2035	2.47523
WBGene00016332	C32F10.4	-0.507989	0.00964399	27.4531	31.5929	26.2881	18.7743	20.7368	20.4906
WBGene00007073	ugt-2	-0.616476	0.00979428	10.8869	16.7759	12.7063	9.33927	8.2836	8.74006
WBGene00003722	nhr-132	-0.637117	0.00980974	13.275	14.0782	13.1109	8.74634	10.2988	7.01904
WBGene00022640	nhr-254	3.62312	0.00987758	0	0.0896677	0.18789	1.45134	0.548789	1.43315
WBGene00000715	col-142	0.861844	0.00989595	6.57989	3.6279	5.51138	10.7653	9.159	8.61239
WBGene00020131	gcy-28	0.450167	0.00990688	20.1897	22.3635	25.4356	26.119	29.5202	37.221
WBGene00001644	gly-19	-0.886438	0.00991446	5.01299	9.33568	5.95928	3.93606	3.46857	3.60386
WBGene00004180	pri-1	0.533828	0.00992191	13.2345	12.5442	13.6537	17.9726	17.5585	21.4909
WBGene00010765	K10H10.10	-1.32592	0.00992191	5.4933	5.8164	3.09688	2.67509	2.0425	1.07576
WBGene00011521	T06C12.14	-4.12956	0.00992191	1.04111	1.58574	1.66139	0	0.124425	0.114683
WBGene00011660	T09E11.11	-0.661208	0.00992191	19.7205	24.6871	20.7958	12.1815	12.6542	16.3288
WBGene00016217	C29F9.2	-0.807477	0.00992191	18.4734	24.4238	17.7594	11.4071	13.3862	9.93901
WBGene00011897	scpl-4	-0.374081	0.010045	71.3462	86.2765	78.4006	56.5753	60.4865	65.0251
WBGene00022546	ZC196.2	-2.80095	0.010045	1.46123	2.55665	0.478323	0.197053	0.279417	0.171692
WBGene00000549	cls-2	0.376067	0.0100632	24.2986	22.2623	26.4899	29.9892	31.1406	33.6334
WBGene00008511	F01G10.9	1.4568	0.0101778	0.615069	0.86477	0.785217	1.67963	1.7642	2.76431
WBGene00017220	F07F6.8	-0.403764	0.0102038	95.91	90.1641	78.2869	71.2448	68.4353	60.24
WBGene00001240	elo-2	0.413926	0.0102251	124.572	120.594	142.021	160.838	152.694	202.145
WBGene00010134	F55H12.3	-0.464346	0.0102741	5.77141	7.05877	5.61265	4.0464	4.30729	5.00698
WBGene00011733	T12D8.5	-1.10758	0.0103048	136.96	129.467	96.152	71.0295	62.1305	35.1811
WBGene00021536	Y42H9AR.1	0.380135	0.010337	33.0852	29.0668	31.6025	39.7032	39.363	42.8902
WBGene00012085	T27D12.1	0.313694	0.010454	91.0546	88.9666	96.2551	118.775	112.072	112.548
WBGene00020487	T13C5.7	4.69848	0.010454	0.162568	0	0	1.15096	1.24345	2.00566
WBGene00016607	C43E11.9	-0.390017	0.010461	109.969	96.3256	101.952	78.7515	82.191	74.3011
WBGene00013560	zip-12	-0.482972	0.0104825	23.2659	26.6303	24.825	17.9502	16.1131	19.3857
WBGene00015297	sco-1	-0.423084	0.0104903	41.3301	39.2359	39.4598	31.9764	28.708	28.8727
WBGene00022538	ZC190.4	0.479781	0.0105306	13.5753	12.8838	12.1953	16.0701	16.1347	21.6475
WBGene00009710	F44G3.10	-1.13407	0.0105351	9.96932	12.0142	9.19073	5.1444	3.30691	5.73736
WBGene00001158	ech-9	-2.29228	0.0105716	1.04881	1.67699	0.727027	0.436788	0.0589862	0.21747
WBGene00004371	rig-4	0.365596	0.0105716	12.2848	12.3597	13.61	14.9153	16.6984	17.6557
WBGene00017347	F10E7.5	-0.332871	0.0105716	140.62	144.148	143.948	109.558	116.394	114.396
WBGene00017432	F13H6.4	0.854151	0.0105716	3.15388	3.74047	2.97078	5.27303	5.10777	7.43043
WBGene00017771	F25B4.8	-0.823637	0.0105716	13.1708	15.2655	13.3512	10.1698	7.17641	6.36489
WBGene00018510	F46F11.7	1.36605	0.0105716	1.81539	1.44635	1.33707	4.13122	2.16962	5.51928
WBGene00020917	W01B11.6	-0.46449	0.0105846	279.789	239.091	215.449	203.153	184.389	144.952
WBGene00006981	zig-4	-0.608421	0.0106389	20.165	22.462	18.7503	13.4982	15.9268	10.9025
WBGene00017651	F21A9.2	0.842203	0.0106543	3.04529	3.43824	3.94209	5.18004	7.279	6.22112
WBGene00044294	C01B10.11	0.399187	0.0106543	46.1427	42.8278	50.8004	60.615	58.4206	65.2032
WBGene00010018	fbxa-69	-1.34599	0.0107027	3.05199	4.66742	2.12954	1.38094	1.22864	1.27399
WBGene00011328	T01D3.3	-0.40948	0.0107039	22.1256	20.8709	18.8179	16.4695	16.2705	13.8276
WBGene00014294	C53C7.5	-0.631101	0.0108147	10.8627	16.7777	10.7602	7.21293	8.71505	8.86506
WBGene00009975	F53C11.5	0.342412	0.010831	25.4231	26.8932	27.5222	32.2026	34.2035	34.8059
WBGene00011052	arrd-11	-2.4413	0.0108815	2.22585	1.86279	0.468395	0.402008	0.380025	0.0700538
WBGene00021186	Y9D1A.1	0.693793	0.0108863	9.95456	6.87514	9.90426	17.9504	14.5894	10.7346
WBGene00001559	gei-1	0.366346	0.0109095	14.8437	13.5371	15.9163	18.8676	18.5072	19.7096
WBGene00007070	ugt-49	-0.54101	0.0109095	19.2811	25.3944	18.9345	12.8544	14.2261	16.6088
WBGene00021292	copb-1	0.349787	0.0109403	54.3294	46.4469	55.3277	66.0724	62.7598	70.0573
WBGene00000275	bub-1	0.41212	0.0109741	16.3135	16.1266	16.8635	21.7434	19.3862	24.4452
WBGene00012362	W09D10.4	-0.367552	0.0110717	58.8038	58.9281	54.2044	46.0971	46.9158	40.3158
WBGene00014107	ZK856.6	-0.748583	0.0111354	15.3128	16.4564	14.9079	8.27779	11.7377	7.79408
WBGene00010049	F54D5.3	0.359893	0.0111456	211.085	181.723	196.99	258.412	229.396	268.914
WBGene00003636	nhr-46	0.391402	0.011309	23.7085	19.3461	20.9864	27.1934	27.6274	29.1341
WBGene00007980	C36E8.1	-0.38976	0.0113343	78.2741	86.8805	82.6714	55.4976	59.7558	73.8347
WBGene00013996	ZK550.2	-1.28695	0.01137	2.67506	2.73025	1.75132	1.20248	0.795707	0.942946
WBGene00010001	F53F8.4	-0.407933	0.0113834	98.4759	96.1653	90.9989	76.5161	78.3933	60.523
WBGene00011511	gpcp-2	-0.343374	0.0113834	64.6476	65.4168	57.1521	48.6116	46.8343	52.0983
WBGene00019855	R03H10.2	0.362918	0.0113834	45.7296	42.4516	42.9676	54.8355	55.5446	58.2235
WBGene00004043	plk-2	0.876903	0.0114689	2.22951	1.9156	1.64207	3.47636	3.37508	3.76572
WBGene00001851	hif-1	-0.297323	0.0115108	230.142	206.312	208.15	179.814	171.258	173.479
WBGene00007576	dph-1	-0.426596	0.0115357	36.7557	35.258	32.5624	24.4406	27.2913	26.0503
WBGene00011038	R05H5.3	0.383619	0.0115357	98.7381	84.9027	91.456	124.444	114.877	119.51
WBGene00016942	C55B7.3	-1.19059	0.0116363	39.5788	19.5062	20.1859	12.5256	9.76549	12.4324
WBGene00001976	hmg-11	0.409474	0.0117068	122.886	111.233	128.779	177.376	166.502	138.304
WBGene00018811	pmt-2	0.304225	0.0117364	498.199	429.214	470.192	591.013	556.054	578.582
WBGene00235319	F44E7.17	0.777994	0.0117891	13.9965	21.1512	16.8305	28.6011	32.4992	28.1925
WBGene00010456	K01C8.1	0.469148	0.0118244	13.3664	13.7508	14.7803	17.6954	18.7538	21.499
WBGene00016577	clec-3	1.26087	0.0118296	1.30568	1.08785	1.78084	3.88834	4.02249	2.10945
WBGene00045411	C25F9.11	-0.760137	0.0118296	20.742	20.5759	24.1035	11.0138	10.4115	17.0601
WBGene00018100	math-26	-0.48238	0.011953	22.5967	27.7142	24.9596	14.695	17.5983	21.5351
WBGene00019089	clec-206	1.4133	0.0119785	6.56523	8.44623	7.33213	13.0849	14.5848	31.8204
WBGene00011484	T05E11.8	1.05703	0.0120175	3.56361	4.45363	3.35374	8.40993	8.37595	6.93502
WBGene00015515	spdl-1	0.49482	0.0120175	11.3615	12.4833	13.0788	16.3429	18.1046	17.5769
WBGene00001760	gst-12	1.02646	0.0120198	3.88913	2.65115	3.35629	6.19823	6.42269	7.47763
WBGene00021359	Y37E11AL.3	0.57104	0.0120225	11.6737	12.6372	9.52632	16.6294	17.3707	16.3003
WBGene00010453	fozi-1	-0.643362	0.0121242	4.46008	5.36601	4.60871	2.86143	3.15048	3.22644
WBGene00017003	D1007.5	0.52977	0.0122724	9.29815	9.69576	11.3567	13.7537	13.9461	16.0805
WBGene00007957	C35C5.8	0.745071	0.0123113	3.67152	4.11836	4.07839	6.14842	5.86976	7.85003
WBGene00016610	paqr-1	-0.427481	0.012355	42.2815	48.0253	39.9758	30.4122	29.0087	37.4035
WBGene00020705	T22H9.1	-0.482886	0.0124943	32.8206	26.8699	26.1456	21.5561	22.2002	17.7017
WBGene00008490	F01D4.8	0.7955	0.0125319	3.6586	4.15888	4.28082	6.29843	7.0704	7.61434
WBGene00004256	pxn-1	0.381041	0.0125449	12.3644	13.0438	13.3711	16.2013	16.1529	18.1305
WBGene00009778	F46C5.1	2.97002	0.0125449	0.397058	0.124056	0.129974	1.0709	1.51851	2.44931
WBGene00015966	C18C4.5	-0.35047	0.0125449	25.5092	26.0103	23.9504	19.5535	20.4343	19.214
WBGene00004862	sma-9	-0.284328	0.0125959	43.9759	44.2285	45.3466	36.0979	36.1167	37.4413
WBGene00016845	C50F7.5	-1.13365	0.0125959	212.187	179.109	133.507	111.531	69.4638	58.2362
WBGene00017160	F01F1.3	-0.500155	0.0125959	32.9962	40.572	34.0291	24.9995	27.5901	23.5538
WBGene00020588	T19H12.2	0.58589	0.0125959	17.5906	13.9349	15.1569	25.0225	25.1733	19.9019
WBGene00015941	C18A3.3	-0.336234	0.012656	97.2152	93.1885	96.3841	78.848	77.2129	71.1671
WBGene00004311	ras-2	0.382828	0.0127525	60.9832	55.4505	57.1998	74.0672	76.2463	76.0177
WBGene00017570	F18E9.4	1.68545	0.0128918	0.614073	0.671509	1.10556	2.07026	2.34846	3.24686
WBGene00004391	rnr-1	0.419985	0.0129366	48.0953	41.0122	43.4677	52.915	53.3862	70.9835
WBGene00016194	C28H8.3	-0.347645	0.01294	78.7107	80.3257	77.7691	55.2967	59.7684	70.996
WBTransposon00000707	WBTransposon00000707	2.73785	0.01294	0.571285	1.60642	1.12203	7.51141	7.10067	7.55156
WBGene00022119	copa-1	0.321106	0.0130584	62.8342	58.7054	64.4416	73.7754	74.1257	84.3973
WBGene00006431	tag-52	-0.399391	0.0131292	26.3427	24.6056	27.1267	21.185	18.1463	19.869
WBGene00007875	dod-24	0.765052	0.0131292	7.95211	5.9629	8.13798	9.73604	10.8043	16.8185
WBGene00007214	C01A2.2	0.502907	0.0131635	26.8416	26.7564	26.0801	34.0424	37.2049	41.5505
WBGene00020346	rbm-5	-0.358579	0.0131945	45.414	41.1894	42.6731	35.9279	35.2223	29.7118
WBGene00003156	mcm-4	0.353366	0.013226	31.8071	27.3407	29.9964	36.6164	38.8907	38.3385
WBGene00015640	C09E7.6	-0.5295	0.013226	7.01426	8.37014	7.49596	5.84234	5.49469	4.54502
WBTransposon00000754	WBTransposon00000754	-0.419618	0.0132391	12.5808	13.7331	14.3882	9.9637	10.3488	10.119
WBGene00015067	B0238.1	-0.535161	0.0132642	14.4774	11.6238	12.6742	8.91038	9.38885	8.4559
WBGene00003154	mcm-2	0.411837	0.0132787	23.866	19.821	21.9612	28.1552	26.1709	32.9506
WBGene00194674	F23D12.11	-2.29852	0.0132787	3.45928	5.23777	3.65841	0.807401	0.76325	0.937983
WBGene00010749	K10D11.5	0.693856	0.0133207	4.75474	4.57553	5.47861	6.98904	7.75852	9.16224
WBGene00011699	cyp-34A2	-1.58411	0.0133638	4.71178	2.32443	1.7656	1.94383	0.414929	0.600976
WBGene00022205	Y73B3A.3	-0.690074	0.0133639	3.44848	4.06042	4.00222	2.76719	2.50688	1.88363
WBGene00077437	Y59H11AR.6	1.41217	0.0134963	21.6814	48.1777	27.5323	59.5477	87.0284	112.662
WBGene00009069	F23A7.4	0.708677	0.0137564	17.5386	12.786	18.9244	24.7465	27.5337	28.0491
WBGene00013215	Y54G11A.4	-0.531365	0.0137742	19.4629	15.5169	17.3555	13.1232	13.3681	9.75855
WBGene00019293	K02A6.2	-0.937361	0.0138346	19.1615	19.9079	17.4568	10.2738	13.4643	5.89987
WBGene00016395	C34B2.10	0.391988	0.0139752	67.4694	71.0434	69.6632	93.1488	85.5678	94.458
WBGene00009435	F35G2.1	-0.373439	0.0140007	54.0341	60.0768	52.2007	44.9932	46.3105	37.1392
WBGene00003372	mlc-4	0.359845	0.0141186	99.2448	88.8382	91.3785	126.6	117.061	115.003
WBGene00000225	atgp-2	0.336203	0.0141286	29.9871	28.9602	28.166	36.611	36.0842	37.268
WBGene00009429	irg-5	0.784509	0.0142217	9.47975	7.61615	12.6785	16.8016	23.0474	11.4568
WBGene00235330	F21C10.18	-2.36808	0.0142217	8.51905	5.90197	3.63736	0.374618	2.1248	0.979213
WBGene00000257	bmk-1	0.402831	0.014401	13.1849	11.5221	13.1102	16.1093	16.6186	17.2393
WBGene00012972	rsa-2	0.43875	0.0144764	9.21678	8.38861	8.78875	11.7875	11.4303	12.5364
WBGene00000976	dhs-13	0.334969	0.0145324	55.9356	55.2574	54.6263	69.3282	68.422	71.3822
WBGene00013986	ZK512.7	1.02213	0.0145324	4.55313	6.04592	5.96171	8.44261	11.4273	13.709
WBGene00015469	C05D2.8	-0.446854	0.0145684	41.1821	42.6083	38.6739	27.0851	26.9667	35.6962
WBGene00022024	Y64H9A.2	4.63154	0.0145711	0	0	0.162787	0.838285	0.950935	2.48335
WBGene00022814	ZK742.4	0.598302	0.0145711	8.46831	7.19754	9.51418	11.7586	13.9974	12.3322
WBGene00010118	F55F3.4	1.02312	0.0146695	1.07022	1.24527	0.942261	2.09021	1.69364	2.82935
WBGene00044636	B0393.9	-0.685503	0.0146695	15.0195	16.4574	12.8799	10.2699	10.2139	7.17714
WBGene00011718	T11G6.3	-0.81604	0.0146767	7.41239	7.06354	5.76266	4.24827	4.78372	2.50396
WBGene00021089	W08E12.8	-0.928705	0.0146918	14.903	14.2299	8.61693	8.45213	6.92462	4.54134
WBGene00000781	cpr-1	0.487595	0.0148054	386.769	367.119	357.978	479.406	392.355	687.031
WBGene00044779	T10H9.8	-1.03577	0.0148424	10.0946	12.99	8.73704	6.92188	5.2347	3.46784
WBGene00010515	K02E11.6	0.766265	0.0149927	8.55718	13.2343	7.9832	16.7326	14.8631	19.1036
WBGene00018734	F53A10.2	0.382868	0.015025	15.196	13.0986	15.2018	18.6156	18.1951	19.8742
WBGene00012907	cpt-1	-0.479903	0.0152038	289.754	182.1	205.276	188.338	143.289	153.9
WBGene00001829	hcp-1	0.434033	0.0153141	9.62197	10.4204	10.96	12.2962	13.1156	16.4428
WBGene00009772	ztf-7	-0.293577	0.0153141	409.129	388.194	367.939	310.119	302.696	337.848
WBGene00010870	let-522	-0.50711	0.0153193	26.3545	27.4931	23.9316	17.9559	17.7121	19.0461
WBGene00011538	T06E6.1	-0.362341	0.015362	48.753	51.8575	52.6289	39.5203	41.8479	37.8711
WBGene00012007	T25B9.1	0.479621	0.0154094	15.442	19.1027	17.5507	23.3082	23.0829	26.249
WBGene00014030	glb-1	-0.41315	0.0154094	90.8027	79.4049	75.3882	62.7648	59.6561	61.9885
WBGene00015993	C18H7.1	-1.15758	0.0154094	35.5331	34.7914	25.6195	18.2364	16.4814	8.32299
WBGene00018249	F40H3.1	-0.494872	0.0154094	23.258	31.3469	20.8292	17.2575	17.9201	18.3676
WBGene00012941	Y47D3B.4	1.03893	0.0156082	1.2491	1.50531	1.81076	3.36892	3.35531	2.67325
WBGene00012472	Y17G7B.21	-0.368345	0.0156478	67.548	67.3428	80.8067	52.1705	58.0592	56.8201
WBGene00003400	dapk-1	0.414374	0.0156518	14.3066	11.0389	13.7315	16.1071	16.6193	19.3125
WBGene00007452	C08F11.3	-2.64003	0.0157643	0.954838	2.95345	0.656373	0.482865	0.182584	0.0841439
WBGene00007367	nhr-150	1.21172	0.0158943	0.965321	2.03582	1.34296	3.17308	3.2303	3.68627
WBGene00001066	dpy-4	3.49224	0.0159434	0	0.188802	0.0989042	0.91677	0.674052	1.68631
WBGene00006886	vap-1	0.452805	0.0159554	25.3114	22.103	21.2066	32.2108	26.5896	35.0674
WBGene00017960	F31F4.11	1.93315	0.0160001	0.635387	0.425398	0.44569	1.00985	1.82248	2.87963
WBGene00011318	cdt-2	0.535528	0.0160411	6.34758	6.1161	5.79757	8.61984	8.44556	9.38807
WBGene00012113	T28B8.1	-0.436591	0.016043	214.384	161.001	154.915	150.098	126.343	115.462
WBGene00022517	ZC123.1	1.45039	0.0160581	0.465589	0.476076	0.374089	1.15584	1.13311	1.30548
WBGene00004380	rnf-1	-0.896984	0.0161293	7.68641	6.29527	5.27645	4.8305	2.92532	2.63051
WBGene00016004	C18H9.6	-0.41036	0.0161293	112.555	144.239	125.593	89.5198	88.8497	109.267
WBGene00011915	T22C1.4	0.995421	0.0161831	4.3603	6.617	6.52483	11.1301	11.9111	11.8933
WBGene00004096	pqm-1	-0.431181	0.0161954	89.5879	88.8551	96.1128	69.1882	53.9733	80.3782
WBGene00000397	cdh-5	1.41136	0.0162577	0.227649	0.252174	0.223557	0.60701	0.514457	0.747737
WBGene00010334	del-5	-0.638674	0.0162946	9.18688	11.6162	8.90065	6.48546	5.30552	7.28081
WBGene00015509	C06A6.4	-0.356515	0.0163833	42.7761	47.3369	45.911	35.9024	33.0826	37.2519
WBGene00012443	Y15E3A.4	-0.341395	0.0164319	89.7506	76.3557	80.6956	61.1948	64.8107	68.7095
WBGene00001186	egl-18	0.394753	0.0164441	22.2362	21.972	21.5406	27.0609	30.3632	28.9947
WBGene00001399	fat-7	1.15191	0.0164718	1.61644	1.93598	2.11651	4.72298	5.06574	2.84894
WBGene00013670	hpo-13	0.339097	0.0166093	28.3482	26.0803	30.539	35.4587	35.2724	36.7222
WBGene00194699	Y43F8B.22	2.41581	0.0166093	2.02235	1.26372	1.986	9.54527	8.37879	10.099
WBGene00010481	K01G5.10	0.688194	0.0167601	9.51996	9.28494	9.85418	14.1826	13.7761	18.1391
WBGene00018508	F46F11.1	-0.383611	0.0169336	25.7416	31.8362	24.6099	20.3016	22.1923	20.5189
WBGene00001107	dsl-5	1.18684	0.0170023	2.11356	2.91948	1.85709	4.16284	4.14792	7.35218
WBGene00012988	ztf-22	0.467863	0.0170767	22.7846	17.4635	25.9437	30.0453	28.8987	32.5324
WBGene00000872	cyk-1	-0.422634	0.0171144	14.5061	14.0374	12.2449	11.2074	10.5518	8.69976
WBGene00004133	abu-13	1.52045	0.017233	0.54985	0.618458	0.64796	1.00102	1.47199	2.71347
WBGene00008311	rskn-2	-0.311759	0.0172608	54.5317	59.9782	53.7932	44.6279	44.7423	46.2273
WBGene00014088	ZK809.8	-0.34088	0.0172608	146.606	162.4	131.736	117.9	113.115	117.024
WBGene00010583	K05C4.7	0.588424	0.017363	14.2242	11.2465	16.154	23.9774	20.8159	17.8217
WBGene00020311	T07D3.9	0.413155	0.0173715	21.1299	17.9684	20.2088	25.9548	25.7653	27.2021
WBGene00000804	csc-1	0.633824	0.0174357	9.30922	9.42773	9.66728	16.7746	13.1974	14.1442
WBGene00022887	ZK1290.5	0.640708	0.0174357	13.2086	11.2095	13.3218	15.3451	17.3219	26.0326
WBGene00018953	F56C9.10	-0.307563	0.0174362	59.9372	58.1223	54.294	45.2775	44.6306	49.3304
WBGene00001148	eat-20	0.508978	0.0178461	5.04658	4.61415	4.65183	6.48195	7.19316	6.68449
WBGene00012850	Y44A6C.1	-0.354277	0.0179277	107.715	86.5825	98.0508	79.7583	75.093	73.8367
WBGene00006590	toc-1	0.393959	0.0179946	26.5488	30.0064	31.1125	35.9511	36.2016	42.9977
WBGene00018738	swip-10	0.766418	0.0180688	3.51533	3.48879	3.85827	6.90171	6.1948	5.40603
WBGene00007363	stdh-1	-0.465086	0.0181469	35.0127	37.0056	31.339	23.8847	28.9425	22.0963
WBGene00001075	dpy-14	2.59619	0.0181651	0.483815	0	0.380095	2.44667	2.40539	0.341085
WBGene00001602	gln-1	0.422152	0.0182223	22.0848	20.285	20.8174	29.8819	26.2705	28.5095
WBGene00021645	Y47G6A.19	-0.409866	0.0182685	36.6485	30.5949	31.8832	26.6691	25.7661	22.2131
WBGene00020114	pde-4	-0.305842	0.0182876	54.8196	55.387	48.1563	42.2219	43.4197	42.4724
WBGene00021648	mis-12	0.64768	0.0182876	8.98282	11.6056	9.41739	16.2062	15.9003	14.9762
WBGene00001570	gei-13	0.503679	0.0183857	7.21534	8.39771	8.46248	9.92618	10.495	13.6812
WBGene00006795	unc-61	0.476217	0.0184933	9.16487	9.49211	9.14931	12.1373	13.5069	13.0294
WBGene00000998	dig-1	-0.293601	0.0185612	13.6982	11.7769	12.5728	10.3633	10.5823	10.0956
WBGene00020446	T12B3.3	-0.506411	0.018604	19.4261	19.8781	17.4108	13.127	14.0313	12.7832
WBGene00009444	F35G12.11	0.554433	0.0186372	21.617	24.7831	24.5618	39.5712	33.4787	31.3296
WBGene00011956	T23F11.4	0.533544	0.018877	9.8298	10.1421	10.4014	13.4871	14.9352	15.5117
WBGene00006760	unc-23	0.904935	0.0188947	30.7946	23.279	30.8665	41.2671	45.6645	72.0724
WBGene00044071	dhhc-14	-0.414497	0.0189113	15.1534	15.8409	14.8012	11.9569	11.0312	11.3847
WBGene00011424	dhs-31	-1.04926	0.0189647	7.78646	7.39834	4.18987	4.09946	2.95746	2.34991
WBGene00015350	fbxl-1	-0.335011	0.019211	51.7057	50.9457	45.6121	40.5156	41.1685	35.8922
WBGene00014090	ZK822.2	0.445388	0.0192499	42.4908	38.819	39.7904	57.8446	53.9959	53.0859
WBGene00008679	F11A5.13	-4.01753	0.0193253	1.255	3.36095	0.880317	0	0.342831	0
WBGene00045207	F13E9.14	1.65154	0.0193253	1.51147	0.708361	1.18744	3.97465	4.04633	2.66393
WBGene00009840	fbxa-189	-1.65277	0.0193709	1.02484	2.34812	1.23007	0.518264	0.707668	0.250868
WBGene00006510	mtrr-1	0.286397	0.0194494	85.2451	87.2546	91.3272	105.731	105.356	110.652
WBGene00000248	ben-1	0.335093	0.019521	39.5304	34.6452	38.0781	46.4497	47.8096	47.3056
WBGene00014243	dcaf-1	-0.338255	0.0197513	16.8466	18.0288	19.0919	14.0342	14.9745	13.686
WBGene00020207	T04B8.5	0.34471	0.0197532	18.8232	17.816	18.7865	22.6406	22.8998	24.814
WBGene00007750	syg-2	0.524941	0.0198581	3.93898	3.57296	4.79155	5.44896	6.12288	6.11375
WBGene00044623	bus-8	0.751193	0.0198912	3.04043	2.84984	2.85006	4.28652	4.09617	6.29239
WBGene00044536	F14F9.8	-1.07328	0.019916	13.0474	15.5221	10.5953	6.09057	8.39638	4.20114
WBGene00013360	Y60A3A.9	0.326206	0.0199682	97.961	87.9107	89.2259	116.979	112.738	115.136
WBGene00018217	F40A3.2	0.426932	0.0201055	30.1303	32.7602	33.021	44.3702	39.8697	44.7135
WBGene00009823	gadr-6	-0.619113	0.0202765	7.35941	7.29681	9.94251	6.19562	5.65347	4.19863
WBGene00003233	mgl-2	-0.376747	0.0203055	21.1093	22.7304	21.2234	15.6631	15.6475	18.7684
WBGene00009192	asah-2	0.760978	0.0203631	8.80316	11.2248	9.11222	12.7538	11.6772	24.8805
WBGene00017128	E04F6.9	0.558178	0.0204735	33.4028	32.3739	25.8849	49.8714	45.4062	39.8485
WBGene00020954	W02G9.4	0.569301	0.0204735	15.038	15.1646	11.6104	19.1954	18.939	23.8536
WBGene00020920	set-20	0.665681	0.0204945	3.77188	3.39014	4.46519	6.58463	6.12576	5.73718
WBGene00001833	hcp-6	0.410837	0.0206181	6.91434	6.74945	7.09016	8.17162	9.07615	10.318
WBGene00008921	ctf-4	0.497478	0.0206788	7.88716	8.28637	8.71001	9.67189	10.8004	14.6138
WBGene00010828	M02B1.3	0.404023	0.0207031	18.5361	22.1073	21.7105	27.0937	27.3196	28.1109
WBGene00009692	F44E5.5	1.44974	0.020893	1.29699	0.540306	0.330213	1.31179	1.60748	2.96322
WBGene00001067	dpy-5	1.67994	0.0209777	0.901827	0.739634	0.885617	1.5962	2.47893	3.97362
WBGene00013516	Y73F4A.3	-0.521549	0.0210772	46.2203	69.2855	52.5994	38.4781	35.2573	43.3779
WBGene00001391	far-7	0.524503	0.0211924	25.351	24.2988	22.6449	37.3737	38.3427	28.3986
WBGene00016018	C23H3.2	0.36082	0.0211924	25.9471	25.649	25.2131	32.3076	31.3228	34.9708
WBGene00002069	ikb-1	-0.436446	0.0211967	22.3756	26.063	23.1091	18.7149	19.4222	14.7997
WBGene00010407	H19N07.3	-0.401725	0.0211967	92.2381	97.5116	77.3055	72.3804	69.3094	60.6124
WBGene00014375	F44D12.11	-1.49712	0.0211967	2.45319	2.73055	1.8821	1.16305	1.09945	0.27023
WBGene00013643	Y105C5A.24	-0.4898	0.0212148	12.9773	13.9801	12.7441	9.50251	9.09518	9.6767
WBGene00007463	vgln-1	0.350842	0.0212955	223.293	216.523	225.37	253.053	258.515	336.692
WBGene00014016	ZK632.9	-0.417882	0.0213252	329.882	297.993	274.623	257.766	239.721	178.408
WBGene00001025	dnj-7	0.365797	0.0213374	43.0199	39.7926	45.0766	55.0128	48.3638	61.3556
WBGene00010785	top-2	0.336418	0.0213889	28.317	27.478	31.7719	36.2156	33.8374	40.4838
WBGene00219886	F09E10.15	-0.963906	0.0213889	101.117	60.701	62.4808	41.3679	29.3294	44.0536
WBGene00018957	F56C11.5	0.633555	0.0214018	7.87519	5.68377	7.26961	11.6289	10.466	10.2017
WBGene00017777	F25B5.6	-0.322199	0.0215979	109.435	101.261	93.8399	85.3095	84.1884	74.1309
WBGene00004175	pqn-96	0.57492	0.0217112	15.9983	10.8621	13.4951	20.952	17.8453	21.2378
WBGene00021446	hlh-33	-0.609697	0.0219053	13.9874	16.8435	12.9729	9.62779	8.5441	10.5287
WBGene00003907	paf-2	-0.548699	0.0220465	38.2494	23.271	29.3665	24.4775	20.3463	17.3437
WBGene00000109	alh-3	0.416099	0.022149	17.5473	16.4804	15.6369	20.497	19.6462	26.0729
WBGene00006759	unc-22	-0.276855	0.022149	56.1624	48.8292	53.5296	42.5574	44.2558	44.0242
WBGene00000162	apd-3	0.391892	0.0222007	8.88971	8.14882	9.78809	11.5918	11.637	11.9559
WBGene00017125	acdh-12	-0.474833	0.0222007	104.575	62.3215	77.2763	65.799	53.6053	56.2859
WBGene00011428	T04C12.3	-0.397354	0.0222253	95.4592	86.5669	89.083	73.8417	71.0254	61.1213
WBGene00010427	hpo-11	-0.358801	0.0222361	47.4992	43.3552	38.2941	33.9329	33.4656	33.3128
WBGene00010778	gpdh-2	-0.40469	0.0222671	209.462	150.01	168.995	150.739	131.976	116.535
WBGene00000741	col-168	0.392293	0.0225809	101.516	77.5038	94.3104	130.383	123.825	104.56
WBGene00000982	dhs-19	-0.514226	0.022581	145.802	97.6673	116.701	104.803	84.4324	63.0548
WBGene00022678	sar-1	0.311884	0.0226013	103.194	104.248	93.6441	124.616	120.239	128.879
WBGene00010659	K08D8.5	0.821249	0.0226659	3.73127	3.84711	3.57259	6.50985	6.95656	6.24745
WBGene00012381	Y2H9A.4	-0.714553	0.022799	6.39732	10.3657	7.98684	3.71164	4.69405	6.64271
WBGene00006836	unc-112	0.330327	0.0231322	33.4076	31.9907	33.9559	38.5908	40.4279	45.8428
WBGene00018393	msra-1	0.305652	0.0231322	474.146	510.731	556.942	670.621	648.089	587.129
WBGene00020052	R13A5.10	0.527218	0.0231322	22.3504	23.9903	27.7898	35.5487	33.6048	37.6447
WBGene00021486	lbp-9	0.390303	0.0231659	184.338	143.259	159.055	243.64	199.175	195.092
WBGene00020022	gldc-1	0.425616	0.0231724	29.2232	28.7245	38.5072	38.6458	40.1178	50.736
WBGene00006801	unc-68	-0.267106	0.0233616	33.4508	30.9669	31.7046	25.7811	27.3147	26.7759
WBGene00019226	H22K11.3	-1.00949	0.0234598	6.47151	6.19221	7.28199	2.86358	2.9648	4.03958
WBGene00020596	oga-1	-0.389666	0.0234598	13.9438	13.9308	13.1455	10.0545	10.6967	10.5531
WBGene00050899	T10C6.15	-1.01668	0.0234598	3.91868	7.27405	5.20645	2.09826	1.91006	4.06269
WBGene00022093	Y69A2AR.22	0.39814	0.0235095	55.7536	46.2235	49.5781	65.1218	69.3958	65.1226
WBGene00017621	F20A1.10	-0.492647	0.0236287	131.312	99.3861	95.1623	90.1971	77.656	63.9435
WBGene00006508	tns-1	0.331729	0.0236418	17.5787	16.4954	19.4595	21.3832	23.4882	22.4864
WBGene00007958	C35C5.9	-0.575581	0.0238046	36.0329	41.7955	33.616	28.244	23.2545	23.4182
WBGene00018893	wdr-12	-0.354707	0.0238663	37.9882	37.2201	39.7199	28.1633	31.6776	30.0098
WBGene00045382	T05E12.8	2.3054	0.0238814	0.246628	0.924671	0.968779	4.48994	4.00862	2.17338
WBGene00015088	B0252.3	-0.462083	0.0239285	15.6407	18.8122	15.091	11.5601	12.8103	11.6145
WBGene00012463	Y17G7B.10	-0.369986	0.024094	47.5846	40.9544	40.0147	35.7582	33.4308	30.3233
WBGene00012462	Y17G7B.8	-0.477281	0.0244166	24.7596	30.028	26.1706	17.7779	18.3418	21.9856
WBGene00044697	poml-4	-1.71706	0.0244166	1.86432	2.24673	1.39491	0.35916	0.76392	0.547637
WBGene00009971	F53C11.1	-0.983551	0.024501	2.70333	4.40411	3.66607	1.49728	1.78464	2.15539
WBGene00013805	bca-2	-0.401669	0.0245937	69.0257	57.4012	51.9343	47.6303	43.301	44.094
WBGene00019521	dmd-7	-0.336376	0.0245937	49.773	47.9958	43.5685	36.2248	40.2974	35.4316
WBGene00021726	bath-10	1.86744	0.0245937	0.369716	0.606445	0.363071	1.77618	1.50231	1.62904
WBGene00008296	cdr-2	-0.70044	0.0249841	11.9834	14.5484	12.6646	6.81036	6.98354	10.2585
WBGene00016378	imp-3	-0.541394	0.0249916	17.6889	25.3898	15.2968	12.39	14.994	12.7497
WBGene00001650	gon-1	0.371649	0.0250205	14.6234	14.9009	17.8011	18.0956	19.9262	23.1862
WBGene00018198	F39E9.6	3.35967	0.025183	0.249673	0.468043	0	3.53529	2.62583	1.32012
WBGene00235310	R02D1.2	-0.767067	0.0252792	10.0588	8.3531	6.75863	5.71146	5.23042	3.8878
WBGene00018838	F54G2.2	-1.20993	0.0252868	2.83076	1.04898	1.16367	0.732408	0.629417	0.812186
WBGene00007260	olrn-1	-0.332038	0.0253082	39.9289	35.249	37.676	29.0008	30.8739	29.7553
WBGene00010128	F55G11.8	-0.915945	0.0253824	5.48014	5.05376	4.86083	2.14554	2.7888	3.19357
WBGene00001852	hil-1	-1.37609	0.0255168	34.672	36.2605	18.6119	13.7564	14.3898	6.38594
WBGene00011430	T04C12.8	-0.97627	0.0255645	12.8177	14.8747	7.99194	6.79061	5.83572	5.55807
WBGene00012583	clec-4	-0.570673	0.0258402	12.9319	11.5734	11.6232	7.75898	7.05529	9.46455
WBGene00020891	T28C12.4	1.24195	0.0260289	11.8937	5.04226	10.7307	19.8081	17.5998	27.9991
WBGene00000041	aco-2	-0.298458	0.0260977	461.321	404.147	399.391	340.853	318.157	369.426
WBGene00001910	C50F4.6	0.488723	0.026391	24.1518	23.7288	23.1461	36.1994	34.0809	29.4891
WBGene00007416	ceh-57	-0.766838	0.0264257	6.87205	6.44127	6.26649	4.3854	3.83272	3.31633
WBGene00022141	chaf-2	0.408091	0.0264635	18.1341	17.6748	18.8405	25.7837	22.3635	24.376
WBGene00004403	rom-4	-0.396445	0.0265838	9.15827	9.1251	9.0183	6.9534	6.98099	6.81027
WBGene00000767	coq-8	-0.313448	0.0268231	40.3444	42.9429	41.9275	32.4621	33.1796	35.101
WBGene00021843	Y54E10BR.4	-0.319709	0.0268907	86.1215	76.6397	79.2259	63.0401	64.6391	66.1484
WBGene00008731	F13B12.3	-0.707067	0.0268931	3.52835	5.08175	4.8171	2.61117	3.04434	2.57846
WBGene00021382	Y37F4.1	0.752189	0.0269365	10.2381	8.29314	7.69574	13.9344	19.5774	10.693
WBGene00004737	scc-1	0.505948	0.0270542	6.91482	6.25939	7.34865	10.4905	9.01124	9.64124
WBGene00017123	maoc-1	-0.47161	0.0271118	113.769	68.2978	84.1666	68.9823	57.7524	65.2176
WBGene00009892	scl-11	-3.78411	0.0274707	1.62047	1.367	1.27307	0.163895	0.154933	0
WBGene00019203	ttr-47	0.426058	0.0274707	47.2373	51.3673	41.8581	62.7062	65.6284	60.4896
WBGene00043060	R144.12	-0.350708	0.0274707	51.6194	53.6859	54.9447	43.626	42.9306	39.1797
WBGene00017509	F16B4.7	-1.47418	0.0276377	11.7578	9.91871	8.46743	4.36038	4.49667	2.07229
WBGene00017582	F18G5.6	-0.411891	0.0278214	42.0961	45.0504	37.7169	32.7003	29.1487	32.0293
WBGene00000894	dab-1	-0.315002	0.0278773	49.9595	47.2538	46.9919	40.8331	39.5484	35.5778
WBGene00006817	unc-85	0.434761	0.0279303	35.93	28.1931	27.32	44.2308	39.5547	39.8048
WBGene00044019	C55A6.12	0.609581	0.0280394	12.7473	17.2765	17.0857	25.7855	24.2108	22.0114
WBGene00008820	nlp-55	-0.452231	0.0282333	90.2552	109.773	78.5477	72.7081	72.32	58.8255
WBGene00012739	Y40B1B.7	-0.375252	0.0282502	148.041	143.717	144.947	120.987	120.269	95.709
WBGene00008634	F10A3.4	-0.641923	0.0282595	7.29538	7.20912	6.60888	4.23268	3.78495	5.48206
WBGene00015057	gad-3	-0.430243	0.0282801	9.85421	10.3695	9.34161	7.57463	6.23083	8.12813
WBGene00020476	T13B5.9	2.33647	0.0282801	0	0.153364	0.562378	0.910177	1.32972	1.36979
WBGene00016432	C35B1.2	-0.415981	0.0283102	23.6232	21.324	21.8369	17.8675	18.0689	14.165
WBGene00004283	rab-33	0.49913	0.0284009	12.5565	10.6782	12.6575	17.2414	16.4576	17.0009
WBGene00001793	gsy-1	-0.330854	0.0284066	51.3862	45.2565	42.0115	37.41	35.9973	36.8247
WBGene00012420	Y7A9D.1	0.713749	0.0284066	10.9269	9.10396	8.51628	15.6125	15.5879	15.5901
WBGene00007824	dlat-2	-0.284496	0.0284333	154.245	157.477	147.868	121.203	127.121	128.973
WBGene00010052	F54D5.7	0.310411	0.0285948	89.2891	79.5682	83.9303	102.854	98.4023	112.116
WBGene00008107	aspm-1	0.436155	0.028842	7.5142	7.70188	8.62669	9.32219	10.4922	12.4099
WBGene00021348	moag-4	0.337197	0.028842	125.505	115.779	128.116	162.631	159.804	144.321
WBGene00021731	Y49G5A.1	1.45293	0.028842	1.28929	1.72639	2.53224	4.47085	3.69808	6.97935
WBGene00022010	catp-7	-0.300302	0.028842	60.5679	61.9125	56.6097	45.1599	47.2977	52.9455
WBGene00006684	twk-32	-0.567669	0.0288478	8.58391	9.31089	7.63437	6.44311	5.67785	5.13812
WBGene00000515	ckc-1	-0.502426	0.0288992	19.9183	24.8427	23.1884	14.4592	14.0525	19.3929
WBGene00018403	F44A2.3	0.848683	0.0289225	1.47187	2.34533	2.6981	3.02694	4.59703	4.10737
WBGene00007848	cytb-5.1	0.345254	0.0294032	178.9	168.982	172.799	206.465	200.463	254.226
WBGene00011509	T05H10.4	1.24928	0.0294747	0.897112	0.720751	0.943915	2.00912	2.32812	1.75055
WBGene00017961	nhr-180	-0.657525	0.0297175	8.69298	9.37795	8.21458	6.22085	5.56704	4.91433
WBGene00001824	hbl-1	0.440384	0.0297897	5.16879	5.58677	4.52714	6.97033	6.61144	7.16068
WBGene00001869	him-10	0.478858	0.0299005	10.7706	11.1644	12.0081	14.8664	14.3564	18.0338
WBGene00002127	inx-5	0.299403	0.0299371	74.4229	73.6113	69.5742	84.5527	87.5062	95.6721
WBGene00001074	dpy-13	2.13015	0.0301178	0.817936	0.287499	0.100404	1.55112	0.977537	2.70298
WBGene00000115	alh-9	0.319639	0.0301201	61.5519	54.1387	58.0297	68.0077	69.532	79.1723
WBGene00003619	nhr-20	0.461677	0.0301201	12.88	11.2317	12.9002	17.4988	15.1941	18.2396
WBGene00022633	ZC581.3	0.59419	0.0302815	3.85807	3.95262	5.41876	6.30685	6.69114	6.95789
WBGene00022329	fbxa-79	-0.821829	0.0305129	5.85622	6.67843	8.62643	3.75124	3.63944	4.55863
WBGene00001530	gcy-3	-0.767906	0.0308245	1.86106	2.87964	2.87195	1.464	1.55341	1.45781
WBGene00013241	ung-1	0.655136	0.0308245	7.57882	6.72985	6.16951	10.9936	9.6297	11.5999
WBGene00018621	F48G7.10	-1.50857	0.0308908	5.98328	3.36493	5.87573	2.62233	1.71618	1.05454
WBGene00008936	papl-1	0.474873	0.030936	20.4215	26.1019	22.3637	26.5378	29.1692	39.9734
WBGene00016596	C42D4.3	1.92573	0.0310915	0.749811	0.401605	0.841524	2.70844	4.30137	0.566367
WBGene00000761	coq-1	-0.343164	0.0312618	41.3662	39.1372	41.5762	30.38	31.5659	34.2286
WBGene00016066	acd-2	0.914711	0.0312618	1.27385	2.18213	1.94113	4.35384	3.73778	2.129
WBGene00017852	F27C1.2	-0.297633	0.0312696	121	128.413	117.43	103.611	99.5751	95.366
WBGene00009322	tbc-3	0.321273	0.0313115	27.8003	28.8759	27.3006	33.638	35.6905	35.5863
WBGene00008810	cyp-13A12	1.00058	0.0316378	2.17394	0.881151	2.01946	3.80321	3.48289	2.84774
WBGene00010039	F54C8.6	-0.589089	0.0316378	14.1745	17.771	12.4125	10.501	10.6174	8.43347
WBGene00004185	pro-1	-0.443854	0.0317045	18.2507	22.0892	17.5747	13.5604	13.4401	15.5627
WBGene00000981	dhs-18	-0.498009	0.0318801	49.3644	31.0643	35.4782	29.3928	24.9308	27.7148
WBGene00020421	T10E10.4	0.997945	0.0319304	0.942192	0.725428	0.760032	1.39537	1.9947	1.45302
WBGene00017905	F28F5.6	-0.670851	0.0319694	24.0154	19.802	20.2146	14.0622	10.0131	16.0713
WBGene00015159	psd-1	-0.359896	0.0321114	46.3972	41.3347	37.9389	33.7343	33.7305	30.4873
WBGene00011671	cyp-13A4	1.232	0.0321218	0.841027	0.667029	1.33416	2.421	1.73192	2.50849
WBGene00018250	F40H3.2	-0.790193	0.0321218	10.1226	8.6719	7.58911	6.05478	5.51556	3.74083
WBGene00011032	R05D11.4	-0.370905	0.032205	26.5329	28.4924	30.1592	20.2851	21.423	24.1182
WBGene00008226	C50B8.4	-0.717843	0.0322781	12.1528	18.985	14.3824	8.98218	9.3848	9.33647
WBGene00008591	F08H9.3	-2.05449	0.0323005	2.24322	4.2052	1.69454	0.52357	0.989881	0.456186
WBGene00013985	sec-16	0.337138	0.0324586	19.4185	17.4511	18.8152	22.8776	21.3791	26.0522
WBGene00020335	ttr-30	0.744817	0.032531	9.97869	8.10608	8.00278	17.8301	13.0389	12.8973
WBGene00219590	linc-72	1.2443	0.0327119	4.12724	6.0791	3.47405	7.7523	9.01956	15.5875
WBGene00019947	htz-1	0.287808	0.0328044	142.81	137.914	132.987	178.066	161.568	165.474
WBGene00006831	unc-104	-0.318594	0.032871	30.1279	34.0007	34.8838	24.4774	29.1912	25.7252
WBGene00009343	F32H2.6	0.606187	0.0331402	13.2924	11.5692	13.3643	17.6053	20.425	20.0808
WBGene00009404	F35C11.5	0.822303	0.0331402	3.83383	2.5454	3.059	5.49322	4.88737	6.26433
WBGene00011760	T13H5.6	0.390035	0.0333436	19.1785	20.3652	21.3366	25.1327	25.4032	29.1975
WBGene00017692	F22B7.1	-0.952975	0.0335952	4.69645	7.09718	4.42378	2.13266	2.93242	3.29405
WBGene00010232	F58B3.6	-0.332522	0.0335963	79.0415	76.6977	66.3367	62.5458	59.3254	54.5574
WBGene00002078	xpo-1	-0.263341	0.0337577	84.3718	84.9689	77.5921	66.932	68.902	69.8921
WBGene00001324	eor-1	-0.340295	0.0337882	20.8776	21.953	19.5615	16.8725	16.7711	15.6617
WBGene00000920	daf-28	0.439906	0.0338701	28.9666	26.9017	28.185	42.4672	37.096	34.5427
WBGene00018760	irg-3	-0.749005	0.0338904	15.7842	9.36229	11.8675	8.73043	6.01292	7.28081
WBGene00007886	ethe-1	-0.815951	0.0340619	9.85064	11.7917	6.99294	6.48195	5.56014	4.28808
WBGene00000594	col-3	0.510347	0.0343006	37.971	38.4186	43.9289	69.3379	63.0598	39.1454
WBGene00013730	sql-1	0.325914	0.0345663	13.8633	13.0846	13.9455	17.8986	16.3205	17.0398
WBGene00008167	acox-1.5	-0.616767	0.034896	11.6879	12.2735	11.2873	5.15033	6.95528	10.8127
WBGene00021050	W05H9.3	-0.376185	0.0350642	109.678	127.187	106.984	76.8383	81.9081	106.081
WBGene00022610	ZC416.6	0.425953	0.0352751	20.3955	21.8209	23.9055	28.6645	24.4357	35.679
WBGene00219451	F52D2.12	0.66268	0.0352751	3.00349	2.61971	2.58081	4.21909	4.98548	3.78637
WBGene00045053	K12C11.7	-0.985001	0.0353436	8.94125	8.22838	6.06655	4.60383	3.73036	3.43827
WBGene00001769	gst-21	0.827531	0.0353881	4.08202	3.71681	4.81037	7.43144	6.69054	8.22223
WBGene00022029	Y65B4A.6	-0.352658	0.0355937	28.9214	26.4022	29.1416	19.271	22.4714	24.3483
WBGene00011409	T04A8.7	-0.320153	0.0356219	60.7137	52.727	54.3491	42.6165	42.5633	49.1527
WBGene00016561	eri-6	-0.381855	0.0356219	7.96761	7.79198	7.76078	5.96197	6.15207	5.93675
WBGene00018373	F43B10.1	0.347491	0.0356219	11.8983	10.8788	13.6378	14.7472	15.1273	16.4354
WBGene00004879	smg-1	-0.272643	0.0358962	21.2907	22.3757	21.4437	17.644	18.2314	18.0234
WBGene00000691	col-117	0.440045	0.035928	62.3298	62.2137	67.6257	103.529	93.1087	64.2494
WBGene00003057	lon-3	2.7497	0.035928	0.0898821	0.168496	0.176533	0.909073	0.429682	1.58415
WBGene00013884	ZC412.3	0.280446	0.035928	91.1796	84.0084	88.4427	106.04	111.525	102.628
WBGene00017501	pud-3	-3.73805	0.035928	1.334	0.500152	1.57203	0.134922	0.127544	0
WBGene00015125	B0303.3	-0.36151	0.0362635	178.715	128.771	139.732	126.436	108.151	113.5
WBGene00019654	K11G9.3	0.717941	0.0364105	3.24056	3.54366	3.06445	5.58392	6.31135	4.33643
WBGene00000898	daf-2	-0.31613	0.0366755	19.9561	18.5889	17.2966	14.0366	14.4023	16.3958
WBGene00007141	pitr-4	-2.43483	0.0366755	0.618077	0.753132	0.849754	0.250051	0	0.163402
WBGene00010142	F56A8.8	-2.38317	0.0366755	3.24875	1.01503	1.06345	0.273817	0.258844	0.477153
WBGene00022856	cth-2	0.470474	0.0368187	39.1984	38.9185	52.5369	50.2177	53.8567	76.8264
WBGene00010660	K08D8.6	-0.447545	0.0369689	16.4301	17.4384	20.7023	12.7686	12.3591	14.8514
WBGene00020208	T04C4.1	-0.382543	0.0370897	26.1999	24.2035	20.0964	19.5518	19.2048	15.3506
WBGene00015249	otub-4	-0.437431	0.0372381	28.1448	24.9481	22.2612	20.8663	19.2991	15.5435
WBGene00016855	C50H11.8	1.78533	0.0372788	0.570479	0.802077	0.700281	2.30794	2.59082	2.26227
WBGene00017510	nhr-178	0.986473	0.0373931	1.96344	1.2741	2.07647	3.28427	3.8267	3.39397
WBGene00020457	fbxa-67	0.726597	0.0373953	4.29391	8.28624	4.71281	8.77093	9.57929	10.3131
WBGene00011463	T05A10.6	0.848405	0.0375253	4.09714	7.06616	7.40323	12.9289	10.3416	10.254
WBGene00010904	ugt-62	-0.479974	0.0376234	21.8027	25.4069	24.5935	14.1248	15.1553	22.1213
WBGene00014125	ZK863.8	-0.475505	0.0376234	46.883	67.2162	47.4024	38.2989	43.6313	34.3477
WBGene00001449	flp-6	-0.381006	0.0377365	125.777	113.373	108.77	102.689	90.7512	73.9333
WBGene00007341	C05D12.4	-0.745105	0.0378115	6.88133	8.24163	7.88392	5.21987	4.93444	3.62161
WBGene00017335	F10D2.10	-0.666614	0.0380701	18.385	11.0902	14.7475	11.9669	9.05	6.89768
WBGene00009594	cyld-1	-0.305963	0.0381078	25.3057	28.2704	26.9498	21.7779	22.7315	20.6493
WBGene00004317	rbg-1	-0.329164	0.0382434	22.0727	21.3407	21.4029	18.176	16.5839	16.8476
WBGene00007858	C31H5.7	-1.84311	0.0383221	4.52054	3.56814	3.27105	1.20319	1.13739	0.838667
WBGene00011262	pho-8	0.921207	0.0383666	1.89299	1.92219	2.55608	3.82917	3.77061	4.44847
WBGene00010111	F55D12.2	0.509276	0.0384194	5.07539	7.02607	6.63277	7.62095	9.40654	9.63334
WBGene00021008	W03F11.5	1.62924	0.0384515	0.636626	0.497265	0.937774	1.5024	2.63761	2.24407
WBGene00021686	Y48G8AL.5	-0.294624	0.0384515	62.2168	60.4947	66.8425	47.9344	51.4418	55.1102
WBGene00009702	F44F4.3	-0.956154	0.0384843	6.74116	5.16975	5.65708	3.34704	2.4609	3.24031
WBGene00019464	K07B1.4	-0.651033	0.0384843	9.09357	7.79502	8.93011	6.52458	4.31003	5.61636
WBGene00016725	C46H3.2	0.480118	0.0385537	5.59128	5.93955	5.85683	9.49363	7.84054	6.95786
WBGene00044316	F41G3.21	-0.892891	0.0385537	11.4132	12.3869	9.83166	7.29059	6.3176	4.58776
WBGene00004257	pxn-2	0.500785	0.0386385	3.41429	4.38297	4.13041	4.97966	5.34605	6.54087
WBGene00012513	Y26E6A.2	0.698262	0.0386385	3.54798	3.51032	4.00038	6.31301	4.89988	6.71642
WBGene00006432	tag-53	0.324098	0.0387357	18.3436	15.4856	17.5193	20.4687	21.2752	22.5043
WBGene00020171	T02H6.1	-0.31709	0.0388795	41.045	40.1536	45.0052	34.6401	33.4216	33.248
WBGene00001591	glc-1	-0.644624	0.0389198	9.4892	13.3699	7.83477	5.68511	5.72096	8.20245
WBGene00020897	del-10	0.531233	0.0391005	3.12054	3.45928	3.4475	4.24864	5.04908	5.18257
WBGene00013984	ZK512.4	0.486312	0.0391096	45.4426	39.2091	45.5124	66.6586	58.9853	56.7536
WBGene00006793	unc-59	0.452654	0.0391201	12.624	13.2455	13.8773	15.1183	18.7352	20.4783
WBGene00012758	Y41C4A.12	0.610701	0.0391942	8.21312	7.39834	8.79872	12.0826	11.3199	13.8174
WBGene00008180	C48D5.3	1.69006	0.0392172	0.572093	1.07246	0.842714	1.88051	2.87163	3.27697
WBGene00016250	hsp-110	0.386539	0.0392172	109.563	97.7209	121.134	126.648	124.867	177.723
WBGene00018294	atg-18	-0.357585	0.0392172	82.7534	89.4742	66.5779	67.8106	61.3419	57.3021
WBGene00007482	C09F12.2	0.481389	0.0392245	7.03982	7.19839	8.55699	9.70925	10.5433	11.5398
WBGene00008035	C39E9.12	0.424325	0.0396397	18.8702	14.9391	16.6115	21.8228	22.8578	22.9231
WBGene00008588	F08G12.5	-0.734049	0.0396846	14.4016	10.6267	11.7354	8.0577	7.03115	7.02066
WBGene00006523	tam-1	-0.393205	0.0398369	31.0475	23.0528	23.1062	19.9493	21.2739	17.5695
WBGene00010357	H03A11.2	-0.405967	0.0399867	7.62868	9.18344	9.05841	6.12717	6.65021	6.74465
WBGene00002855	let-721	-0.342308	0.0399958	213.977	162.041	165.483	153.127	143.65	130.368
WBGene00002231	knl-1	0.415092	0.0404473	9.40487	9.99444	10.4418	12.1477	11.7698	15.8368
WBGene00022642	lipl-5	-0.371016	0.0404553	39.8937	31.9194	40.4443	30.6501	28.8566	27.3013
WBGene00016926	nhr-171	1.6032	0.0405225	0.326976	0.919438	0.481648	1.32282	1.56311	2.37718
WBGene00008861	F15D4.4	0.590525	0.0405418	4.84554	4.74143	4.75844	8.07826	7.78925	5.77163
WBGene00004706	rsr-1	0.382595	0.0406127	20.1749	16.0395	18.6665	24.6827	25.0992	21.763
WBGene00001448	flp-5	-0.335756	0.0407087	132.345	139.206	129.783	109.979	113.562	94.6777
WBGene00001699	grd-10	0.370824	0.0407087	155.095	123.111	128.454	197.444	176.154	152.372
WBGene00007440	C08E8.4	-2.07348	0.0407087	11.4269	12.5294	9.31597	4.57929	2.78285	0.56999
WBGene00015087	B0252.1	1.20156	0.0407087	0.386682	0.869862	1.17717	1.09506	1.62671	2.86237
WBGene00018475	mrpl-14	-0.312611	0.0407087	74.8531	69.5044	69.9827	60.5655	54.2403	57.7855
WBGene00004798	sip-1	-0.78587	0.0407497	19.2755	20.7329	12.4125	12.624	11.7827	6.1262
WBGene00006527	tax-6	-0.263766	0.0408573	106.299	98.159	95.8958	81.0942	83.0202	86.0229
WBGene00010050	F54D5.4	-0.359181	0.0408573	68.3358	71.0841	68.0684	55.2592	51.6138	54.9023
WBGene00002174	itx-1	-0.394043	0.0411726	21.4688	20.9883	20.3499	14.542	13.3149	19.9057
WBGene00018374	tag-343	-0.477952	0.0412595	10.8416	10.2479	10.9467	7.35139	5.92743	9.68862
WBGene00022519	ZC123.4	-0.387698	0.0413609	33.525	27.4065	30.6316	26.8296	22.4061	20.7951
WBGene00013667	Y105E8A.2	0.362899	0.0414753	20.6172	18.966	20.9985	23.6733	27.2414	26.9398
WBGene00007203	best-1	0.71022	0.0415013	3.96144	4.65712	3.03306	5.56853	5.90598	7.57362
WBGene00021012	pig-1	0.417763	0.0416062	9.86707	8.30865	8.35048	11.3995	11.8499	12.1592
WBTransposon00000732	WBTransposon00000732	1.02117	0.0416062	0.18107	0.179148	0.246965	0.437489	0.423184	0.372319
WBGene00008610	F09C3.2	-0.374992	0.0416249	114.553	96.199	87.2965	81.9392	82.1911	65.7853
WBGene00016635	C44B11.6	0.560599	0.0418931	21.7481	24.3777	18.9352	30.84	35.3701	29.8345
WBGene00006585	tni-3	0.33117	0.0420887	73.1688	63.3821	70.2089	94.6481	85.169	80.3452
WBGene00013633	Y105C5A.8	-0.832157	0.0421884	11.6899	10.2997	7.00265	5.79337	7.04132	3.50253
WBGene00012723	Y39G8B.2	0.592313	0.0421983	6.89977	5.50088	6.93152	10.187	10.0091	8.94579
WBGene00016655	acbp-1	0.311795	0.0422349	362.086	307.124	329.802	455.431	409.546	375.203
WBGene00002053	ifb-1	0.264254	0.0425915	328.312	280.623	317.612	373.998	378.927	359.847
WBGene00002138	inx-16	-0.431246	0.0427413	42.6306	45.1731	45.2791	28.768	27.5939	42.2254
WBGene00017158	hpo-10	-0.348258	0.042787	39.5733	43.0923	41.835	36.919	33.3288	27.632
WBGene00018073	F35H10.10	0.426546	0.0428023	13.7708	16.5719	15.5506	16.6157	18.9829	26.0512
WBGene00008560	pho-13	0.427035	0.0428641	14.8683	17.7974	17.9511	20.5062	21.3542	26.1483
WBGene00000003	aat-2	0.600882	0.0429837	6.05075	6.43492	5.59918	6.8259	9.01145	11.5359
WBGene00021518	hpo-6	-0.528482	0.0430184	14.6596	10.2895	13.057	7.93064	8.99637	9.37351
WBGene00003107	mab-10	1.60843	0.0430228	0.341037	0.319659	0.167453	0.603622	0.978196	0.93917
WBGene00004318	rbg-2	-0.335353	0.043038	15.0353	16.6657	14.3279	12.2055	11.7272	12.5523
WBGene00007312	C04H5.1	-0.490432	0.043038	37.5165	35.1647	34.7866	20.6821	25.5551	30.0812
WBGene00003721	nhr-131	-0.517951	0.0431024	14.8514	11.9223	12.7701	9.41495	10.3948	7.82751
WBGene00012540	Y37A1B.7	1.51177	0.0436909	1.10081	1.91621	0.926592	2.38579	3.30781	5.54329
WBGene00008390	D1086.3	1.21137	0.0437668	1.31012	2.45599	1.52049	4.93887	2.61908	4.72306
WBGene00000912	daf-16	0.334345	0.0437692	24.9183	24.1513	30.2559	30.141	33.8407	35.9989
WBGene00014066	rev-1	-0.403003	0.0437692	10.7551	10.561	12.2278	7.93173	9.39546	8.03922
WBGene00019237	H24G06.1	-0.27239	0.0440173	31.5131	33.7161	32.6728	25.4027	28.0679	27.5789
WBGene00002005	hsp-1	0.29158	0.0440817	1460.81	1170.4	1358.82	1646.4	1511.18	1726.07
WBGene00017372	F10G7.9	-0.287906	0.0440985	55.4361	50.3628	52.2979	45.7612	42.8039	40.9549
WBGene00009711	F44G4.1	-0.311502	0.0442336	58.8015	67.5058	62.5193	49.0992	50.6999	52.3537
WBGene00010496	sec-12	0.36323	0.0443028	19.8816	21.9588	19.8973	27.4729	25.2441	26.7269
WBGene00021020	W04B5.3	-0.335679	0.0443758	37.919	34.4001	36.0909	30.4451	25.4315	30.0159
WBGene00013748	ssu-1	2.48267	0.0443903	0.163224	0.0764962	0.240435	0.577801	0.858323	1.22263
WBGene00001948	hlh-1	0.632175	0.0446526	6.15497	4.94498	6.99416	8.80418	9.66784	9.53073
WBGene00008100	C44H9.5	-0.395014	0.0447292	18.5618	23.0663	21.0167	14.4658	17.0934	16.0794
WBGene00004751	sea-2	-0.298508	0.0447444	34.5637	29.3461	31.3258	26.7353	27.2274	23.4812
WBGene00013484	Y69H2.9	-1.08887	0.0447611	2.09634	3.17856	1.87701	0.935403	1.0611	1.35836
WBGene00019074	cpd-1	0.310209	0.0448067	21.1698	24.4507	24.1385	27.5643	28.7891	30.136
WBGene00000780	cpn-4	-0.316854	0.0450014	149.908	141.174	148.776	122.475	124.397	106.4
WBGene00007817	C30F2.3	-0.377984	0.0451029	30.9695	31.5463	29.0205	23.5487	25.8285	21.1098
WBGene00001552	gcy-32	0.575297	0.045124	3.66267	3.95455	4.3253	5.20498	6.07287	6.49621
WBGene00002134	inx-12	0.272316	0.045124	172.988	151.88	162.596	190.452	189.779	208.388
WBGene00000395	cdh-3	0.534407	0.0452645	1.19489	1.26932	1.3592	1.55093	1.70413	2.27268
WBGene00016403	grsp-3	0.839626	0.0457082	7.68243	7.20085	6.11703	15.5401	11.5141	10.6125
WBGene00022181	pho-9	-0.823662	0.0457184	5.83819	4.5237	5.04526	2.36191	2.45603	3.84147
WBGene00002255	lbp-3	-0.29919	0.0462637	120.295	120.06	119.744	101.13	87.5596	103.93
WBGene00009837	fbxa-186	-2.18626	0.0462637	0.610612	1.25914	0.479709	0.123515	0.175142	0.215238
WBGene00012825	Y43F8C.3	-0.501466	0.0462637	11.5958	9.83028	9.09439	8.48587	7.56778	5.5453
WBGene00007542	C12D8.15	3.74154	0.0463086	0	0	0.357194	1.65546	0.347764	2.72454
WBGene00008320	slc-25A29	0.73695	0.0466887	4.06974	2.69958	4.11956	6.39588	4.36998	7.33834
WBGene00009533	F38B7.2	-0.766737	0.0467413	7.76387	9.90749	7.53246	4.35195	3.48793	6.92424
WBGene00006787	unc-52	0.285052	0.0467515	54.7197	46.3704	53.8126	60.3725	59.5428	68.8114
WBGene00020672	T22B7.3	0.688924	0.0468321	6.45881	5.45846	5.9268	11.5657	9.31352	7.93111
WBGene00011054	arrd-13	0.489637	0.0471034	8.88727	8.08334	9.05076	13.5828	11.9589	11.0225
WBGene00008368	D1053.3	0.611138	0.0473855	6.90922	6.56363	6.50996	11.3319	8.74837	10.4495
WBGene00018752	F53C3.8	1.93402	0.0475052	0.854857	0.228934	0.359782	2.22328	1.86818	1.39905
WBGene00269391	F54F2.14	-0.72509	0.0475882	55.0802	63.1858	60.5487	35.7532	37.7281	34.774
WBGene00006826	unc-97	0.313417	0.0478988	42.9103	42.6411	42.2691	51.4368	49.4472	57.8884
WBGene00018136	F37A4.6	0.797419	0.0481431	4.14841	3.2403	5.94101	6.03135	6.69312	10.3579
WBGene00015076	B0238.12	0.597613	0.0482227	11.4501	11.5686	11.8284	18.499	19.7622	14.5456
WBGene00019241	H24K24.4	-0.364167	0.0482227	24.3549	19.8707	22.3679	17.1033	17.6293	16.9875
WBGene00010725	erv-46	0.378782	0.0482362	15.1504	15.7068	15.3289	21.0114	20.5757	18.5095
WBGene00000692	col-118	-0.526111	0.0482969	22.7334	21.2119	20.8095	17.4786	16.7196	10.8779
WBGene00018400	F43H9.4	-0.558851	0.0486807	14.372	21.2651	14.7186	11.2134	11.9744	11.0368
WBGene00003902	pab-1	-0.251995	0.0488437	1956.56	1733.83	1838.54	1524.43	1472.91	1645.44
WBGene00004297	rad-51	0.560647	0.0490226	5.43001	5.39997	6.11276	8.97464	7.91408	8.11137
WBGene00011043	rbm-28	-0.321176	0.0490342	43.3768	35.9767	42.5037	32.4707	31.2863	33.7405
WBGene00000188	arl-3	-0.504966	0.0494314	22.6972	16.7327	16.8421	14.8312	14.8126	10.057
WBGene00012808	Y43F8A.1	-1.20347	0.0494826	18.7254	17.5516	11.5587	7.57561	6.13831	7.0721
WBGene00009824	gpdh-1	0.947924	0.0495169	19.7754	14.9155	29.2817	52.3464	36.4852	34.5814
WBGene00002248	lam-3	0.668368	0.049606	0.566753	0.631457	0.619574	0.821973	1.11442	0.951771
WBGene00014081	impk-1	-0.657409	0.0496403	8.65543	9.52939	5.53165	5.21081	5.1229	4.72178
WBGene00017635	F20D6.5	0.849372	0.0496403	2.16573	2.30997	2.4935	4.15428	4.99814	3.42218
WBGene00010200	F57C7.4	-0.569149	0.0496431	2.89982	3.67247	2.86943	1.7463	2.34923	2.26282
WBGene00001632	gly-7	0.290526	0.0497155	46.5402	40.4255	41.9868	52.1751	51.6005	53.9015
WBGene00008425	D2045.8	-0.491533	0.0497155	38.5377	37.4476	27.1975	27.4152	19.6061	26.3794
WBGene00021628	Y47D9A.1	0.309963	0.0497155	31.6263	28.6268	30.6849	37.0896	36.9286	38.6742
WBGene00004181	pri-2	0.459444	0.0499642	8.90767	10.8253	10.2558	12.7994	13.098	15.3206
WBGene00006059	stc-1	0.354457	0.0499642	23.109	26.6458	28.9975	33.1422	32.0313	35.5033
WBGene00017755	zip-8	-0.419403	0.0499642	50.4561	49.1196	48.8442	40.6594	42.26	28.1966
WBGene00011089	kmo-1	0.761829	0.0499731	4.4539	9.98014	4.98891	8.72786	9.31519	14.9025
WBGene00010627	K07C5.4	-0.244225	0.0502218	401.034	366.294	398.855	322.605	340.076	321.869
WBGene00003660	nhr-70	-0.417565	0.050277	31.6206	26.4256	24.4042	21.5809	21.2201	18.9544
WBGene00019994	cdh-1	0.345055	0.0504113	9.88909	8.29231	10.1068	10.7206	11.629	13.5573
WBGene00017858	F27C1.11	-0.426913	0.0505335	6.26413	6.61409	5.95702	4.60769	5.13693	4.27651
WBGene00044324	ufm-1	0.377753	0.0508402	79.7607	64.1391	67.1986	85.7399	91.8861	96.4061
WBGene00009177	F26H9.5	0.345305	0.0508759	26.4024	28.8843	28.9463	36.3488	36.471	34.2404
WBGene00000745	col-172	1.27773	0.0510332	0.772478	0.868866	0.834452	2.34387	1.62485	2.04221
WBGene00001393	fat-1	-0.276309	0.0510332	474.309	464.188	467.326	368.637	355.17	436.858
WBGene00001518	gar-2	-0.332128	0.0510332	22.5618	25.6922	22.5786	18.627	19.8516	17.8148
WBGene00010594	swt-5	-1.24364	0.0510332	2.93946	4.51852	2.88662	1.78379	1.68625	0.93253
WBGene00011756	ctg-2	-0.335126	0.0510332	32.3686	31.6361	31.651	25.2529	25.5252	25.0503
WBGene00021888	Y54G2A.23	0.308512	0.0510332	132.913	114.245	130.806	163.836	143.1	161.051
WBGene00001949	hlh-2	0.384114	0.0514109	14.6411	14.0737	15.1734	18.967	19.3595	18.9417
WBGene00003752	nlp-14	-0.347125	0.0514109	59.0344	59.7679	49.7467	45.055	46.1719	41.3407
WBGene00009266	F30A10.9	-0.307628	0.0514249	102.891	94.3631	87.1051	75.6938	75.159	78.8492
WBGene00022798	fahd-1	0.393294	0.051428	33.4491	28.9802	32.5237	40.5077	37.2406	46.8328
WBGene00003412	mrp-6	-0.412219	0.0518149	7.01405	7.46616	5.95364	5.21424	5.41568	4.73815
WBGene00012824	Y43F8B.14	-1.0492	0.0519089	1.95606	2.24087	1.65411	0.989185	0.883145	0.95764
WBGene00004995	spp-10	0.298433	0.0519209	82.7143	85.8115	79.8574	94.8793	95.9796	114.518
WBGene00022794	snu-23	0.433697	0.0519209	19.8623	22.2279	22.6971	30.803	30.3846	26.4143
WBGene00012059	T26G10.1	-0.307126	0.0519259	42.0368	42.5014	44.279	33.1898	35.9352	34.9708
WBGene00011423	ipla-7	-0.359723	0.0520036	37.4941	43.702	40.4449	29.4728	27.9076	37.3639
WBGene00044058	F17B5.6	2.81861	0.0523692	0	0.0782649	0.245995	0.675612	0.878169	0.735825
WBGene00009257	F29G6.1	0.862908	0.0524142	0.711352	0.76554	0.698566	1.2524	1.30987	1.39304
WBGene00020325	bath-46	-0.82878	0.0524142	8.04221	8.14112	6.10752	2.60286	4.30593	5.57518
WBGene00002229	klp-19	0.345531	0.0524913	15.4333	14.0179	15.7908	17.7417	17.8467	21.8498
WBGene00012130	slc-17.4	-0.409239	0.0524913	17.6968	17.1148	16.776	14.6397	13.4479	10.8174
WBGene00012980	efhd-1	-0.426207	0.0524913	24.144	23.6128	19.3644	18.7267	18.5563	12.7249
WBGene00017398	slc-17.6	-0.502138	0.0525772	12.9482	10.172	13.676	10.3166	6.63523	9.02987
WBGene00044620	bus-4	0.891114	0.0528516	1.66155	2.44734	2.95258	4.16125	3.55546	5.36882
WBGene00009642	F42G4.5	0.789769	0.0529304	5.8124	6.48577	10.1474	9.89115	8.82102	20.0006
WBGene00018533	F47B7.2	0.314809	0.0529304	27.2171	23.8826	24.9343	31.0417	30.2386	33.2488
WBGene00017711	F22E5.13	0.641742	0.0529791	6.19086	5.63458	6.34391	7.25968	9.86514	11.1484
WBGene00020448	fbxa-51	2.41692	0.0529805	0.0923446	0.173112	0.272054	0.747184	1.14778	0.97653
WBGene00021922	atg-3	-0.41315	0.0532327	20.7546	20.8946	19.009	17.104	14.9661	13.5479
WBGene00022072	cpg-9	0.535223	0.0533143	33.093	25.8488	20.9884	39.7461	37.353	38.6811
WBGene00009290	F31D4.2	-0.302471	0.0533388	69.01	70.2535	70.7895	54.6147	51.4289	64.2132
WBGene00003955	pcn-1	0.303574	0.05372	109.688	91.527	101.204	124.871	115.702	132.539
WBGene00009101	F25B3.4	-1.10046	0.053734	3.21839	3.0868	1.98453	1.1355	0.930288	1.78085
WBGene00000110	alh-4	-0.339656	0.053993	137.504	99.8175	104.186	96.0249	89.2024	84.6452
WBGene00004174	abu-14	2.08661	0.053993	0.20892	0.195824	0.615495	0.63391	3.32915	0.368217
WBGene00014047	clec-61	-1.45179	0.053993	1.86504	1.90014	1.2741	0.574094	0.697759	0.571666
WBGene00019153	H04M03.3	-0.851001	0.053993	5.72529	5.03615	3.89241	3.2071	2.61065	2.32862
WBGene00020200	T04A6.1	-0.602825	0.0540282	20.8428	38.626	21.5208	15.5394	17.4226	20.3616
WBGene00002276	lem-3	-0.499448	0.0541389	12.5849	10.5218	10.2486	8.07167	9.60076	5.95086
WBGene00045407	T07D4.5	0.648227	0.0541458	9.82589	10.0472	11.0528	14.2745	18.1058	16.0584
WBGene00014004	fic-1	-0.397815	0.0541789	16.9733	20.9303	18.6187	13.697	14.7319	14.4801
WBGene00008357	nspc-16	1.15988	0.0542111	4.2464	3.23392	3.64881	6.44225	10.6575	7.71805
WBGene00003148	mbf-1	0.29714	0.0543344	129.828	105.484	118.851	150.598	145.468	139.065
WBGene00009511	F37H8.2	-0.402181	0.0543344	15.4421	15.1473	15.7187	12.4012	12.5079	10.1722
WBGene00016865	ets-9	-0.702238	0.0543344	5.11987	5.49351	5.6894	3.06608	2.7696	4.15562
WBGene00017342	F10D7.5	-0.426012	0.0543344	18.8888	14.701	15.9206	14.3377	12.6165	9.93416
WBGene00022012	Y59H11AR.4	1.58005	0.0543344	0.193835	0.605615	0.507603	0.914882	1.17373	1.82202
WBGene00016458	C35E7.6	-0.448824	0.0544154	16.404	22.7653	16.2053	12.53	15.6839	12.3846
WBGene00006571	tim-1	0.370426	0.0545152	8.53934	9.40985	9.33608	10.9855	10.6855	13.5794
WBGene00013559	Y75B8A.28	-1.18009	0.0545152	3.38505	3.49827	2.98326	0.877861	0.829857	2.60059
WBGene00001905	his-31	1.21293	0.054837	2.82694	2.24208	2.56258	5.71837	5.61358	6.32382
WBGene00020728	T23E1.1	2.18753	0.054837	0.235568	0.1104	0.115667	0.536073	0.563066	0.986057
WBGene00016663	C45E1.4	0.560842	0.0550911	8.88817	12.8752	11.1089	14.3599	16.3338	17.8013
WBGene00003385	moc-2	-0.424003	0.0551676	56.1763	43.1923	51.8086	41.1718	33.3159	38.1688
WBGene00001000	dim-1	0.253629	0.0551769	187.392	165.604	171.978	208.098	198.791	218.934
WBGene00003185	mek-1	-0.353675	0.0551769	27.0861	26.4485	24.6244	21.4203	20.7898	18.9958
WBGene00011102	R07E3.1	-0.349874	0.0552467	198.959	193.496	203.635	138.498	135.486	193.591
WBGene00015544	C06E8.5	-2.31344	0.0552467	0.45299	0.754833	0.444847	0.0509063	0.192491	0.0887092
WBGene00010684	K08F9.1	-1.48222	0.0552492	1.78793	1.48965	0.910411	0.334875	0.633126	0.525197
WBGene00001688	gpr-1	0.561544	0.0554533	5.47868	4.52125	6.90069	8.67314	7.80032	8.44903
WBGene00010697	uda-1	0.317907	0.0555856	27.9205	30.7172	27.2598	33.636	35.6102	37.8093
WBGene00001029	dnj-11	0.348067	0.0560248	23.8183	25.3173	30.3831	31.6399	36.765	32.8044
WBGene00009397	clec-66	-0.529301	0.0560248	10.7361	11.4905	10.3188	8.70226	6.8432	7.04547
WBGene00011875	T20G5.14	-0.306363	0.0560248	110.372	132.792	120.951	94.5626	99.2808	100.622
WBGene00014099	ZK836.3	-0.65977	0.0560887	17.5493	18.1725	13.4588	10.6497	12.3045	8.24805
WBGene00013118	Y51H4A.24	-0.483042	0.0561284	8.45175	9.29762	8.34953	5.83527	5.95167	6.86822
WBGene00018427	F44E7.5	0.920392	0.0563317	1.49711	1.46173	1.4702	3.09147	2.26637	3.02342
WBGene00009106	acs-12	-0.360861	0.0565039	19.5393	18.5088	17.6612	14.5202	14.5191	14.3414
WBGene00017990	cec-4	0.450698	0.0565039	12.0774	12.2572	11.0424	16.5116	15.9272	15.9279
WBGene00021675	Y48G1BR.1	0.813492	0.0570455	1.70313	2.73663	1.57695	3.10061	2.88453	4.58835
WBGene00000950	deg-1	-0.574629	0.0575817	5.27097	5.04954	4.49114	3.37113	3.92791	2.66403
WBGene00000007	aat-6	0.688696	0.057587	3.38396	4.99967	5.35081	5.97498	5.8676	10.2604
WBGene00002200	kin-16	-0.469659	0.0578354	10.72	13.2656	11.5919	7.61396	9.09779	8.96922
WBGene00011767	agxt-1	0.308679	0.0580051	34.3162	35.0256	33.2997	41.0181	41.4336	44.6438
WBGene00012139	T28F4.4	-0.388035	0.0583436	9.74037	11.2672	9.5013	7.6769	7.63086	8.00942
WBGene00022739	toe-1	-0.286462	0.0583436	32.4533	32.9585	33.8703	23.9425	28.1167	29.3136
WBGene00011105	R07E3.4	0.881429	0.0583647	3.78613	1.64456	3.26465	5.69728	5.65061	4.63852
WBGene00009084	F23B12.7	-0.28561	0.0593609	45.1483	45.6884	51.2655	39.1106	41.3502	36.1396
WBGene00004236	ptr-22	-0.486903	0.0597768	6.93612	6.1499	6.62735	4.01954	5.3053	4.72469
WBGene00017503	nhr-177	0.760455	0.0598831	2.67581	3.3001	3.45751	4.70047	4.17414	7.07407
WBGene00009783	rer-1	0.341983	0.059912	43.887	50.1253	54.7685	58.832	61.8941	67.7959
WBGene00018485	F46C8.3	-0.485222	0.0600444	24.8944	26.2205	23.0607	19.5976	19.2621	14.2483
WBGene00018866	nath-10	-0.311565	0.060212	30.6416	30.8967	31.7626	22.0068	24.9464	28.1754
WBGene00007907	C34B4.2	0.30472	0.0602805	38.4615	33.9149	41.073	45.4293	46.9388	47.7093
WBGene00006567	tgt-2	-0.366472	0.0603256	31.542	28.5506	29.177	24.0736	21.2454	23.9089
WBGene00206361	K02G10.15	1.53655	0.0605118	0.672323	1.00828	0.924333	1.76798	2.6998	3.08088
WBGene00018732	F53A9.9	-0.465788	0.0607408	59.7598	53.8799	50.8609	45.475	44.258	29.5913
WBGene00004989	spp-4	-0.635532	0.0607534	20.6631	19.7799	22.6663	13.1173	11.139	16.272
WBGene00008360	nspc-19	0.653139	0.0608033	16.5288	18.8342	16.8682	30.1568	27.5781	24.5619
WBGene00021743	Y50D4B.4	0.571202	0.0611017	3.85443	3.0363	2.9798	4.43754	5.33182	4.8782
WBGene00018778	F53H1.4	0.356323	0.0612168	15.28	12.7004	15.7997	16.477	17.9177	21.6038
WBGene00013693	Y105E8B.9	0.859834	0.0613378	1.87348	1.42382	1.19339	3.02152	2.13012	2.98962
WBGene00021610	nhr-237	0.79089	0.0615194	3.70179	2.83058	5.64421	5.71455	7.91682	7.38278
WBGene00004223	ptr-9	1.3522	0.0616185	0.277034	0.333859	0.466379	0.800554	0.756778	1.18579
WBGene00001582	gfi-2	0.290715	0.0616556	35.8179	37.5321	34.7852	42.5461	41.692	48.0053
WBGene00018640	F49E10.2	1.36796	0.0616556	0.274496	0.257289	0.370647	0.798177	0.557697	0.967584
WBGene00006407	lim-9	0.265154	0.0620417	32.8873	36.1029	36.1688	39.6842	43.2764	43.4067
WBGene00017699	flcn-1	-0.277097	0.0620417	39.5155	40.2782	35.0368	31.4041	32.6276	30.7439
WBGene00016892	C53A3.2	0.518376	0.0622476	8.07647	7.49449	9.27962	11.0276	11.274	13.2381
WBGene00015102	cpg-2	-1.06128	0.0623494	2.57326	2.13787	1.95269	1.41961	1.23015	0.566913
WBGene00022130	Y71F9B.9	-0.735527	0.0624678	8.10083	7.05704	6.17699	5.59067	3.82704	3.4434
WBGene00077763	glb-34	0.804804	0.0624688	4.13251	3.75242	6.97508	9.92666	8.76649	7.28345
WBGene00011139	R08B4.3	0.66131	0.0624943	6.51529	6.35115	7.038	11.3341	9.4685	10.6792
WBGene00004068	pnk-1	-0.386526	0.0628627	31.0835	34.1707	26.8191	23.8696	19.9961	26.5465
WBGene00001690	grd-1	1.83263	0.063111	0.182147	0.0243898	0.204426	0.447402	0.199029	0.802572
WBGene00020404	T10B11.8	-1.11975	0.0634656	1.53726	2.13466	1.78919	0.518264	0.979848	1.00347
WBGene00020817	T25G12.11	0.696575	0.0637599	6.32759	6.27982	5.48281	11.5447	10.083	7.76282
WBGene00015790	C15C7.4	-0.428693	0.0640381	49.9105	44.3516	44.1332	33.6532	33.8787	35.2245
WBGene00009148	F26D2.3	1.08607	0.064112	0.751158	0.974867	1.07811	1.40257	1.98881	2.54595
WBGene00015378	C03B1.7	-0.696645	0.0641987	2.47168	3.52697	3.22426	1.45515	2.04573	2.17813
WBGene00019620	fah-1	-0.290423	0.0642596	83.6811	72.6163	78.3502	65.9984	58.5375	67.2824
WBGene00004955	spd-5	0.312853	0.0642997	19.138	19.2527	19.8906	22.5868	22.1958	27.5746
WBGene00017478	F15A8.6	-0.470713	0.0643368	13.5529	10.6254	10.2417	9.32514	8.52619	7.01501
WBGene00003600	nhr-1	0.304698	0.0644984	25.6001	23.4087	29.1661	31.2098	31.4182	33.8948
WBGene00013899	ZC443.4	-0.391294	0.0644984	19.1847	19.1743	16.602	14.9547	14.9983	12.0025
WBGene00016468	C36B7.5	1.42928	0.0644984	0.312529	0.106523	0.27901	0.718395	0.706276	0.450675
WBGene00019717	trx-3	-0.737334	0.0644984	9.55552	10.026	9.38376	7.35657	5.18163	4.90159
WBGene00017464	sulp-2	-0.431702	0.0645204	9.12094	10.1115	10.1391	6.93044	7.79093	7.0585
WBGene00017302	F09F7.5	0.465728	0.064611	6.07401	7.6999	8.60501	10.222	9.80588	10.8808
WBGene00017957	F31F4.1	-0.651587	0.0647688	7.49316	5.81511	8.54532	5.05242	4.31394	4.54417
WBGene00010175	F56H11.2	0.570594	0.0648137	19.8645	14.4692	17.3922	20.6962	20.7086	35.2215
WBGene00010223	F58A3.3	-0.718198	0.0648137	6.52014	8.49383	8.0308	5.02971	4.12072	4.86931
WBGene00002039	hum-6	0.839749	0.0650302	5.18001	5.99011	6.03504	7.47113	8.4839	14.8289
WBGene00006816	unc-84	-0.306629	0.0650605	18.4931	17.9167	16.6208	13.4265	14.7344	14.7005
WBGene00011629	T08G11.1	-0.238713	0.0657835	35.8863	35.2033	33.0362	28.3625	30.2524	29.6275
WBGene00003143	max-1	0.355067	0.0657966	11.1052	12.416	14.8025	15.3897	16.0767	17.5349
WBGene00015021	B0205.6	-0.285915	0.0660931	59.4808	67.0354	67.8688	53.5704	53.4845	52.4167
WBGene00018613	skpt-1	0.530712	0.0660982	6.38432	5.31922	7.09284	10.1097	8.75531	8.29708
WBGene00021133	tomm-22	-0.284063	0.0664085	222.116	194.567	201.119	164.541	168.216	174.449
WBGene00008354	gcsh-1	0.417797	0.067118	39.646	38.4745	45.6189	47.7939	55.7097	61.5818
WBGene00011045	gpx-2	-0.326483	0.0674544	94.3944	76.0444	81.0101	68.8237	59.3273	72.2955
WBGene00018607	F48E3.8	-0.55562	0.0674961	3.66644	4.38848	2.79754	2.73451	3.01371	1.65037
WBGene00021039	W05F2.7	-0.405842	0.0675366	11.6369	9.99233	9.01783	8.46029	8.30041	6.39478
WBGene00014472	MTCE.33	-0.676453	0.0677188	8.81591	12.2456	7.61438	6.12335	5.1792	6.64569
WBGene00016074	C24H12.5	0.523328	0.0678127	5.89544	4.34177	5.73778	8.30517	7.59939	7.05074
WBGene00006351	sur-5	0.358483	0.0680533	23.9584	25.7078	28.3997	28.5967	31.5448	39.8802
WBGene00015043	cyp-34A8	-0.510577	0.0680533	12.2511	12.283	11.0134	9.67843	9.32401	6.01576
WBGene00016384	cdgs-1	-0.413266	0.0680533	33.5571	49.8973	33.6656	25.4267	31.178	31.3402
WBGene00017205	F07C4.12	2.7533	0.0680533	0	0.0559167	0.175752	0.36202	0.513337	0.683427
WBGene00004373	rme-1	0.245857	0.0681184	44.6711	42.5424	43.6234	52.6477	51.0793	51.4171
WBGene00018465	F45E1.4	-0.494509	0.068248	16.4474	15.2339	13.189	10.7291	9.95629	11.1493
WBGene00004739	scd-1	-0.268843	0.0682771	82.8517	68.6877	80.4226	66.9268	62.8226	62.7711
WBGene00007536	daf-36	0.537271	0.0682771	7.0662	7.55051	9.64547	10.4343	10.2691	14.4466
WBGene00001172	egl-3	-0.237929	0.0685246	244.357	230.193	226.124	197.033	209.641	187.488
WBGene00016406	C34D10.1	-0.424569	0.0688279	26.438	27.6438	22.4459	18.9627	20.7456	17.3576
WBGene00013077	ttr-24	0.293979	0.0689056	89.2918	97.0277	91.8944	111.284	115.359	114.482
WBGene00018150	epg-4	-0.491032	0.0689056	13.2399	16.2037	11.6546	8.53413	9.24807	11.4257
WBGene00011824	T18D3.7	-0.447073	0.0689791	17.2881	21.0995	17.8616	14.48	14.5491	12.299
WBGene00009216	F28D1.6	0.7457	0.0696006	5.40322	4.91981	7.73174	9.83673	10.4796	9.93117
WBGene00019779	endu-2	0.914618	0.0696198	71.7489	65.7818	69.6382	98.2011	95.3793	196.913
WBGene00018257	F41B4.1	0.458721	0.0698106	11.0668	9.16526	11.0168	13.1863	14.0597	15.6307
WBGene00021895	clec-84	-0.571887	0.0698106	20.2235	15.3944	19.86	11.1568	9.84362	16.2015
WBGene00001685	gpd-3	-0.27613	0.0699171	714.288	602.522	561.572	539.555	494.794	516.814
WBGene00003758	nlp-20	-0.471811	0.0700365	36.1133	49.646	37.8285	32.4669	27.2387	29.526
WBGene00010628	ceeh-2	-0.465906	0.0700754	12.5221	15.4685	14.1451	10.7615	8.65053	11.0987
WBGene00022283	lgc-27	0.740558	0.0702275	2.57193	3.10854	2.1269	4.51799	3.94738	4.5926
WBGene00002850	let-716	-0.260788	0.0702308	32.8209	34.3305	37.4448	27.7691	30.4217	29.103
WBGene00001087	dpy-28	-0.294282	0.07025	20.8303	20.8698	18.1607	16.3608	17.3284	15.1405
WBGene00007799	nrx-1	-0.316768	0.0702811	10.9983	12.4018	12.928	10.4664	9.91001	8.81098
WBGene00003495	mup-2	0.270444	0.0703534	475.277	385.105	440.138	560.697	517.816	490.152
WBGene00004858	sma-4	-0.354065	0.0703836	23.6928	20.77	23.8382	17.7048	19.6188	16.1253
WBGene00006999	zyx-1	-0.241678	0.0703962	120.737	113.514	115.735	102.542	101.488	92.0048
WBGene00002135	inx-13	0.256594	0.0709617	164.193	144.409	149.157	174.956	177.961	193.832
WBGene00019983	sti-1	0.306117	0.070995	136.917	104.781	132.343	156.322	144.483	161.533
WBGene00017132	tofu-6	0.377471	0.071043	17.4946	17.9672	19.564	23.4512	24.6498	23.3836
WBGene00008401	D2005.6	0.722762	0.0712387	3.24689	2.77163	2.44833	3.92898	6.26414	3.78098
WBGene00020962	W02H5.8	-0.586322	0.0712387	11.9731	8.82119	8.62584	8.61951	6.64851	4.37709
WBGene00006494	zipt-7.2	0.268315	0.0713593	73.2473	64.855	65.3571	82.0249	79.1396	83.8334
WBGene00011042	R05H10.1	-0.430726	0.0713593	37.4903	28.8216	33.6806	24.9995	28.2685	20.9483
WBGene00021994	Y59E9AL.4	0.965374	0.0713593	1.29487	1.3792	0.924795	2.14304	1.96958	2.90458
WBGene00023407	cex-1	0.555846	0.0713593	10.598	10.6349	8.69333	14.6281	16.3316	13.0751
WBGene00016450	clec-5	0.46477	0.0713896	14.0796	15.4554	15.8968	17.5909	18.2127	26.8055
WBGene00017838	F26G1.2	0.492215	0.0713896	14.8235	12.9018	15.4669	19.8116	22.2715	18.6614
WBGene00015294	C01C10.2	-0.462231	0.0714456	16.926	24.825	18.8609	15.6111	13.7513	14.684
WBGene00018615	F48G7.4	0.675946	0.0714636	3.48681	4.06536	5.09444	6.107	6.50485	7.56934
WBGene00017993	cec-5	0.255454	0.0716626	93.1621	82.2689	88.5821	106.128	104.473	104.52
WBGene00000189	arl-5	0.575494	0.071766	9.88258	9.80007	9.28299	13.4719	14.5155	15.1459
WBGene00002100	ins-17	-0.401013	0.0718159	58.6751	51.1932	52.971	47.715	40.9024	34.8685
WBGene00013216	Y54G11A.7	-0.317757	0.0720465	57.8485	55.2299	54.8953	52.1207	41.8833	40.8537
WBGene00013127	Y52B11A.8	-0.9206	0.0721261	11.4139	6.93136	7.57773	5.20296	5.99437	2.55
WBGene00017054	gstk-2	-0.56043	0.0721261	24.5456	20.1311	15.9823	16.8652	11.9891	12.3435
WBGene00019176	H10D12.2	-0.524059	0.0722405	5.79258	7.06923	4.69584	4.12858	4.01433	4.07686
WBGene00006440	tag-63	0.510455	0.0723244	5.25161	4.07218	4.87591	7.1464	6.20787	6.85773
WBGene00020695	T22F3.2	-0.36505	0.0723244	27.9467	24.7109	27.0388	23.044	18.1642	20.6848
WBGene00044471	F56D6.9	-1.97348	0.0728479	198.778	166.47	82.3255	52.8836	51.6444	9.52013
WBGene00012015	T25B9.9	0.23927	0.0734203	136.548	125.763	133.914	158.178	149.936	159.547
WBGene00022497	Y119D3B.21	-0.299328	0.0734203	186.61	195.084	204.39	159.519	148.823	167.825
WBGene00017514	F16F9.3	0.624298	0.0743554	7.1377	9.75664	9.19984	12.3327	13.08	14.8077
WBGene00001149	bcat-1	0.245386	0.0745138	138.331	149.848	139.666	167.292	159.663	180.197
WBGene00004006	pgp-12	0.520858	0.0746472	2.32227	2.06091	2.13496	2.89846	3.37772	3.0697
WBGene00012259	sulp-7	-0.437407	0.0747729	9.97614	13.4361	11.2711	7.73888	8.47325	9.38882
WBGene00011242	R11D1.1	-0.375903	0.0747813	18.1943	20.2085	17.2445	14.4551	16.1364	12.3368
WBGene00001184	egl-15	-0.334471	0.0747981	13.6633	17.3519	17.2484	12.0754	12.1569	14.0348
WBGene00007500	nasp-1	0.337784	0.0747981	26.975	32.2262	31.5432	41.5549	36.5991	36.619
WBGene00195233	F31E9.11	0.830583	0.0747981	9.30922	9.02655	8.51141	18.1815	12.8904	16.6901
WBGene00004782	set-2	-0.29561	0.0750756	12.3246	12.1774	12.8493	9.76596	10.9153	9.75031
WBGene00000732	col-159	-0.801961	0.0756367	6.52684	5.84378	4.40057	3.05433	4.00498	2.57539
WBGene00003165	mec-1	0.375762	0.0756367	4.13406	4.18833	4.50752	5.05743	5.12964	6.44238
WBGene00013164	Y53F4B.18	-0.329153	0.0758446	28.6425	23.7761	23.9353	20.5345	19.8862	20.3414
WBGene00016657	C44E12.1	0.419485	0.0759966	16.2862	14.3426	13.5329	20.0016	20.619	18.4525
WBGene00003856	odr-10	-0.717386	0.0760472	5.45107	7.15311	6.42371	4.13494	4.51687	2.96227
WBGene00008028	scl-6	-0.451917	0.0762481	24.226	21.8435	26.2472	19.1758	17.3719	16.3597
WBGene00001955	hlh-11	-0.255502	0.0764049	127.218	113.04	107.662	99.7901	95.6607	96.0005
WBGene00003704	nhr-114	0.307289	0.076713	117.883	96.5042	111.632	153.473	130.811	119.178
WBGene00003715	nhr-125	-0.549707	0.0770825	7.10275	8.04954	6.4678	4.76741	4.93887	5.06427
WBGene00019883	met-2	-0.295264	0.0770825	24.9845	20.3097	21.6163	18.536	17.9921	17.9905
WBGene00195254	H16D19.6	1.6241	0.0778145	2.22848	1.04439	1.09421	3.38085	5.59296	4.4186
WBGene00000453	ceh-32	-0.329356	0.07783	28.0218	35.1221	31.6778	26.5838	25.5455	23.4017
WBGene00015809	C16A3.4	-0.275581	0.0783227	125.296	107.161	118.012	97.6552	102.572	89.3201
WBGene00009582	F40F9.5	-0.47621	0.0784136	8.08939	10.8522	8.29153	6.54533	6.0424	6.99501
WBGene00015814	oatr-1	-0.280481	0.0784136	92.7695	90.8665	98.3742	71.9027	73.3777	86.7947
WBGene00009626	F42A8.1	-0.562666	0.0785654	11.5985	12.0389	8.33232	8.66034	7.14482	5.8994
WBGene00010504	K02D3.1	-0.485748	0.0785654	16.9877	18.1975	17.2498	12.8569	10.7175	13.85
WBGene00019971	ergo-1	0.311225	0.0785873	14.39	14.292	14.0226	16.3734	16.801	19.7775
WBGene00009057	cept-1	0.405865	0.0788242	18.8014	19.7376	24.0361	24.2712	25.1664	33.378
WBGene00044525	Y73C8B.5	-1.80063	0.0789658	4.16979	1.6285	2.38866	1.58151	0.498342	0.306214
WBGene00014793	H40L08.2	0.297889	0.0791926	57.2383	54.3629	50.3432	67.558	65.0061	66.5202
WBGene00008213	C49F8.1	-0.623783	0.0793441	6.2867	6.38958	7.28942	5.2093	3.83817	3.93812
WBGene00009450	ugt-58	0.319136	0.0793815	50.0964	46.8478	55.3809	56.2781	60.2721	73.3744
WBGene00010834	mct-3	0.298522	0.0795751	36.7531	35.3626	33.1303	40.5047	40.3307	48.5414
WBGene00006220	str-176	0.592169	0.0797926	3.82836	5.58192	3.8789	6.51484	5.9262	7.6042
WBGene00020088	R119.2	-0.439728	0.0804861	13.3661	12.4193	11.4138	8.16991	8.50103	10.7033
WBGene00021369	siah-1	-0.364779	0.080655	46.0138	33.6568	35.8721	34.2045	27.5838	27.9614
WBGene00016571	C41H7.1	1.16282	0.0807196	2.01429	1.25868	1.45059	3.8029	3.08138	3.66847
WBGene00007698	qns-1	0.303618	0.0808154	26.2696	21.849	23.2937	29.6083	28.7293	29.7697
WBGene00020915	nol-5	-0.223779	0.0808154	313.865	294.773	326.263	265.309	270.31	264.934
WBGene00020105	R148.7	2.95451	0.0808551	0.12407	0.232586	0	0.752914	0.830366	1.20269
WBGene00001854	hil-3	-0.453189	0.0812309	115.876	118.987	81.9761	93.9911	83.6703	53.9528
WBGene00022865	ufbp-1	0.329965	0.0813826	31.1949	30.3906	26.9356	36.0225	39.689	35.5712
WBGene00003406	mrg-1	0.322252	0.0816043	29.0419	25.591	28.2971	33.7333	33.6964	36.1899
WBGene00004113	pqn-24	0.355236	0.0816344	24.9987	27.066	24.2488	33.9527	31.8034	31.9208
WBGene00010998	R03G8.3	-0.769393	0.0817023	2.29068	2.54146	2.98404	1.41846	1.38559	1.77146
WBGene00021325	Y34B4A.9	-0.284342	0.0817023	221.661	208.127	213.002	160.562	165.313	201.684
WBGene00012423	Y10G11A.1	0.31894	0.0817951	36.6561	34.28	40.6711	49.9953	43.9883	45.2532
WBGene00020553	T19A5.1	0.281019	0.0826417	22.598	21.9997	21.3835	25.4037	25.0162	29.7175
WBGene00006308	sul-1	1.07792	0.0829211	0.686414	0.522751	0.631946	1.64883	1.10747	1.13418
WBGene00044696	F52E1.14	-0.521133	0.0829944	31.326	52.3059	39.2048	24.0204	24.3786	37.1071
WBGene00001604	gln-3	-0.327491	0.0830578	585.357	424.403	451.022	441.233	378.716	344.226
WBGene00009215	thn-2	1.53809	0.0831	1.0074	0.826216	0.370983	1.91041	1.92634	2.5523
WBGene00020341	T08B1.4	0.494044	0.0831	6.52556	5.57522	6.80524	9.16991	9.93838	7.53172
WBGene00044068	syd-9	-0.299838	0.0831	27.1427	28.4089	25.0679	23.6163	22.4195	19.5015
WBGene00015510	erp-44.2	0.360062	0.0832154	49.4335	59.6705	55.3883	57.486	68.0149	85.5262
WBGene00002056	ifc-2	-0.278668	0.083335	56.3235	54.0346	61.1248	44.6767	42.966	53.6839
WBGene00011661	ztf-27	0.304787	0.0836595	30.3977	28.4922	31.2825	38.8868	35.4333	37.0622
WBGene00003725	nhr-135	0.571189	0.0836981	5.46133	5.04142	5.60695	7.53222	7.9906	8.38582
WBGene00000970	dhs-6	-0.389072	0.0842676	109.115	69.4219	76.5578	73.8544	63.2332	57.7305
WBGene00018409	F44B9.8	0.364296	0.0843728	16.7091	18.1616	17.5643	21.9775	23.6258	21.9142
WBGene00009803	F47B8.2	-0.402617	0.0843823	53.7767	55.4999	43.5402	43.1071	41.1601	31.5093
WBGene00012460	dhps-1	-0.430551	0.0845945	15.6949	16.3966	16.376	11.6574	13.5991	10.7333
WBGene00008304	C54D10.10	-0.875858	0.0846557	6.00103	7.45293	6.48248	4.55211	3.72943	2.64417
WBGene00001560	gei-3	-0.298828	0.0846649	18.8653	17.8222	15.7126	14.5832	15.191	12.8375
WBGene00017340	F10D7.3	0.438673	0.0846649	14.9156	13.9806	14.7485	17.4786	19.375	22.2091
WBGene00006587	tnt-2	0.243741	0.0847172	227.383	198.855	209.601	260.782	234.081	257.967
WBGene00010501	K02C4.2	0.865031	0.0851267	3.41152	6.39533	2.68016	8.005	6.26257	8.53805
WBGene00008914	F17C11.2	-0.299572	0.08539	96.3894	110.79	103.044	84.9943	89.3874	77.8187
WBGene00001511	fzy-1	0.378756	0.0854079	12.4521	12.0362	12.0099	16.9233	13.8719	16.6558
WBGene00020806	T25F10.3	-0.532588	0.0856221	9.02013	8.5624	6.60118	5.92706	6.31705	4.50605
WBGene00020396	T10B5.10	0.857278	0.086235	2.85284	1.63412	2.25681	2.96553	4.0914	5.09789
WBGene00219373	F01E11.18	-0.640547	0.086235	10.8469	15.8153	12.3089	6.82618	11.4078	6.7973
WBGene00020650	T21D12.11	1.87524	0.0863473	0.189892	0.266982	0.0466196	0.624188	0.817	0.418349
WBGene00009452	F36A2.2	-0.306302	0.0866945	28.5549	30.3446	30.7535	23.1758	25.6161	23.7139
WBGene00001980	hmr-1	0.262777	0.086785	17.9216	14.857	17.5505	19.4552	20.5427	20.3732
WBGene00006876	vab-10	0.264918	0.086785	53.0217	45.0236	53.9051	57.1713	58.1129	67.2846
WBGene00006639	tsp-13	-1.20687	0.086823	3.07017	2.04225	2.04241	1.00167	1.13628	0.960032
WBGene00008151	C47E12.7	-0.27908	0.086823	67.7937	59.2457	66.1248	55.0391	52.8333	51.3232
WBGene00011564	ugt-50	-0.321701	0.0870334	27.9544	27.5393	23.4239	23.2229	20.12	19.8412
WBGene00017448	F14B8.6	-0.369287	0.0870334	26.0842	26.3582	27.6155	19.3377	17.8406	24.7234
WBGene00018346	F42C5.4	-0.705753	0.0877154	4.00866	6.83927	3.49429	2.77885	2.19626	3.81043
WBGene00022435	cfap-36	0.600602	0.088548	3.01771	2.51426	3.24571	5.13534	4.25916	3.92567
WBGene00019822	R02D3.4	0.36447	0.0888129	9.36727	10.1987	11.1672	12.0392	13.3363	14.1665
WBGene00017865	F27D9.7	-0.489942	0.0888783	14.185	20.5007	15.3308	13.5453	12.8046	9.35778
WBGene00013477	Y69E1A.5	0.350049	0.0894087	40.1451	37.0627	37.4968	51.1354	49.6379	45.4852
WBGene00000672	col-97	2.34485	0.0899612	0.255778	0.0799146	0.167453	0.862317	1.38578	0.300534
WBGene00019847	R03G5.6	-0.396583	0.0900742	19.8216	22.8599	20.0035	15.4284	16.5934	15.6161
WBGene00011393	T03D8.6	0.284751	0.0901818	23.7078	22.895	23.9872	27.1117	29.45	29.3994
WBGene00009389	F35B12.10	-0.341719	0.0902916	22.8416	26.6683	24.5298	19.1167	18.5822	20.7174
WBGene00017419	F13B9.1	0.269167	0.090293	27.3177	24.9625	26.359	30.7699	28.8323	35.1364
WBGene00002497	let-268	0.338741	0.0903505	11.6922	11.7151	12.6698	13.946	15.265	16.3792
WBGene00004408	rla-0	-0.239507	0.0903863	7979.48	6678.65	7002.51	6326.66	5822.19	6198.42
WBGene00004897	snb-1	-0.24205	0.0910726	169.531	163.602	170.545	144.725	143.28	137.914
WBGene00009722	F45D3.2	0.350628	0.0912837	24.5908	26.6757	27.4974	30.3761	30.2198	39.7578
WBGene00003408	mrp-2	-0.291042	0.0916313	24.4268	23.6148	29.0322	21.2561	22.4374	19.3093
WBGene00007749	ceh-79	-0.522121	0.0916364	6.08733	7.29067	6.42072	5.01663	4.47286	4.32131
WBGene00009661	patr-1	0.257847	0.0916364	51.2062	48.1931	56.3696	61.8085	58.8637	65.5436
WBGene00019979	R09B5.11	-0.8358	0.0918867	2.26694	4.80883	3.86654	2.17212	2.56668	1.41943
WBGene00008624	F09E8.2	0.346536	0.0920789	20.8263	28.1254	26.1032	31.6651	30.7196	33.0836
WBGene00004345	rgs-2	-0.368546	0.0923435	15.506	16.9484	15.3265	13.8438	12.3625	10.8604
WBGene00000236	bag-1	0.410754	0.0924149	22.1415	23.1329	28.2527	33.0918	30.0687	34.5497
WBGene00022258	Y73C8B.1	-0.436326	0.0927733	35.3002	23.4929	29.3108	25.737	19.8479	19.5583
WBGene00016645	C44C1.6	-0.510222	0.0932334	30.6359	28.5393	25.1018	20.15	23.7203	15.4035
WBGene00003247	mig-15	0.284098	0.09342	29.2416	27.7963	35.1142	35.6679	36.9805	39.5303
WBGene00003677	nhr-87	0.477854	0.0934474	10.0842	8.8506	8.73262	13.7226	12.6217	12.1989
WBGene00017045	atg-13	-0.29746	0.0936956	41.499	44.6805	39.0949	35.9294	34.7719	31.3053
WBGene00009624	cnc-8	0.341998	0.0942912	99.1913	81.8407	89.8427	116.556	112.638	114.002
WBGene00016111	C25H3.1	-1.01216	0.0942912	3.05837	3.22499	2.90954	2.02995	1.46205	1.0949
WBGene00001553	gcy-33	0.881665	0.0950034	0.69989	0.905927	1.04733	1.04496	1.62511	2.20275
WBGene00003748	nlp-10	-0.349134	0.0955126	49.2987	56.2472	51.3513	41.5774	43.6709	38.0307
WBGene00013382	gcl-1	-0.412725	0.0955346	14.4984	20.708	14.6551	11.7096	13.5065	12.2618
WBGene00016191	C28G1.6	-0.839571	0.0956114	3.33139	5.60223	5.5808	2.37839	2.4357	3.28112
WBGene00018828	sdz-21	2.22976	0.0956114	0.174944	0.163977	0.171799	0.707756	0.836318	0.847917
WBGene00009125	F25H5.2	-1.55937	0.095617	2.98457	1.56659	1.75856	0.241489	1.25556	0.631228
WBGene00023416	spi-1	0.869205	0.0956307	3.33547	5.43003	3.62031	6.92458	7.21731	8.50862
WBGene00000677	col-103	0.295353	0.0956945	312.002	229.366	256.447	355.367	306.41	317.253
WBGene00003821	nst-1	-0.242272	0.0956945	88.2748	84.218	91.7984	69.774	76.3202	77.2862
WBGene00000521	cky-1	1.81132	0.0959805	0.131549	0.0822019	0.258369	0.487848	0.503096	0.656914
WBGene00003929	pat-2	0.336077	0.0960458	22.5836	28.3192	27.4973	28.4743	30.9293	39.534
WBGene00018133	F37A4.3	2.02915	0.0960966	0.280882	0.175516	0.275833	0.662866	0.984687	1.32012
WBGene00020397	pcbd-1	0.376788	0.0961453	41.5506	36.5119	33.1531	50.725	43.2958	50.347
WBGene00019973	R09A1.3	-0.529741	0.0962003	10.8835	11.8705	10.1049	8.20568	6.811	7.75993
WBGene00001543	gcy-18	0.485606	0.0963282	3.1444	4.13655	4.55056	5.04937	4.72052	6.78157
WBGene00020245	T05B11.1	0.54782	0.0963439	5.3804	6.08377	6.79331	8.63773	8.32871	9.7086
WBGene00016879	cnnm-1	-0.297523	0.0965326	23.4867	21.5687	20.8731	16.8355	17.5238	19.2466
WBGene00016562	C41D11.3	-0.247081	0.0967204	45.6914	42.314	41.2853	35.0133	36.1817	37.7183
WBGene00016976	C56E10.3	-0.843272	0.0967204	2.40026	2.48914	2.40727	0.878082	1.31834	1.84517
WBGene00018159	F37F2.2	0.364054	0.0967332	55.7019	46.025	49.1734	68.5077	68.4728	57.2962
WBGene00009518	clec-166	1.19573	0.0967543	4.76853	6.76173	4.68282	8.5947	7.94937	20.5801
WBGene00014975	Y116A8A.10	-1.18078	0.0967839	5.02447	3.09061	3.39223	1.74686	1.95158	1.38367
WBGene00001994	hpk-1	-0.237482	0.0972163	43.588	42.8307	41.3849	34.049	37.2002	37.1375
WBGene00001059	dpf-6	0.763944	0.097229	1.45305	1.99056	1.17082	3.27839	2.88539	1.70731
WBGene00002092	ins-9	2.26856	0.097229	0.283242	0.530973	0.834452	1.43236	3.24969	3.24484
WBGene00004342	rfs-1	-0.558735	0.097229	9.56655	12.1487	10.0007	6.24237	7.47463	7.79585
WBGene00006940	wee-1.3	0.499211	0.097229	4.24828	4.41565	4.70889	5.57299	5.50954	7.78401
WBGene00016721	C46G7.1	-0.286475	0.097229	237.723	262.464	263.049	202.083	188.709	234.766
WBGene00018092	F36F12.1	1.7522	0.097229	0.187602	0.234456	0.30705	0.632472	0.657676	1.15725
WBGene00019466	tos-1	0.287308	0.097229	114.09	101.161	109.368	151.269	134.598	110.316
WBGene00014232	ttll-4	-0.308	0.0973116	27.5452	28.239	24.3153	20.3312	21.5433	22.8014
WBGene00004340	rfc-4	0.352162	0.0973163	23.5096	22.0359	24.2027	27.7554	27.9089	33.2712
WBGene00002228	klp-18	0.399516	0.0973388	5.72482	5.24737	5.24919	6.68583	6.71336	7.97154
[truncated: 45,537 more rows]

## Sheet: S3.3. L2
S3 Table. Supplementary data related to Fig 3.
S3.3. mRNA fold change per gene in rrf-3(pk1426) vs WT and mRNA RPKM per gene, in L2s.
gene_id	gene_name	log2 fold change (MLE): group rrf3 L2 vs N2 L2	Benjamini-Hochberg adjusted p-values	N2_L2_rep1.robustRPKM	N2_L2_rep2.robustRPKM	N2_L2_rep3.robustRPKM	rrf3_L2_rep1.robustRPKM	rrf3_L2_rep2.robustRPKM	rrf3_L2_rep3.robustRPKM
WBGene00194680	Y17D7C.6	5.38355	8.92029e-139	6.60734	6.54697	5.48413	281.788	247.551	244.672
WBGene00235158	Y37E3.30	4.69332	1.37918e-100	5.96997	5.01525	3.65238	137.091	123.856	114.146
WBGene00194667	Y105C5A.1271	4.63694	5.59801e-74	2.22369	3.14767	3.95914	76.322	80.5026	78.5278
WBGene00009374	F34D10.4	3.57093	1.96221e-72	8.17298	9.21236	6.5021	108.828	78.4425	96.0699
WBGene00008447	E01G4.5	3.70278	1.26619e-67	3.1604	4.22756	3.24001	48.1459	41.196	48.7024
WBGene00219950	F46A8.13	4.722	1.6551e-65	20.386	15.6385	7.93151	413.084	358.623	366.288
WBGene00012452	Y17D7B.4	3.10496	1.59838e-58	25.4215	28.5478	18.954	226.647	189.366	209.555
WBGene00045366	Y17D7C.3	2.64463	3.74278e-54	15.407	20.0871	16.8437	105.574	108.162	113.274
WBGene00014006	ZK596.1	2.53749	4.73973e-52	75.1351	75.371	57.9545	447.833	378.795	382.627
WBGene00015646	mlt-10	2.62649	4.73973e-52	7.42671	7.95305	7.52939	52.0081	40.278	49.2335
WBGene00013638	Y105C5A.14	2.13572	2.97375e-50	24.3715	27.7617	25.6142	109.597	118.532	113.403
WBGene00050903	Y17D7C.4	4.2629	3.21651e-50	3.27984	4.58805	2.17182	66.8105	61.4413	61.4068
WBGene00001772	gst-24	-2.3234	1.55313e-46	143.848	155.115	128.635	29.272	28.6043	27.5752
WBGene00019511	K08A2.1	2.59549	1.31979e-41	15.5338	18.6168	15.1667	119.339	85.5277	93.1538
WBGene00013926	nep-1	2.87514	3.7195e-40	4.17919	4.01424	6.51498	37.8346	35.017	35.6521
WBGene00000745	col-172	3.50943	1.31746e-38	2.5541	2.44912	3.04738	39.0366	27.4385	25.7863
WBGene00044728	Y53F4B.45	3.25686	1.0263e-37	62.9043	67.5532	33.9831	600.132	474.536	495.889
WBGene00023036	F39E9.10	3.01035	1.25741e-37	30.3325	33.2358	18.0662	242.337	199.762	213.689
WBGene00020281	T06A4.1	4.15225	3.71575e-37	2.36125	2.99261	6.66721	80.0433	61.6638	73.6981
WBGene00016576	C41H7.6	2.94493	2.7738e-36	7.30876	6.2705	5.51841	60.4147	40.2582	46.1468
WBGene00005832	srw-85	-2.96453	1.10401e-34	81.3853	87.9548	50.7369	9.81699	8.64987	9.73499
WBGene00006651	tts-2	2.43361	6.16659e-34	12.8391	12.843	14.3547	85.6719	62.7377	68.4972
WBGene00000512	ckb-2	2.48387	6.58722e-34	13.3683	10.8895	11.3426	53.279	68.6248	76.919
WBGene00020237	phat-4	3.56167	1.67288e-33	6.15934	5.98339	13.6923	105.203	100.677	101.736
WBGene00004017	phg-1	3.24384	3.11349e-33	11.6492	13.4045	25.0787	161.737	153.956	161.466
WBGene00016574	C41H7.4	2.80645	3.11349e-33	8.75265	7.0777	5.25808	55.7689	44.3937	46.6438
WBGene00001694	grd-5	3.39119	7.71033e-32	3.71181	4.29088	7.29557	60.0613	50.2186	52.9445
WBGene00194681	F40D4.16	3.58105	1.23234e-31	6.26035	3.6655	7.77944	84.0272	61.8953	68.834
WBGene00016022	C23H3.9	3.06765	1.03002e-30	3.60774	4.02162	7.52413	41.7955	41.9348	43.6825
WBGene00011757	cht-2	4.52798	1.41914e-30	0.330318	0.2182	0.885328	10.4928	12.9487	10.9807
WBGene00007240	C01G10.15	-2.04432	2.51882e-28	173.837	151.798	171.332	40.5785	45.0778	34.8507
WBGene00000611	col-34	3.07104	5.93008e-28	7.63134	7.78401	5.32399	77.876	44.4992	51.436
WBGene00015841	skpo-2	3.86025	5.59109e-27	1.02226	0.844102	2.63715	24.2403	18.7068	23.4085
WBGene00018199	F39E9.7	3.16545	7.9547e-27	6.27691	6.50227	4.58825	56.6769	51.9633	46.0107
WBGene00017666	F21E9.2	3.78725	8.42676e-27	2.43726	2.81749	7.34897	62.9729	54.1123	60.9816
WBGene00008932	F18A11.5	4.20549	1.07336e-25	0.384831	0.762629	1.31508	17.3036	12.8161	16.7396
WBGene00010010	gmeb-2	2.10395	1.09161e-24	7.23246	9.27414	6.0292	31.3352	30.9935	34.2474
WBGene00019311	K02E7.6	-2.25964	4.84748e-24	25.5563	25.7562	35.5212	5.78688	5.91767	6.4304
WBGene00016573	C41H7.3	2.51923	6.87233e-24	6.19628	4.89514	3.50103	30.4572	27.1016	25.5849
WBGene00000685	col-111	4.01442	7.26421e-24	0.949829	0.770032	1.80518	25.1498	12.7608	20.2459
WBGene00021605	Y46H3C.5	3.3581	8.57303e-24	3.74875	3.57164	1.85493	39.0919	27.61	26.3108
WBGene00020599	T20B6.3	3.01877	2.93543e-23	3.18016	2.87709	2.11236	24.126	20.8653	20.6839
WBGene00011891	del-6	-1.7607	3.06354e-23	59.0136	61.1031	49.3665	15.2604	18.9885	15.6812
WBGene00010968	R01E6.2	4.96707	3.19493e-23	0.296288	0.293581	1.19118	18.4922	18.5012	22.0041
WBGene00004174	abu-14	4.3129	6.52338e-23	0.37138	0.294389	1.31391	15.9511	11.2086	13.8693
WBGene00000301	cav-1	1.69423	9.43721e-23	24.2531	24.1593	28.6293	89.347	76.125	84.4474
WBGene00022665	ZK154.1	1.99603	1.14067e-22	17.0584	19.1376	13.1494	69.0666	61.6224	65.5119
WBGene00020560	T19C3.2	3.96938	2.31829e-22	0.634405	0.75433	1.53032	16.3489	16.2419	14.5382
WBGene00021607	Y46H3C.7	3.18225	2.90504e-22	1.68954	1.60435	0.962274	15.7795	11.0629	11.4272
WBGene00000792	crb-1	2.34607	3.24753e-22	1.94582	1.8326	3.09817	10.2658	12.2907	12.55
WBGene00020590	T19H12.6	3.26311	5.96745e-22	12.288	13.4216	4.54959	113.381	86.7234	89.6816
WBGene00004115	pqn-26	4.17988	7.88493e-22	0.0999989	0.396341	0.763857	7.04654	7.33702	9.28314
WBGene00015048	faah-2	-1.76661	7.88493e-22	42.9824	36.3625	43.3589	12.427	10.278	13.3948
WBGene00020862	fip-2	2.09956	7.88493e-22	108.735	129.114	73.6508	454.098	430.82	447.968
WBGene00044163	F49C5.11	1.94766	1.01844e-21	13.8965	13.4702	15.789	63.4575	51.5616	52.0826
WBGene00010830	M02G9.1	3.45878	1.33247e-21	0.34706	0.386875	0.994151	6.02665	5.82424	7.47927
WBGene00012455	Y17D7C.1	6.85103	2.43128e-21	0.448436	0.666508	0	41.2299	38.5025	40.2021
WBGene00018969	F56D3.1	1.62257	3.12624e-21	20.8322	22.3727	26.5304	79.7156	67.8696	67.5409
WBGene00021239	Y20F4.4	2.15294	3.22472e-21	10.9055	10.0242	7.12698	49.0825	34.2421	41.2587
WBGene00011524	T06D8.3	2.29051	1.04118e-20	5.66521	6.30646	9.78528	39.3338	31.8816	35.8402
WBGene00017798	slc-17.8	2.40689	1.37301e-20	3.67905	4.11414	6.97293	25.7485	25.4347	27.6017
WBGene00000726	col-153	2.94279	2.87701e-20	4.49717	5.85892	11.6517	62.1501	49.6633	58.4919
WBGene00012322	W07A12.4	-2.07941	3.20595e-20	22.3213	23.011	21.332	4.03501	5.47516	6.13968
WBGene00004232	ptr-18	3.06378	3.36904e-20	2.45686	2.18381	5.78119	30.1151	27.1107	30.4357
WBGene00022743	mlt-7	-1.93679	1.55853e-19	19.6917	18.6873	14.591	4.04168	5.03063	4.70801
WBGene00044803	C02G6.3	4.43359	1.83323e-19	0.211884	0.839791	3.23701	30.7144	32.4153	34.6187
WBGene00008093	lron-1	3.663	1.83821e-19	0.707383	0.485252	1.96887	11.8317	14.9503	14.1439
WBGene00016575	C41H7.5	2.65614	2.40067e-19	5.88731	6.7635	3.22448	38.823	26.7282	33.9462
WBGene00017842	nep-12	2.76589	2.60064e-19	2.89641	2.61672	6.13053	25.0407	27.5726	27.0689
WBGene00019280	K01A2.5	2.73969	5.02337e-19	11.4706	13.0954	27.1683	125.176	105.753	116.141
WBGene00008356	nspc-20	1.71098	5.86742e-19	63.5888	65.7834	56.3103	165.435	223.898	217.252
WBGene00021018	W04B5.1	2.29982	7.6588e-19	7.82167	7.60116	5.3216	37.5518	29.2734	34.7892
WBGene00021019	W04B5.2	2.26688	9.08617e-19	3.74418	5.80692	3.59961	22.724	21.0928	19.2573
WBGene00003606	nhr-7	-1.62933	1.05388e-18	31.0703	24.7292	27.9139	9.40951	8.9886	8.68722
WBGene00015218	B0507.1	2.4068	1.58846e-18	1.69341	1.6255	2.38283	9.87295	9.0872	11.5095
WBGene00018340	anmt-2	1.2293	2.56265e-18	36.3046	39.714	37.7542	87.0615	90.8807	88.7433
WBGene00022504	mam-1	3.46834	3.2725e-18	0.92216	0.696178	2.61283	14.3813	16.2694	16.865
WBGene00000625	col-48	4.02821	3.86338e-18	0.718194	0.711632	1.34745	21.85	10.9625	13.5883
WBGene00000401	cdh-9	1.82789	4.59148e-18	4.21591	5.44032	6.30675	19.5421	18.1116	19.2436
WBGene00017835	F26F12.4	3.20093	5.08876e-18	3.73876	3.41963	10.2905	55.3933	55.5217	51.5659
WBGene00020770	eat-17	1.45413	7.52035e-18	11.798	12.0535	15.1408	36.189	37.217	33.591
WBGene00009155	lhfp-4	3.17604	1.66629e-17	1.01864	1.514	2.25241	16.4068	13.119	14.5897
WBGene00020561	T19C3.3	1.87045	1.70199e-17	92.8768	102.589	145.074	476.843	358.114	412.186
WBGene00022339	Y82E9BR.6	2.79628	1.8378e-17	30.5954	24.2527	17.2206	220.727	129.753	147.693
WBGene00021309	Y32G9B.1	2.6316	3.49048e-17	1.33521	1.20274	1.80561	10.8343	8.02171	8.37073
WBGene00015910	C17F4.2	3.8605	4.36578e-17	0.695798	1.37888	3.17033	28.3286	21.2413	29.5281
WBGene00012892	Y45F10D.14	3.97614	5.12352e-17	0.439303	0.326467	1.85446	14.2987	14.9731	13.8657
WBGene00022853	ZK1127.6	1.8302	7.4431e-17	4.06976	4.65833	5.24708	16.8584	16.7229	16.3034
WBGene00022283	lgc-27	3.2678	1.03946e-16	4.47565	3.791	13.118	66.4676	67.9905	72.6047
WBGene00001148	eat-20	3.01754	1.33614e-16	4.32584	5.13703	13.329	60.544	63.2686	61.2046
WBGene00012456	Y17D7C.2	3.06425	1.50802e-16	1.61711	1.60233	1.20025	12.3552	13.0753	11.2178
WBGene00021529	Y41G9A.5	-1.26204	1.81359e-16	49.2209	46.2112	45.2765	20.7175	18.9596	19.0468
WBGene00017814	F26A10.2	2.67123	2.40549e-16	0.928545	0.885985	1.96332	8.95493	7.44454	7.99052
WBGene00015055	pitr-3	2.25482	5.65158e-16	2.46018	1.97651	3.31474	11.4234	13.8398	11.9924
WBGene00022230	Y73B6A.3	1.66017	7.90966e-16	17.239	15.8316	17.9183	53.6133	56.4486	51.3
WBGene00004358	rhr-1	-1.08949	9.40688e-16	94.3842	93.064	99.0303	42.2574	46.8471	45.4464
WBGene00019760	calu-1	1.16796	1.16327e-15	258.575	260.041	298.382	676.115	576.002	584.021
WBGene00017964	F31F7.1	-1.38858	1.23327e-15	116.492	113.752	148.558	49.597	44.1272	51.0311
WBGene00018803	fbxa-24	1.66908	1.35533e-15	16.3277	17.7396	11.8618	53.8269	44.6429	47.3337
WBGene00017968	skpo-3	-2.04249	1.5305e-15	14.9421	12.8644	8.94411	2.94147	3.00645	2.95917
WBGene00006063	sto-1	1.46183	1.80455e-15	9.59509	9.58348	9.07297	27.4058	24.8447	25.5718
WBGene00017430	bcl-11	-1.71689	3.03052e-15	34.5161	35.9108	23.6813	9.41749	8.50933	10.6857
WBGene00003860	oig-2	10.1621	3.1917e-15	0	0	0	59.899	52.3989	55.5414
WBGene00003675	nhr-85	-1.32313	3.21233e-15	30.175	34.3308	30.6282	11.8675	12.3583	13.7437
WBGene00015103	B0280.7	4.39114	3.86644e-15	0.183885	0.0911026	0.887139	7.28099	8.51613	10.1448
WBGene00219758	linc-11	1.79482	7.39827e-15	8.22764	6.05926	7.15199	26.5635	24.4153	23.4741
WBGene00010047	F54D1.6	-1.17164	7.8711e-15	34.1565	29.4137	33.8541	13.3109	15.0668	14.8428
WBGene00011668	clec-47	-1.55309	1.0894e-14	51.4328	48.3178	48.9398	15.7655	16.8546	17.9373
WBGene00003091	lys-2	-1.77334	2.16412e-14	71.2406	60.9167	98.2117	20.5903	22.7384	24.0433
WBGene00003497	mup-4	-2.00382	2.33021e-14	15.1617	15.675	8.4628	3.25173	3.32281	3.21714
WBGene00020343	acs-3	2.46111	2.47334e-14	3.08286	2.80014	6.69285	22.6203	22.8332	24.258
WBGene00016273	C30G12.1	3.53053	2.51151e-14	0.276358	0.342291	0.888844	5.84217	5.68034	6.52371
WBGene00002008	hsp-4	1.21521	2.99523e-14	33.3191	43.8265	40.108	88.7235	92.3679	91.165
WBGene00002260	lbp-8	-2.38042	3.28372e-14	37.7991	32.4713	49.0751	4.65453	9.02257	9.0139
WBGene00194650	C36A4.14	1.60649	4.2765e-14	7.73985	9.99006	8.35243	27.6116	25.543	26.2553
WBGene00018899	F55G1.1	4.04129	4.85255e-14	0.319394	0.52746	0.51363	6.28753	7.64522	8.58443
WBGene00010657	K08D8.3	-1.34395	6.36135e-14	27.4125	27.3851	31.8177	12.3904	11.2475	10.5702
WBGene00012444	Y15E3A.5	-1.32125	8.20402e-14	64.3945	62.9666	73.4815	28.7562	24.3125	27.4817
WBGene00001719	grl-10	2.36055	1.66602e-13	5.71318	6.05824	13.056	44.9335	39.6389	43.8119
WBGene00021526	Y41G9A.2	3.21272	1.70827e-13	1.97525	1.82672	6.77649	30.5773	31.3836	37.7213
WBGene00010507	K02E2.6	1.22315	2.13599e-13	31.3742	29.4435	29.3507	72.0743	66.4026	72.0135
WBGene00003651	nhr-61	1.529	2.91512e-13	13.7534	15.046	9.95779	38.5905	38.601	34.399
WBGene00009331	F32D8.7	2.48213	3.85048e-13	1.36847	1.54968	3.19625	11.633	10.9867	12.0298
WBGene00008628	ttr-21	-2.16725	4.82541e-13	43.4217	41.9377	24.5785	5.89123	8.48331	9.97861
WBGene00020973	W03B1.3	-2.46267	5.42673e-13	10.8155	12.3343	12.2242	2.87595	2.12376	1.51552
WBGene00017576	cdh-8	3.0071	5.93942e-13	0.931127	0.822335	2.92966	11.4381	12.5133	13.9376
WBGene00008577	F08G2.5	-1.90904	6.29424e-13	27.3749	27.1248	22.3431	8.3087	6.44239	5.83783
WBGene00013264	Y57A10A.24	4.56497	6.76494e-13	0.124681	0	0.401007	3.68165	4.73617	4.89433
WBGene00195186	F19G12.10	1.59632	7.70264e-13	7.6687	7.71925	8.22156	24.1805	23.8163	23.5042
WBGene00009791	F46F3.3	3.65907	7.80115e-13	0.514055	0.305615	1.15734	8.83163	6.41987	10.5804
WBGene00000138	amx-2	1.14493	7.9665e-13	14.7501	13.1718	13.3975	29.8189	28.9012	32.6021
WBGene00003075	lrx-1	3.95846	8.11816e-13	0.409138	0	0.78954	7.13895	6.47215	5.90338
WBGene00044058	F17B5.6	3.42546	8.8901e-13	0.35623	0.617707	1.93343	9.68227	10.566	11.9996
WBGene00006721	ubh-1	1.78906	9.00646e-13	7.4895	8.23064	6.78852	29.9747	23.1	24.7046
WBGene00014505	T05E11.9	1.17928	9.68378e-13	260.341	269.09	212.69	624.867	530.97	524.645
WBGene00019492	K07E3.4	-0.996935	9.68378e-13	51.4962	53.4079	48.9455	25.1048	25.7208	26.2205
WBGene00013947	ZK228.4	-1.83706	1.02818e-12	20.1715	19.3058	17.4173	4.76879	5.72535	5.3502
WBGene00000412	cdr-1	-2.35283	1.26472e-12	13.3386	13.7815	14.7585	3.36642	1.77972	3.14477
WBGene00018138	folt-2	-1.79266	1.2736e-12	46.6231	40.682	66.9734	11.8652	16.9009	15.7008
WBGene00004222	ptr-8	-1.30745	1.41229e-12	25.9927	21.1901	20.8691	8.39987	9.46994	9.57246
WBGene00007425	C08B6.4	2.3938	1.43403e-12	0.955682	0.852256	0.768435	4.48955	4.32651	4.66405
WBGene00001068	dpy-6	-1.2935	1.65669e-12	54.1779	59.3685	76.6104	24.5021	26.97	26.1065
WBGene00019538	K08D12.4	3.33186	1.74812e-12	2.37465	0.980398	1.11381	17.5301	14.2103	12.8068
WBGene00020909	W01A11.1	-1.26322	1.79657e-12	29.8821	32.0891	29.6987	11.9103	13.7341	12.4721
WBGene00021375	Y37E11B.2	1.86614	2.81507e-12	4.12768	4.08996	5.27626	18.1833	16.1917	15.1589
WBGene00044437	Y47G6A.32	2.82924	3.06693e-12	1.01881	1.8748	1.87245	11.5258	10.7545	11.8899
WBGene00017754	F23F12.8	2.47676	4.42747e-12	1.09938	0.798843	2.2394	7.47635	7.74206	8.08687
WBGene00013935	ZK218.1	-2.9355	4.65898e-12	10.8276	11.4345	16.1522	2.10346	1.4827	1.51151
WBGene00009541	cutl-17	3.45001	4.79853e-12	0.144376	0.143057	0.609463	3.24587	3.26805	3.67619
WBGene00014094	ZK829.3	3.65	5.83847e-12	0.234794	0.310198	0.629302	5.25239	4.2355	5.72937
WBGene00022018	Y61A9LA.7	3.78759	6.22443e-12	0.566631	0.374303	3.0374	17.2389	20.2466	20.0388
WBGene00010867	tag-260	-1.09468	7.02491e-12	33.052	33.8206	35.1057	16.2818	14.4645	17.0382
WBGene00016943	acdh-1	-0.980752	7.46514e-12	1766.69	1767.9	1864.67	799.957	960.867	974.873
WBGene00018100	math-26	-1.45984	8.31438e-12	18.5039	18.2106	22.2672	5.66241	7.78121	7.93239
WBGene00018718	F52H2.6	-1.3019	8.99187e-12	33.9625	36.2533	44.1944	13.7269	16.6198	16.0144
WBGene00002054	ifb-2	-0.843954	9.48573e-12	216.433	230.042	235.994	123.491	129.495	127.208
WBGene00019357	cpg-8	1.4839	9.48573e-12	66.8688	71.2852	58.1606	228.571	143.11	177.498
WBGene00014562	Y17D7B.7	3.53687	1.15852e-11	0.531275	1.57926	2.99027	25.671	16.8638	18.8823
WBGene00019232	ugt-13	-1.68331	1.24099e-11	17.7773	15.6576	21.4942	6.98152	5.13923	5.09937
WBGene00019285	cbn-1	2.21719	1.24569e-11	5.83968	6.29148	13.9747	39.6881	37.5744	44.4999
WBGene00007891	C33B4.2	3.27148	1.34357e-11	0.741593	0.524869	1.19258	9.66936	5.73332	8.87946
WBGene00011522	srap-1	-1.1826	1.49709e-11	16.4354	16.4051	12.3925	6.779	6.63087	6.51299
WBGene00004992	spp-7	3.36263	1.51147e-11	0.310505	0.717892	1.91412	8.61312	10.9871	11.6398
WBGene00010321	F59B10.5	2.38772	1.88944e-11	18.222	15.7461	43.4441	144.472	128.779	133.754
WBGene00020009	R11F4.3	2.34274	1.88944e-11	2.17145	1.57785	4.01579	14.5727	13.3333	11.9797
WBGene00011999	T24F1.7	6.52114	1.99376e-11	0	0	0.620892	24.1836	19.8229	21.0273
WBGene00007586	ril-2	-0.944588	2.18605e-11	70.0457	63.3407	63.8426	32.168	35.664	34.5734
WBGene00255714	B0511.19	2.82556	2.28668e-11	1.61935	1.76501	3.776	12.6064	18.8753	20.1011
WBGene00018571	F47F2.3	3.29831	2.4005e-11	0.495287	0.736143	2.38947	10.6365	12.371	13.7936
WBGene00020283	T06A4.3	2.80127	2.41274e-11	1.72796	1.65314	5.41388	23.9127	18.4794	19.5338
WBGene00013180	cutl-10	1.46967	2.58737e-11	7.73318	8.56884	6.55231	22.9913	19.8174	20.3788
WBGene00077697	F58E6.13	2.58142	2.67202e-11	0.736169	0.668656	1.03588	4.36409	5.10766	5.27198
WBGene00010516	K02E11.7	1.79842	3.00379e-11	19.019	21.284	11.5144	62.4673	61.2434	55.549
WBGene00012544	Y37D8A.2	1.00245	3.06808e-11	38.4269	38.19	45.6288	80.2653	83.8208	80.9874
WBGene00017225	fbxa-52	3.19963	3.06808e-11	0.73869	0.609951	1.78187	12.063	7.81585	9.79635
WBGene00003015	lin-29	1.83587	3.09103e-11	1.98391	2.46769	3.66557	9.12161	10.2357	9.80755
WBGene00017868	slc-28.2	3.23674	3.15279e-11	0.460155	0.284969	1.52623	6.71668	7.84189	7.44502
WBGene00011330	T01D3.6	-1.68957	3.65708e-11	24.2962	24.0379	40.7807	8.60764	9.34386	9.68091
WBGene00001045	dnj-27	1.41218	4.81445e-11	34.2822	35.379	54.0903	110.897	107.394	111.31
WBGene00019751	M03D4.4	1.13781	6.06544e-11	19.127	22.2632	25.617	48.4066	49.2852	49.9371
WBGene00004023	pho-4	-1.32453	6.50752e-11	23.0421	20.8621	24.3875	8.10238	9.73008	9.3724
WBGene00219307	F56D6.17	1.71921	6.80226e-11	10.8573	9.32365	10.476	31.4124	34.4004	35.0687
WBGene00000633	col-56	3.55362	7.45011e-11	0.334934	0.442498	0.98747	8.5415	5.3448	7.58071
WBGene00016404	mutd-1	1.29837	7.49051e-11	31.1828	29.5203	25.8716	62.381	74.207	75.6488
WBGene00010731	K10C3.4	-0.923363	7.80303e-11	67.8821	66.5236	59.5855	34.8802	34.3883	33.0106
WBGene00011070	msrp-7	1.68994	8.13832e-11	51.5161	58.1005	29.804	156.561	144.932	147.304
WBGene00010337	F59F4.2	1.02229	8.20457e-11	385.75	411.934	358.746	886.555	710.936	751.573
WBGene00012943	bed-2	0.89487	8.20457e-11	28.8543	28.2498	30.9805	55.1781	52.8086	55.8876
WBGene00010345	F59F5.7	2.86935	9.16494e-11	0.525177	0.185849	0.844557	3.42379	4.33347	3.82068
WBGene00021427	Y38F2AR.9	1.08239	9.22009e-11	373.284	390.24	356.461	918.604	767.727	685.721
WBGene00000599	col-10	-2.01596	1.15291e-10	263.618	273.664	124.708	67.9344	49.6382	46.1972
WBGene00010881	M05D6.9	2.62012	1.16988e-10	3.16129	1.92764	7.13687	24.6428	25.9406	25.5416
WBGene00020149	T01D1.4	2.5255	1.19437e-10	1.96344	2.36239	5.52559	18.6357	18.8284	20.2358
WBGene00011272	dtmk-1	1.51503	1.21009e-10	24.8148	23.4059	37.7952	88.8712	73.8753	83.7909
WBGene00012290	W05H12.2	1.57647	1.2689e-10	5.24328	6.71815	5.30629	15.8952	16.4645	18.9903
WBGene00021870	samt-1	2.0928	1.35526e-10	9.28407	10.9284	23.1248	62.3997	61.7506	61.2469
WBGene00009450	ugt-58	-0.856871	1.81652e-10	73.9534	70.713	70.96	39.4563	39.7653	39.8186
WBGene00016535	C39D10.8	-1.8907	1.83894e-10	29.6346	25.4836	17.6159	5.25611	7.49006	6.73728
WBGene00014666	C05D12.3	-1.50462	1.90888e-10	15.8478	15.5929	22.0204	5.52304	7.6679	5.63405
WBGene00019870	R04E5.7	2.07122	2.06415e-10	2.78319	4.13665	2.79735	11.2069	15.3275	14.0258
WBGene00010330	F59D12.2	3.15246	2.25277e-10	2.14624	1.94941	9.20389	44.171	37.2274	38.8995
WBGene00016962	C56C10.4	4.67324	2.31554e-10	0.253762	0.125722	0.408084	6.98235	4.88577	8.88448
WBGene00000788	cpz-1	0.980538	2.81143e-10	224.456	227.047	219.947	498.923	384.629	441.587
WBGene00011952	T23F6.5	2.673	2.84337e-10	0.501622	0.938851	1.83743	5.90993	7.83075	7.50983
WBGene00019236	H23N18.5	4.98408	2.93108e-10	0	0.266492	1.08127	19.8543	10.9162	15.6937
WBGene00000683	col-109	4.63856	3.01492e-10	0.175936	0.261493	0.141465	6.61202	3.93667	3.73316
WBGene00012404	Y6G8.2	-1.97675	3.40962e-10	4.02805	3.63113	5.21135	1.21951	0.851025	1.22101
WBGene00219755	linc-17	5.41456	3.5298e-10	0.541954	0.537002	3.70403	79.2884	67.6829	62.673
WBGene00021186	Y9D1A.1	1.56202	3.76177e-10	9.22023	9.55126	6.79589	31.0325	22.9715	21.417
WBGene00010222	F57G12.2	2.68919	3.80479e-10	1.10563	0.995931	2.99027	12.1417	10.2513	11.1969
WBGene00020648	T21D12.7	2.69229	4.19471e-10	1.44369	1.64242	5.15922	16.2913	18.308	19.1742
WBGene00013515	Y73F4A.2	-1.50946	4.32947e-10	188.476	196.002	113.505	55.5014	61.5166	57.7608
WBGene00015426	C04E6.12	3.63716	4.32947e-10	0.45602	0.564817	0.366672	6.57982	5.10185	5.44288
WBGene00004003	pgp-9	-1.20579	4.42218e-10	7.43132	7.49731	7.73529	3.30062	3.31857	3.21102
WBGene00008311	rskn-2	-0.916637	4.72507e-10	41.137	36.4881	38.5949	19.68	20.489	21.3645
WBGene00007073	ugt-2	-2.00688	4.90627e-10	8.87594	7.59007	10.1676	1.79517	1.77156	3.03146
WBGene00004987	spp-2	-1.32906	5.19336e-10	124.508	122.285	87.7754	43.8387	42.8887	46.2802
WBGene00012648	Y39A1A.9	1.18973	6.19894e-10	97.6327	106.371	143.242	274.984	245.976	271.436
WBGene00022474	zig-9	-1.62617	6.61132e-10	14.1159	12.3665	13.288	3.58135	4.65804	4.5659
WBGene00008314	C54G4.4	1.60148	6.63889e-10	1.92802	2.06961	2.74526	6.90084	6.43764	7.24456
WBGene00016274	C30G12.2	-1.62009	6.65341e-10	27.709	24.8021	36.6087	8.01896	9.32659	11.5842
WBGene00003533	nas-14	3.67823	7.16087e-10	0.13898	0.137711	0.614624	3.35774	4.12224	4.49723
WBGene00001430	fkb-5	1.19553	7.17688e-10	131.013	139.148	181.253	396.04	318.305	319.977
WBGene00004008	pgp-14	-1.0738	7.44738e-10	22.861	20.2625	24.4822	9.44134	11.6868	10.9544
WBGene00020672	T22B7.3	1.5202	7.522e-10	7.22756	9.7352	8.35397	23.646	21.1553	27.7966
WBGene00012144	T28H10.3	-1.09799	7.78636e-10	60.0232	55.2412	48.152	24.6039	23.5239	28.1484
WBGene00015168	pdi-6	0.813877	7.89902e-10	425.542	443.418	487.735	834.289	784.111	766.833
WBGene00017778	nono-1	0.973396	7.89902e-10	30.7668	32.881	33.4414	71.235	58.722	60.8538
WBGene00017243	F08C6.5	3.21359	8.66886e-10	0.260819	0.775309	1.67773	8.4018	8.55038	9.13157
WBGene00003525	nas-6	3.60987	9.24376e-10	0.22594	0.149251	1.33226	6.46954	8.3867	6.87168
WBGene00019486	K07D4.6	2.89163	1.0358e-09	0.553071	1.0047	2.66824	10.8876	9.68916	11.5399
WBGene00004193	prx-3	-1.46005	1.05312e-09	15.9073	13.1591	15.2548	4.70114	5.39181	5.96106
WBGene00011643	slc-17.9	2.75541	1.08497e-09	0.791343	0.728105	2.49973	7.43506	9.88283	10.2547
WBGene00007935	C34E11.2	2.84848	1.18713e-09	0.181015	0.32285	0.465756	2.23524	2.07225	2.80388
WBGene00020592	ugt-12	-1.13096	1.22235e-09	33.6504	30.1491	34.1584	12.7191	16.0344	15.8672
WBGene00019030	exc-6	1.27698	1.22906e-09	6.06727	6.33901	8.46271	18.0599	16.4517	16.2458
WBGene00011560	T07C4.3	1.07287	1.29739e-09	7.84272	7.36679	7.8006	16.6722	15.8996	15.8718
WBGene00009218	acs-20	2.28482	1.38381e-09	6.39523	5.7764	17.0008	47.2982	45.503	49.7103
WBGene00077437	Y59H11AR.6	1.91712	1.40709e-09	18.9383	15.6048	35.5848	98.7337	79.2532	88.1954
WBGene00004510	rrf-3	-1.55425	1.41993e-09	6.26823	5.61115	8.60427	2.01814	2.21514	2.73468
WBGene00013865	ZC334.7	3.90301	1.43972e-09	0.755243	0	0.728721	7.50136	8.64599	6.57042
WBGene00008567	acox-1.4	-1.35181	1.47491e-09	22.1014	22.631	32.0195	10.571	9.32351	10.2358
WBGene00000739	col-166	-2.01754	1.47884e-09	510.348	540.567	221.703	133.012	92.6515	88.7306
WBGene00016419	tyr-4	-1.27313	1.50966e-09	25.5407	23.808	33.146	11.6937	12.3598	10.1189
WBGene00010319	F59B10.3	2.34142	1.51565e-09	9.71927	7.65796	24.5748	69.7846	69.5868	74.1689
WBGene00001842	her-1	3.68259	1.7345e-09	0.612777	1.41675	0.492715	13.1596	7.86535	10.8354
WBGene00001721	grl-12	2.8284	1.88684e-09	1.38861	0.764402	3.22556	12.6325	13.8093	12.7681
WBGene00004104	pqn-13	4.68549	2.03892e-09	0.267504	0.441767	1.61319	21.5428	19.1631	19.6773
WBGene00010940	M163.8	1.92466	2.10878e-09	3.50158	3.19202	3.60386	13.9116	13.2648	12.0365
WBGene00009706	argk-1	3.42715	2.26395e-09	0.445288	0.44122	0.286434	4.30323	3.98543	4.15734
WBGene00007600	C15C6.1	2.22507	2.26801e-09	5.1726	5.25348	13.3092	40.2678	33.5107	38.1405
WBGene00003517	nac-1	-1.18219	2.52006e-09	16.6909	15.6534	15.216	7.56747	6.79719	6.63312
WBGene00006565	tfg-1	1.05878	2.96673e-09	78.9265	81.7157	80.2269	202.05	151.044	148.865
WBGene00013946	ZK228.3	-2.18583	3.05549e-09	9.86291	10.0915	7.67186	1.8706	2.11985	2.0473
WBGene00022730	ZK402.3	3.27304	3.07744e-09	1.90642	0.809571	1.53289	11.3319	15.8724	13.8693
WBGene00219707	linc-8	1.33837	3.0782e-09	10.9323	11.5627	11.3583	33.3038	26.5901	25.9338
WBGene00008743	F13D12.9	1.60819	3.37398e-09	14.1744	12.5793	23.8846	55.9172	45.0246	53.8107
WBGene00008841	F15A4.6	1.02266	3.38868e-09	110.55	111.805	86.8849	199.423	212.803	215.174
WBGene00019819	R02D3.1	-0.779975	3.39224e-09	71.9905	73.6743	72.7835	39.6711	43.4492	44.039
WBGene00001711	grl-2	3.53942	3.65603e-09	0.0729694	0.289211	1.23212	6.07231	7.06251	6.19331
WBGene00016733	phat-2	4.54857	3.65603e-09	0.125115	0.123971	0.503004	8.56445	4.16671	5.97327
WBGene00014039	ZK662.2	4.36666	3.74248e-09	0.263689	0.13064	0.53006	9.37905	4.25362	6.29458
WBGene00004236	ptr-22	-1.43723	3.80484e-09	6.99797	6.41893	7.49175	2.79099	2.37216	2.58795
WBGene00044294	C01B10.11	1.01204	3.9895e-09	38.7371	39.9071	49.7739	85.2796	86.5314	87.4987
WBGene00016003	C18H9.5	-2.43012	4.03389e-09	6.53433	5.64126	4.00556	0.868362	0.942634	1.16686
WBGene00011950	T23F6.2	8.10342	4.0673e-09	0	0	0	4.67513	7.25	6.15905
WBGene00016396	C34B2.11	1.82476	4.96851e-09	7.33073	9.11047	16.3845	37.6899	38.1463	41.1284
WBGene00016942	C55B7.3	-1.27946	5.03339e-09	23.4217	21.656	18.6137	9.04725	7.51106	9.67959
WBGene00010408	mboa-2	-0.968904	5.05459e-09	42.4433	39.6079	44.7809	21.1746	19.8656	23.7658
WBGene00018702	F52E4.5	1.46391	5.26173e-09	13.9821	11.4529	19.1874	34.9066	44.4306	44.0082
WBGene00020649	sma-10	-1.1593	5.61569e-09	18.6898	19.2953	23.9666	8.11154	9.90017	9.69673
WBGene00001980	hmr-1	0.94637	6.50195e-09	15.4828	16.2989	19.9376	35.0915	32.5251	32.0979
WBGene00012156	ebp-2	1.05821	6.90062e-09	35.148	37.5763	34.4343	83.0547	62.3774	77.8183
WBGene00003048	lit-1	1.2435	7.4731e-09	28.6998	27.7776	42.0782	85.2443	69.9545	78.319
WBGene00004238	ptr-24	-1.26033	7.52926e-09	12.3875	9.21487	10.6993	4.44037	4.47586	4.56282
WBGene00019772	M04G7.1	1.46838	7.57045e-09	46.0036	47.5925	26.1886	117.88	107.229	105.816
WBGene00020033	R12E2.7	4.92775	7.9465e-09	0	0.254437	0.825884	15.1649	9.35339	11.1697
WBGene00006952	wrt-6	2.55754	8.02057e-09	0.718623	1.15025	2.80022	7.64217	10.2403	9.97009
WBGene00017331	ugt-40	-1.71479	8.36654e-09	7.86397	7.1737	9.83605	2.76444	2.27339	2.58243
WBGene00015645	lips-7	2.95179	8.40224e-09	0.369029	0.548486	1.11272	6.19144	4.51267	5.48126
WBGene00020626	T20F5.4	2.17948	8.66158e-09	2.154	3.23828	6.62926	18.9419	16.9289	19.0702
WBGene00004270	rab-6.2	0.976137	8.74943e-09	76.1564	91.9822	97.1772	188.405	162.208	171.758
WBGene00010075	F55A11.1	0.824675	9.58544e-09	96.7816	99.3662	101.973	191.29	172.416	164.623
WBGene00017939	F31A3.5	1.12416	9.66444e-09	6.04115	6.26718	7.69376	14.9654	14.0934	14.6683
WBGene00000717	col-144	-1.94007	1.00397e-08	137.612	150.932	62.7863	38.2776	28.2663	25.0935
WBGene00021080	W08A12.3	1.259	1.10677e-08	16.4319	18.1163	21.2142	52.9633	40.2236	40.7596
WBGene00016520	C39B5.2	1.77607	1.21227e-08	2.81201	3.03217	5.18711	13.2101	12.1365	12.811
WBGene00019624	K10C9.3	0.94359	1.25869e-08	42.4639	42.7932	46.1719	93.1037	82.3601	77.6888
WBGene00018172	F38B6.2	3.36109	1.33963e-08	0.279401	0.184565	0.973517	4.25018	5.71866	5.43452
WBGene00009528	F38A6.4	2.15048	1.39001e-08	2.62645	4.22899	4.09171	18.2873	11.617	18.9832
WBGene00016746	C48B6.10	0.929171	1.43125e-08	231.272	272.545	247.63	536.425	449.575	445.526
WBGene00009895	scl-2	-1.1918	1.66245e-08	76.4974	75.9365	63.1898	36.8436	25.8125	31.9316
WBGene00001581	gfi-1	-2.01906	1.72501e-08	21.8174	21.1014	54.3837	7.41385	8.02083	8.57426
WBGene00020270	T05H4.7	2.62067	1.73963e-08	0.673634	0.467235	0.595813	3.61664	3.50533	3.57344
WBGene00013499	Y70G10A.3	-1.116	1.78607e-08	12.9297	13.5275	15.197	5.71674	6.37192	7.1009
WBGene00012176	W01C9.2	-1.35932	1.79998e-08	10.437	9.70521	12.0932	4.02299	4.67902	3.86137
WBGene00017416	F13B6.1	1.74087	1.8253e-08	3.83803	3.04237	5.67832	11.5393	15.5779	15.0662
WBGene00002199	kin-15	-2.51068	1.86755e-08	4.08874	4.84837	3.66489	0.809698	0.697581	0.711134
WBGene00019730	asns-2	-1.28228	1.87189e-08	89.9191	88.6145	64.0693	35.262	26.1012	38.3895
WBGene00000387	cdc-25.2	1.27429	1.89206e-08	9.88759	10.6604	15.3753	31.9211	27.2895	27.9122
WBGene00004231	ptr-17	2.44416	1.8974e-08	0.281681	0.488439	0.39636	2.2212	2.23529	1.90516
WBGene00000503	cht-1	1.66058	1.94784e-08	11.4665	8.37733	5.05606	25.5327	25.2968	27.6383
WBGene00001476	fmo-1	-1.36077	2.05382e-08	16.4614	15.4165	11.9979	4.77531	5.85796	6.36613
WBGene00018400	F43H9.4	-1.56257	2.10289e-08	34.2707	30.5944	22.3618	7.49498	11.6229	10.2224
WBGene00001898	his-24	1.07342	2.11402e-08	269.798	301.404	250.906	701.728	528.105	500.391
WBGene00000168	apx-1	1.47525	2.13622e-08	2.02387	2.1982	2.81653	7.31355	6.48088	5.90482
WBGene00007925	C34C12.6	0.867836	2.14986e-08	38.074	39.3664	44.9895	75.2109	75.1143	73.3245
WBGene00269383	ZK384.7	3.02789	2.42875e-08	2.201	0.484641	2.55631	17.7252	14.7618	11.1567
WBGene00003754	nlp-16	0.829151	2.46907e-08	36.9863	35.3157	36.2282	64.0853	67.187	61.5361
WBGene00008033	spin-2	1.54448	2.46907e-08	10.8252	9.06074	18.0572	36.55	36.8071	37.6649
WBGene00044296	F10C1.9	-1.55832	2.46907e-08	17.549	17.2786	17.3257	5.51593	4.62372	7.54168
WBGene00018268	F41C3.2	-1.41067	2.86068e-08	14.1532	11.6356	17.1945	5.06024	5.27435	5.83582
WBGene00019411	K05F1.10	1.12285	2.99855e-08	27.4569	30.6374	28.243	59.0976	62.8136	65.871
WBGene00015381	C03B1.13	-1.52604	3.20507e-08	10.0768	8.16317	10.128	3.19852	3.54295	3.10614
WBGene00008629	cpt-5	-1.91585	3.21486e-08	14.0268	9.9868	6.31151	2.49364	2.61025	2.90735
WBGene00044355	ZK563.7	2.32821	3.31573e-08	0.842568	1.48421	1.65607	8.16765	6.52789	5.56215
WBGene00017613	F20A1.1	1.32982	3.32069e-08	158.306	172.498	106.523	439.403	324.279	335.146
WBGene00003107	mab-10	2.5975	3.51441e-08	1.04575	1.48672	4.67955	16.3552	13.0127	14.6645
WBGene00020034	R12E2.8	3.41832	3.96323e-08	0.265311	0.39433	0.853312	5.1635	5.66036	5.91107
WBGene00000603	col-14	4.22562	4.10351e-08	0.200276	0	0.483108	6.45152	3.43913	3.71843
WBGene00009239	irld-6	-3.09188	4.33962e-08	3.81184	3.45141	2.8536	0.264636	0.273591	0.62754
WBGene00001063	dpy-1	3.29796	4.70425e-08	0.0500691	0.0744174	0.38246	1.9489	1.56324	1.69985
WBGene00007420	C07E3.10	3.35377	4.79073e-08	0.444737	0.661011	3.03959	19.1018	12.0341	13.2115
WBGene00000415	ced-1	1.01967	4.87379e-08	11.5955	13.6948	15.9517	29.3569	25.5652	28.8021
WBGene00000431	ceh-6	1.32946	4.97682e-08	6.13007	5.60682	8.23305	15.0091	17.4566	17.8672
WBGene00020472	lips-11	1.536	5.69695e-08	9.08069	7.51865	5.40111	23.3747	19.2894	20.8519
WBGene00010660	K08D8.6	-1.41003	6.32167e-08	16.6219	16.0231	14.5566	4.15071	6.2356	7.24532
WBGene00043981	T14E8.4	3.12397	6.35565e-08	0.487688	0.2071	0.336116	3.27291	2.61025	3.10446
WBGene00001707	grh-1	2.00451	6.42936e-08	6.99341	10.1938	21.8421	50.3465	53.8948	52.7344
WBGene00011235	suro-1	2.09627	6.49804e-08	2.16564	1.81205	5.26266	13.0481	12.5714	14.1942
WBGene00050945	C45B11.7	-2.63713	6.68795e-08	5.25434	5.67357	2.97906	0.90416	0.701066	0.643218
WBGene00013135	rga-2	1.11253	6.81e-08	6.27653	6.89441	8.70928	16.6082	14.6693	16.172
WBGene00012443	Y15E3A.4	-1.08786	6.85334e-08	65.1639	62.3161	45.999	27.1206	28.9802	25.4567
WBGene00001303	emo-1	0.748893	6.98238e-08	889.197	996.495	902.699	1677.12	1532.59	1476.48
WBGene00003073	lars-1	-0.764624	6.98238e-08	89.9741	84.2778	89.9603	46.9852	54.8256	53.6455
WBGene00001752	gst-4	-1.73782	7.03211e-08	24.5648	21.2165	39.8205	7.58162	9.43314	8.64084
WBGene00013516	Y73F4A.3	-1.309	7.27912e-08	46.6277	38.4426	36.6333	14.0934	15.9286	18.8814
WBGene00013263	Y57A10A.23	1.03715	7.39585e-08	316.639	343.923	452.776	828.923	755.133	701.518
WBGene00011836	mam-4	1.97048	7.54424e-08	1.57406	1.45906	3.30704	9.13244	8.98349	7.00319
WBGene00019738	clec-265	-1.09311	7.66805e-08	35.9801	38.3728	39.1629	16.3434	21.1523	15.6382
WBGene00007070	ugt-49	-1.4438	7.72125e-08	13.291	10.8763	14.1428	5.23642	3.64731	5.26156
WBGene00008146	C47E8.9	2.96349	7.72125e-08	0.685964	0.151044	0.612847	3.47824	3.49017	4.44747
WBGene00010001	F53F8.4	-2.16129	7.91819e-08	61.982	51.5892	19.3008	10.1344	9.26543	10.2824
WBGene00004131	pqn-44	-1.19849	8.21905e-08	220.324	222.848	142.401	74.8868	91.2321	88.9393
WBGene00015044	cyp-34A9	-1.59158	8.75445e-08	17.9641	15.8928	11.2976	6.28625	4.87423	3.87984
WBGene00013073	hmit-1.1	-1.30071	9.01912e-08	8.25242	8.68808	9.08236	3.946	3.27436	3.3927
WBGene00004002	pgp-8	-3.45943	1.00019e-07	1.15877	1.33955	3.61602	0.148126	0.258421	0.146356
WBGene00012863	Y45F3A.8	4.42685	1.05422e-07	0	0	0.465153	4.32604	4.12839	2.63038
WBGene00003029	lin-44	1.34175	1.07567e-07	4.15708	4.35225	4.54086	11.4752	11.1016	10.5684
WBGene00016805	C50D2.1	2.73442	1.07567e-07	0.459664	1.13866	2.86442	12.5707	8.6707	8.90012
WBGene00008358	nspc-18	1.42739	1.07964e-07	20.2793	21.9207	14.3294	49.4892	53.0825	48.572
WBGene00006342	sup-37	0.669254	1.08146e-07	41.4826	41.4566	42.189	64.367	67.1837	67.4179
WBGene00012097	abcf-2	-0.636656	1.08146e-07	259.176	249.687	244.432	162.191	161.578	160.739
WBGene00000742	col-169	-1.53341	1.1051e-07	107.069	125.851	68.2634	44.7128	29.5675	29.9056
WBTransposon00000754	WBTransposon00000754	-0.976002	1.14915e-07	11.2098	10.9085	11.5696	5.47944	6.02471	5.60924
WBGene00016817	C50E3.6	1.64807	1.15973e-07	12.4149	15.9835	28.7249	55.5446	64.8658	59.0475
WBGene00016407	C34D10.2	-1.27227	1.27385e-07	47.9482	43.9847	28.3398	18.2064	14.7822	16.8093
WBGene00013585	cyp-42A1	1.70095	1.39094e-07	6.71085	6.00224	13.6571	28.1381	28.2456	29.6765
WBGene00138711	R07B1.13	2.75314	1.39125e-07	0.640432	0.634581	1.44186	6.70485	6.13192	5.97927
WBGene00012755	Y41C4A.8	1.23699	1.39344e-07	12.2303	14.8727	11.622	34.3236	28.6387	28.3104
WBGene00021008	W03F11.5	1.97624	1.4101e-07	1.92385	2.24267	4.09476	11.6959	10.2465	11.0459
WBGene00014153	vab-23	0.986982	1.42834e-07	21.6419	21.6824	24.7489	42.1196	44.4208	48.4728
WBGene00007233	C01G10.6	-1.43109	1.44837e-07	359.041	379.297	214.27	95.6489	139.804	117.318
WBGene00014165	puf-12	-0.70549	1.51905e-07	84.2837	79.3806	80.5978	47.4439	51.9136	50.3673
WBGene00012538	Y37A1B.5	-1.0994	1.57255e-07	52.2134	51.4082	36.8351	19.6317	22.8617	22.9545
WBGene00015605	C08E3.13	1.86456	1.74864e-07	18.3794	19.2423	9.20157	68.8871	43.6692	57.0267
WBGene00012222	W03C9.6	1.49171	1.83126e-07	3.3044	3.27421	5.35974	10.0939	11.3842	12.2702
WBGene00021095	mlt-8	1.44443	1.83887e-07	130.118	137.339	249.314	529.566	434.725	442.747
WBGene00219687	linc-12	3.03635	1.83887e-07	1.65921	4.93216	2.66824	31.1782	25.3261	19.3636
WBGene00000641	col-65	3.50938	1.91296e-07	0.308727	0.203938	0.82746	7.87318	3.1059	4.91313
WBGene00018675	F52C9.5	2.51989	1.97227e-07	0.387945	0.494229	1.33686	3.94248	4.84492	4.23347
WBGene00001113	dur-1	0.841653	2.01835e-07	42.3347	45.4887	47.9666	92.3846	75.9887	75.1083
WBGene00011447	T04F8.9	1.95943	2.01835e-07	2.31577	2.62241	4.87677	10.3609	13.3128	14.8584
WBGene00021888	Y54G2A.23	0.788908	2.05727e-07	170.939	171.496	151.818	310.221	267.088	276.653
WBGene00023416	spi-1	1.94515	2.05727e-07	9.54911	11.3171	26.3466	63.0794	56.8998	62.9715
WBGene00017970	F32A5.4	0.665507	2.08412e-07	96.9485	95.1097	96.3073	152.502	158.418	146.462
WBGene00009638	nspc-14	1.49119	2.09967e-07	12.5955	10.1403	13.9255	29.5852	38.2329	35.3565
WBTransposon00000707	WBTransposon00000707	4.20083	2.18693e-07	1.21863	1.2075	0.979863	20.4458	17.7556	23.9186
WBGene00011077	R07B1.5	3.44414	2.20063e-07	0.191052	0.0946531	0.844904	4.35935	3.87723	4.76334
[truncated: 47,155 more rows]

## Sheet: S3.4. L3
S3 Table. Supplementary data related to Fig 3.
[truncated: 47,536 more rows]

## Sheet: S3.5. L4
S3 Table. Supplementary data related to Fig 3.
[truncated: 47,536 more rows]

[truncated: 1 more sheets: S3.6. Young Adult]
