# Supplementary material for: Maternal and zygotic gene regulatory effects of endogenous RNAi pathways
Source: PLoS Genet. 2019 Feb 13;15(2):e1007784. doi: 10.1371/journal.pgen.1007784 (PMC6391025; doi:10.1371/journal.pgen.1007784)
Supplement: S4 Table — (ZIP) [file pgen.1007784.s010.zip › S4_Table.xls]

## Sheet: S4.1. 26G-RNA
S4 Table. Supplementary data related to Figs 4 and S4.
S4.1. 26G-RNA fold change per gene in gtsf-1(xf43); him-5 vs him-5 and 26G-RNA RPKM per gene, in adult males.
gene_id	gene_name	log2 fold change (MLE): group him5gtsf1 vs him5	Benjamini-Hochberg adjusted p-values	him5_adultmale_smRNA_rep1	him5_adultmale_smRNA_rep2	him5_adultmale_smRNA_rep3	him5gtsf1_adultmale_smRNA_rep1	him5gtsf1_adultmale_smRNA_rep2	him5gtsf1_adultmale_smRNA_rep3
WBGene00020313	T07E3.2	4.075	9.16966e-36	29773.5	39680.5	41458.9	320.035	1123.64	206.746
WBGene00045366	Y17D7C.3	3.99392	3.17557e-35	22155.1	18657.6	23614.5	259.878	473.111	0
WBGene00015049	B0218.5	3.56348	3.05755e-32	14443.5	17404.4	15083.9	161.136	125.722	69.3974
WBGene00050940	C25D7.16	3.43072	3.05755e-32	55622.8	65571.8	61561.5	0	656.139	217.31
WBGene00019769	M04F3.3	3.32902	1.20573e-30	16810.8	19434.7	21406.2	45.6588	142.496	0
WBGene00022094	Y69A2AR.23	3.32902	1.50266e-30	21742.9	24458.2	28071.6	221.208	517.773	0
WBGene00019084	F59A6.2	3.22939	2.95727e-28	109217	155449	150506	150.604	0	389.17
WBGene00006044	ssp-16	3.20792	1.20998e-26	87952.7	151461	135282	320.035	0	206.746
WBGene00017279	F09C12.8	3.13946	9.9355e-26	19534.2	22718.1	23122.4	119.083	46.4553	76.9289
WBGene00009685	F44D12.8	3.13946	1.5484e-22	11869.1	13762.7	12797.4	149.196	38.8019	0
WBGene00021608	Y46H3D.1	3.10019	2.03959e-22	20094.8	23335.6	26151.3	615.378	640.174	530.056
WBGene00022753	ZK484.7	3.04546	2.12742e-22	12258.6	16188.2	16844.5	58.6323	91.4922	75.7544
WBGene00022834	ZK973.8	3.02796	1.5514e-21	10057.9	12947.1	13005.9	52.2111	40.7361	134.916
WBGene00185118	K02E2.11	2.99931	1.5514e-21	44932.8	40415	47766.2	392.77	0	507.468
WBGene00014179	ZK1010.5	2.96799	7.92187e-21	16463.6	20257	20390.7	0	0	0
WBGene00018999	F57B9.8	2.9139	8.00277e-21	29931.5	36668.8	28606.5	0	0	0
WBGene00014154	ZK930.4	2.9139	1.06656e-20	53230	64349.6	62298.7	0	0	0
WBGene00008001	C38C10.3	2.9139	3.04382e-20	40579.7	57592.2	33957.8	0	0	0
WBGene00007307	spch-1	2.85875	5.7178e-20	58380.4	71785.3	67291.5	192.824	0	0
WBGene00022751	msrp-2	2.85875	7.91011e-20	82013.7	91571.8	103211	0	0	0
WBGene00017215	F07F6.1	2.85875	1.22882e-19	18796.2	25732.7	27030.2	0	0	0
WBGene00012721	Y39E4B.13	2.85875	3.04974e-19	53112.2	65585.5	71623.4	0	0	0
WBGene00012169	W01B6.2	2.796	4.25646e-19	12237.8	16251.9	16184.6	57.2721	89.3698	0
WBGene00020840	spch-3	2.796	7.10065e-19	30762.9	46530.4	45149.3	0	0	0
WBGene00014048	ZK666.8	2.703	1.1341e-18	18895.8	25329.6	23125.9	0	0	0
WBGene00015929	C17H12.3	2.703	1.1341e-18	11575.6	14931.2	14057	56.4306	0	145.819
WBGene00013979	ZK507.3	2.703	1.46329e-18	24037.6	22934.5	27075.2	0	0	0
WBGene00012605	Y38F1A.1	2.703	1.73486e-18	24715.6	28118.8	29610.9	0	0	0
WBGene00006050	ssq-1	2.703	1.75683e-18	25344	27251.4	32515.5	0	0	0
WBGene00013033	Y49E10.10	2.703	3.24662e-18	15473.5	19918.9	19872.5	0	0	0
WBGene00000777	cpn-1	2.703	3.74427e-18	21817.5	28805.4	27643.3	0	0	0
WBGene00011155	R09B3.2	2.703	5.56507e-18	48180.1	55652.1	52116.9	0	0	0
WBGene00045036	K08E4.7	2.703	5.56507e-18	11383.2	14956.5	14680.2	0	49.4813	163.88
WBGene00001944	his-70	2.703	5.63607e-18	41474.6	49555.9	46866.9	0	0	0
WBGene00012360	tat-3	2.68962	6.50884e-18	1413.66	1460.08	1634.3	40.3154	10.485	17.3628
WBGene00010651	K08C9.2	2.65167	6.5544e-18	22940.5	30065.7	32847.2	0	0	0
WBGene00019642	K11C4.1	2.65167	6.76634e-18	22038.8	24623.6	24392.2	0	0	0
WBGene00235294	Y69A2AR.47	2.59556	6.9296e-18	63762.6	67050.2	76686.5	0	0	0
WBGene00010679	K08F4.5	2.58333	8.83841e-18	22583.8	33723.8	30698.6	0	0	0
WBGene00018121	F36H12.5	2.56827	9.72196e-18	27862.1	33334.4	33346.4	0	0	0
WBGene00044744	F10G7.12	2.56827	9.72196e-18	36821.9	45563.7	52375.4	0	0	0
WBGene00007081	AH6.3	2.56827	1.4106e-17	25005.3	26604.4	27402.6	0	0	0
WBGene00008811	F14F7.4	2.56827	1.99587e-17	21351	21410.8	24419.4	0	0	0
WBGene00044169	C06C3.10	2.56827	2.2109e-17	29603.8	44030.1	35018.2	0	0	0
WBGene00013712	dlc-6	2.56827	2.38762e-17	49436	60543.4	53437.9	0	210.272	0
WBGene00016765	C49C8.1	2.56827	3.07494e-17	12044.6	12775.4	14845.4	0	0	0
WBGene00009412	F35E2.5	2.56827	4.6237e-17	9377.17	12695.5	11693.7	0	0	0
WBGene00009605	F40G12.10	2.56827	4.6237e-17	11931.2	14948	14961.1	0	0	0
WBGene00009372	evl-18	2.56827	6.4826e-17	4300.06	3696.21	3344.37	0	94.4979	0
WBGene00017853	F27C1.3	2.56827	6.52912e-17	31254.9	39138.7	39962.3	0	53.9886	0
WBGene00235359	F56D6.22	2.56827	6.52912e-17	87922.7	117288	126552	0	160.52	0
WBGene00015024	B0205.10	2.56827	6.80168e-17	11823.5	12257.6	12916.1	0	0	0
WBGene00015752	C14B9.2	2.56827	6.92379e-17	8435.66	9287.91	8537.92	0	0	0
WBGene00015230	tag-344	2.53385	7.25711e-17	14078.6	15507.7	16956.2	0	0	0
WBGene00006537	tbb-2	2.53385	9.57138e-17	8839.62	12558.7	11107.2	0	0	0
WBGene00010728	K09G1.2	2.53385	9.57138e-17	38124.1	44827.7	52216.5	126.607	0	163.58
WBGene00020864	oac-50	2.53385	9.57138e-17	7629.13	7515.01	8817.01	0	0	0
WBGene00022166	Y71H2AM.1	2.53385	9.57138e-17	8142.78	10375.3	11306.2	0	0	0
WBGene00022754	nspd-1	2.53385	9.57138e-17	42146.3	58693.1	56551	0	0	0
WBGene00044333	C01G12.13	2.53385	1.10865e-16	17118	23906.9	22508.9	0	0	0
WBGene00044684	T08G11.2	2.53385	1.35739e-16	12593.2	10400.8	13410.7	0	56.1819	186.072
WBGene00006039	ssp-10	2.53385	1.40039e-16	32770.7	43867	46277.5	0	0	0
WBGene00022709	ZK354.8	2.53385	1.40039e-16	11865.3	10354.8	11184.4	0	0	0
WBGene00020715	nspd-4	2.52058	1.54908e-16	35199.9	39249	41075.4	0	0	0
WBGene00010466	K01D12.7	2.52055	1.67626e-16	35294.6	35938.5	37529.4	0	0	0
WBGene00000915	daf-21	2.52055	1.82369e-16	5646.62	9970.79	8378.71	0	0	0
WBGene00017802	F26A1.3	2.47145	1.82369e-16	6328.73	7213.67	7306.8	42.5924	33.2315	55.0305
WBGene00021288	clec-123	2.40718	1.82369e-16	8139.79	9139.1	9838.16	0	0	0
WBGene00016161	C27D6.3	2.40718	2.03785e-16	27167	30893	34658.3	0	0	0
WBGene00016635	C44B11.6	2.40718	2.13072e-16	35875.7	37225.1	34939.6	0	0	0
WBGene00044180	C47E8.11	2.40718	2.13788e-16	45143.2	66791.1	54834.1	0	0	0
WBGene00077576	C15H11.13	2.40718	2.13788e-16	44037.8	46375.6	48600.8	143.121	111.666	0
WBGene00044243	F16C3.4	2.40718	2.38009e-16	20558.7	24997.6	27955.9	0	0	0
WBGene00012297	W06D4.3	2.40718	3.12515e-16	7375.76	8028.2	11742.9	0	123.279	204.147
WBGene00013886	ZC412.5	2.40718	3.12515e-16	26325.8	29534	29442.4	0	0	0
WBGene00022034	deps-1	2.40718	3.5357e-16	12181.8	15975.5	16169.9	0	26.2839	0
WBGene00016980	C56G2.5	2.40718	3.77964e-16	5955.56	7192.15	7465.05	0	0	0
WBGene00016085	C25A8.5	2.40718	4.07697e-16	11142.6	11002.4	13129.3	0	0	0
WBGene00044896	K12C11.5	2.40718	4.17081e-16	26608.5	26909.8	28798.2	0	0	0
WBGene00002064	iff-1	2.40718	4.55766e-16	19658.9	19171.4	23949.7	0	0	0
WBGene00194700	B0025.5	2.40718	4.55766e-16	37261.3	38989.4	40718.8	0	0	0
WBGene00016605	C43E11.5	2.40718	4.69351e-16	10951.6	13307.3	11743.5	0	0	0
WBGene00016461	C35E7.9	2.40718	5.18675e-16	13138.3	13645.2	14837.8	0	0	0
WBGene00016040	C24A11.1	2.40718	5.33559e-16	16505.3	19823	22123.3	0	0	0
WBGene00007457	C08F11.10	2.40718	6.25746e-16	12219.6	17183.8	17436.3	0	0	0
WBGene00006719	ubc-24	2.34929	6.7149e-16	16471.2	12799.9	15561.9	0	0	0
WBGene00009513	sfxn-1.2	2.34929	6.7149e-16	13101.3	14768.3	12508	0	0	0
WBGene00010046	F54D1.1	2.3211	6.7149e-16	14119.7	15111.9	15718.3	0	0	0
WBGene00014174	ZK970.8	2.28124	6.7149e-16	27545	32035.5	33492.4	0	0	0
WBGene00010547	K03H1.12	2.28124	7.25075e-16	47490.9	55225.4	59174.1	0	105.341	0
WBGene00012871	Y45F10B.3	2.28124	7.25075e-16	39493.8	51340.6	58118.3	0	0	0
WBGene00004906	snf-7	2.28124	7.25549e-16	6048.93	6220.05	6949.59	0	0	0
WBGene00015582	C07H6.9	2.28124	7.65972e-16	12180.4	15374.8	16001.4	138.255	323.608	0
WBGene00016053	C24D10.1	2.28124	7.65972e-16	5367.56	6607.2	7611.64	44.3694	0	114.653
WBGene00007563	C14A4.13	2.26702	7.74844e-16	8334.44	10347.2	10348.5	0	0	0
WBGene00012627	Y38H6C.15	2.25815	7.97513e-16	16780.2	24038.3	22765	0	0	0
WBGene00007733	smz-1	2.2528	8.17319e-16	13523.2	14500.9	14617.3	0	0	0
WBGene00012345	W08E3.4	2.17317	8.62306e-16	14769.6	16521.4	18486.8	0	0	0
WBGene00020990	W03D8.9	2.17317	9.52832e-16	13887.3	20150.4	19251.1	0	96.6571	0
WBGene00009446	F35H8.1	2.17317	9.86971e-16	22369.6	30287.7	28000.6	0	0	0
WBGene00010633	nspd-2	2.17317	1.04022e-15	33640.7	43246	47361.2	0	0	0
WBGene00018841	F54H5.5	2.17317	1.04022e-15	12847.5	14836.3	15623.6	0	0	0
WBGene00012191	W02A2.8	2.17317	1.0537e-15	16647.4	16518.6	18170.2	0	0	0
WBGene00011241	mpz-5	2.1729	1.1153e-15	12009.1	16704.1	15049.9	0	0	0
WBGene00020289	T06C10.3	2.1729	1.18678e-15	7276.22	8524.64	8127.41	0	0	0
WBGene00003562	ncr-2	2.17281	1.23659e-15	5234.39	7071.99	7665.13	0	13.6821	0
WBGene00009457	F36A2.10	2.17281	1.28359e-15	21846.2	21013.5	23753.4	0	0	0
WBGene00012486	Y18D10A.21	2.16262	1.30223e-15	13527.2	14693.6	16483.2	0	0	0
WBGene00018120	F36H12.4	2.08581	1.35099e-15	31952.2	44448.1	44674.1	0	0	0
WBGene00001427	fkb-2	2.08576	1.43675e-15	20109.5	30943.8	28203.3	0	0	0
WBGene00009749	F46A8.6	2.08576	1.43772e-15	18991.6	23887	19820.6	0	0	0
WBGene00011910	alg-3	2.08563	1.66039e-15	3596.5	3833.55	4367.77	0	0	0
WBGene00010474	K01D12.15	2.07314	1.70254e-15	33906.6	32609.3	34918.4	0	0	0
WBGene00020185	pgk-1	2.06729	1.80678e-15	7569.53	11037.3	8741.64	0	0	0
WBGene00235297	F56D6.20	2.05748	2.10309e-15	30299.5	33823	39125.2	0	592.689	0
WBGene00001303	emo-1	1.98405	2.30246e-15	22776.6	33767.1	30018.2	0	0	0
WBGene00000023	abt-5	1.96928	2.42184e-15	2298.47	2740.01	2679.35	0	0	0
WBGene00007337	C05C12.5	1.96893	2.43749e-15	27237.3	32665.2	33916	122.566	0	158.359
WBGene00007777	C27D8.1	1.96893	2.44883e-15	10807.8	11054.9	10810.9	0	0	0
WBGene00019026	F58A6.9	1.93791	2.44883e-15	23530.5	34675.8	30339.6	0	0	0
WBGene00012120	T28C6.5	1.92877	2.4583e-15	10321.7	11354.8	12867	0	0	0
WBGene00010920	M117.4	1.89515	2.56103e-15	7293.52	8920.22	8915.48	32.9178	25.6832	0
WBGene00019951	R08C7.8	1.87753	2.70526e-15	9311.18	9978.6	11389.3	0	0	0
WBGene00007987	C36H8.1	1.87728	2.76494e-15	7864.33	9332.98	9047.84	0	0	0
WBGene00012781	nspd-7	1.87143	2.78376e-15	31434.6	34122	39325.4	0	0	0
WBGene00012809	Y43F8A.2	1.86969	2.78376e-15	7203.38	7002.27	7457.02	0	0	0
WBGene00002219	klp-7	1.86908	2.80298e-15	3117.46	3916.51	3909.78	83.1859	0	0
WBGene00007080	sfxn-1.1	1.86906	2.80298e-15	9611.76	13994	11503.7	0	0	0
WBGene00011438	T04F3.3	1.8646	2.80298e-15	8453.8	11622.3	12446.4	0	0	0
WBGene00019024	F58A6.5	1.76342	2.80298e-15	11350.7	12300	13426.8	0	0	0
WBGene00009956	F53B2.5	1.76342	3.18269e-15	6828.06	8118.99	9152.18	0	0	0
WBGene00000771	cpb-2	1.72587	3.31735e-15	5979.52	6243.13	7014.34	0	0	0
WBGene00020940	W02D7.4	1.72587	3.32593e-15	14103	15369.4	13537.6	0	0	0
WBGene00002227	klp-17	1.72587	3.36766e-15	12929.5	15996.3	16886.1	0	35.7657	0
WBGene00009458	F36A2.11	1.72587	3.54556e-15	12123.3	14845.8	13787.7	0	0	0
WBGene00019586	K09F6.3	1.72587	4.15731e-15	2520.27	2624.17	2892.84	0	0	0
WBGene00043147	nspd-6	1.72478	4.64621e-15	28564.5	37763.1	30176	0	0	0
WBGene00010091	ssp-35	1.72478	5.07847e-15	18506.8	20667.7	25767.6	0	0	0
WBGene00219694	linc-36	1.72478	5.21189e-15	33891.7	41295.7	41450.2	0	0	0
WBGene00012012	T25B9.6	1.72478	5.40873e-15	4781.69	5776.39	6844.85	0	0	0
WBGene00019409	K05F1.8	1.7244	5.40873e-15	35793.4	47093.3	41207.9	0	0	0
WBGene00015540	sams-4	1.7244	5.4412e-15	4634.13	5985.18	5560.2	0	0	0
WBGene00008137	sfxn-1.4	1.7244	5.90912e-15	10958	8765.32	10044.8	0	0	0
WBGene00016010	C23G10.1	1.71564	6.30708e-15	7054.01	6914.93	7686.38	0	0	0
WBGene00008743	F13D12.9	1.70214	6.356e-15	10622.1	13683.3	12439.1	0	30.8198	0
WBGene00016541	C39H7.1	1.66554	6.356e-15	8869.18	10436.6	11717.4	0	0	0
WBGene00013771	Y113G7C.1	1.64369	7.49652e-15	4105.92	4705.71	4737.28	14.9046	0	0
WBGene00016420	C34G6.3	1.64369	7.515e-15	16055	20731.4	20627.6	0	0	0
WBGene00010040	F54C8.7	1.63834	7.94704e-15	6910.21	8521.93	9124.06	0	0	0
WBGene00009550	F38H4.6	1.63834	8.1679e-15	16482.5	20464.1	21072	0	0	0
WBGene00019216	H20J04.1	1.63834	8.29185e-15	3707.29	4436.73	4219.11	0	0	0
WBGene00021650	Y47G6A.26	1.63834	9.15531e-15	14638.4	17212.3	13137.8	0	0	0
WBGene00013311	sec-61	1.63834	1.01699e-14	3645.77	5017.33	5783.53	0	0	0
WBGene00018652	F49F1.12	1.63834	1.13316e-14	28416	41473.8	40173.7	124.554	0	0
WBGene00022706	ZK354.3	1.63834	1.13316e-14	8834.13	8625.15	8967.36	0	0	0
WBGene00008255	C51E3.10	1.63834	1.14308e-14	16710.6	22848.8	23875.4	0	0	0
WBGene00020914	sulp-6	1.63834	1.15958e-14	6587.1	7906.84	8495.3	0	20.6251	0
WBGene00018253	F40H6.1	1.63834	1.15962e-14	15125.2	17500	17603.3	0	0	0
WBGene00016054	C24D10.2	1.63834	1.19732e-14	28565.9	34948.6	35628.8	114.639	0	0
WBGene00008650	F10D11.4	1.63834	1.26734e-14	13070.8	15737.2	16008	0	0	0
WBGene00011911	T22B3.3	1.63834	1.32524e-14	13111.7	17962.7	14873.1	0	0	0
WBGene00017386	nspd-5	1.63834	1.34858e-14	21941	32119.6	35244.4	0	0	0
WBGene00011322	irld-14	1.63834	1.37757e-14	17286.7	18584.7	20255.3	0	135.856	0
WBGene00009079	F23B12.1	1.63834	1.5141e-14	17033.1	18617.1	17188.1	0	49.3004	0
WBGene00016942	C55B7.3	1.63834	1.5141e-14	11649.2	12188.6	12665.9	0	0	56.3854
WBGene00022530	ZC155.2	1.63834	1.5141e-14	12192.1	14023.5	16142.4	0	0	0
WBGene00007248	catp-4	1.63834	1.51963e-14	6128.48	6689.72	5644.62	22.0362	0	0
WBGene00014197	ZK1053.2	1.63834	1.639e-14	5141.32	5922.36	5742.76	0	0	0
WBGene00018232	F40E3.5	1.63834	1.78821e-14	6540.26	8871.99	8749.91	0	0	0
WBGene00019459	K06H7.8	1.63834	2.0113e-14	8390.63	7756.55	10364.5	0	0	0
WBGene00009239	irld-6	1.63834	2.02233e-14	5428.43	5653.79	6657.43	0	0	0
WBGene00018489	F46E10.2	1.63834	2.02233e-14	16874.3	15474.7	18563.8	0	0	0
WBGene00013053	Y50E8A.10	1.63834	2.23472e-14	23201.4	26322.8	28173.4	96.6818	0	0
WBGene00235288	Y69A2AR.46	1.63834	2.29377e-14	49961.9	79273.9	78921.3	0	0	0
WBGene00006051	ssq-2	1.63834	2.31058e-14	6941.72	6277.9	8733.6	0	0	0
WBGene00077519	T27C10.8	1.63834	2.40534e-14	15426.2	28539.9	22603.8	0	0	0
WBGene00002344	let-70	1.63834	2.48814e-14	8297.96	8189.13	9861.5	0	0	0
WBGene00020531	T15B12.2	1.63834	2.49586e-14	6315.27	7581.44	7678.5	0	0	0
WBGene00010241	F58D2.2	1.63834	2.73825e-14	7320.38	9779.05	9952.54	0	26.6476	0
WBGene00001168	eef-1A.1	1.63834	2.75996e-14	10181.3	14403.5	10854.6	0	34.819	0
WBGene00015192	B0432.11	1.63834	2.76344e-14	12216.1	13918.1	14378.8	0	0	0
WBGene00008340	C55A6.11	1.63834	2.80791e-14	11152.5	13230.8	12537.5	0	0	0
WBGene00013192	Y54E2A.7	1.63834	2.83229e-14	8271.67	9570.22	9801.71	0	0	0
WBGene00015988	C18H2.1	1.63834	2.92283e-14	658.685	831.552	779.692	52.044	10.1515	33.6211
WBGene00007352	cdc-48.1	1.63834	2.92294e-14	3027.76	3311.13	3749.55	0	0	0
WBGene00003579	ndx-2	1.63834	2.95366e-14	7164.68	9729.24	10800.8	166.372	64.9033	0
WBGene00004466	rpn-10	1.63834	2.95366e-14	6052.98	7228.9	7912.39	0	0	0
WBGene00006509	tag-164	1.63834	2.95366e-14	8062.75	11581.7	12206.8	0	0	0
WBGene00016058	nspd-3	1.63834	2.95366e-14	23819.8	32469.9	27890.7	0	0	0
WBGene00016316	C32D5.8	1.63834	2.95366e-14	10143.7	14598.7	16245.1	0	0	0
WBGene00011026	R05D7.1	1.63834	2.9997e-14	13313.4	16214.3	17229.7	0	0	0
WBGene00019941	pgam-5	1.63834	3.02595e-14	8020.46	9866.79	9717.92	0	0	0
WBGene00015094	B0261.6	1.63834	3.37399e-14	12301.5	16469.2	15797.5	0	0	0
WBGene00018135	F37A4.5	1.63834	3.38614e-14	6951.54	8654.29	8899.94	0	0	0
WBGene00018926	F56A11.6	1.63834	3.38614e-14	5304.6	7193.63	7344.25	0	0	0
WBGene00015500	C06A5.2	1.63834	3.40129e-14	10207.9	13289.5	13139.4	0	0	0
WBGene00002879	let-754	1.63834	3.5689e-14	6010.5	9564.4	9564.61	0	0	0
WBGene00017026	ipla-4	1.63834	3.98543e-14	5272.22	4914.77	5750.06	0	0	0
WBGene00195178	ZC581.10	1.63834	4.08916e-14	21974	26203.1	29697.3	0	80.983	0
WBGene00020246	clic-1	1.63834	4.10535e-14	6779.48	11099.3	8887.79	0	0	0
WBGene00012087	T27E7.1	1.63834	4.28088e-14	8701.87	11260.6	12827.7	0	0	0
WBGene00010980	R02D5.7	1.63834	4.65655e-14	14888.5	13711.1	16875.3	0	0	0
WBGene00018178	F38E1.3	1.63834	4.72025e-14	7524.99	9476.12	7832.2	0	0	0
WBGene00011808	T16G12.7	1.63834	4.78722e-14	7695.34	7687.13	9193.92	0	0	0
WBGene00011156	R09B3.3	1.63834	4.88589e-14	16934.2	23364.6	23235.2	0	0	0
WBGene00000875	cyk-4	1.63834	5.18746e-14	3460.01	3667.44	4052.55	0	0	0
WBGene00015994	C18H7.4	1.63834	5.28175e-14	5592.19	6753.89	7056.51	0	0	0
WBGene00012401	irld-57	1.63834	5.40593e-14	7120.75	6427.51	7109.68	0	0	0
WBGene00013478	Y69E1A.8	1.63834	5.40593e-14	5246.99	7399.31	8881.99	0	0	0
WBGene00010486	K01H12.4	1.63834	5.45862e-14	6049.56	7501.61	8697.79	0	0	0
WBGene00006661	twk-6	1.63834	5.59664e-14	7357.21	8167.44	9180.67	0	0	0
WBGene00011951	T23F6.3	1.63834	5.72582e-14	14516.6	16617.1	18184.8	0	0	88.8701
WBGene00000475	cey-4	1.63834	6.21324e-14	5738.72	7438	6742.42	0	0	0
WBGene00000843	cup-2	1.63834	6.21324e-14	6941.68	9574.69	10058.9	0	0	0
WBGene00020003	R11E3.1	1.63834	6.59573e-14	4651.37	3891.65	4342.51	0	0	0
WBGene00009313	F32B4.2	1.63834	6.76819e-14	10656.6	13652	15198.3	0	0	0
WBGene00015907	C17F3.1	1.63834	6.93164e-14	18307.7	29370.6	24482.1	0	0	0
WBGene00004042	plk-1	1.63834	7.12939e-14	2746.18	4080.53	4171.71	0	0	0
WBGene00044026	cisd-1	1.63834	7.44571e-14	16997.9	20210.9	23337.7	0	86.5725	143.362
WBGene00004964	spe-10	1.63834	7.50394e-14	5606.89	7038.53	7863.75	0	0	0
WBGene00020370	T08H10.3	1.63834	7.9522e-14	11189.9	15273.1	15683.5	0	0	0
WBGene00009390	F35C5.1	1.63834	8.17031e-14	12676.3	13900.3	15402.5	0	0	0
WBGene00014062	ZK673.6	1.63834	8.17031e-14	7405.47	8751.38	10293.8	0	0	0
WBGene00077548	F21C3.7	1.63834	8.4867e-14	14067.6	17882.5	16922	0	0	0
WBGene00016462	C35E7.10	1.63834	8.66264e-14	5402	5485.87	5339.53	0	0	0
WBGene00013700	Y106G6D.3	1.63834	8.80263e-14	4268.45	4408.6	4334.34	0	0	0
WBGene00017384	F11G11.4	1.63834	8.80263e-14	10913.8	13733.7	15964.6	0	0	0
WBGene00010289	F58H1.6	1.63834	8.9491e-14	5045.85	7286.38	7580.19	0	0	0
WBGene00001371	exl-1	1.63834	8.98532e-14	7321.44	8376.2	10165.8	85.6598	133.667	0
WBGene00016327	C32E12.1	1.63834	8.99614e-14	4251.03	4719.03	5088.32	0	0	0
WBGene00007597	C15A11.2	1.63834	9.42217e-14	8592.4	10715.4	10910.9	0	0	0
WBGene00008590	F08H9.2	1.63834	9.42217e-14	16429.6	13974.5	17234.5	0	0	0
WBGene00012937	Y47D3A.31	1.63834	9.42217e-14	10216.8	10954.8	11785.5	0	0	0
WBGene00015634	C09D4.3	1.63834	9.4687e-14	4530.02	5475.46	5912.16	0	0	0
WBGene00013138	Y53C10A.10	1.63834	9.59621e-14	1375.79	1898.52	1882.77	0	0	0
WBGene00045247	F54H12.8	1.63834	9.71197e-14	3661.19	4246.22	5708.36	0	0	0
WBGene00014241	ZK1251.3	1.63834	9.9399e-14	8820.19	11249.9	9739.04	0	0	0
WBGene00008878	ppfr-1	1.63834	9.95153e-14	1346.46	1489.96	1642.07	0	0	0
WBGene00003467	msp-81	1.63834	1.002e-13	14756.2	16926.2	20658	0	0	0
WBGene00015241	B0524.2	1.63834	1.01041e-13	6659.23	7727.51	7549.82	0	0	0
WBGene00219667	linc-66	1.63834	1.06034e-13	13695.6	23372.2	17496.1	0	0	0
WBGene00013474	Y69E1A.2	1.63834	1.07218e-13	5981.11	5918.56	6848.81	0	0	0
WBGene00007763	C27B7.6	1.63834	1.1546e-13	4762.55	6162.56	5524.02	0	0	0
WBGene00011638	ostb-1	1.63834	1.1584e-13	3755.46	5276.06	5364.42	0	0	0
WBGene00009705	F44F4.10	1.63834	1.20432e-13	6958.5	10359.2	8174.74	0	0	0
WBGene00010779	K11H3.2	1.63834	1.23245e-13	9609.62	9870.07	11719.4	0	0	0
WBGene00017736	F23C8.7	1.63834	1.23245e-13	10089.3	9776.86	11446.2	48.1054	0	0
WBGene00011414	T04A8.13	1.63834	1.25944e-13	8391.43	8410.48	10013.5	0	0	0
WBGene00005012	F26F4.2	1.63834	1.31209e-13	11489.6	13218.8	12476.3	0	0	0
WBGene00016356	C33F10.8	1.63834	1.32846e-13	5271.25	5064.5	5285.42	0	0	0
WBGene00044476	F56D6.14	1.63834	1.32976e-13	15510.5	24194	22777.6	0	0	0
WBGene00014103	best-26	1.63834	1.45984e-13	5038.41	6071.86	6383.33	0	0	0
WBGene00012138	T28F4.3	1.63834	1.49892e-13	4452.41	4918.29	5192.86	0	0	0
WBGene00007639	C17D12.5	1.63834	1.52673e-13	14543.8	18457.6	17959.9	0	0	0
WBGene00020890	fbxa-202	1.63834	1.57493e-13	9935.73	11583.5	10768.1	51.0543	0	0
WBGene00013238	trap-4	1.63834	1.61213e-13	9300.93	13337.5	10669	0	0	0
WBGene00020168	mct-5	1.63834	1.61213e-13	3699.36	3752.42	4003.79	0	0	0
WBGene00015125	B0303.3	1.63834	1.67923e-13	3308.01	3914.71	4819.56	0	0	0
WBGene00000881	cyn-5	1.63834	1.68648e-13	7337.86	12275.4	9301.81	0	0	0
WBGene00019608	ani-2	1.63834	1.77455e-13	1623.64	2299.12	2490.46	0	0	0
WBGene00021633	Y47G6A.3	1.63834	1.81729e-13	17671.2	22368.2	20278	0	75.4331	0
WBGene00010460	clec-142	1.63834	1.89078e-13	4027.15	5192.99	4284.05	0	0	0
WBGene00012979	Y48B6A.5	1.63834	1.92031e-13	4584.5	5674.83	5953.4	0	0	0
WBGene00011499	T05G5.4	1.63834	2.02296e-13	10529.1	12444.1	14079.1	0	0	0
WBGene00017114	E03H12.7	1.63834	2.03708e-13	9448.48	11799.3	12448.8	0	0	0
WBGene00013701	Y106G6D.4	1.63834	2.08662e-13	4710.8	5933.71	5484.21	0	0	0
WBGene00044094	fitm-2	1.63834	2.21279e-13	5517.93	6960.76	8017.17	0	0	0
WBGene00007446	mboa-4	1.63834	2.23445e-13	3580.36	4337.52	5037.8	0	0	0
WBGene00008498	F01D5.8	1.63834	2.26936e-13	3394.02	4489.97	4446.66	0	0	0
WBGene00009269	F30A10.12	1.63834	2.28077e-13	12679.7	13286.1	13464	0	0	0
WBGene00045306	ZC250.5	1.63834	2.2826e-13	9049.92	11578.7	11416.8	0	0	0
WBGene00002231	knl-1	1.63834	2.37161e-13	1265.47	1439.53	1599.97	40.9523	15.9759	26.4557
WBGene00010014	F54B3.2	1.63834	2.37161e-13	5045.85	5544.76	6992.07	0	0	0
WBGene00011918	T22C1.8	1.63834	2.37161e-13	5526.7	7709.17	7568.48	0	0	44.1495
WBGene00018531	F47B3.7	1.63834	2.41333e-13	5207.73	6442.97	5727.45	0	0	0
WBGene00007735	C25G4.8	1.63834	2.41644e-13	4870.93	5368.75	5689.22	58.3354	0	150.742
WBGene00013987	ZK512.8	1.63834	2.41644e-13	18280.1	24041.3	23509.3	109.034	0	0
WBGene00014082	ZK795.2	1.63834	2.41644e-13	6847.26	7683.54	7309.48	0	0	0
WBGene00013879	ZC376.8	1.63834	2.45972e-13	6275.62	8102.11	9112.69	0	0	0
WBGene00022507	ZC21.8	1.63834	2.45972e-13	26312.7	25220.4	32638.2	0	0	180.798
WBGene00020223	T05A7.6	1.63834	2.66769e-13	2666.76	3184.84	3114.9	0	0	0
WBGene00008230	pfk-1.2	1.63834	2.69241e-13	2980.59	3672.47	2408.95	0	0	0
WBGene00012761	Y41C4A.18	1.63834	2.70322e-13	14383.9	16312.7	16155.9	0	0	0
WBGene00006409	hdl-2	1.63834	2.73905e-13	4000.09	3016.87	3820.93	0	0	0
WBGene00020275	atp-4	1.63834	2.79255e-13	12527.2	13142.7	10238.5	0	0	0
WBGene00017922	F29B9.7	1.63834	2.82938e-13	8725.65	12317.4	15255.2	0	0	0
WBGene00009115	F25F2.1	1.63834	3.06322e-13	3706.16	4076.73	3507.87	0	0	0
WBGene00016244	C30B5.2	1.63834	3.06397e-13	8023.9	10134.1	9001.81	0	0	0
WBGene00022102	Y69F12A.1	1.63834	3.06397e-13	5607.85	5273.14	6059.17	0	0	0
WBGene00235383	ZK616.65	1.63834	3.22009e-13	7094	8388.35	7852.91	40.2606	0	0
WBGene00011777	T14G10.8	1.63834	3.31406e-13	7392	9318.85	9908.08	0	0	0
WBGene00007700	C24H11.2	1.63834	3.34184e-13	4786.05	5859.93	6137.63	0	0	0
WBGene00219286	C04F12.16	1.63834	3.36283e-13	12404.5	17296.6	17262.7	0	0	0
WBGene00017542	F17E9.5	1.63834	3.41309e-13	9837.17	14010.2	11311.6	0	0	0
WBGene00000405	cdk-1	1.63834	3.6026e-13	4600.58	6095.08	6265.98	0	0	0
WBGene00006924	vig-1	1.63834	3.6582e-13	5873.89	7970.07	7567.06	0	29.044	0
WBGene00007308	C04G2.9	1.63834	3.85638e-13	4434.91	5246.83	5867.66	0	0	0
WBGene00012402	sfxn-1.3	1.63834	3.98168e-13	6217.53	7235.7	6221.04	0	0	0
WBGene00019259	H34C03.2	1.63834	3.98559e-13	1360.61	2343.6	1781.08	0	0	0
WBGene00020841	T27A3.5	1.63834	3.98559e-13	4843.24	5663.27	5237.33	0	0	0
WBGene00018119	F36H12.3	1.63834	4.10737e-13	11436.2	12347.5	12255.5	64.1852	0	0
WBGene00016956	C55C3.6	1.63834	4.25326e-13	6689.96	8051.56	9014.52	0	0	0
WBGene00015516	C06A8.6	1.63834	4.25825e-13	5498.8	5127.1	6016.71	0	0	0
WBGene00013524	Y73F8A.15	1.63834	4.33962e-13	15698.7	14406.6	18834.9	0	0	0
WBGene00022761	ZK546.4	1.63834	4.47786e-13	10621.3	11605.3	14420.5	0	0	0
WBGene00013858	ssp-34	1.63834	4.58688e-13	22175.2	31848.7	31508.4	151.928	0	0
WBGene00014104	ZK849.6	1.63834	4.61184e-13	15149.7	25771.9	24992.5	0	0	0
WBGene00014813	M176.9	1.63834	4.84521e-13	2843.78	4308.45	4258.16	0	0	0
WBGene00014169	ZK945.7	1.63834	4.91785e-13	6202.36	8207.81	8569.67	0	0	0
WBGene00022243	Y73B6BL.22	1.63834	5.02701e-13	13280.6	15013.7	14592.5	0	0	0
WBGene00194894	T05B4.14	1.63834	5.02701e-13	8783.75	8797.26	11654.6	0	0	0
WBGene00002208	kin-26	1.63834	5.2781e-13	6594.34	6913	8116.78	49.166	0	63.5238
WBGene00010097	srpa-68	1.63834	5.2781e-13	2305.54	3313.04	3170.92	0	0	0
WBGene00009641	F42G4.2	1.63834	5.37434e-13	5086.38	3955.5	5248.87	0	0	0
WBGene00016839	C50F2.5	1.63834	5.41602e-13	4702.86	5219.76	5237.33	0	0	0
WBGene00003994	pgl-3	1.63834	5.70824e-13	2056.8	3377.58	3354.66	0	0	0
WBGene00022599	ZC395.10	1.63834	5.7292e-13	6258.39	9686.6	10804.7	0	0	0
WBGene00022634	ZC581.7	1.63834	5.95696e-13	8465.68	10216.9	10770.2	54.56	0	0
WBGene00000802	crt-1	1.63834	6.00914e-13	6442.13	7420.79	7426.01	48.9918	38.2244	0
WBGene00017312	pitr-5	1.63834	6.00953e-13	2843.59	3326.41	4242.16	0	0	0
WBGene00001683	gpd-1	1.63834	6.06607e-13	5081.03	6689.28	5398.36	0	0	0
WBGene00015287	osta-1	1.63834	6.10016e-13	3938.07	5177.38	4701.62	0	0	0
WBGene00011294	R102.7	1.63834	6.20414e-13	4918.75	6158.47	5696.34	0	0	0
WBGene00044674	B0280.17	1.63834	6.3716e-13	6457.81	7181.09	7082.1	0	0	0
WBGene00016843	C50F7.3	1.63834	6.70024e-13	4911.02	7030.66	7101.26	0	0	0
WBGene00044763	ZK688.12	1.63834	6.70024e-13	16990.4	21470.8	18788.2	0	84.0104	0
WBGene00021398	Y38C1AA.7	1.63834	6.74067e-13	10680.6	10603.3	10559.3	0	0	0
WBGene00017393	nep-5	1.63834	6.7771e-13	3117.71	3434.75	3157.4	0	0	0
WBGene00012595	Y38E10A.17	1.63834	6.81249e-13	2889.02	3607.49	3400.14	0	0	0
WBGene00003587	ned-8	1.63834	6.83019e-13	12134	15002.7	18071.3	0	0	0
WBGene00019081	F59A3.8	1.63834	6.84767e-13	5631.75	6987.22	7305.89	0	0	48.5404
WBGene00077582	F14H8.8	1.63834	7.03669e-13	30788.2	38220.5	37992.6	202.72	0	0
WBGene00012156	ebp-2	1.63834	7.16281e-13	4521.54	6479.28	5433.62	0	0	0
WBGene00020414	T10E9.4	1.63834	7.16413e-13	5518.84	5448.91	6304.65	0	25.6832	0
WBGene00007610	C15H7.3	1.63834	7.24652e-13	8263.5	10931.6	9599.39	54.6462	0	0
WBGene00014127	ZK892.3	1.63834	7.28353e-13	3284.21	3630.2	4141.75	0	0	0
WBGene00004700	rsp-3	1.63834	7.30164e-13	2853.32	4528.41	4006.64	0	103.654	0
WBGene00022856	cth-2	1.63834	7.30164e-13	4143.61	4123.08	5393.66	0	0	0
WBGene00009714	F44G4.5	1.63834	7.71827e-13	7040.45	10638.5	11772.7	0	0	0
WBGene00011260	cnnm-5	1.63834	7.71827e-13	2870.7	2933.13	2846.08	0	0	0
WBGene00194788	R02D5.10	1.63834	7.71827e-13	21012.9	25590.2	29853	359.104	0	0
WBGene00020660	T21G5.2	1.63834	8.2121e-13	4563.78	5352.97	5594.79	0	0	0
WBGene00008541	F07A5.2	1.63834	8.44515e-13	5376.62	5716.49	6080.66	0	0	0
WBGene00012720	Y39E4B.11	1.63834	8.44515e-13	5880.37	8280.47	8594	0	0	0
WBGene00021010	W03G1.2	1.63834	8.4461e-13	5122.12	4570.38	6011.65	0	0	0
WBGene00020349	T08B2.11	1.63834	8.57756e-13	3288.7	4089.71	3732.99	0	35.1595	116.446
WBGene00012741	Y40H4A.2	1.63834	8.61469e-13	5189.26	6221.4	6260.01	0	0	0
WBGene00021097	cdc-37	1.63834	8.80045e-13	3517.65	5114.03	4172.55	0	0	0
WBGene00008299	C54D10.4	1.63834	8.89237e-13	4903.97	5660.87	7473.07	0	0	0
WBGene00021959	Y57E12AL.6	1.63834	9.01462e-13	8547.42	11744.1	13586.6	0	0	0
WBGene00015165	B0361.11	1.63834	9.18547e-13	2656.95	3923.83	3903.76	0	0	0
WBGene00010246	F58D5.7	1.63834	9.25564e-13	6606	6729.8	8075.34	0	0	0
WBGene00007923	C34C12.4	1.63834	9.69267e-13	6837.5	10621.5	9943.55	0	0	0
WBGene00008950	wht-5	1.63834	9.87709e-13	4281.75	5421.02	6551.05	0	24.7861	0
WBGene00194715	T25E12.16	1.63834	9.87709e-13	17095.6	20941.7	17884.5	0	0	0
WBGene00012219	W03C9.1	1.63834	1.01176e-12	9551.32	12623	11603.7	0	127.355	0
WBGene00015106	B0280.11	1.63834	1.04493e-12	4316.04	4227.33	4470.33	0	0	0
WBGene00044633	F54H12.7	1.63834	1.04493e-12	9347.11	11586.9	13563.1	0	0	0
WBGene00013296	Y57G11B.3	1.63834	1.09648e-12	13404.4	14862.5	14785.3	0	82.8489	137.196
WBGene00013473	Y69E1A.1	1.63834	1.09648e-12	4249.48	5429.11	6581.95	0	0	0
WBGene00015246	scl-23	1.63834	1.09648e-12	6057.04	5178.04	5796.35	0	0	0
WBGene00022849	acs-6	1.63834	1.09648e-12	4784.13	5273.83	5112.41	37.5081	0	48.4614
WBGene00007977	gska-3	1.63834	1.11839e-12	7213.05	6875.52	7478.01	53.2569	41.5521	0
WBGene00018575	clec-119	1.63834	1.19324e-12	4578.31	5261.77	4730.35	36.2683	0	46.8596
WBGene00017325	F10C1.3	1.63834	1.22279e-12	9870.84	17503.4	16283.9	0	0	0
WBGene00009459	F36A2.12	1.63834	1.29444e-12	24969.7	24911.3	31805.2	166.572	0	0
WBGene00017672	F21F3.2	1.63834	1.29444e-12	3701.6	5006.27	3911.71	0	0	0
WBGene00006704	ubc-7	1.63834	1.33641e-12	5725.89	6659.35	7492.13	0	0	0
WBGene00022876	ZK1248.5	1.63834	1.37943e-12	7803.16	12548	10830.1	63.1301	0	0
WBGene00021639	Y47G6A.13	1.63834	1.39858e-12	4162.58	3476.88	4270.68	0	0	0
WBGene00000182	arf-1.2	1.63834	1.41284e-12	6687.73	6335.17	7561.54	51.8975	40.4915	0
WBGene00000268	bre-3	1.63834	1.41522e-12	2314.25	3145.32	2833.9	0	0	0
WBGene00194816	ZK616.61	1.63834	1.42158e-12	4760.57	5576.93	5308.39	0	0	0
WBGene00016398	C34D4.2	1.63834	1.42822e-12	10463.7	8618.66	10242.4	60.7447	0	0
WBGene00018068	F35H10.2	1.63834	1.48415e-12	8295.19	10028.7	8409.09	0	0	0
WBGene00235285	F56D6.18	1.63834	1.52267e-12	33363.5	46827.8	44871.8	258.904	0	0
WBGene00007249	C01G12.9	1.63834	1.65441e-12	10305.4	12432.1	15961.8	80.3808	0	0
WBGene00019406	acdh-8	1.63834	1.69126e-12	3697.79	4182.75	4836.29	0	0	0
WBGene00022010	catp-7	1.63834	1.70825e-12	1036.86	1825.45	1585.39	0	0	0
WBGene00004501	rpt-1	1.63834	1.7133e-12	2957.9	4257.68	3583.48	0	0	0
WBGene00019410	K05F1.9	1.63834	1.7133e-12	11454.2	15659.6	17460.2	93.1637	0	0
WBGene00023424	C53D6.10	1.63834	1.7133e-12	9313.94	8441.24	8573.12	0	0	0
WBGene00021007	W03F11.4	1.63834	1.7163e-12	2116.17	3007.31	2649.29	16.3383	0	0
WBGene00007740	C26C6.6	1.63834	1.75569e-12	11575.8	11898.3	12039.7	0	0	0
WBGene00015796	C15F1.5	1.63834	1.83277e-12	3679.22	4873.86	4996.02	0	0	0
WBGene00015089	B0252.5	1.63834	1.96535e-12	10465.6	12131.7	12074.1	74.7324	0	0
WBGene00001840	hel-1	1.63834	1.98505e-12	2571.67	2836.39	3226.04	37.6102	0	97.1865
WBGene00016250	hsp-110	1.63834	1.98505e-12	2653.73	3444.96	3782.12	25.546	19.9315	0
WBGene00011510	pdha-1	1.63834	1.98831e-12	2104.13	3408.98	3300.83	0	0	0
WBGene00008259	C52E4.7	1.63834	1.99665e-12	5190.33	6230	5283.29	0	0	0
WBGene00010574	K04H4.5	1.63834	2.00116e-12	11401	11333.4	13599.1	78.4648	0	0
WBGene00008312	C54G4.2	1.63834	2.01572e-12	4007.28	3960.32	4326.86	0	0	0
WBGene00019834	R02F2.5	1.63834	2.01572e-12	6955.29	8567.95	6697.36	0	0	0
WBGene00012754	Y41C4A.7	1.63834	2.02291e-12	6278.79	7951.34	7051.91	0	0	0
WBGene00010155	F56F3.4	1.63834	2.02303e-12	3891.88	3590.85	4715.56	0	0	0
WBGene00003926	pas-5	1.63834	2.02412e-12	4996.76	8836.07	6270.05	0	0	0
WBGene00045468	F08A8.8	1.63834	2.043e-12	6222.88	6589.24	7645.93	0	0	0
WBGene00015917	C17G10.3	1.63834	2.10103e-12	4351.96	4509.83	6383.58	0	0	0
WBGene00016612	C43G2.3	1.63834	2.10659e-12	6719.14	7455.82	9176.11	0	0	0
WBGene00022793	ZK686.3	1.63834	2.10659e-12	3658.9	4707.45	4840.2	0	0	0
WBGene00019431	K06A5.3	1.63834	2.11859e-12	12023.6	18622.8	16187.8	121.918	0	157.521
WBGene00002070	ile-1	1.63834	2.16859e-12	2220.57	3402.1	3321.49	0	0	0
WBGene00016326	ubr-1	1.63834	2.20507e-12	795.071	772.873	930.952	0	0	0
WBGene00086554	D1081.12	1.63834	2.21198e-12	7830.78	10373.4	9878.79	0	0	0
WBGene00001245	elo-7	1.63834	2.24287e-12	3689.46	5044.68	6303.86	0	0	0
WBGene00015051	B0218.7	1.63834	2.24287e-12	8067.66	10716.6	10643.9	0	50.1251	0
WBGene00016286	C31H1.1	1.63834	2.26955e-12	2451.72	2855.42	3100.21	0	0	0
WBGene00009353	sdhd-1	1.63834	2.27187e-12	7599.96	9801.6	10018.7	0	0	0
WBGene00009416	F35E2.9	1.63834	2.31282e-12	2704.23	2297.38	3289.64	0	0	0
WBGene00008333	C55A6.4	1.63834	2.33479e-12	3591.25	5236.48	5847.67	0	0	0
WBGene00002083	inf-1	1.63834	2.39228e-12	2930.46	3059.65	3830.94	0	0	0
WBGene00010763	K10H10.7	1.63834	2.56002e-12	11449	9949.01	9688.17	0	0	0
WBGene00011200	R10E4.3	1.63834	2.59064e-12	5247.95	6545.23	5928.23	0	0	0
WBGene00003041	lin-61	1.63834	2.61171e-12	4381.88	4318.97	5154	30.9989	0	0
WBGene00022298	Y76B12C.4	1.63834	2.67845e-12	5521.39	5963.6	6715.5	0	0	0
WBGene00009959	F53B6.4	1.63834	2.83551e-12	6973.69	7636.11	7771.59	60.959	47.5614	0
WBGene00010915	M110.7	1.63834	2.83551e-12	1225.78	1906.49	1752.55	0	0	0
WBGene00021110	W09C3.2	1.63834	2.83614e-12	3610.87	3655.1	3279.96	0	0	0
WBGene00044005	F37C12.18	1.63834	2.88029e-12	6733.22	6601.66	7105.94	0	0	0
WBGene00001686	gpd-4	1.63834	2.89751e-12	8111.68	10243	8421.03	0	0	78.1404
WBGene00020372	T09A12.1	1.63834	2.93178e-12	3969.03	4614.73	5146.14	0	0	0
WBGene00016125	C26B2.2	1.63834	3.02765e-12	5627.05	6101.09	7300.63	0	0	0
WBGene00011533	T06E4.5	1.63834	3.05999e-12	4893.73	6174.11	7350.31	0	0	0
WBGene00000198	art-1	1.63834	3.11049e-12	7801.59	9178.31	9652.69	0	47.4777	0
WBGene00012912	Y46G5A.22	1.63834	3.11049e-12	4248.8	5131.43	5675.82	0	0	0
WBGene00001037	dnj-19	1.63834	3.2003e-12	2633.45	4026.85	3781.01	0	0	0
WBGene00007209	BE10.1	1.63834	3.2003e-12	4120.28	5394.82	5184.61	0	0	0
WBGene00044805	Y53C10A.15	1.63834	3.23056e-12	11703	18155.2	15113.4	121.918	95.1229	0
WBGene00010254	F58E6.5	1.63834	3.24878e-12	4262.23	5580.67	5324.36	0	0	0
WBGene00194886	C05B5.12	1.63834	3.24878e-12	28961.4	32752	32925.8	0	0	281.749
WBGene00007863	C32C4.3	1.63834	3.29914e-12	4007.04	3789.89	4741.92	0	0	0
WBGene00000187	arl-1	1.63834	3.46049e-12	4496.43	5613.6	5120.92	0	0	0
WBGene00017955	F31E8.5	1.63834	3.50533e-12	2819.95	3849.38	3726.19	0	0	0
WBGene00006449	alg-4	1.63834	3.55209e-12	2275.06	2148.36	2671.89	39.5466	0	0
WBGene00077682	F58B4.7	1.63834	3.57734e-12	15907.2	17672.1	18411.1	0	0	0
WBGene00009938	F52F12.5	1.63834	3.68686e-12	7106.07	9066.32	9260.25	0	0	0
WBGene00021375	Y37E11B.2	1.63834	3.71005e-12	5441.42	5029.36	4782.67	0	0	0
WBGene00020187	gsp-4	1.63834	3.75863e-12	3196.94	4645.5	3534.11	0	0	0
WBGene00021093	W08F4.3	1.63834	3.78683e-12	4575.77	6097.29	7075.08	0	0	0
WBGene00021114	W09C3.7	1.63834	3.79157e-12	4670.48	6053.44	6507.02	0	0	0
WBGene00044324	ufm-1	1.63834	3.80295e-12	7934.03	14758.5	11641.2	0	0	0
WBGene00013684	Y105E8A.27	1.63834	3.84548e-12	4987.08	6447.13	6110.3	0	0	0
WBGene00020347	ech-1.2	1.63834	3.84548e-12	1589.02	2076.14	2183.32	0	0	0
WBGene00044447	ZK688.10	1.63834	3.88211e-12	10207.9	9970.11	11163.1	73.9331	0	0
WBGene00012296	spe-46	1.63834	3.93759e-12	3923.99	6036.02	4855.04	0	0	0
WBGene00015689	spch-2	1.63834	3.99232e-12	8898.2	15103.8	7706.65	0	0	0
WBGene00015931	C17H12.5	1.63834	4.01106e-12	5696.98	5968.65	5317	96.2778	0	0
WBGene00194691	ZK1098.12	1.63834	4.02108e-12	9259.61	6900.83	10204.9	0	0	0
WBGene00008508	F01G10.5	1.63834	4.03908e-12	3170.88	3712.08	4097.84	0	20.2306	0
WBGene00019356	K03B4.6	1.63834	4.04008e-12	9652.94	11045.1	13477.7	0	0	0
WBGene00003442	msp-49	1.63834	4.05273e-12	9957.43	10637.8	12774.1	0	0	0
WBGene00013290	Y57G11A.2	1.63834	4.1062e-12	4845.29	4113.27	5113.33	0	26.0177	0
WBGene00021691	Y48G8AL.13	1.63834	4.24021e-12	4332.06	3956.99	4238.15	0	0	0
WBGene00008920	eef-1G	1.63834	4.26872e-12	2992.05	3751.98	3315.33	0	0	0
WBGene00022108	Y71F9AL.2	1.63834	4.26872e-12	3106.88	3077.67	3754.57	0	0	0
WBGene00004960	spe-6	1.63834	4.33778e-12	3677.97	4341.42	4560.98	0	0	0
WBGene00012294	nspa-8	1.63834	4.40668e-12	21261.7	22753.8	21090.8	0	0	0
WBGene00011027	R05D7.2	1.63834	4.42743e-12	3847.56	6404.98	6145.64	0	0	0
WBGene00002136	inx-14	1.63834	4.43157e-12	2518.53	4136.63	3181.77	0	0	0
WBGene00018134	F37A4.4	1.63834	4.43157e-12	1211.64	1582.69	1432.33	0	0	0
WBGene00007082	acs-10	1.63834	4.44491e-12	2721.82	2845.51	2982.86	0	0	0
WBGene00007159	B0379.7	1.63834	4.4948e-12	3071.79	5105.14	5962.05	0	0	0
WBGene00019151	pck-3	1.63834	4.6446e-12	2387.28	3027.87	2194.19	0	0	0
WBGene00011900	T21C12.4	1.63834	4.72609e-12	6251.38	5529.39	6894.61	0	0	0
WBGene00008687	F11A10.6	1.63834	4.80005e-12	3338.45	3277.38	4371.41	0	0	0
WBGene00003953	pbs-7	1.63834	4.80237e-12	4387.55	5516.75	5923.59	0	0	0
WBGene00044205	T13F3.8	1.63834	4.80237e-12	6667.52	6778.68	6723.25	0	0	0
WBGene00015511	C06A6.7	1.63834	5.01429e-12	4829.76	4133.13	4610.9	0	0	0
WBGene00007969	acs-19	1.63834	5.043e-12	1829.4	2315.53	2128.55	0	0	0
WBGene00000389	cdc-25.4	1.63834	5.06669e-12	8294.01	9740.18	12166.7	72.9193	0	0
WBGene00003162	mdh-2	1.63834	5.14469e-12	4437.52	5385.17	4950.32	0	33.5415	55.5438
WBGene00016358	C33F10.12	1.63834	5.22198e-12	3241.45	3352.07	4837.79	0	0	0
WBGene00006733	ufd-1	1.63834	5.35088e-12	3440.12	3633.46	3694.76	0	0	0
WBGene00009185	F27C8.5	1.63834	5.42822e-12	4005.86	5480.48	5988.07	0	29.3442	0
WBGene00009125	F25H5.2	1.63834	5.44023e-12	5312.25	5476.9	6712.86	0	0	0
WBGene00007274	C03C11.1	1.63834	5.68964e-12	11200.5	13908.6	14868.2	98.4722	0	0
WBGene00008332	C55A6.3	1.63834	5.73955e-12	4769.7	6022.17	7103.57	0	0	0
WBGene00011425	T04B2.7	1.63834	5.76646e-12	3218.68	4033.53	5544.41	0	0	0
WBGene00022143	Y71G12B.3	1.63834	5.79906e-12	8318.07	9336.22	10038.3	0	0	0
WBGene00015084	B0244.9	1.63834	5.82692e-12	13375.9	13072.3	17993	109.379	0	0
WBGene00019425	K06A1.2	1.63834	5.85524e-12	2644.21	3810.21	3669.33	0	0	0
WBGene00002855	let-721	1.63834	5.88391e-12	2120.21	2477.61	2680.65	0	0	0
WBGene00019720	M01H9.4	1.63834	5.91765e-12	3360.68	4394.7	5291.1	0	0	0
WBGene00009344	F32H2.7	1.63834	6.1179e-12	6130.68	7424.43	7314.59	0	40.6441	0
WBGene00077569	F53F4.18	1.63834	6.14033e-12	18645.8	26168.4	26866.9	177.25	0	0
WBGene00009187	F27D4.1	1.63834	6.16224e-12	6492.75	8571.14	9562.27	0	47.5614	0
WBGene00001005	dlc-1	1.63834	6.24811e-12	5986	8620.55	9245.19	112.402	175.397	0
WBGene00011466	T05C12.1	1.63834	6.40888e-12	3271.3	5342.34	5612.52	0	0	0
WBGene00016946	C55B7.10	1.63834	6.52839e-12	3126.32	3202.42	4475.82	0	0	0
WBGene00016445	C35D10.8	1.63834	6.54571e-12	12837.9	15491.8	16284.7	0	87.5563	0
WBGene00020580	T19D12.5	1.63834	6.54571e-12	4168.54	4091.5	4592.9	0	0	0
WBGene00011795	T16A9.5	1.63834	6.66477e-12	3188.06	4270.64	5037.52	0	0	0
WBGene00007335	C05C12.1	1.63834	6.67805e-12	3879.81	4022.92	3797.13	0	0	0
WBGene00004901	snf-2	1.63834	6.83485e-12	1821.73	1935.17	2181.68	0	0	0
WBGene00009782	F46C5.7	1.63834	6.85157e-12	5627.63	7016.53	6723.25	0	0	0
WBGene00006713	ubc-18	1.63834	7.04933e-12	6280.51	7286.8	7724.28	0	0	0
WBGene00004975	spe-39	1.63834	7.19821e-12	5052.59	6010.77	3611.94	0	28.552	0
WBGene00007688	C18E9.8	1.63834	7.32245e-12	1915.39	2574.5	3021.66	0	0	0
WBGene00044634	C29E4.14	1.60096	7.32245e-12	9976.66	9404.24	12336.9	0	0	0
WBGene00022467	Y119C1B.1	1.60096	7.53912e-12	3907.89	6869.03	6362.19	0	0	0
WBGene00043998	T21C12.8	1.60096	7.75566e-12	4159.04	4543.07	4635.99	0	0	0
WBGene00023490	F36A2.14	1.60096	8.08893e-12	4264.79	4227.01	4446.11	0	0	0
WBGene00019900	vdac-1	1.60096	8.13095e-12	3817.03	7507.21	6464.73	0	0	0
WBGene00021006	dct-9	1.60042	8.13261e-12	5542.59	7479.6	7283.5	0	0	0
WBGene00015093	B0261.5	1.60042	8.19119e-12	9922.88	10181.7	10344.8	0	145.376	0
WBGene00195169	Y50D4A.6	1.60042	8.22433e-12	15893.3	19244.2	19434.3	141.365	0	0
WBGene00017759	sucl-2	1.60042	8.43506e-12	2914.42	4900.42	4575.1	0	0	0
WBGene00011114	R07E5.6	1.60042	8.46918e-12	3129.09	2951.38	3460.53	0	0	0
WBGene00015970	C18E3.1	1.60042	8.5952e-12	3890.92	3983.47	4882.41	0	0	0
WBGene00015558	C06G4.4	1.60024	8.62959e-12	8059.04	10384.7	10467.2	0	0	0
WBGene00008724	F13A7.1	1.58151	8.68498e-12	3345.96	4994.97	4022.13	0	0	0
WBGene00019626	K10C9.7	1.57767	8.98319e-12	4964.12	6112.33	5815.91	0	0	0
WBGene00007888	ttr-9	1.57621	9.28821e-12	12326.8	16098.8	18330.4	143.121	111.666	0
WBGene00021019	W04B5.2	1.57255	9.85742e-12	3155.72	3701.15	3524.88	0	0	0
WBGene00022650	ZK84.2	1.57255	9.90686e-12	5357.36	5608.38	6891.55	0	0	0
WBGene00016238	mob-4	1.57245	9.95096e-12	3961.57	4993.56	4240.23	0	0	0
WBGene00009548	F38H4.4	1.57245	9.96136e-12	2464.77	3133.17	2613.93	0	0	0
WBGene00018471	F45E4.6	1.56865	1.01096e-11	3246.37	3872.95	4021.72	0	0	0
WBGene00018318	F41H10.5	1.54041	1.0188e-11	4659.12	5061.87	4081.69	0	0	0
WBGene00010309	rpn-6.2	1.53243	1.02693e-11	5262.54	6568.92	5290.35	45.4786	0	0
WBGene00012784	Y43C5A.4	1.53106	1.03326e-11	6294.91	5201.29	7593.81	0	0	0
WBGene00019643	K11C4.2	1.52594	1.04879e-11	3682.81	4027.49	4898.97	0	0	0
WBGene00019305	snap-29	1.50198	1.05895e-11	3667.58	3285.56	3823.52	0	0	0
WBGene00009478	syx-7	1.49719	1.11918e-11	7418.37	9858.42	9356.05	0	55.7176	0
WBGene00016807	C50D2.3	1.49178	1.14665e-11	5950.8	7447.75	8906.9	0	0	0
WBGene00010181	F57A8.6	1.4685	1.20956e-11	3100.6	4158.6	4419.01	0	0	0
WBGene00001426	fkb-1	1.46081	1.23003e-11	2385.71	3522.68	3076.32	0	0	0
WBGene00017179	wht-4	1.44905	1.23047e-11	2151.86	2114.77	2725.83	0	0	0
WBGene00001487	frk-1	1.44905	1.27013e-11	5067.51	4438.56	5165.04	0	31.3209	0
WBGene00007306	C04G2.5	1.44905	1.32009e-11	9552.65	11362.3	11982.4	0	70.4108	0
WBGene00004959	spe-5	1.44905	1.32931e-11	2793.9	2420.1	2867.37	0	0	0
WBGene00013854	cyc-2.2	1.44905	1.35577e-11	8900.48	8836.07	9814.76	0	0	0
WBGene00002186	kel-10	1.44905	1.36975e-11	3668.55	4600.74	4229.24	34.4432	0	0
WBGene00012926	Y47D3A.13	1.44884	1.37383e-11	5757.93	8880.84	7957.91	0	0	0
WBGene00044392	C25H3.16	1.44884	1.37383e-11	7201.81	11825.6	9740.12	0	0	0
WBGene00010405	erfa-3	1.44884	1.39212e-11	3267.3	4468.41	3060.56	0	53.4801	0
WBGene00012223	W03C9.8	1.44884	1.39433e-11	11329.4	12805.9	14126.2	0	0	0
WBGene00019972	R09A1.2	1.44824	1.40805e-11	2709.8	3434.4	3862.05	0	0	0
WBGene00022700	ZK353.4	1.44824	1.411e-11	4276.41	4978.75	5154.36	0	0	0
WBGene00018423	F44E2.10	1.44824	1.42696e-11	3389.3	4326.74	4123.31	0	0	0
WBGene00022778	ZK616.8	1.44824	1.42696e-11	7420.29	7868.85	9117.16	0	0	0
WBGene00010485	ant-1.3	1.44824	1.43643e-11	4079.9	4221.87	4351.37	0	0	0
WBGene00010634	K07F5.6	1.44824	1.47385e-11	3058.5	2764.99	2979	0	0	0
WBGene00021880	Y54G2A.15	1.44824	1.51469e-11	6314.56	7350.76	8847.04	0	0	0
WBGene00009165	gpx-1	1.43477	1.51526e-11	5321.59	7060.46	8546.68	0	0	0
WBGene00020984	W03D8.1	1.427	1.52258e-11	2980.95	4247.35	4634.17	0	0	0
WBGene00017441	F13H8.8	1.41931	1.55872e-11	2204.94	2732.8	2980.08	0	0	0
WBGene00016447	msd-4	1.41436	1.58309e-11	16328.4	19613.2	20352.9	0	0	204.381
WBGene00016491	acdh-5	1.39955	1.59783e-11	2817.1	2738.45	3384.4	0	0	0
WBGene00010265	F58G1.3	1.38677	1.68773e-11	3175.17	3373.64	3926.01	0	0	0
WBGene00011467	decr-1.3	1.38203	1.68773e-11	3772.29	5080.74	4101.89	0	0	0
WBGene00019773	M04G7.2	1.36947	1.70861e-11	2123.32	2457.19	2575.01	0	0	0
WBGene00009075	F23B2.7	1.35921	1.73776e-11	7662.34	8978.91	11771.1	0	0	103.134
WBGene00019086	F59A6.4	1.34053	1.74475e-11	3293.7	3459.35	3332.25	28.7911	0	0
WBGene00003019	lin-33	1.34049	1.76746e-11	7612.64	8192.96	8300.72	0	0	89.0473
WBGene00007305	C04G2.2	1.33512	1.79802e-11	5415.85	5335.79	5951.31	55.6582	43.4257	0
WBGene00016954	C55C3.4	1.33342	1.81435e-11	3176.21	3055.7	2955.25	0	0	0
WBGene00018395	mtch-1	1.31946	1.9783e-11	4771.66	6908.32	6289.99	51.4724	0	0
WBGene00050915	Y6E2A.10	1.31946	1.98808e-11	5487.31	5160.17	5916.04	0	0	0
WBGene00008480	eif-2A	1.31946	1.99933e-11	1827.66	2204.74	2085.74	0	0	0
WBGene00020053	R13A5.11	1.31946	1.99933e-11	3010.93	2803.63	2973.74	0	0	0
WBGene00016181	C28C12.11	1.31946	2.01312e-11	4272.13	4603.16	5427.31	0	0	0
WBGene00008649	F10D11.3	1.31946	2.01897e-11	9113.52	11275.2	12585.7	0	0	0
WBGene00012102	T27F6.1	1.31946	2.04861e-11	1813.57	2697.83	3265.72	0	0	0
WBGene00001030	dnj-12	1.31946	2.11533e-11	1512.32	1973.03	2027.08	0	0	0
WBGene00044300	D1022.9	1.31946	2.12821e-11	3218.79	4630.8	4065.12	0	0	0
WBGene00007255	cnnm-4	1.31946	2.15017e-11	2368.52	2174.48	2704.38	0	0	0
WBGene00022780	ZK622.1	1.2846	2.15017e-11	2679.47	3132.19	3546.04	0	0	0
WBGene00010507	K02E2.6	1.25489	2.15798e-11	5720.88	6179.07	5566.51	0	0	0
WBGene00014168	ZK945.6	1.25489	2.1819e-11	7453.68	10544.4	9313.87	184.34	0	0
WBGene00018563	F47D12.7	1.24819	2.19793e-11	3324.44	4338.35	4191.5	0	27.0214	0
WBGene00013304	Y57G11C.6	1.24593	2.21033e-11	4238.03	5256.18	5719.75	0	0	57.4369
WBGene00009770	F46B6.5	1.23219	2.21747e-11	1163.77	1598.88	1511.37	0	0	0
WBGene00021486	lbp-9	1.23147	2.23011e-11	8607.2	14778.9	13513.6	122.349	95.4596	0
WBGene00018168	irld-7	1.20514	2.24465e-11	3499.34	3319.67	4822.3	0	0	0
WBGene00017172	F02C9.1	1.20024	2.24935e-11	11362.3	12885.9	12691.5	0	0	0
WBGene00009321	F32B6.4	1.20024	2.26946e-11	4662.9	5788.77	4919.72	0	0	0
WBGene00007512	C10C6.3	1.19	2.37962e-11	3361.49	4700.04	4526.25	0	0	0
WBGene00022708	ZK354.7	1.18711	2.37962e-11	5521.24	5563.45	7280.22	0	0	0
WBGene00011587	T07F10.1	1.18711	2.47676e-11	1089.58	1231.28	1363.09	0	0	0
WBGene00008852	ubql-1	1.18412	2.51193e-11	2084.39	2538.56	2119.49	0	56.8631	47.0819
WBGene00021996	Y59E9AL.6	1.17299	2.52061e-11	4196.22	4711.04	7446.56	0	0	0
WBGene00011968	T23G11.1	1.1516	2.53782e-11	6361.48	5428.07	7326.73	0	0	0
WBGene00012827	Y43F8C.5	1.13028	2.54635e-11	7639.46	8717.68	12317.4	0	65.6939	0
WBGene00206508	ZK262.19	1.12784	2.57324e-11	10907.8	15089.3	11871.4	0	0	0
WBGene00007699	C24H11.1	1.10993	2.64742e-11	3158.21	2999.46	3568.22	0	0	0
WBGene00020435	T11F8.4	1.09753	2.64742e-11	4038.13	4636.7	5061.46	41.2209	0	0
WBGene00010631	cash-1	1.09507	2.6622e-11	1083.6	1384.4	1729.09	0	0	0
WBGene00016158	ari-1	1.07487	2.66884e-11	4028.07	3750.49	4488.44	0	0	47.6852
WBGene00008125	C47A4.5	1.05639	2.66917e-11	27725.8	35480.7	26186.6	0	208.242	0
WBGene00010366	H05L14.1	1.04982	2.68371e-11	1491.02	1501.78	1813.93	0	0	0
WBGene00021113	gsp-3	1.03712	2.75426e-11	3035.42	4306.39	3665.42	0	0	0
WBGene00022541	ZC190.7	1.03262	2.76048e-11	9398.66	12007.7	12537.8	0	0	131.927
WBGene00018098	F36F12.7	1.0274	2.81514e-11	11147.9	10003.1	11384.7	0	0	0
WBGene00012379	Y1A5A.1	1.00488	2.83192e-11	7729.01	9953.42	11274.8	0	78.3934	129.817
WBGene00016331	obr-4	0.988789	2.88257e-11	1201.3	1767.86	1490.93	0	0	0
WBGene00022732	ZK418.2	0.982763	2.91691e-11	2417.8	2429.52	2330.44	0	0	0
WBGene00014997	AC7.3	0.980715	2.93467e-11	5854.68	4165.74	6094.62	0	0	0
WBGene00000229	atp-2	0.976635	2.98117e-11	1743.52	2198.71	2294.87	0	0	0
WBGene00021016	W03G9.5	0.965002	2.99679e-11	2881.24	2710.45	2574.64	0	0	0
WBGene00021870	samt-1	0.951912	3.01237e-11	3618.29	4375.14	4757.88	44.7427	34.9092	0
WBGene00006794	unc-60	0.950881	3.03104e-11	3343.23	4545.3	3802.23	0	27.7442	0
WBGene00013449	Y67A6A.1	0.921374	3.06155e-11	8845.83	8401.18	9449.06	0	0	0
WBGene00018528	F47B3.4	0.914933	3.07918e-11	7347.24	7279.45	8753.85	0	55.8908	0
WBGene00018359	F42G8.8	0.911993	3.10454e-11	3238.4	3184.17	3326.19	0	0	0
WBGene00006590	toc-1	0.904443	3.13284e-11	1662.17	2363.36	2549.38	0	0	0
WBGene00016389	C34B2.4	0.900381	3.15215e-11	7181.17	8725.85	8865.58	0	0	0
WBGene00013198	Y54E5A.2	0.88961	3.1537e-11	1685.98	2528.6	2152.24	0	0	0
WBGene00020686	T22D1.8	0.887615	3.20633e-11	3173.51	3635.79	3072.12	0	0	0
WBGene00009254	capg-1	0.877435	3.26764e-11	867.851	1063.19	1370.4	36.164	0	23.3624
WBGene00044529	irld-1	0.842366	3.26883e-11	4126.47	5706.16	5401.19	0	0	0
WBGene00044312	K04C2.8	0.839919	3.44692e-11	10374.3	12485.7	11666.7	0	0	138.687
WBGene00014007	ZK596.2	0.839392	3.5555e-11	4427.46	3293.76	3996.69	0	0	0
WBGene00020895	T28D9.3	0.825775	3.57546e-11	1877.35	1952.25	1794.61	0	0	0
WBGene00175035	F54C9.14	0.812656	3.57546e-11	4267.29	3648.38	5467.11	0	0	0
WBGene00017982	hpo-18	0.811779	3.58148e-11	10970.5	17672.1	12463.9	0	0	0
WBGene00003426	msp-19	0.809521	3.60989e-11	6563.79	9280.77	10042.1	0	0	0
WBGene00011273	R53.4	0.802331	3.61176e-11	5346.97	5864.06	6431.89	0	0	0
WBGene00009688	F44E5.1	0.797097	3.63361e-11	9287.99	12158.6	10512.9	0	0	0
WBGene00010147	F56D5.2	0.77692	3.63425e-11	5071.42	6246.96	7679.76	58.882	0	0
WBGene00015344	nra-4	0.776276	3.65905e-11	1437.48	2430.16	2334.45	0	0	24.5639
WBGene00016414	C34F11.2	0.775392	3.66288e-11	13693	14915.6	18744.4	0	0	190.843
WBGene00015572	C07G1.6	0.77043	3.69483e-11	4664.53	4650.56	6091.92	0	0	0
WBGene00009182	F26H11.4	0.751852	3.76501e-11	3942.59	3513.14	4012.35	41.6431	0	53.8039
WBGene00010883	M7.7	0.751852	3.76501e-11	3735.05	3019.65	2775.81	0	0	0
WBGene00015997	C18H7.7	0.74739	3.76501e-11	7389.48	6796.97	6177.12	0	0	0
WBGene00010373	H08M01.1	0.747042	3.76998e-11	3326.53	3506.38	3402.31	0	0	0
WBGene00008874	F15H10.7	0.746397	3.82344e-11	1567.95	1977.3	1874.44	0	0	0
WBGene00011734	mlc-5	0.740477	3.82344e-11	4604.99	6033.44	6500.43	0	0	0
WBGene00014102	best-25	0.732633	3.82344e-11	3743.47	4078.56	4265.58	0	0	49.3723
WBGene00011401	T03F6.6	0.719567	3.88546e-11	4978.33	4839.34	5076.6	0	0	0
WBGene00013894	ZC434.8	0.719567	3.96751e-11	2986.56	3312.59	3421.47	0	0	0
WBGene00020105	R148.7	0.703224	4.01665e-11	4126.68	4716.18	5331.99	0	0	0
WBGene00001558	gdi-1	0.702358	4.07353e-11	1935.12	2287.82	2406.86	0	0	0
WBGene00003962	pdi-1	0.68652	4.16403e-11	2171.05	2027.13	3114.24	0	0	0
WBGene00007354	C06A1.3	0.684308	4.29922e-11	4979.2	6659.8	6222.39	0	44.4272	0
WBGene00006038	ssp-9	0.682669	4.36694e-11	7210.7	10407.9	10055.6	0	0	0
WBGene00022030	Y65B4A.7	0.67842	4.48043e-11	6713.06	7672.03	8349.54	0	0	0
WBGene00020985	W03D8.2	0.676563	4.55641e-11	4735.77	5943.39	6031.92	0	0	69.4513
WBGene00022288	Y75B7B.1	0.676563	4.59844e-11	2806.84	2833.42	3344.21	0	0	0
WBGene00013809	Y116A8C.33	0.676563	4.65273e-11	1412.72	2059.92	1605.04	0	0	0
WBGene00007561	ccm-3	0.676563	4.78899e-11	5670.5	7128.53	7238.68	0	50.5954	0
WBGene00016410	C34E10.9	0.676563	4.79041e-11	6132.04	8152.32	8219.26	0	0	0
WBGene00009377	F34D10.8	0.676563	4.86341e-11	11218.5	10765.5	13751.8	0	0	0
WBGene00019209	emc-1	0.676563	4.8653e-11	1104.93	1432.1	1132.16	0	0	0
WBGene00045355	D1086.17	0.676563	4.92482e-11	6741.28	9142.58	9715.98	82.6884	0	0
WBGene00004505	rpt-5	0.676563	4.97692e-11	3561.66	4645.89	4243.53	0	36.125	59.8221
WBGene00003431	msp-33	0.676563	5.07234e-11	7327.33	7604.02	9555.95	0	0	0
WBGene00020628	T20F5.6	0.676563	5.07234e-11	1145.51	1411.51	1427.29	0	0	0
WBGene00016278	erp-44.1	0.676563	5.12277e-11	1821.05	2518.18	2016.89	0	0	0
WBGene00008272	C53B4.2	0.676563	5.25338e-11	2032.28	2634.06	2944.15	0	0	0
WBGene00006519	tag-174	0.676563	5.30539e-11	5872.66	8108	6996.96	0	0	0
WBGene00001038	dnj-20	0.676563	5.3298e-11	1350.76	1853.72	1686.28	0	0	0
WBGene00004958	spe-4	0.676563	5.34193e-11	1828.25	2221.51	3063.19	0	0	0
WBGene00019810	R01H2.2	0.676563	5.35998e-11	5034.49	5771.46	5212.34	0	0	68.231
WBGene00011215	R10E9.3	0.676563	5.41998e-11	3816.8	5080.17	5561.96	0	0	0
WBGene00000064	act-2	0.676563	5.4459e-11	4177.69	5469.32	5991.07	51.2435	0	0
WBGene00012768	eef-1B.2	0.676563	5.46501e-11	3298.74	3407.05	3827.92	0	0	45.0174
WBGene00235290	Y59H11AR.10	0.676563	5.46501e-11	15725.1	17336.6	13880.3	0	0	0
WBGene00021968	Y57G7A.5	0.676563	5.48872e-11	4428.67	4305.03	4748.88	0	0	0
WBGene00019693	ostd-1	0.676563	5.51856e-11	2376.43	3501.22	3251.68	0	0	0
WBGene00016083	C25A8.2	0.676563	5.54173e-11	6492.75	7555.99	8253.31	0	0	0
WBGene00020282	mps-3	0.676563	5.63889e-11	4927.35	6076.58	6965.95	0	0	0
WBGene00011909	T22A3.6	0.676563	5.65397e-11	2549.96	2099.66	2653.91	0	0	0
WBGene00018773	F53G12.8	0.676563	5.66241e-11	10689.1	12849.6	13926.5	0	96.8306	0
WBGene00011290	R102.3	0.676563	5.7129e-11	2988.64	2940.63	2898.59	0	0	0
WBGene00010876	M05D6.3	0.676563	5.75523e-11	2279.48	2624.91	3729.11	0	0	0
WBGene00008313	C54G4.3	0.676563	5.78112e-11	3057.33	3459.91	4648.45	0	0	0
WBGene00010300	F59A1.15	0.676563	5.87911e-11	2347.53	2202.38	2048.93	0	0	0
WBGene00017195	glo-4	0.676563	5.87911e-11	633.163	855.91	919.402	0	0	0
WBGene00008141	C47E8.1	0.676563	6.33435e-11	7915.32	8997.4	12320.7	0	75.7509	0
WBGene00018895	F55F8.7	0.676563	6.35968e-11	4277.91	3460.75	5387.67	43.6686	0	0
WBGene00010114	F55D12.6	0.676563	6.38584e-11	5209.87	5530.87	5635.56	0	0	0
WBGene00000263	F23H11.5	0.676563	6.54148e-11	8299.43	8355.85	6974.81	0	0	0
WBGene00020661	smz-2	0.676563	6.58006e-11	6048.54	6666.39	6394.52	0	0	83.7061
WBGene00015908	C17F3.3	0.676563	6.65559e-11	3239.67	4335.88	3650.12	0	0	0
WBGene00013148	Y53F4A.2	0.676563	6.69286e-11	9797.44	12169.4	10457.2	0	0	0
WBGene00020713	T23B3.5	0.676563	6.69286e-11	3353.76	5339.86	5270.36	0	0	0
WBGene00007448	C08F8.6	0.676563	6.94791e-11	3094.58	2609.5	3131.75	0	0	0
WBGene00012207	W02B12.12	0.676563	7.07357e-11	2392.07	3183.85	3156.95	0	0	0
WBGene00013279	Y57A10B.7	0.676563	7.14563e-11	8334.98	6165.88	9040.68	0	62.2084	0
WBGene00018698	vha-18	0.676563	7.15749e-11	2144.12	2671.37	2320.73	0	0	0
WBGene00006376	syp-2	0.676563	7.36116e-11	3965.37	3706.4	4270.25	0	0	0
WBGene00004953	spd-2	0.676563	7.38819e-11	1275.71	1273.16	1443.94	0	0	0
WBGene00018000	F33D11.1	0.676563	7.50005e-11	6197.62	7667.66	8223.25	0	0	0
WBGene00004302	ran-1	0.676563	7.60447e-11	2701.36	4929.4	3726.72	0	0	0
WBGene00003989	pfn-1	0.676563	7.64189e-11	4279.1	5798.28	5156.26	0	0	0
WBGene00004759	sel-1	0.676563	7.81097e-11	1851.22	2809.47	2734.53	0	0	74.2431
WBGene00007244	C01G12.3	0.676563	7.93217e-11	4701.65	3667.59	5238.69	0	0	0
WBGene00013170	Y53F4B.24	0.676563	8.14297e-11	4724.54	6642.23	5826.75	0	46.3356	0
WBGene00016778	nep-3	0.676563	8.15253e-11	1888.86	1473.43	2083.78	0	0	0
WBGene00015215	B0496.6	0.676563	8.26763e-11	4236.28	4647.47	5137.44	0	0	0
WBGene00016512	C38C3.3	0.676563	8.30901e-11	2895.88	2932.32	3486.23	0	0	0
WBGene00017301	hach-1	0.676563	8.30901e-11	2504.63	1832.87	2212.96	0	0	0
WBGene00011884	enol-1	0.676563	8.52154e-11	1738.5	2789.77	1948.03	0	0	0
WBGene00017978	msrp-1	0.676563	8.52154e-11	7497.97	10652.6	8658.57	0	0	0
WBGene00015422	C04E6.5	0.676563	8.58357e-11	1877.37	2097.34	2503.87	0	0	0
WBGene00009307	F32A11.1	0.676563	8.88612e-11	1875.25	2949.77	3138.12	0	0	0
WBGene00018158	comp-1	0.676563	9.45665e-11	2104.13	2989.41	2343.05	0	0	0
WBGene00006433	sdhb-1	0.676563	9.48749e-11	2561.06	3009.76	3142.45	0	0	0
WBGene00000266	bre-1	0.676563	9.54566e-11	1562.79	1581.59	1721.69	0	0	0
WBGene00012765	Y41E3.7	0.676563	9.61256e-11	1758.53	1853.89	2014.04	0	0	0
WBGene00004698	rsp-1	0.676563	9.78965e-11	2254.46	2707.17	3182.66	0	22.4821	0
WBGene00015944	C18A3.7	0.676563	9.81016e-11	13079.6	12531.5	14546.6	0	111.666	0
WBGene00044911	H38K22.6	0.676563	9.98358e-11	7804.42	9036.89	9127.62	0	0	0
WBGene00017737	F23C8.8	0.676563	1.00608e-10	3332.06	3670.9	3056.88	0	0	0
WBGene00003463	msp-76	0.676563	1.05081e-10	6938.05	6646.6	9164.84	0	0	0
WBGene00006911	vha-2	0.676563	1.05112e-10	4965.04	6033.03	6953.66	0	0	187.635
WBGene00004973	spe-27	0.676563	1.05684e-10	6892.3	9515.76	6337.38	0	0	0
WBGene00016587	C42C1.9	0.676563	1.05954e-10	3478.83	3381.7	4662.95	0	199.758	110.265
WBGene00013723	Y106G6H.13	0.676563	1.0655e-10	5341.98	7171.06	6592	0	0	0
WBGene00013085	mpz-6	0.676563	1.07276e-10	2557.95	4351.43	3510.25	0	0	0
WBGene00010139	F56A8.3	0.676563	1.09602e-10	1244.58	1879.55	1906.52	0	0	0
WBGene00003902	pab-1	0.676563	1.13189e-10	1386.29	1330.53	1583.74	80.0704	0	0
WBGene00002193	kin-5	0.676563	1.1345e-10	1893.72	1709.36	2465.78	0	0	0
WBGene00003964	pdi-3	0.676563	1.17642e-10	2516.22	4127.57	3255.58	0	31.1042	51.5077
WBGene00013388	Y62F5A.10	0.676563	1.19069e-10	3473.83	4221.05	4225.11	0	38.1703	63.2091
WBGene00009454	F36A2.7	0.676563	1.20946e-10	4544.92	6332.51	5956.54	0	0	0
WBGene00018745	F53C3.1	0.676563	1.22087e-10	5436.51	5749.79	6917.78	66.1507	0	0
WBGene00019001	ipgm-1	0.676563	1.22779e-10	1717.77	1623.42	1918.72	0	0	0
WBGene00007559	C14A4.8	0.676563	1.23374e-10	5021.67	4387.14	4600.89	0	0	0
WBGene00015004	B0034.4	0.676563	1.27686e-10	5103.93	3839.2	4452.21	0	0	0
WBGene00010284	aman-2	0.676563	1.28576e-10	789.223	1132.52	850.764	0	0	0
WBGene00009492	F36H1.3	0.676563	1.28819e-10	3502.31	3692.61	3899.98	40.9766	0	0
WBGene00011008	R04B5.11	0.676563	1.30521e-10	10411.7	12585.2	14481.5	0	107.44	0
WBGene00044177	C30G7.3	0.676563	1.30521e-10	2309.5	3558.15	3815.97	0	0	0
WBGene00009178	uggt-2	0.676563	1.30849e-10	1151.15	1326.24	1419.16	16.2119	0	20.9462
WBGene00004971	spe-17	0.676563	1.34167e-10	10759.8	12216.5	12306.9	130.923	0	0
WBGene00016388	C34B2.3	0.676563	1.34167e-10	2636.99	2827.24	2980.12	0	0	0
WBGene00045104	C04G2.12	0.676563	1.3635e-10	9886.69	10471.3	11735.5	0	0	0
WBGene00006529	tba-2	0.676563	1.39682e-10	1168.69	1767.21	1817.91	0	0	0
WBGene00015073	B0238.9	0.676563	1.42142e-10	1306.27	1554.41	2072.9	0	0	0
WBGene00012637	Y38H8A.3	0.676563	1.42298e-10	2925.37	2513.99	3826.39	0	0	0
WBGene00014240	htas-1	0.676563	1.4448e-10	6883.39	5132.99	8678.67	0	0	0
WBGene00006048	ssp-31	0.676563	1.44517e-10	12614.5	11541	13510	0	0	182.274
WBGene00017833	F26F12.2	0.676563	1.47101e-10	6408.13	6176.87	6881.08	81.9046	63.9036	0
WBGene00006888	vbh-1	0.676563	1.51621e-10	644.929	910.813	1098.23	0	0	0
WBGene00021296	Y25C1A.13	0.676563	1.56629e-10	3090.9	3639.38	2645.28	0	0	0
WBGene00010035	F54C8.1	0.676563	1.59804e-10	2823.22	3734.18	3349.94	0	0	0
WBGene00016395	C34B2.10	0.676563	1.6148e-10	8887.16	11367.2	11076.2	0	92.5123	0
WBGene00010906	M88.3	0.676563	1.62074e-10	2780.14	2271.68	3636.43	0	0	0
WBGene00011191	R10D12.10	0.676563	1.62367e-10	2047.26	2160.69	2012.35	0	0	0
WBGene00012609	Y38F1A.7	0.676563	1.65558e-10	9914.76	10948.7	10773.4	120.641	0	0
WBGene00010326	F59C6.5	0.676563	1.69355e-10	3852.46	3413.07	3093.89	0	0	0
WBGene00020377	T09B4.3	0.676563	1.69412e-10	3712.59	4482.06	4494.7	0	0	0
WBGene00008660	clec-153	0.676563	1.69867e-10	1694.89	1774.31	2050.45	0	0	0
WBGene00007986	C36F7.5	0.676563	1.71578e-10	2529.64	3360.66	3051.61	0	0	0
WBGene00012712	ttm-1	0.676563	1.74891e-10	1728.49	1655.53	1976.13	0	0	0
WBGene00007190	rmd-3	0.676563	1.80057e-10	2565.23	4282.51	5232.32	0	0	0
WBGene00012180	W01D2.3	0.676563	1.81848e-10	3640.22	4058.97	3539.87	0	0	0
WBGene00009238	selt-1.2	0.676563	1.83313e-10	4258.69	5089.9	5302.75	0	0	0
WBGene00007778	C27D8.2	0.676563	1.96267e-10	1651.66	1937.73	2366.54	0	0	0
WBGene00000063	act-1	0.676563	1.98823e-10	1835.39	2388.94	2251.63	0	0	0
WBGene00012711	Y39E4A.1	0.676563	1.98823e-10	12766.6	12807.3	14237.3	0	121.201	0
WBGene00019530	scrm-8	0.676563	1.99478e-10	2789.14	2844.61	3922.36	0	0	0
WBGene00009962	F53B6.7	0.676563	2.02244e-10	2769.15	2520.93	3927.74	0	0	0
WBGene00006768	unc-32	0.676563	2.03964e-10	1457.19	1770.63	1661.33	0	0	24.6861
WBGene00022089	Y69A2AR.18	0.676563	2.14922e-10	2118.4	2995.28	2856.66	0	0	0
WBGene00011171	R09E10.1	0.676563	2.19867e-10	2921.44	2718.17	2908.91	0	0	0
WBGene00000065	act-3	0.676563	2.20126e-10	1662.78	3771.49	2997.74	0	0	0
WBGene00001746	gsk-3	0.676563	2.21384e-10	1492.24	1761.41	1657.28	64.8475	0	41.8923
WBGene00011133	R08A2.2	0.676563	2.25718e-10	2622.07	2622.75	2512.83	0	0	0
WBGene00000150	apm-1	0.676563	2.2676e-10	1758.96	1792.59	2256.27	0	0	0
WBGene00009502	F37A8.2	0.676563	2.36145e-10	4391.57	4743.29	4173.4	0	41.3609	0
WBGene00022705	ZK354.2	0.676563	2.36145e-10	2273.98	1945.23	1950.72	0	0	0
WBGene00010685	aipl-1	0.676563	2.38039e-10	1576.95	1418.53	1787.72	0	0	0
WBGene00001046	dnj-28	0.676563	2.41007e-10	1435.24	1989.41	1995.01	0	0	0
WBGene00044127	BE10.5	0.676563	2.43241e-10	6925.6	6942.62	8025.86	0	0	0
WBGene00009941	F52F12.8	0.676563	2.46029e-10	9845.68	12374.4	11997.2	0	236.038	0
WBGene00011379	T02E1.7	0.676563	2.48405e-10	2535.2	5421.72	5478.2	0	0	0
WBGene00011472	T05C12.9	0.676563	2.48405e-10	2684.57	3525.27	3324.78	0	0	0
WBGene00010136	F55H12.5	0.676563	2.51916e-10	5181.21	6008.53	6010.69	69.1275	0	0
WBGene00077437	Y59H11AR.6	0.676563	2.52852e-10	9745.13	10534.7	11485.7	127.777	0	0
WBGene00015032	B0207.9	0.676563	2.60131e-10	10021.7	8801.88	11076.2	0	104.322	172.755
WBGene00013657	Y105C5B.18	0.676563	2.66983e-10	4267.54	4632.37	5338.77	0	0	0
WBGene00009501	F37A8.1	0.676563	2.67889e-10	4820.37	4150.27	4799.69	0	0	0
WBGene00018270	F41C3.4	0.676563	2.71268e-10	2624.09	4081.32	3892.45	0	0	0
WBGene00011867	chc-1	0.676563	2.71368e-10	867.706	1154.67	1151.76	12.8132	0	0
WBGene00020116	moa-1	0.676563	2.72933e-10	679.396	865.388	795.509	0	0	0
WBGene00001239	elo-1	0.676563	2.82266e-10	2413.97	2548.87	3347.21	0	0	0
WBGene00012924	Y47D3A.5	0.676563	2.86203e-10	4920.08	8011.05	8353.38	0	145.967	0
WBGene00015143	B0336.3	0.676563	2.87383e-10	1020.1	991.617	1093.85	0	0	0
WBGene00013437	Y66D12A.11	0.676563	2.91987e-10	2071.41	2566.33	3520.5	0	0	0
WBGene00020973	W03B1.3	0.676563	2.94541e-10	5073.8	4681.36	6262.9	0	51.0262	0
WBGene00219707	linc-8	0.676563	3.02597e-10	6574.09	6541.51	6013.29	0	0	101.725
WBGene00013463	kdp-1	0.676563	3.05881e-10	4612.01	5705.95	6219.3	0	0	0
WBGene00011015	R04F11.2	0.676563	3.08744e-10	4712.13	5467.13	4754.01	0	0	0
WBGene00008935	F18C12.4	0.676563	3.1249e-10	4686.95	4003.84	5266.97	0	0	0
WBGene00013121	spe-38	0.676563	3.21628e-10	8283.49	8836.07	9760.17	0	86.9914	0
WBGene00004464	rpn-8	0.676563	3.23943e-10	1915.2	2219.76	3159.5	0	0	0
WBGene00011214	R10E9.2	0.676563	3.25343e-10	4831.97	6231.75	6540.8	72.7658	0	0
WBGene00010678	K08F4.3	0.676563	3.29739e-10	5595.51	6993.37	6326.62	0	67.7571	112.204
WBGene00010419	H28O16.1	0.676563	3.29748e-10	1278.05	1656.49	1442.59	0	0	0
WBGene00018301	F41G3.5	0.676563	3.30074e-10	2335.17	2942.55	3168.65	0	0	0
WBGene00014223	ZK1098.6	0.676563	3.33531e-10	4523.13	8687.74	7255.76	0	0	107.092
WBGene00018008	vpr-1	0.676563	3.33531e-10	2014	2381.95	2129.62	0	0	0
WBGene00206357	C09D4.9	0.676563	3.33531e-10	11653.7	14953.3	16141	0	138.294	0
WBGene00018152	acs-4	0.663534	3.36284e-10	1347.6	2245.66	2394.05	0	0	31.5264
WBGene00013556	Y75B8A.23	0.661484	3.37921e-10	7787.65	9679.96	7415.26	0	0	0
WBGene00004930	sod-1	0.661484	3.39646e-10	6457.27	8691.21	7545.55	0	73.6812	0
WBGene00044810	Y37E3.19	0.661484	3.39646e-10	4071.5	7547.47	7191.85	0	0	0
WBGene00003449	msp-56	0.661484	3.41488e-10	8844.65	8938.22	11111.8	0	103.92	172.089
WBGene00001246	elo-8	0.661484	3.41607e-10	3249.74	2838.53	3030.18	0	0	0
WBGene00005011	F26F4.8	0.655921	3.44232e-10	2011.03	2815.03	3019	0	0	0
WBGene00021382	Y37F4.1	0.655921	3.461e-10	5908.4	7234.53	7513.37	86.4093	0	0
WBGene00013696	Y106G6A.4	0.652605	3.54058e-10	3693.99	4103.83	4951.34	0	0	0
WBGene00021358	Y37E11AL.2	0.647737	3.54495e-10	3278.52	5249.15	4021.07	0	0	0
WBGene00008124	C47A4.3	0.647737	3.72193e-10	1906.07	3170.44	3179.38	0	0	0
WBGene00020950	dlst-1	0.645202	3.74366e-10	3186.99	3717.61	3070.72	42.1509	0	0
WBGene00010992	R03D7.8	0.642291	3.75164e-10	1319.58	1578.75	1995.49	0	0	0
WBGene00017354	F10E9.2	0.635707	3.83924e-10	3378.34	2976.14	3726.38	0	0	0
WBGene00011134	ssp-33	0.632317	3.8891e-10	6324.31	7606.52	6513.37	0	0	0
WBGene00016382	C33H5.16	0.623906	3.94812e-10	2614.89	2259.45	3041.32	0	0	0
WBGene00002074	ima-3	0.62357	3.99132e-10	956.277	1183.1	1165.25	0	0	0
WBGene00001977	hmg-12	0.619387	4.00411e-10	2060.14	3310.46	2705.02	0	0	0
WBGene00013299	irld-18	0.611888	4.00411e-10	3451.84	3976.85	4741.02	0	0	0
WBGene00013824	Y116F11B.8	0.60737	4.0374e-10	2216.05	2585.02	2844.34	0	0	0
WBGene00219304	F56D6.16	0.605964	4.06469e-10	4749.65	5253.88	5488.22	0	0	0
WBGene00017175	irld-3	0.599023	4.06547e-10	5336.39	6877.68	7340.31	0	142.308	0
WBGene00018163	F38A5.6	0.587304	4.08479e-10	2631.81	3542.3	3437.16	0	0	0
WBGene00018336	F42A9.7	0.587304	4.08479e-10	4225.55	6495.7	7024.92	0	58.3077	0
WBGene00012173	W01B6.6	0.572872	4.08839e-10	2229.12	2447.78	3172.3	0	0	0
WBGene00021579	clec-73	0.571911	4.08839e-10	1600.16	1509.05	1408.54	0	0	0
WBGene00016977	akap-1	0.566738	4.16778e-10	1027.26	1259.9	1115.26	0	0	18.8666
WBGene00006699	uba-1	0.564819	4.23659e-10	672.145	748.417	884.549	0	0	0
WBGene00013521	Y73F8A.12	0.544146	4.25487e-10	8390.63	5324.3	8539.1	0	0	0
WBGene00015628	best-6	0.538718	4.26159e-10	2031.25	2128.8	1815.1	0	0	0
WBGene00219699	linc-22	0.528199	4.27929e-10	658.685	618.59	828.018	0	0	0
WBGene00017271	F08F8.6	0.520886	4.32459e-10	4937.13	5696.35	5607.45	70.1802	0	0
WBGene00013310	Y57G11C.14	0.509924	4.42544e-10	3147.76	3167.24	4046.48	0	0	0
WBGene00002212	kin-31	0.509084	4.45258e-10	1810.07	2111.44	2235.03	0	0	0
WBGene00004904	snf-5	0.508566	4.47408e-10	1282.09	1065.67	1129.06	0	0	0
WBGene00000257	bmk-1	0.508201	4.65185e-10	906.014	909.595	942.323	0	0	0
WBGene00012357	W09D6.4	0.507558	4.90651e-10	3659.77	6784.25	5627.99	0	0	0
WBGene00020978	W03B1.9	0.507558	5.03375e-10	1042.41	1688.85	1593.88	0	0	0
WBGene00007732	spe-44	0.504873	5.05147e-10	1088.77	2035.33	2170.34	0	0	0
WBGene00021471	Y39G10AR.15	0.487468	5.2679e-10	2254.95	2277.12	3032.27	0	25.9801	0
WBGene00022233	ipla-6	0.482891	5.3456e-10	1313.97	1550.99	1425.75	0	0	0
WBGene00013924	rad-23	0.475414	5.36007e-10	1578.73	1918.32	2061.84	0	0	0
WBGene00195255	H16D19.7	0.465406	5.36007e-10	6073.86	6209.68	6831.19	0	0	0
WBGene00195010	Y37E11AL.12	0.465406	5.3719e-10	11735.7	11615.5	15825.6	0	0	0
WBGene00008514	F02A9.4	0.465086	5.42386e-10	1098.1	1530	1580.9	0	14.4791	0
WBGene00004465	rpn-9	0.448987	5.43944e-10	1577.68	2447.91	1599.57	0	0	0
WBGene00003452	msp-59	0.448987	5.44382e-10	4375.86	5897.16	8264.75	0	0	0
WBGene00006727	ubq-1	0.441286	5.47735e-10	1591.61	1969.13	1939.42	0	19.0784	0
WBGene00009129	F25H5.7	0.423012	5.47777e-10	1821.55	1741.67	1867.87	0	0	0
WBGene00009880	F49C12.11	0.422754	5.61846e-10	5326.08	8053.71	8355.24	0	0	0
WBGene00044434	Y18H1A.15	0.422126	5.61935e-10	1432.56	1639.64	1156.24	0	0	0
WBGene00013325	Y57G11C.36	0.417901	5.68618e-10	1141.94	1430.74	2131.55	0	0	0
WBGene00021960	Y57E12AM.1	0.40802	5.68618e-10	5534.8	7242.68	6562.72	0	0	0
WBGene00017975	F32B5.1	0.407013	5.81612e-10	2172.21	2273.99	1642.43	0	0	0
WBGene00006518	bckd-1B	0.402766	6.29968e-10	1216.8	2365.66	2497.89	0	0	0
WBGene00021537	Y42H9AR.2	0.402766	6.3083e-10	3229.6	3253.59	4040.29	0	0	0
WBGene00021456	Y39F10B.1	0.402378	6.31367e-10	1320.91	1569.38	1486.37	0	0	0
WBGene00008561	F07H5.10	0.396893	6.40825e-10	3604.07	4609.8	3491.75	0	45.0206	74.5529
WBGene00020986	W03D8.3	0.391273	6.54217e-10	7325.44	9571.13	9502.13	119.805	0	0
WBGene00019767	rpa-2	0.380004	6.5702e-10	2603.4	2444.93	2799.52	0	0	0
WBGene00016746	C48B6.10	0.378194	6.57724e-10	5696.64	7584.09	8963.59	0	0	0
WBGene00004888	smo-1	0.367951	6.66043e-10	3540.26	7440.9	6583.55	0	0	0
WBGene00008383	D1081.5	0.359049	6.66043e-10	5525.74	5371.47	4485.1	0	54.645	0
WBGene00008063	C41G7.6	0.346826	6.75115e-10	3250.45	2882.53	4025.61	0	0	0
WBGene00000269	bre-4	0.337765	6.86099e-10	1557.35	2069.99	2016.44	0	0	0
WBGene00009054	F22D6.9	0.335201	6.86687e-10	2062.85	1746.51	2081.18	0	0	0
WBGene00004205	psr-1	0.325482	7.01395e-10	2034.55	1818.25	1935.34	0	0	0
WBGene00014024	ZK637.4	0.324946	7.07116e-10	15566.7	13645.9	13165	0	329.876	0
WBGene00006720	ubc-25	0.320372	7.33724e-10	1508.9	1492.07	1557.56	0	0	0
WBGene00000552	cmd-1	0.318562	7.37647e-10	2628.02	3816.94	3812.63	0	36.6902	0
WBGene00020802	btb-2	0.306022	7.43703e-10	2413.23	2954.04	2475.9	0	0	0
WBGene00015629	C09B9.4	0.303277	7.97702e-10	1881.18	2450.4	2218.91	0	0	0
WBGene00008800	F14E5.2	0.29873	8.02035e-10	548.587	799.906	735.314	0	0	0
WBGene00008053	cdc-48.2	0.293632	8.42286e-10	1577.86	1533.81	2022.98	26.0858	20.3527	0
WBGene00015820	C16A11.7	0.28922	8.58699e-10	4981.51	5386.52	6301.99	85.1323	66.422	0
WBGene00006917	vha-8	0.28855	8.62995e-10	1528.87	2431.95	2080.32	0	0	0
WBGene00016162	crh-2	0.286143	8.62995e-10	661.021	1003.03	1152.54	0	0	0
WBGene00011039	R05H5.4	0.254194	8.65602e-10	3656.01	3623.62	4259.86	54.5169	0	0
WBGene00003920	par-5	0.252755	8.66238e-10	1590.9	2811.8	1938.56	0	0	0
WBGene00017112	E03H12.5	0.252755	8.82579e-10	2281.02	3547.73	4127.52	0	0	0
WBGene00008854	F15D3.4	0.242235	8.85392e-10	899.803	1071.04	1181.46	0	0	0
WBGene00010682	K08F8.5	0.238843	8.88512e-10	1889.09	2016.38	2449.35	0	0	0
WBGene00010871	M05B5.3	0.222466	8.94118e-10	2447.49	3375.08	3356.85	0	33.7725	0
WBGene00008832	obr-2	0.205856	9.15901e-10	2664.04	3931.3	3757.26	0	38.0894	0
WBGene00022114	Y71F9AL.9	0.2046	9.16488e-10	1520.25	1970.41	1924.51	0	0	0
WBGene00015467	basl-1	0.178881	9.17262e-10	1618.03	1572.85	1729.85	0	0	0
WBGene00006940	wee-1.3	0.172734	9.2335e-10	1020.91	1047.54	1148.78	0	0	0
WBGene00009031	F21H7.5	0.169165	9.2423e-10	1777.57	2631.18	2527.02	0	0	0
WBGene00019664	K11H12.8	0.158519	9.42482e-10	1764.67	2310.54	2059.6	0	0	0
WBGene00022748	oaz-1	0.145438	9.54764e-10	2182.32	2582.57	3349.07	0	0	0
WBGene00005019	sqv-1	0.134851	9.82326e-10	1486.42	1420.43	1350.76	0	0	0
WBGene00020007	R11F4.1	0.133941	9.82326e-10	955.11	1471.92	1561.23	0	0	0
WBGene00219758	linc-11	0.125726	9.82326e-10	2577.02	3142.72	3768.2	0	0	276.23
WBGene00003230	mex-5	0.125317	9.85221e-10	1334.71	1252.71	1295.5	0	0	0
WBGene00007696	tram-1	0.122935	9.98815e-10	2503.93	3226.49	3512.32	0	34.5514	0
WBGene00014201	ZK1053.6	0.115004	1.00067e-09	1575.57	1413.77	2166.02	0	0	0
WBGene00012786	Y43C5B.3	0.115004	1.0118e-09	2023.43	2156.06	2364.44	0	0	0
WBGene00019546	glct-6	0.102428	1.0118e-09	1541.26	2334.45	2210	0	0	0
WBGene00004808	skr-2	0.0948576	1.04389e-09	2905.14	4894.98	3230.56	0	0	0
WBGene00012713	bckd-1A	0.0943084	1.04389e-09	949.056	1870.75	1719.68	0	0	0
WBGene00008740	F13D12.5	0.0915685	1.05838e-09	1592.56	1667.18	1860.96	0	0	0
WBGene00016288	C31H1.5	0.08314	1.07232e-09	3942.89	5357.69	4053.7	0	50.3122	0
WBGene00219661	linc-45	0.0821454	1.07232e-09	5148.93	4427.66	7166.97	0	0	0
WBGene00004909	snf-10	0.066219	1.08005e-09	975.496	1379.29	1366.97	0	0	0
WBGene00019537	K08D12.3	0.0578593	1.10621e-09	2791.21	2764.47	3200.08	0	0	0
WBGene00009829	F47G9.1	0.0505053	1.15128e-09	2392.07	2976.36	2565.02	0	0	0
WBGene00044475	F56D6.13	0.0505053	1.18309e-09	6074.36	5166.67	6688.03	0	0	0
WBGene00002206	kin-24	0.0328528	1.19928e-09	2789.11	2633.78	2753.41	0	0	52.2001
WBGene00002198	kin-14	0.0249668	1.22131e-09	1708.38	1629.35	1958.63	0	0	0
WBGene00020140	ant-1.4	0.0143413	1.23474e-09	4453.24	4328.91	4603.56	0	51.8104	0
WBGene00003927	pas-6	0.00270275	1.2414e-09	4365.7	4556.52	5174.13	69.8963	0	0
WBGene00018087	F36D4.1	-0.00551625	1.24314e-09	4238.32	5084.24	5479.51	0	0	0
WBGene00016413	C34F11.1	-0.0120212	1.2433e-09	2979.32	3350.44	3236.5	0	0	0
WBGene00002202	kin-19	-0.016589	1.24491e-09	1077.56	1303.53	1562.03	0	0	0
WBGene00019155	H04M03.11	-0.0211894	1.25088e-09	3017.88	3696.36	3182.15	0	0	0
WBGene00018360	irld-8	-0.0241824	1.25556e-09	1639.92	2580.98	2233.01	0	0	0
WBGene00018083	F36A4.4	-0.0262475	1.27056e-09	3999.53	5478.36	5442.12	0	0	0
WBGene00003469	msp-142	-0.0455603	1.29204e-09	8705.2	10036.5	9768.78	0	0	397.837
WBGene00022888	rnh-1.1	-0.0455603	1.29799e-09	1124.29	1584.7	1933.94	0	0	0
WBGene00008433	marc-2	-0.0593742	1.32236e-09	3180.74	3985.16	4358.14	0	0	0
WBGene00015351	C02F5.10	-0.0958809	1.32236e-09	3888.24	4871.6	5327.53	0	0	0
WBGene00235102	Y54G2A.75	-0.100448	1.35107e-09	3501.83	4852.59	3794.97	0	0	0
WBGene00008754	F13E9.5	-0.100448	1.36307e-09	2272.46	2293.98	2499.25	0	0	0
WBGene00019531	scrm-5	-0.100448	1.36591e-09	1864.58	2764.1	2999.1	0	0	0
WBGene00014121	ZK858.8	-0.121069	1.3685e-09	5860.98	5282.99	4999.23	0	63.2294	0
WBGene00004320	rbx-1	-0.121069	1.37939e-09	5950.91	6801.86	7012.28	0	77.6038	0
WBGene00004468	rpn-12	-0.137518	1.40544e-09	4519.25	5042.05	5965.72	0	60.9431	0
WBGene00015097	B0273.1	-0.137518	1.40544e-09	3069.3	3270.49	3164.63	0	0	0
WBGene00011790	T15H9.5	-0.137518	1.4093e-09	3507.83	4299.43	4497.39	0	0	0
WBGene00014238	ZK1225.4	-0.137518	1.41065e-09	1193.79	1823.58	1600.13	0	0	0
WBGene00011529	T06D8.9	-0.137518	1.49927e-09	2802.76	3312.75	3415.23	0	37.7958	0
WBGene00016630	acer-1	-0.137518	1.50148e-09	1435.54	1507.1	1641.96	0	0	0
WBGene00015348	C02F5.5	-0.137518	1.51786e-09	3172.48	3553.2	4313.95	0	0	0
WBGene00012315	immt-2	-0.137518	1.55568e-09	1323.76	1531.91	1220.45	0	49.8702	41.2919
WBGene00014129	ZK892.5	-0.138511	1.59006e-09	2417.51	2820.02	3312.39	0	0	0
WBGene00016496	C37C3.2	-0.138511	1.6093e-09	882.102	1102.47	1370.03	0	0	0
WBGene00016416	C34F11.5	-0.138511	1.63747e-09	873.091	785.847	895.764	0	0	0
WBGene00019509	K07H8.9	-0.138511	1.64188e-09	1870.98	2197.65	2089.85	0	0	0
WBGene00019322	ahcy-1	-0.138511	1.64802e-09	1394.15	1301.02	1719.19	0	0	0
WBGene00020022	gldc-1	-0.138511	1.71634e-09	1380.33	1440.66	1441.18	0	17.2425	0
WBGene00000878	cyn-2	-0.140535	1.72249e-09	2909.27	3393.65	3870.64	0	0	0
WBGene00008074	nkb-2	-0.14272	1.76955e-09	2047.26	2062.47	1729.62	0	0	0
WBGene00022336	Y82E9BR.3	-0.17325	1.7888e-09	5754.94	8534.84	7450.08	0	0	144.991
WBGene00013747	spe-19	-0.188894	1.79071e-09	4898.16	3662.62	5302.81	0	0	92.5538
WBGene00015755	C14B9.10	-0.190918	1.79534e-09	6420.81	5384.86	7987.56	0	0	0
WBGene00003922	pas-1	-0.190918	1.80364e-09	2161.96	2475.22	2876.38	0	0	0
WBGene00004855	sma-1	-0.190918	1.80364e-09	134.884	216.345	180.796	0	0	0
WBGene00001209	egl-45	-0.191261	1.82761e-09	456.013	726.488	826.292	0	0	0
WBGene00020860	nspd-10	-0.191261	1.89217e-09	11225.4	14771.1	13823	208.215	0	0
WBGene00001526	gck-1	-0.191261	1.91257e-09	580.049	740.059	561.517	0	0	0
WBGene00017775	F25B5.3	-0.191261	1.91523e-09	1031.61	889.283	1095.76	0	0	0
WBGene00006536	tbb-1	-0.191261	1.9184e-09	1061.19	2063.12	1679.78	0	0	0
WBGene00019007	ucr-11	-0.191261	1.94815e-09	5660.94	9276.3	10550.7	0	0	0
WBGene00022170	Y71H2AM.5	-0.191261	1.99296e-09	2943.79	3489.76	4747.78	0	0	0
WBGene00001230	eif-3.G	-0.192234	1.99441e-09	1835.53	2327.32	1996.77	0	0	0
WBGene00016312	C32D5.4	-0.192234	2.0282e-09	1712.13	2156.06	2121.05	0	0	0
WBGene00016961	vps-32.1	-0.192234	2.0282e-09	2618.34	2985.16	3119.62	0	76.7207	0
WBGene00022140	Y71G12A.4	-0.193567	2.03832e-09	1648.09	1571.27	1642.64	0	0	0
WBGene00022596	ZC395.4	-0.205021	2.04027e-09	4255.55	4798.61	4030.86	0	0	0
WBGene00021820	nipa-1	-0.209297	2.06761e-09	1104.48	1503.1	1653.13	0	0	0
WBGene00008149	pyp-1	-0.209297	2.0743e-09	812.838	1377.11	1431.93	0	0	0
WBGene00017328	F10C5.2	-0.209297	2.09606e-09	964.562	1451.1	1128.7	0	0	0
WBGene00009683	F44D12.6	-0.209297	2.11137e-09	3885.43	5416.94	5390.68	0	0	100.466
WBGene00011488	nra-2	-0.209297	2.11137e-09	1076.88	1356.1	1509.04	37.2253	29.044	96.1922
WBGene00004962	spe-8	-0.209297	2.12782e-09	2155.81	2956.84	3404.19	0	35.0453	0
WBGene00013988	ZK512.10	-0.209297	2.12854e-09	5253.54	7007.1	6441.28	0	0	0
WBGene00021427	Y38F2AR.9	-0.209406	2.14597e-09	3742.88	6964.9	5924.69	0	0	0
WBGene00018196	nep-13	-0.209406	2.21763e-09	1606.89	1542.74	2198.16	0	47.0839	0
WBGene00010317	idh-1	-0.209406	2.23517e-09	1437.71	1540.18	1468.25	0	0	0
WBGene00009463	F36D1.4	-0.209406	2.35112e-09	17014.3	24016	21243.6	0	553.176	0
WBGene00010491	K02B7.3	-0.209406	2.35249e-09	3071.84	3529	3930.27	0	0	0
WBGene00007633	C16D2.1	-0.209406	2.38624e-09	2764.55	3869.81	3787.89	56.0644	0	0
WBGene00020683	ribo-1	-0.209406	2.40138e-09	1412.33	2543.24	2730.97	0	0	45.4989
WBGene00003906	paf-1	-0.209672	2.40499e-09	1722.36	1640.11	1915.99	0	0	0
WBGene00015030	B0207.7	-0.209672	2.43733e-09	2844.86	3298.53	3460.97	0	40.6747	0
WBGene00021720	Y49F6B.8	-0.221431	2.46038e-09	1629.16	1867.92	2874.25	0	0	0
WBGene00009583	aagr-3	-0.22873	2.48562e-09	496.873	909.177	822.703	0	0	0
WBGene00009250	F29D10.1	-0.234759	2.53854e-09	3300.26	5591.29	5392.57	0	0	0
WBGene00077699	C45B11.8	-0.242389	2.58153e-09	5845.18	6261.78	5649.55	0	0	0
WBGene00011351	T01H3.5	-0.242389	2.58318e-09	7220.2	7092.5	6791.44	115.598	0	0
WBGene00002045	icd-1	-0.242389	2.59187e-09	1688.82	2993.64	2840.68	0	0	0
WBGene00008661	F10G8.1	-0.242389	2.60787e-09	1397.82	2135.25	2498.15	0	0	0
WBGene00003432	msp-36	-0.242896	2.61688e-09	3804.12	5546.87	5635.7	0	0	0
WBGene00012094	T27E9.2	-0.242896	2.66829e-09	6000.32	5460.49	7529.34	0	0	0
WBGene00016415	ampd-1	-0.242896	2.77032e-09	763.99	774.262	856.994	0	0	0
WBGene00002297	ect-2	-0.242896	2.79063e-09	707.018	570.571	691.383	0	0	0
WBGene00012010	T25B9.4	-0.242896	2.81004e-09	1051.94	1310.99	1638.97	0	0	0
WBGene00020042	R13A1.3	-0.242896	2.81004e-09	2135.77	1619.39	2595.56	0	0	0
WBGene00017808	nspd-9	-0.242896	2.83057e-09	5614.32	7146.82	6928.07	0	0	0
WBGene00023036	F39E9.10	-0.242896	2.84008e-09	3652.17	3221.48	3082.22	0	0	0
WBGene00013709	csnk-1	-0.242896	2.84195e-09	729.871	1016.3	1181.01	0	0	0
WBGene00004504	rpt-4	-0.242896	2.94962e-09	978.061	1634.11	1966.46	0	0	0
WBGene00004705	rsp-8	-0.258519	2.95958e-09	2054.2	3338.49	3527.81	48.8188	0	0
WBGene00002147	ire-1	-0.258519	3.02329e-09	537.384	861.928	588.243	0	0	0
WBGene00010611	K07A1.4	-0.258519	3.02885e-09	1837.84	2800.5	2663.13	0	0	0
WBGene00015627	C09B9.2	-0.258519	3.05897e-09	3460.39	3815.02	4185.72	64.1852	0	0
WBGene00044895	R06A10.5	-0.258519	3.17482e-09	4373.78	5083.51	4333.17	0	0	0
WBGene00008529	F02E9.3	-0.258519	3.19084e-09	1751.69	2531.17	2622.91	0	0	0
WBGene00021888	Y54G2A.23	-0.259963	3.19084e-09	5214.43	6508.15	5695	0	76.3947	0
WBGene00011040	R05H5.5	-0.259963	3.21619e-09	2070.7	2890.3	2751.8	0	0	0
WBGene00021562	nuo-5	-0.259963	3.23772e-09	523.345	937.978	949.922	0	0	0
WBGene00077559	R05D7.7	-0.259963	3.24154e-09	6862.71	4908.93	7058.07	0	0	0
WBGene00022090	Y69A2AR.19	-0.259963	3.25154e-09	1037.2	1029.69	907.108	0	0	21.6835
WBGene00002204	kin-21	-0.259963	3.28913e-09	2200.06	2355.2	2961.35	0	33.0482	0
WBGene00014157	ZK930.7	-0.259963	3.30801e-09	3020.58	3004.54	4142.88	0	0	0
WBGene00011493	T05F1.8	-0.259963	3.43977e-09	2711.85	2903.09	3588.9	52.2111	0	0
WBGene00008556	F07D3.3	-0.259963	3.54084e-09	1920.39	3111.29	2669.39	0	0	0
WBGene00004109	stam-1	-0.259963	3.55048e-09	1296.24	1181.29	1375.48	0	0	0
WBGene00013881	mans-4	-0.259963	3.57727e-09	855.833	1247.91	1127.02	0	0	0
WBGene00013052	scrm-7	-0.259963	3.64357e-09	1631.72	2243.83	1813.71	0	0	0
WBGene00018165	F38A5.8	-0.260794	3.72262e-09	4741.52	4946.4	6820.47	0	0	0
WBGene00017213	F07E5.8	-0.260794	3.75097e-09	822.178	929.33	956.801	0	0	0
WBGene00001056	dpf-3	-0.260794	3.75821e-09	643.079	712.352	761.741	0	0	0
WBGene00009049	F22B8.7	-0.260794	3.75821e-09	3040.62	3577.98	3396.32	60.8516	47.4777	0
WBGene00015992	C18H2.5	-0.260794	3.75821e-09	528.766	585.724	626.334	0	0	0
WBGene00012925	wht-8	-0.260794	3.79825e-09	928.533	1211.4	1331.93	0	0	0
WBGene00004768	sel-11	-0.260794	3.86575e-09	1878.25	1868.27	1990.63	0	0	42.919
WBGene00010324	F59C6.3	-0.260794	3.87374e-09	5108.89	5482.23	5869.59	100.916	0	130.386
WBGene00004908	snf-9	-0.260794	3.89738e-09	924.517	629.093	1090.5	0	0	0
WBGene00219728	linc-16	-0.260794	3.91535e-09	2880.59	4822.5	3718.07	0	0	0
WBGene00007538	C12D8.9	-0.260794	3.9827e-09	9964.81	10041	11836.4	0	144.21	0
WBGene00018341	F42A10.5	-0.260794	4.04976e-09	2056.25	2939.48	2972.33	45.993	0	0
WBGene00050879	D1081.11	-0.260794	4.26873e-09	3886.58	3546.76	3614.75	0	0	0
WBGene00003424	msp-3	-0.276838	4.30203e-09	3687.77	4359.9	5967.23	0	0	0
WBGene00019405	K05F1.1	-0.277018	4.51492e-09	2232.7	2883.91	2787.69	0	36.2952	0
WBGene00077771	C41G7.9	-0.277018	4.51823e-09	2071.11	2852.15	3084.52	0	0	0
WBGene00010755	vglu-2	-0.278528	4.54378e-09	1156.58	791.165	1033.5	0	0	0
WBGene00003864	oma-1	-0.278528	4.55397e-09	1085.13	1275.61	1127.51	0	0	0
WBGene00007478	C09F9.1	-0.278528	4.56944e-09	7222.56	7534.63	7870.7	0	104.525	0
WBGene00007060	wht-6	-0.278528	4.57585e-09	799.418	1119.94	1365.67	0	0	0
WBGene00019679	K12H4.4	-0.278528	4.66731e-09	4236.79	6240.16	6137.81	0	76.1789	0
WBGene00045484	F34D10.9	-0.278528	5.004e-09	2269.55	2715.31	2418.05	0	34.5292	0
WBGene00019785	M70.3	-0.278528	5.09342e-09	565.822	787.873	737.918	0	0	0
WBGene00002363	let-92	-0.278528	5.11894e-09	1393.67	1304.59	1798.86	39.2547	61.2546	0
WBGene00019507	K07H8.7	-0.285217	5.26349e-09	6333.79	7571.39	7724.85	0	101.572	0
WBGene00022542	ZC190.8	-0.285217	5.29664e-09	2655.32	2521.16	3200.47	0	0	0
WBGene00022492	dss-1	-0.285217	5.55088e-09	2328.67	4215.09	4520.51	0	0	0
WBGene00018980	F56F4.3	-0.285217	5.71945e-09	867.918	987.73	983.636	0	0	0
WBGene00015690	C10G11.10	-0.285217	5.79443e-09	2193.71	2351.18	3015.8	0	0	0
WBGene00022678	sar-1	-0.285217	5.79443e-09	1400.4	2433.84	1933.94	0	0	0
WBGene00009708	F44G3.7	-0.285217	5.88892e-09	767.246	843.96	1100.57	0	0	0
WBGene00045180	K07F5.17	-0.285217	5.88892e-09	4410.69	4473.96	3941.33	0	0	0
WBGene00013526	Y73F8A.20	-0.285217	5.94778e-09	1177.72	1170.86	1219.82	0	0	0
WBGene00018127	F36H12.14	-0.285217	5.95777e-09	2247.74	1835.38	1928.2	0	0	0
WBGene00044393	ZK1248.20	-0.285217	5.97011e-09	3090.83	3004.54	3264.09	0	0	0
WBGene00003464	msp-77	-0.285217	5.98272e-09	2872.64	4886.76	6325.7	0	0	0
WBGene00012208	W02D9.2	-0.285217	6.02979e-09	1267.02	2065.99	2191.34	0	0	0
WBGene00007684	C18E9.4	-0.285217	6.07042e-09	5085.23	3707.44	5396.11	0	0	0
WBGene00009143	F26A3.5	-0.285217	6.12995e-09	2564.02	3577.84	4212.79	0	0	81.2688
WBGene00000097	aip-1	-0.285217	6.2094e-09	2017.11	1585.32	2109.26	0	0	0
WBGene00006833	unc-108	-0.285217	6.35359e-09	1420.29	1775.1	2211.95	0	0	0
WBGene00012642	Y39A1A.2	-0.285217	6.45589e-09	4429.09	5961.36	6454.21	103.639	0	0
WBGene00020353	T08B6.4	-0.285217	6.50586e-09	1613.71	1955.45	1856.81	0	26.2328	0
WBGene00006047	ssp-19	-0.285217	6.55925e-09	3874.71	4988.1	4959.63	0	0	0
WBGene00008506	tkt-1	-0.285217	6.5667e-09	894.761	981.29	1148.07	0	0	0
WBGene00006528	tba-1	-0.285217	6.56902e-09	1315.64	1307.97	1309.23	0	0	0
WBGene00012660	Y39A1A.24	-0.285217	6.59226e-09	2463.06	2736.33	2515.37	0	0	0
WBGene00008385	D1081.7	-0.285217	6.63659e-09	567.524	750.897	760.698	0	0	0
WBGene00018954	F56C9.11	-0.285217	6.67833e-09	2126	2388.13	1730.9	0	0	0
WBGene00016439	C35D10.1	-0.285217	6.81248e-09	1718.88	2604.62	2349.13	0	0	0
WBGene00000114	alh-8	-0.285217	6.81652e-09	1373.72	2195.44	1914.13	35.4137	0	45.7553
WBGene00019165	mpz-4	-0.285217	6.89626e-09	1627.06	1651.93	1453.92	0	0	0
WBGene00007554	pptr-2	-0.285217	6.95108e-09	706.465	953.807	911.859	0	0	0
WBGene00185117	C45B11.9	-0.285217	6.97041e-09	4978.54	10147.4	6457.87	0	0	0
WBGene00004502	rpt-2	-0.285217	7.01953e-09	1470.06	1190.84	1340.99	0	0	0
WBGene00006644	tsp-18	-0.285217	7.06843e-09	2205.67	2264.88	3109.11	47.2505	0	0
WBGene00001635	gly-10	-0.285217	7.17828e-09	631.24	736.339	999.204	0	0	0
WBGene00011297	R102.10	-0.285217	7.26748e-09	2773.31	3379.92	3883.74	0	49.1208	0
WBGene00009319	mccc-1	-0.285217	7.3677e-09	779.716	857.677	1026.78	0	0	0
WBGene00012172	W01B6.5	-0.285217	7.50922e-09	1145.09	927.602	1486.13	0	0	0
WBGene00004976	spe-41	-0.285217	7.70644e-09	767.724	762.874	670.782	0	0	0
WBGene00006052	ssq-3	-0.285217	7.7333e-09	1212.5	1825.01	2062.1	0	0	0
WBGene00022646	acl-9	-0.285217	7.7333e-09	1179.69	1297.65	1525.75	0	0	0
WBGene00009881	F49C12.12	-0.285217	7.77502e-09	3234.82	3144.51	4046.83	0	0	0
WBGene00002059	ife-1	-0.285217	7.84606e-09	3588.1	4386.33	4469.35	82.6884	0	106.835
WBGene00006049	ssp-32	-0.285217	7.88008e-09	4030.98	4310.28	4592.58	0	0	0
WBGene00219307	F56D6.17	-0.285217	7.89698e-09	4575.43	5040.71	3543.4	0	0	0
WBGene00007230	C01G10.1	-0.285217	8.06704e-09	918.046	1008.31	809.699	18.1342	14.1487	0
WBGene00014139	nstp-5	-0.285217	8.1009e-09	864.453	1400.53	1123.58	0	0	0
WBGene00020653	T21E3.2	-0.285217	8.12758e-09	3236.1	3215.66	2763.21	0	0	0
WBGene00009012	F21D5.7	-0.285217	8.1388e-09	1050.85	998.294	1003.05	0	0	0
WBGene00008155	C47E12.12	-0.285217	8.20442e-09	4010.23	3991.08	4180.73	0	0	0
WBGene00044347	Y71G12B.30	-0.285217	8.21304e-09	1326.34	2105.87	2291.38	0	0	0
WBGene00006910	vha-1	-0.285217	8.335e-09	2007.57	2330.99	2790.57	0	0	0
WBGene00006918	vha-9	-0.285217	8.41563e-09	2673.49	4725.17	3112.92	0	0	0
WBGene00009101	F25B3.4	-0.285217	8.41563e-09	1412.93	1177.27	1713.49	0	0	0
WBGene00020757	ucr-2.3	-0.285217	8.49287e-09	1234.5	1357.94	1538.58	0	0	0
WBGene00012452	Y17D7B.4	-0.285217	8.52063e-09	2337.39	3218.85	2726.86	0	0	0
WBGene00022673	ZK177.8	-0.285217	8.61736e-09	789.049	1117.66	966.971	0	0	0
WBGene00219609	linc-7	-0.285217	8.6539e-09	2493.68	3596.98	3054.95	61.1747	0	79.0393
WBGene00020416	T10E9.6	-0.285217	8.72171e-09	4170.44	2812.98	3878.75	0	0	0
WBGene00007611	C15H7.4	-0.285217	8.72739e-09	1847.53	2244.94	1774.75	0	0	0
WBGene00010510	ent-3	-0.285217	8.85609e-09	650.966	958.775	898.981	0	0	0
WBGene00008019	C38H2.2	-0.285217	8.87396e-09	1751.95	2122.63	2087.36	0	30.1311	0
WBGene00015661	C09H5.7	-0.285217	8.93082e-09	1859.7	2336.88	1580.74	0	0	0
WBGene00009732	cope-1	-0.285217	9.01788e-09	1494.78	1688.67	1913.31	0	0	0
WBGene00008532	dpt-1	-0.285217	9.07044e-09	827.033	657.772	890.19	0	0	0
WBGene00018586	ubxn-3	-0.285217	9.07044e-09	990.317	860.257	809.62	0	0	0
WBGene00044777	T02B11.9	-0.285217	9.16282e-09	2577.02	3036.45	4326.45	0	0	0
WBGene00009404	F35C11.5	-0.285217	9.20411e-09	1112.9	1709.98	1732.3	0	0	0
WBGene00020181	T02H6.11	-0.285217	9.3208e-09	5566.91	6380.71	6682.18	0	98.6008	163.28
WBGene00009122	tct-1	-0.285217	9.47806e-09	2464.12	3393.37	2752.37	0	0	0
WBGene00010874	M05D6.1	-0.285217	9.61456e-09	1241.78	1379.56	1838.83	0	0	0
WBGene00045483	oxy-5	-0.285217	9.67615e-09	3043.18	2958.22	2305.53	0	0	0
WBGene00004966	spe-12	-0.285217	9.84266e-09	1817.97	2120.66	2552.8	0	0	0
WBGene00012608	hphd-1	-0.285217	9.84266e-09	1885.86	1990.34	2359.25	0	31.9708	0
WBGene00020868	eif-1	-0.285217	1.01725e-08	2498.93	3416.01	3837.98	0	0	0
WBGene00015515	spdl-1	-0.285217	1.0434e-08	936.22	1268.6	1318.27	0	0	0
WBGene00017643	czw-1	-0.285217	1.04707e-08	581.102	907.229	708.088	0	0	0
WBGene00021470	tpxl-1	-0.285217	1.05124e-08	908.562	759.959	944.045	0	0	0
WBGene00003947	pbs-1	-0.285217	1.06386e-08	2075.81	2124.05	2538.3	0	0	0
WBGene00009112	tag-353	-0.285217	1.07578e-08	1356.69	1413.02	1212.32	0	0	0
WBGene00017817	F26B1.5	-0.285217	1.10953e-08	2643.32	2991.38	3349.15	60.0065	0	0
WBGene00018017	golg-2	-0.285217	1.13513e-08	729.591	1390.63	1201.64	21.7587	0	0
WBGene00016953	C55C3.3	-0.285217	1.13593e-08	1751.36	2037.37	2796.46	0	34.0712	0
WBGene00010991	R03D7.5	-0.285217	1.16579e-08	1623.19	1456.49	2008.33	0	0	0
WBGene00007049	tag-191	-0.285217	1.2198e-08	3012.49	3692.3	3121.06	66.4049	0	0
WBGene00010333	copz-1	-0.285217	1.24871e-08	2426.58	2677.6	2813.01	0	0	0
WBGene00004266	rab-1	-0.285217	1.25691e-08	2817.27	3383	3072.8	0	0	81.417
WBGene00020966	W03A5.1	-0.285217	1.25691e-08	1014.35	1526.75	1154.94	24.8839	0	0
WBGene00235158	Y37E3.30	-0.285217	1.26149e-08	2023.61	1913.95	2687.97	0	0	0
WBGene00003443	msp-50	-0.285217	1.27093e-08	5520.95	7379.36	9426.4	149.951	0	0
WBGene00018065	F35F11.2	-0.285217	1.27405e-08	3332.94	6244.15	4277.88	0	0	119.086
WBGene00043952	ZC404.2	-0.285217	1.28409e-08	4817.94	7649.6	7031.9	0	0	0
WBGene00044492	Y54G2A.49	-0.285217	1.28409e-08	2175.35	3171.92	4165.42	0	0	0
WBGene00015814	oatr-1	-0.285217	1.30844e-08	968.293	1411.89	1270.84	0	0	0
WBGene00008780	hxk-1	-0.285217	1.34312e-08	595.498	1033.7	950.229	0	0	0
WBGene00011324	T01C3.9	-0.285217	1.36704e-08	1614.75	1569.67	1513.3	0	0	0
WBGene00012831	Y43F8C.9	-0.285217	1.36902e-08	7334.11	8101.53	9135.4	0	131.87	0
WBGene00019163	ubxn-6	-0.285217	1.36902e-08	995.057	991.458	978.086	0	0	0
WBGene00009581	F40F9.3	-0.285217	1.36937e-08	2136.5	1840.85	1822.37	0	0	0
WBGene00022632	ZC581.2	-0.285217	1.41446e-08	1284.91	1534.54	1541.84	0	0	0
WBGene00010061	F54E12.2	-0.285217	1.41973e-08	336.565	616.587	613.067	0	0	0
WBGene00008424	D2045.7	-0.285217	1.46016e-08	957.229	1898.23	1779.16	0	0	0
WBGene00003372	mlc-4	-0.285217	1.49441e-08	2007.02	2454.46	3239.77	0	0	0
WBGene00010990	R03D7.4	-0.285217	1.50166e-08	1371.76	2490.8	1896.5	39.3664	0	0
WBGene00235342	Y69A2AR.50	-0.285217	1.54498e-08	20603.7	23562.8	27075.2	0	0	0
WBGene00021632	Y47D9A.5	-0.285217	1.54949e-08	2138.11	1825.63	2323.68	0	34.2878	0
WBGene00019020	F57H12.5	-0.285217	1.59549e-08	1181.78	933.387	792.016	0	0	0
WBGene00013978	ZK507.1	-0.285217	1.60558e-08	1711.67	1444.95	2133.28	0	0	0
WBGene00009193	F27E5.3	-0.285217	1.63141e-08	1009.98	1428.05	1148.64	0	0	0
WBGene00077563	peel-1	-0.285217	1.69693e-08	1966.89	3004.54	3264.09	0	0	0
WBGene00013318	Y57G11C.23	-0.285217	1.71733e-08	1991.69	1720.96	2224.68	42.0739	0	0
WBGene00017647	F20H11.4	-0.285217	1.72797e-08	1085.72	1084.72	1320.52	0	0	0
WBGene00021420	trap-3	-0.285217	1.74348e-08	1788.9	2391.06	2297.9	0	0	0
WBGene00020824	T26A8.1	-0.285217	1.74664e-08	1143.06	1608.67	960.438	0	20.2457	0
WBGene00011749	ssp-36	-0.285217	1.75699e-08	3101.52	5797.94	5116.57	0	0	0
WBGene00235281	Y4C6A.68	-0.285217	1.76602e-08	2803.04	4573.74	4293.86	0	0	0
WBGene00050956	C14A6.13	-0.285217	1.82218e-08	1973.45	2557.81	2351.27	0	0	0
WBGene00015860	C16D9.5	-0.285217	1.86468e-08	1137.04	1042.14	1567.61	0	0	0
WBGene00019248	H27M09.5	-0.285217	1.88567e-08	1462.17	1697.73	1488.05	0	0	0
WBGene00004965	spe-11	-0.285217	1.89751e-08	1587.55	1940.05	1661.8	0	0	0
WBGene00013785	nep-23	-0.285217	1.89751e-08	842.414	699.056	807.85	0	0	0
WBGene00019512	K08A2.2	-0.285217	1.89751e-08	1455.37	1697.69	1597.76	0	0	0
WBGene00044979	Y41E3.19	-0.285217	1.96638e-08	2653.66	3275.65	2935.87	0	49.9858	0
WBGene00010785	top-2	-0.285217	1.99871e-08	439.53	454.53	284.122	42.6713	22.1953	55.1324
WBGene00015034	B0207.11	-0.285217	2.0511e-08	3393.27	3398.49	3951.02	0	61.0121	0
WBGene00017551	F18A12.2	-0.285217	2.08639e-08	2085.32	1715.24	2245.65	0	0	0
WBGene00000230	atp-3	-0.285217	2.08811e-08	2890.76	2536.86	2941.92	61.0667	0	0
WBGene00006059	stc-1	-0.285217	2.12336e-08	1126.61	828.047	1154.05	0	0	0
WBGene00020679	ogdh-1	-0.285217	2.12409e-08	407.558	523.979	552.156	0	0	0
WBGene00017559	mpz-3	-0.285217	2.12576e-08	2681.79	3933.24	3237.25	0	55.833	0
WBGene00016177	C28C12.1	-0.285217	2.14385e-08	3073.29	4366.33	4964.37	89.8927	0	0
WBGene00001869	him-10	-0.285217	2.15988e-08	968.217	1134.96	1094.2	0	0	0
WBGene00012946	Y47H9B.2	-0.285217	2.17418e-08	2614.13	3655.69	3278.53	0	0	90.1256
WBGene00008411	mans-1	-0.285217	2.18134e-08	603.977	817.766	1021.58	0	0	0
WBGene00235254	F49D11.14	-0.285217	2.18134e-08	4940.14	5076.62	5801.83	0	0	0
WBGene00018001	F33D11.2	-0.285217	2.21461e-08	1198	1674.05	1338.15	0	0	0
WBGene00016613	best-9	-0.285217	2.2175e-08	893.578	1078.3	1514.38	0	0	0
WBGene00015567	bath-44	-0.285217	2.22919e-08	730.014	961.437	946.931	0	0	0
WBGene00018004	F33D11.7	-0.285217	2.22919e-08	2887.66	2644.31	3103.93	63.6533	0	0
WBGene00021292	copb-1	-0.285217	2.26432e-08	522.567	590.353	466.959	0	0	0
WBGene00003949	pbs-3	-0.285217	2.29568e-08	1393.49	2865.47	1867.81	0	0	0
WBGene00007489	C09G5.7	-0.285217	2.30091e-08	2177.63	2526.54	2510.84	0	0	69.022
WBGene00003928	pas-7	-0.285217	2.30216e-08	1511.92	1870.54	1719.49	0	0	0
WBGene00009704	F44F4.9	-0.285217	2.30216e-08	3239.36	4007.72	3684.1	0	0	0
WBGene00012638	Y38H8A.4	-0.285217	2.30549e-08	1145.78	1447.93	1672.29	0	0	0
WBGene00018010	F33E11.2	-0.285217	2.33123e-08	1473.31	1996.36	1516	0	0	0
WBGene00004931	sod-2	-0.285217	2.34252e-08	1490.14	2224.54	2235.13	0	0	0
WBGene00000896	dad-1	-0.285217	2.34326e-08	6779.19	6033.03	6740.36	145.226	0	0
WBGene00019255	H32C10.1	-0.285217	2.42493e-08	1285.02	1150.53	1299.37	0	0	0
WBGene00020635	T20H4.2	-0.285217	2.51636e-08	1915.49	2651.95	1867.26	0	0	0
WBGene00003448	msp-55	-0.285217	2.52287e-08	2884.09	3093.59	5154.36	0	0	0
WBGene00016351	C33F10.1	-0.285217	2.54292e-08	1887.43	2788.79	3777.94	0	0	0
WBGene00022162	Y71G12B.27	-0.285217	2.55334e-08	2594.14	4236.47	4728.89	0	0	0
WBGene00001565	gei-8	-0.285217	2.56558e-08	516.21	553.453	468.061	0	9.00863	0
WBGene00007385	atp-5	-0.285217	2.59064e-08	1824.22	1874.62	2002.7	0	0	0
WBGene00013523	Y73F8A.14	-0.285217	2.60592e-08	2947.55	3327.39	4163.24	0	0	0
WBGene00017056	D2062.4	-0.285217	2.60592e-08	1926.65	1296.6	2251.36	0	0	0
WBGene00003622	nhr-23	-0.285217	2.62955e-08	414.791	662.417	555.977	0	0	0
WBGene00009039	F22B3.8	-0.285217	2.65419e-08	559.001	874.156	1303.08	0	0	0
WBGene00044018	T04B2.8	-0.285217	2.67601e-08	3333.69	5509.04	3475.42	0	0	0
WBGene00017125	acdh-12	-0.285217	2.67723e-08	710.491	798.57	912.647	0	0	0
WBGene00021644	Y47G6A.18	-0.285217	2.71085e-08	862.765	1138.21	1376.71	0	0	0
WBGene00004736	sca-1	-0.285217	2.75016e-08	309.469	477.177	381.43	0	0	0
WBGene00021890	Y54G2A.26	-0.285217	2.75016e-08	599.408	719.773	598.637	0	0	0
WBGene00003083	lst-1	-0.285217	2.80339e-08	851.508	1008.8	1022.45	0	0	0
WBGene00012907	cpt-1	-0.285217	2.80861e-08	503.908	853.268	450.285	0	0	0
WBGene00017734	F23C8.5	-0.285217	2.85179e-08	1093.96	1127.87	1362.65	0	0	0
WBGene00013030	Y49E10.4	-0.285217	2.89633e-08	1108.52	1167.37	1045.59	0	0	0
WBGene00001839	hdl-1	-0.285217	2.93285e-08	557.659	510.202	703.506	0	0	0
WBGene00009755	F46A9.2	-0.285217	2.95823e-08	1706.29	1909.96	1940.54	0	0	0
WBGene00012934	gly-9	-0.285217	2.97701e-08	498.875	802.671	568.764	0	0	0
WBGene00000098	air-1	-0.285217	3.01182e-08	2046.98	1958.73	2315.02	0	37.9554	0
WBGene00022122	trap-1	-0.285217	3.02126e-08	1348.76	1390.57	1643.5	0	0	0
WBGene00008346	C56A3.8	-0.285217	3.03415e-08	1917.69	2050.56	2341.95	0	0	62.809
WBGene00011527	cchl-1	-0.285217	3.07627e-08	2266.8	2644.21	2531.97	57.4626	0	0
WBGene00008262	ril-1	-0.285217	3.1367e-08	2524.96	2975.11	2666.5	0	0	0
WBGene00020375	pigv-1	-0.285217	3.20492e-08	664.348	645.8	768.256	0	0	0
WBGene00009401	F35C11.2	-0.285217	3.2221e-08	1955.53	2327.01	2319.87	51.2815	0	0
WBGene00021506	Y41D4A.4	-0.285217	3.23699e-08	575.793	783.604	686.027	0	0	0
WBGene00018963	ucr-1	-0.285217	3.28398e-08	629.732	865.453	814.973	0	0	0
WBGene00004460	rpn-3	-0.285217	3.29526e-08	1689.65	1428.24	1663.02	37.2454	0	0
WBGene00010786	K12D12.4	-0.285217	3.29526e-08	2293.31	3242.59	2645.42	0	0	81.9398
WBGene00000371	cco-1	-0.285217	3.30222e-08	2148.1	1923.27	1919.51	0	0	0
WBGene00001242	elo-4	-0.285217	3.34536e-08	3136.09	3142.34	3104.16	73.3837	0	0
WBGene00001505	fut-1	-0.285217	3.35563e-08	1501.57	1928.82	1797.03	0	31.8199	0
WBGene00003818	nsf-1	-0.285217	3.38461e-08	453.521	598.308	665.784	0	0	0
WBGene00003435	msp-40	-0.285217	3.38967e-08	2679.32	4051.47	3812.99	0	0	0
WBGene00022008	Y59H11AM.4	-0.285217	3.49665e-08	4084.6	4096.61	4345.16	98.6126	0	0
WBGene00001334	ero-1	-0.285217	3.50778e-08	1090.24	1457.22	1907.85	0	26.9539	0
WBGene00007169	B0393.4	-0.285217	3.50778e-08	961.7	1558.08	986.675	0	21.1343	0
WBGene00011001	R04B5.1	-0.285217	3.55747e-08	3720.99	5684.02	4631.28	0	0	0
WBGene00007631	wht-3	-0.285217	3.5719e-08	1537.85	1356.92	1670.18	0	28.0763	0
WBGene00018792	F54C1.8	-0.285217	3.58424e-08	1752.86	2312.47	2517.32	0	0	0
WBGene00007333	ufd-3	-0.285217	3.67893e-08	421.878	678.241	608.975	0	0	0
WBGene00015696	C10H11.7	-0.285217	3.69871e-08	1190.23	1585.52	1851.41	0	0	0
WBGene00004972	spe-26	-0.285217	3.78598e-08	850.454	923.97	827.008	0	0	0
WBGene00009712	F44G4.2	-0.285217	3.80767e-08	2669.24	2314.21	2514.13	0	0	0
WBGene00002229	klp-19	-0.285217	3.85611e-08	619.131	872.061	937.132	19.2181	0	0
WBGene00007624	hrde-1	-0.285217	3.93165e-08	655.333	824.4	941.546	0	0	50.5029
WBGene00006625	try-7	-0.285217	3.9453e-08	1364.61	921.191	1693.61	0	0	0
WBGene00206358	F46E10.18	-0.285217	4.00794e-08	3191.66	5212.29	4905.48	0	0	0
WBGene00020382	T09B4.8	-0.285217	4.0332e-08	1119.9	1118.87	972.928	0	0	0
WBGene00016730	C46H11.6	-0.285217	4.07639e-08	2603.86	1879.2	3067.11	0	46.8183	0
WBGene00011802	T16G1.9	-0.285217	4.127e-08	466.146	580.575	455.592	0	0	0
WBGene00185006	F59B2.15	-0.285217	4.14304e-08	3002.34	4730.01	3052.9	0	0	0
WBGene00021628	Y47D9A.1	-0.285217	4.16829e-08	804.627	687.355	1024.04	0	0	0
WBGene00018151	F37C12.3	-0.285217	4.20745e-08	1770.75	2725.41	3164.63	0	0	0
WBGene00015206	B0495.7	-0.285217	4.20953e-08	778.189	1105.6	949.46	0	17.7592	0
WBGene00003952	pbs-6	-0.285217	4.36944e-08	1345.88	2767.56	3515.46	0	0	0
WBGene00001023	dnj-5	-0.285217	4.42245e-08	592.333	971.655	771.897	0	0	24.2505
WBGene00020781	T24H7.2	-0.285217	4.58169e-08	649.923	1322.32	918.414	0	0	29.7022
WBGene00017553	nep-8	-0.285217	4.66688e-08	786.821	704.47	610.58	0	0	0
WBGene00010943	M176.4	-0.285217	4.70967e-08	1165.37	1380.64	1138.98	0	0	0
WBGene00017641	csr-1	-0.285217	4.71481e-08	533.651	605.21	624.463	19.3255	15.0782	24.9691
WBGene00010130	vha-14	-0.285217	4.77329e-08	1132.46	1431.09	1248.07	0	0	0
WBGene00016399	C34D4.3	-0.285217	4.78862e-08	4601.27	6389.72	6461.13	0	222.87	0
WBGene00016902	C53D5.1	-0.285217	4.8214e-08	745.491	974.566	872.9	0	0	0
WBGene00011892	T21C9.4	-0.285217	4.94362e-08	4560.13	4802.21	4618.18	115.598	0	0
WBGene00017088	akir-1	-0.285217	5.21235e-08	1325.05	2704.92	2190.49	50.3844	39.311	0
WBGene00000833	cts-1	-0.285217	5.21407e-08	681.602	1007.11	1047.6	0	0	0
WBGene00004737	scc-1	-0.285217	5.44104e-08	830.22	682.881	608.716	0	0	0
WBGene00194912	ZK856.18	-0.285217	5.46286e-08	1076.55	1546.99	2091.29	0	0	0
WBGene00011480	enpl-1	-0.285217	5.47787e-08	657.707	1475.41	1024.74	25.6503	0	33.1408
WBGene00019077	zipt-11	-0.285217	5.63545e-08	689.147	1507.29	1293.21	0	0	0
WBGene00006058	sst-20	-0.285217	5.65602e-08	1607.87	1667.18	2011.48	0	0	0
WBGene00017217	F07F6.4	-0.285217	5.87466e-08	572.967	610.871	627.607	0	0	0
WBGene00017902	F28E10.4	-0.285217	5.90017e-08	1399.78	1360.7	1524.45	0	0	0
WBGene00017444	F13H8.12	-0.285217	5.93015e-08	2519.36	3722.51	3692.07	0	0	0
WBGene00022064	Y67D8B.5	-0.285217	5.95576e-08	1943.99	2541.35	2096.53	0	0	0
WBGene00017636	F20D6.6	-0.285217	6.16741e-08	873.224	1697.69	1560.6	0	0	0
WBGene00007791	C28A5.6	-0.285217	6.20134e-08	415.821	404.212	532.586	0	0	0
WBGene00194650	C36A4.14	-0.285217	6.23152e-08	1416.27	1376.72	1380.61	0	0	0
WBGene00009992	F53F4.10	-0.285217	6.25307e-08	1811.58	1916.38	1475.96	0	0	0
WBGene00013777	Y116A8A.7	-0.285217	6.3493e-08	1614.09	2890.3	4023.32	0	0	0
WBGene00011203	R10E4.7	-0.285217	6.38523e-08	1664.18	1952.41	1948.59	0	0	0
WBGene00008623	F09E8.1	-0.285217	6.43531e-08	2253.23	1282.14	1866.13	0	0	0
WBGene00012121	T28C6.7	-0.285217	6.46919e-08	146.041	224.776	222.938	0	0	0
WBGene00022707	ZK354.6	-0.285217	6.57845e-08	1068.93	1346.96	1415.08	0	0	0
WBGene00014095	gdh-1	-0.285217	6.64618e-08	538.554	864.942	878.793	0	0	0
WBGene00206372	B0454.26	-0.285217	6.6799e-08	3628.68	7142.93	5755.51	0	215.308	0
WBGene00019199	H14E04.2	-0.285217	6.71196e-08	692.347	759.858	698.5	0	0	0
WBGene00008423	D2045.5	-0.285217	6.71516e-08	1377.25	1547.99	1230.69	0	0	0
WBGene00008871	tag-314	-0.285217	6.91154e-08	871.232	1446.8	1200.22	0	0	0
WBGene00219660	linc-19	-0.285217	6.94048e-08	1909.63	1918.19	2275.23	0	0	0
WBGene00000249	bir-1	-0.285217	7.02381e-08	2404.72	2337.58	2936.73	0	0	0
WBGene00019667	K12B6.2	-0.285217	7.02381e-08	1123.97	1072.72	1387.85	31.0825	0	0
WBGene00003925	pas-4	-0.285217	7.06403e-08	1874.72	1280.59	1720.5	0	0	0
WBGene00022795	ZK686.5	-0.285217	7.06403e-08	1346.64	1496.05	1762.04	0	0	0
WBGene00008725	F13A7.7	-0.285217	7.18194e-08	1567.22	976.577	1328.62	0	0	0
WBGene00010829	M02B1.4	-0.285217	7.18194e-08	1539.02	1542.81	1504.18	0	0	0
WBGene00016826	C50E10.2	-0.285217	7.20488e-08	2019.97	1832.67	2015.6	0	39.9516	0
WBGene00017815	F26B1.1	-0.285217	7.20488e-08	2958.72	2716.33	2203.23	0	0	0
WBGene00006626	tsn-1	-0.285217	7.21262e-08	328.261	580.175	533.326	0	0	0
WBGene00017550	nep-6	-0.285217	7.2349e-08	1096.91	1126.64	1387.05	31.4788	0	0
WBGene00003948	pbs-2	-0.285217	7.25275e-08	767.266	1798.8	1895.53	0	0	0
WBGene00004461	rpn-5	-0.285217	7.33926e-08	1382.08	1576.02	1662.51	40.4254	0	0
WBGene00003924	pas-3	-0.285217	7.33991e-08	1256.46	1389.85	1471.2	0	0	0
WBGene00008530	F02E9.5	-0.285217	7.35747e-08	1651.66	2159.19	1628.58	0	0	0
WBGene00000275	bub-1	-0.285217	7.49586e-08	267.174	548.286	636.647	0	0	0
WBGene00019949	R08C7.5	-0.285217	7.69444e-08	1015.45	957.191	934.892	0	0	0
WBGene00044062	snb-6	-0.285217	7.73156e-08	2272.46	3265.5	3884.7	0	0	0
WBGene00194649	Y57G11C.1130	-0.285217	7.85069e-08	1817.97	2871.72	2504.46	0	0	0
WBGene00000041	aco-2	-0.285217	7.91703e-08	937.267	767.242	1160.79	25.0099	19.5133	0
WBGene00022833	ZK973.4	-0.285217	8.00578e-08	2572.6	3241.74	3150.26	0	0	0
WBGene00044741	Y57G11C.52	-0.285217	8.38225e-08	4234.4	4527.8	4414.44	0	0	0
WBGene00008912	F17C8.7	-0.285217	8.4843e-08	1602.98	1008.26	1853.7	0	0	0
WBGene00013689	bath-40	-0.285217	8.49809e-08	549.236	934.327	1128.82	0	0	0
WBGene00007683	C18E9.2	-0.285217	8.63117e-08	795.288	973.514	973.865	0	0	0
WBGene00235280	F42A9.17	-0.285217	8.73337e-08	6903.68	9786.78	7839.81	218.758	0	0
WBGene00001603	gln-2	-0.285217	8.78895e-08	924.633	1348.23	1048.69	0	0	0
WBGene00008772	irld-4	-0.285217	8.81709e-08	1650.39	2036.24	2212.15	0	0	0
WBGene00019628	pup-2	-0.285217	8.81709e-08	590.993	500.365	681.423	0	0	0
WBGene00006487	zipt-22	-0.285217	8.86019e-08	849.519	1066.66	1391.72	0	0	0
WBGene00019757	memb-2	-0.285217	8.99681e-08	1033.88	1326.62	1478.17	0	0	0
WBGene00010244	F58D5.5	-0.285217	9.02759e-08	387.214	564.605	547.848	0	0	0
WBGene00011173	acs-18	-0.285217	9.02759e-08	725.364	584.236	611.137	0	0	0
WBGene00019062	F58F12.2	-0.285217	9.06115e-08	2284.49	4908.93	4190.21	0	0	0
WBGene00004274	rab-11.1	-0.285217	9.20367e-08	1791.28	2321.69	1820.36	0	41.6806	0
WBGene00018332	F42A9.3	-0.285217	9.37161e-08	5569.76	5630.83	7565.13	0	132.193	0
WBGene00017119	timm-17B.1	-0.285217	9.408e-08	2357.74	3315.96	2779.24	0	59.5305	0
WBGene00001031	dnj-13	-0.285217	9.54657e-08	1120.02	2177.5	1738.29	0	0	57.9212
WBGene00006730	uev-1	-0.285217	9.54657e-08	1945.6	2572.14	2642.61	0	0	0
WBGene00006053	ssq-4	-0.285217	9.55465e-08	855.332	1587.32	1181.21	0	0	0
WBGene00219580	linc-18	-0.285217	9.66691e-08	6992.19	5310.14	7810.15	0	0	0
WBGene00009161	F26E4.6	-0.285217	9.78998e-08	6659.66	5224.41	7934.63	177.706	138.65	0
WBGene00018198	F39E9.6	-0.285217	9.8662e-08	1907.75	3708.97	5013.93	0	0	0
WBGene00018296	F41F3.1	-0.285217	9.8662e-08	2078.2	3162.01	3068.16	0	0	0
WBGene00011088	kmo-2	-0.285217	9.91397e-08	933.682	819.781	995.808	0	0	0
WBGene00003914	pam-1	-0.285217	1.02206e-07	377.36	498.881	499.061	0	0	0
WBGene00020659	T21G5.1	-0.285217	1.05104e-07	876.915	706.301	694.045	0	0	0
WBGene00011491	T05F1.5	-0.285217	1.0534e-07	1148.8	1221.42	898.229	0	0	0
WBGene00015345	C02F5.2	-0.285217	1.11859e-07	4273.9	6687.85	6240.96	158.549	0	0
WBGene00016507	abhd-5.2	-0.285217	1.15074e-07	1124.08	2008.2	1900.33	0	0	59.7022
WBGene00013429	Y66D12A.3	-0.285217	1.16387e-07	2242.43	1946.27	2325.84	60.9053	0	0
WBGene00004980	spk-1	-0.285217	1.17242e-07	220.045	340.297	339.632	0	0	0
WBGene00013303	Y57G11C.5	-0.285217	1.17754e-07	1314.65	1434.43	1606.29	40.8072	0	0
WBGene00003951	pbs-5	-0.285217	1.18318e-07	2231.69	1960.79	2799.56	0	0	84.3385
WBGene00269379	C30B5.17	-0.285217	1.24778e-07	1360.45	1665.33	1440.81	0	0	0
WBGene00021315	Y32H12A.7	-0.285217	1.28426e-07	1338.15	1277.56	1217.1	0	28.3568	0
WBGene00022358	Y92H12A.2	-0.285217	1.28601e-07	666.612	1080	1023.34	0	0	33.5895
WBGene00021128	W10C8.5	-0.285217	1.29045e-07	713.329	1188.71	1123.07	0	0	0
WBGene00020356	T08B6.9	-0.285217	1.29914e-07	657.89	905.99	857.327	0	0	0
WBGene00022719	pdhk-2	-0.285217	1.33603e-07	872.346	678.393	1013.37	0	0	0
WBGene00001855	hil-4	-0.285217	1.33849e-07	2246.72	3048.49	2216.76	71.192	0	0
WBGene00019337	K02F6.3	-0.285217	1.37024e-07	748.906	614.248	512.365	0	13.8864	0
WBGene00012276	his-74	-0.285217	1.37774e-07	1723.94	2437.54	2730.86	0	0	0
WBGene00008153	C47E12.10	-0.285217	1.40662e-07	1161.64	1270.36	1816.55	0	0	0
WBGene00003052	lmn-1	-0.285217	1.41108e-07	552.761	537.328	695.174	0	0	0
WBGene00000567	cnx-1	-0.285217	1.41404e-07	806.666	1341.3	1308.87	64.5749	0	0
WBGene00009542	copb-2	-0.285217	1.45636e-07	442.209	776.141	746.397	0	14.5769	0
WBGene00077696	marc-1	-0.285217	1.48904e-07	2137.98	1474.91	2403.49	0	0	0
WBGene00004703	rsp-6	-0.285217	1.54397e-07	1579.88	2071.51	2101.23	55.8832	0	0
WBGene00017481	F15B10.3	-0.285217	1.56191e-07	1282.07	2492.54	1833.02	0	0	0
WBGene00010672	K08E7.4	-0.285217	1.56288e-07	3940.69	3702.98	3638.72	0	0	0
WBGene00022119	copa-1	-0.285217	1.56593e-07	512.457	564.57	702.151	0	13.5141	0
WBGene00004208	ptc-1	-0.285217	1.59439e-07	314.062	584.419	521.191	13.6481	0	0
WBGene00019381	K04C2.3	-0.285217	1.5961e-07	2132.52	3368.59	2143.78	405.44	0	0
WBGene00022580	iglr-2	-0.285217	1.62714e-07	694.134	771.148	1122.39	0	19.6126	0
WBGene00018199	F39E9.7	-0.285217	1.64912e-07	6252.28	6194.6	6446.48	0	142.684	236.282
WBGene00219687	linc-12	-0.285217	1.65833e-07	13518.2	11328.3	11246.6	0	276.588	0
WBGene00021115	W09C3.8	-0.285217	1.69593e-07	1113.24	1411.51	1600.29	0	0	0
WBGene00007549	spin-1	-0.285217	1.71015e-07	493.449	732.131	1021.12	0	0	0
WBGene00003805	npp-19	-0.285217	1.72582e-07	618.136	822.254	1395.43	0	0	0
WBGene00011478	T05D4.5	-0.285217	1.72582e-07	797.894	984.437	822.677	0	0	0
WBGene00002191	kin-3	-0.285217	1.72952e-07	1571.47	1767.21	1404.24	0	0	60.5522
WBGene00018783	cbs-2	-0.285217	1.73549e-07	495.974	657.445	765.519	0	0	0
WBGene00008336	C55A6.7	-0.285217	1.74305e-07	1905.06	2557.34	2512.97	68.9895	0	0
WBGene00022385	Y95B8A.4	-0.285217	1.77771e-07	1925.82	2995.28	2667.37	73.2282	57.1342	0
WBGene00007514	catp-8	-0.285217	1.78554e-07	249.46	346.422	413.983	0	0	0
WBGene00009051	nduf-6	-0.285217	1.8466e-07	1385.65	2020.44	2476.39	0	0	0
WBGene00017799	F25G6.8	-0.285217	1.8466e-07	2345.77	1995.24	1834.13	0	0	0
WBGene00004496	rps-27	-0.285217	1.8514e-07	3957.66	3847.16	2966.1	0	0	0
WBGene00043986	fut-5	-0.285217	1.85205e-07	1079.27	1243.42	1035.86	0	0	0
WBGene00012859	Y45F3A.1	-0.285217	1.85808e-07	959.713	766.326	1163.87	0	0	0
WBGene00009664	idha-1	-0.285217	1.8618e-07	733.507	877.573	756.291	0	0	0
WBGene00013360	Y60A3A.9	-0.285217	1.87294e-07	1469.37	1280.59	1494.12	0	0	0
WBGene00219547	T06A10.106	-0.285217	1.87554e-07	7935.58	13791.7	15471.5	0	285.369	0
WBGene00020707	wago-10	-0.285217	1.87583e-07	340.869	358.965	494.969	0	0	0
WBGene00010092	F55C5.2	-0.285217	1.88749e-07	1184.05	1239.53	1383.6	0	0	0
WBGene00219282	F43G9.21	-0.285217	1.90881e-07	8753.19	8836.07	10529.2	0	0	0
WBGene00011558	T07A5.5	-0.285217	1.93077e-07	4150.62	6455.57	6861.52	0	0	0
WBGene00022069	eel-1	-0.285217	1.943e-07	182.306	183.904	153.685	5.23178	0	0
WBGene00004755	sec-24.1	-0.285217	1.97096e-07	261.066	369.131	360.531	0	0	0
WBGene00009336	F32D8.14	-0.285217	1.97096e-07	880.261	1666.33	1366.18	0	0	0
WBGene00002010	hsp-6	-0.285217	1.97528e-07	648.217	1134.21	1042.63	28.1693	0	0
WBGene00011962	T23G5.2	-0.285217	1.97528e-07	660.12	770.028	1076.52	0	19.5841	0
WBGene00009580	xbx-6	-0.285217	2.01007e-07	446.95	841.789	1098.32	0	0	0
WBGene00013068	Y51A2B.4	-0.285217	2.01686e-07	770.326	1206.43	1644.4	0	0	0
WBGene00007686	tomm-40	-0.285217	2.03411e-07	863.398	1007.15	987.545	0	0	0
WBGene00003438	msp-45	-0.285217	2.03652e-07	2130.43	3911.8	3913.21	0	0	0
WBGene00219755	linc-17	-0.285217	2.05358e-07	2969.05	2553.13	3979.65	0	0	0
WBGene00007714	C25D7.1	-0.285217	2.08126e-07	1917.02	2717.6	1998.52	0	0	0
WBGene00003904	pabp-2	-0.285217	2.15901e-07	1339.46	1302.06	1155.65	0	0	0
WBGene00013476	Y69E1A.4	-0.285217	2.17036e-07	1114.86	1083.74	863.396	0	0	0
WBGene00016405	hecd-1	-0.285217	2.18234e-07	135.763	152.276	139.98	0	0	0
WBGene00011030	R05D7.5	-0.285217	2.18297e-07	953.957	1059.8	791.554	0	0	0
WBGene00007223	C01F6.9	-0.285217	2.19136e-07	1939.17	4359.13	3898.83	0	0	0
WBGene00016195	C28H8.4	-0.285217	2.19346e-07	1378.74	1244.52	1408.03	0	0	0
WBGene00269431	T16A1.10	-0.285217	2.19346e-07	3931.6	3668.96	5340.09	0	0	0
WBGene00016741	C48B6.3	-0.285217	2.23338e-07	1207.25	1967.41	2284.47	54.0058	0	69.7769
WBGene00011110	prdx-3	-0.285217	2.31853e-07	2833.2	2926.23	2900.91	0	70.045	0
WBGene00011306	R186.3	-0.285217	2.36649e-07	1432.64	912.42	1721.63	0	0	0
WBGene00020084	R105.1	-0.285217	2.37727e-07	1625.51	2401.79	1336.33	0	0	0
WBGene00000838	cul-3	-0.285217	2.39647e-07	382.698	431.536	424.047	0	0	0
WBGene00013025	vha-13	-0.285217	2.41247e-07	478.413	357.736	674.14	0	0	0
WBGene00003214	mel-32	-0.285217	2.41306e-07	1310.78	1300.19	1290.81	0	31.7449	0
WBGene00007613	C15H11.1	-0.285217	2.41323e-07	3804.58	5997.33	5788.7	156.397	122.024	0
WBGene00011481	imp-2	-0.285217	2.43966e-07	1191.26	1334.22	1342.19	0	30.732	50.8914
WBGene00016610	paqr-1	-0.285217	2.44016e-07	585.498	664.009	719.389	0	0	0
WBGene00009322	tbc-3	-0.285217	2.44251e-07	478.194	626.528	575.936	0	0	0
WBGene00011016	R04F11.3	-0.285217	2.46339e-07	633.091	1068.88	1012.34	0	0	0
WBGene00011329	zipt-9	-0.285217	2.4908e-07	1414.34	1454.17	1215.22	0	64.5537	0
WBGene00011061	wago-1	-0.285217	2.49967e-07	592.945	778.127	861.002	0	35.1824	0
WBGene00009783	rer-1	-0.285217	2.52939e-07	2155.33	2459.52	2177.18	0	55.6027	0
WBGene00008651	F10D11.5	-0.285217	2.65817e-07	1034.14	1237.26	1563.85	0	0	52.1088
WBGene00009028	F21H7.2	-0.285217	2.67922e-07	1437.33	1108.12	1040.79	0	29.4082	0
WBGene00010892	dhhc-6	-0.285217	2.76832e-07	655.969	910.935	921.115	0	0	0
WBGene00020066	dhhc-5	-0.285217	2.90154e-07	1152.92	2005.52	1680.9	0	0	0
WBGene00014665	C04G2.3	-0.285217	2.99808e-07	1813.94	3134.75	3061.72	0	0	0
WBGene00018548	clec-79	-0.285217	3.03427e-07	1183.44	1174.88	1192.51	38.2978	0	0
WBGene00013306	Y57G11C.8	-0.285217	3.04367e-07	2616.22	2661.47	3316.44	0	72.2017	0
WBGene00008237	nstp-10	-0.285217	3.14823e-07	1027.49	1365.03	1560.85	0	40.6441	134.611
WBGene00006624	try-6	-0.285217	3.19149e-07	490.586	1021.9	1315.14	0	0	0
WBGene00003434	msp-38	-0.285217	3.36722e-07	1665.17	3046.92	2975.94	0	0	0
WBGene00007363	stdh-1	-0.285217	3.39275e-07	860.626	1035.79	1281.74	0	0	0
WBGene00219770	linc-40	-0.285217	3.39398e-07	1072.93	1126.41	1112.15	0	0	0
WBGene00019096	cysl-4	-0.285217	3.41077e-07	960.784	933.959	1343.81	0	0	0
WBGene00022228	Y73B6A.1	-0.285217	3.41077e-07	1011.53	983.292	716.88	0	0	0
WBGene00189952	K10D2.8	-0.285217	3.44396e-07	1703.81	2360.15	1865.07	0	0	83.7061
WBGene00001034	dnj-16	-0.285217	3.45117e-07	688.191	724.725	794.32	0	0	0
WBGene00019950	clec-175	-0.285217	3.45765e-07	722.646	777.734	507.372	0	0	0
WBGene00004269	rab-6.1	-0.285217	3.47569e-07	1638.8	3186.08	2879.99	0	0	107.349
WBGene00022776	perm-3	-0.285217	3.47802e-07	2353.95	2581.59	3451.82	0	0	118.611
WBGene00009149	F26D2.10	-0.285217	3.49175e-07	496.912	435.913	844.746	36.868	0	0
WBGene00044042	Y46G5A.37	-0.285217	3.5987e-07	5207.73	8130.41	8602.02	240.026	0	0
WBGene00007503	C09H10.9	-0.285217	3.65428e-07	1424.86	1704.71	1893.52	55.5687	0	0
WBGene00012290	W05H12.2	-0.285217	3.69232e-07	952.415	999.89	953.192	0	0	0
WBGene00020987	W03D8.5	-0.285217	3.70851e-07	1561.83	1315.79	1116.5	0	0	0
WBGene00009666	slc-25A42	-0.285217	3.72961e-07	553.509	777.191	1044.17	0	0	0
WBGene00013190	Y54E2A.5	-0.285217	3.81429e-07	1285.2	1135.74	2088.06	0	0	0
WBGene00007269	C03C10.2	-0.285217	3.82835e-07	859.967	1713.71	806.877	0	0	0
WBGene00016562	C41D11.3	-0.285217	3.86738e-07	218.769	385.448	452.068	0	0	0
WBGene00020019	R12B2.3	-0.285217	3.90771e-07	2795.01	2480.71	3312.01	92.4164	72.1052	0
WBGene00022621	ZC477.7	-0.285217	3.97457e-07	1231.69	1676.22	1760.99	0	0	0
WBGene00011975	T24B1.1	-0.285217	4.10834e-07	375.226	797.89	628.681	0	0	0
WBGene00004075	pod-1	-0.285217	4.22209e-07	383.633	658.098	494.048	17.1617	0	0
WBGene00012647	swt-4	-0.285217	4.43799e-07	1163.07	1087.11	1079.28	0	0	0
WBGene00019229	ipla-5	-0.285217	4.43799e-07	1055.84	909.732	1243.69	36.4981	0	0
WBGene00021271	spe-47	-0.285217	4.47165e-07	893.351	940.777	931.334	0	0	0
WBGene00001601	glh-4	-0.285217	4.61817e-07	281.637	262.367	325.07	0	0	0
WBGene00012307	W06F12.3	-0.285217	4.84973e-07	2168.55	2020.17	1776.31	0	53.613	0
WBGene00011511	gpcp-2	-0.285217	4.89345e-07	483.136	419.327	370.048	0	0	0
WBGene00004178	prg-1	-0.285217	4.89581e-07	476.443	661.63	623.409	129.404	40.3854	66.8771
WBGene00006689	twk-37	-0.285217	4.89581e-07	1001.42	898.583	929.276	0	0	0
WBGene00012249	W04E12.4	-0.285217	4.97933e-07	1399.37	1478.59	1576.67	0	0	0
WBGene00044063	bpnt-1	-0.285217	4.97933e-07	933.333	986.168	1051.58	0	0	0
WBGene00019260	H34I24.1	-0.285217	4.98037e-07	1121.54	726.821	2290.73	0	0	0
WBGene00012855	Y44A6D.5	-0.285217	5.01304e-07	1342.98	1511.61	1042.16	53.7539	41.9399	69.4513
WBGene00016209	C29E4.12	-0.285217	5.02694e-07	2615.14	1840.85	2175.69	0	0	0
WBGene00000172	aqp-4	-0.285217	5.07514e-07	718.064	1272.85	1132.33	0	0	0
WBGene00008106	C45B11.5	-0.285217	5.08181e-07	2392.07	3358.74	4037.53	0	0	0
WBGene00021154	Y4C6A.4	-0.285217	5.1592e-07	2367.15	3106.43	3172.88	0	0	0
WBGene00021428	Y38F2AR.10	-0.285217	5.1592e-07	1637.81	2149.31	2195.29	0	0	0
WBGene00012174	W01B6.8	-0.285217	5.24e-07	1207.74	1853.72	1590.43	0	0	0
WBGene00003065	lpd-9	-0.285217	5.48299e-07	1735.33	1526.23	2805.98	0	0	0
WBGene00013175	Y53F4B.36	-0.285217	5.53476e-07	1017.52	1271.72	1212.32	0	0	0
WBGene00020905	T28H11.7	-0.285217	5.55906e-07	1359.59	1321.63	2024.85	0	0	0
WBGene00003831	nuo-1	-0.285217	5.59466e-07	709.701	579.505	761.014	0	0	0
WBGene00004095	pqe-1	-0.285217	5.62289e-07	214.818	216.278	130.257	0	0	0
WBGene00015026	B0207.1	-0.285217	5.62289e-07	956.267	1420.17	1068.13	40.4018	0	0
WBGene00194647	Y51H4A.935	-0.285217	5.66567e-07	3123.66	3947.38	4186.89	0	0	0
WBGene00021844	Y54E10BR.5	-0.285217	5.72379e-07	2521.46	2634.89	3267.05	0	0	247.752
WBGene00004189	pars-1	-0.285217	5.7262e-07	873.582	893.886	1191.47	0	0	45.1767
WBGene00194654	M05B5.7	-0.285217	5.7262e-07	3553.64	5454.36	4512.53	0	0	0
WBGene00009082	dlat-1	-0.285217	5.75669e-07	938.549	1322.9	901.575	35.6879	0	46.1097
WBGene00000836	cul-1	-0.285217	5.94117e-07	705.681	685.979	750.699	25.5554	0	0
WBGene00015210	B0496.1	-0.285217	5.94117e-07	1110.87	1314.61	1035.82	0	0	0
WBGene00194839	C01B10.44	-0.285217	5.95834e-07	1650.39	1357.5	1531.49	0	0	0
WBGene00003742	nlp-4	-0.285217	6.01784e-07	1929.45	1458.78	1724.13	0	0	0
WBGene00003225	mev-1	-0.285217	6.02606e-07	1042.7	1729.05	1644.24	0	0	0
WBGene00016803	bath-42	-0.285217	6.03455e-07	985.133	1242.33	1165.8	0	31.5962	0
WBGene00004373	rme-1	-0.285217	6.03747e-07	518.06	694.146	575.536	21.2962	0	0
WBGene00019401	nuo-4	-0.285217	6.21443e-07	305.775	918.735	844.548	0	0	0
WBGene00019015	F57F4.1	-0.285217	6.22644e-07	1077.73	1346.96	1485.83	0	36.5411	0
WBGene00017700	F22D3.4	-0.285217	6.26805e-07	561.102	696.946	974.93	0	0	0
WBGene00004503	rpt-3	-0.285217	6.32296e-07	503.128	1369.43	629.424	0	0	0
WBGene00008235	C50F4.10	-0.285217	6.43195e-07	723.97	1055.64	1078.22	0	0	0
WBGene00000376	ccr-4	-0.285217	6.49628e-07	232.348	245.501	234.704	0	0	0
WBGene00007239	C01G10.14	-0.285217	6.79713e-07	1314.99	2316.87	2203.23	0	0	0
WBGene00009878	F49C12.9	-0.285217	6.79713e-07	689.786	856.786	1164.28	0	0	0
WBGene00235300	T06A10.107	-0.285217	6.79713e-07	2869.27	1673.5	3692.07	0	0	0
WBGene00019396	K04F10.3	-0.285217	6.88591e-07	617.307	1012.62	1103.23	0	0	0
WBGene00006373	syx-5	-0.285217	7.31906e-07	1119.59	1382.47	1243.8	46.0236	0	0
WBGene00011827	T19A6.1	-0.285217	7.33471e-07	563.315	572.478	640.653	0	0	0
WBGene00014042	ZK666.2	-0.285217	7.43035e-07	7458.34	12914.3	10205.3	0	276.588	458.023
WBGene00018284	F41E6.1	-0.285217	7.67414e-07	2504.35	1622.95	2320.73	0	0	0
WBGene00002005	hsp-1	-0.285217	7.72132e-07	635.807	1044.3	1038.34	33.3466	0	0
WBGene00017768	F25B4.5	-0.285217	7.77037e-07	679.756	844.327	911.131	57.4387	0	0
WBGene00020904	T28F12.1	-0.285217	7.99199e-07	1858.65	1159.05	1316.16	0	41.6162	0
WBGene00010942	chch-3	-0.285217	7.99667e-07	1024.21	1431.19	2002.04	0	0	0
WBGene00022039	Y65B4BL.7	-0.285217	8.03143e-07	1380.24	1054.19	969.069	0	0	0
WBGene00000923	daf-31	-0.285217	8.16761e-07	1274.28	1356.67	1518.24	0	0	0
WBGene00195147	F14E5.8	-0.285217	8.41819e-07	1543.56	1750.54	2605.35	0	0	0
WBGene00021973	emc-2	-0.285217	8.54757e-07	809.312	1283.59	837.377	0	0	0
WBGene00014054	dbt-1	-0.285217	8.57016e-07	912.534	1084.18	1064.59	38.5541	0	0
WBGene00194680	Y17D7C.6	-0.285217	8.74743e-07	2155.7	2182.82	1765.77	0	0	0
WBGene00007278	lab-1	-0.285217	8.76264e-07	1648.09	1417.22	1246.14	0	0	0
WBGene00008186	best-11	-0.285217	8.76264e-07	807.556	690.808	692.756	0	0	0
WBGene00004955	spd-5	-0.285217	8.8189e-07	350.148	612.67	458.902	0	13.8507	0
WBGene00011469	dylt-3	-0.285217	8.96827e-07	2382.42	4720.88	4094.03	139.37	0	0
WBGene00017679	F21F8.5	-0.285217	9.10241e-07	1215.5	1027.45	1322.28	0	0	0
WBGene00019430	K06A5.2	-0.285217	9.15447e-07	1193.87	600.276	1030.03	0	0	0
WBGene00013034	tat-1	-0.285217	9.21985e-07	180.392	267.648	195.131	0	0	0
WBGene00012553	cco-2	-0.285217	9.22245e-07	1343.93	1187.64	1583.03	0	0	0
WBGene00016753	oac-9	-0.285217	9.5254e-07	302.52	467.059	429.344	0	0	0
WBGene00010544	K03H1.9	-0.285217	9.59815e-07	1753.91	2297.97	1158.42	0	0	0
WBGene00013140	mop-25.2	-0.285217	9.63396e-07	707.491	1375.48	1340.27	0	33.5832	0
WBGene00000117	alh-11	-0.285217	9.63446e-07	287.523	618.884	495.502	0	0	0
WBGene00008154	C47E12.11	-0.285217	9.67888e-07	930.701	640.841	1039.58	0	0	0
WBGene00007117	spe-42	-0.285217	9.68305e-07	430.057	456.055	419.229	0	0	0
WBGene00012011	T25B9.5	-0.285217	9.72691e-07	628.099	512.873	538.81	0	0	0
WBGene00001051	cks-1	-0.285217	9.73206e-07	1967.5	2741.35	3106.03	0	77.8278	0
WBGene00013667	Y105E8A.2	-0.285217	9.77554e-07	393.287	692.931	571.083	0	0	0
WBGene00044122	T28B8.6	-0.285217	9.77554e-07	1134.46	1998.8	1647.32	0	0	0
WBGene00001020	dnj-2	-0.285217	9.87059e-07	1403.84	1125.83	1630.78	0	0	68.9687
WBGene00007381	C06C6.7	-0.285217	9.90454e-07	333.252	339.374	382.872	0	0	0
WBGene00021018	W04B5.1	-0.285217	9.97408e-07	1394.54	924.275	1982.49	0	0	0
WBGene00009439	mlcd-1	-0.285217	9.98021e-07	731.087	473.784	843.832	0	0	0
WBGene00018491	mdh-1	-0.285217	1.00181e-06	566.699	807.953	1181.59	0	0	0
WBGene00009449	F35H8.4	-0.285217	1.00297e-06	2209.34	2147.66	2632.31	0	0	0
WBGene00001628	gly-3	-0.285217	1.02934e-06	298.354	483.373	550.983	0	0	0
WBGene00018347	F42C5.5	-0.285217	1.02934e-06	1426.85	1672.57	2137.52	63.8296	49.8012	0
WBGene00020437	stt-3	-0.285217	1.02934e-06	275.729	431.827	314.828	0	0	0
WBGene00020268	hpo-19	-0.285217	1.05138e-06	702.397	803.279	1255.3	0	0	0
WBGene00021908	Y55B1AR.4	-0.285217	1.05224e-06	1082.12	1820.62	2380.24	126.607	0	0
WBGene00006040	ssp-11	-0.285217	1.06193e-06	1514.97	3366.12	2417.43	0	0	0
WBGene00007222	C01F6.2	-0.285217	1.06238e-06	643.282	625.322	574.827	0	0	0
WBGene00011648	cni-1	-0.285217	1.06509e-06	2185.78	3443.58	3232.86	0	89.4439	0
WBGene00269394	F59H6.15	-0.285217	1.07361e-06	1888.1	2490.88	4820.51	0	0	0
WBGene00011940	T23B5.3	-0.285217	1.08005e-06	239.838	437.141	321.473	0	0	0
WBGene00003508	mut-16	-0.285217	1.08114e-06	225.522	245.016	414.9	0	0	0
WBGene00001538	gcy-12	-0.285217	1.08149e-06	324.811	307.849	312.015	0	9.63635	0
WBGene00020202	T04A6.3	-0.285217	1.1152e-06	1063.89	744.612	988.701	0	0	0
WBGene00017015	D1014.2	-0.285217	1.11531e-06	982.87	1581.4	1393.13	51.5492	0	0
WBGene00021386	Y37F4.5	-0.285217	1.11691e-06	597.143	838.459	741.11	0	0	0
WBGene00023068	rpl-41.2	-0.285217	1.16656e-06	5384.23	6619.35	6226.35	240.862	0	0
WBGene00219296	C54C6.11	-0.285217	1.18779e-06	2524.96	2805.1	2471.15	0	0	0
WBGene00020433	T11F8.1	-0.285217	1.19548e-06	1183.57	920.424	973.015	0	0	0
WBGene00011128	R07H5.8	-0.285217	1.20915e-06	498.269	1176.3	699.672	0	0	0
WBGene00003576	ndc-80	-0.285217	1.20993e-06	928.021	1017.77	786.74	0	28.238	0
WBGene00001596	gld-2	-0.285217	1.21657e-06	237.76	296.125	371.803	0	8.81717	14.601
WBGene00010900	M28.9	-0.285217	1.22293e-06	589.375	671.135	662.083	0	19.9832	0
WBGene00022593	ZC328.3	-0.285217	1.2334e-06	307.551	315.574	488.575	0	0	0
WBGene00019819	R02D3.1	-0.285217	1.23394e-06	360.823	364.779	219.25	0	0	0
WBGene00010381	H12D21.5	-0.285217	1.23806e-06	1693.76	2195.3	2186.2	0	0	0
WBGene00004756	sec-24.2	-0.285217	1.26266e-06	385.058	543.349	488.375	0	14.7403	0
WBGene00004766	sel-9	-0.285217	1.28658e-06	1403.84	796.042	1620.33	0	0	0
WBGene00020937	W02D3.12	-0.285217	1.29412e-06	2223.82	3647.92	3104.95	0	0	0
WBGene00016581	C42C1.3	-0.285217	1.31988e-06	1155.49	1060.83	1950.33	0	0	0
WBGene00194697	F59A3.13	-0.285217	1.32116e-06	1549.41	1219.26	1977.9	0	0	0
WBGene00019812	R01H2.4	-0.285217	1.32413e-06	473.43	568.497	746.559	0	0	0
WBGene00000209	asg-1	-0.285217	1.32425e-06	1909.63	2227.58	1962.38	0	0	0
WBGene00020500	T14B4.3	-0.285217	1.33661e-06	935.345	1074.55	721.837	0	0	0
WBGene00009308	F32A11.3	-0.285217	1.35856e-06	1329.14	1363.81	1451.64	0	43.8137	0
WBGene00011629	T08G11.1	-0.285217	1.41762e-06	179.732	188.154	148.252	0	0	9.05642
WBGene00018161	F38A5.2	-0.285217	1.42592e-06	622.277	940.96	1029.74	0	27.3502	0
WBGene00014247	ZK1307.4	-0.285217	1.42734e-06	1599.66	2012.35	2354.37	0	0	0
WBGene00020675	T22B11.1	-0.285217	1.43502e-06	581.44	533.806	952.539	0	0	0
WBGene00012337	W07G4.3	-0.285217	1.46058e-06	504.816	751.418	620.258	47.9885	0	0
WBGene00013810	Y116A8C.37	-0.285217	1.463e-06	1064.03	1083.58	1041.35	0	0	0
WBGene00016333	C32F10.8	-0.285217	1.49075e-06	423.509	498.356	478.032	0	0	0
WBGene00195150	Y81G3A.6	-0.285217	1.54135e-06	2042.66	1886.35	2464.15	0	0	0
WBGene00011835	T19B10.8	-0.285217	1.56995e-06	394.587	854.316	769.303	0	0	35.2464
WBGene00007625	C16C10.4	-0.285217	1.57381e-06	1302.47	1266.1	1715.17	0	0	0
WBGene00004767	sel-10	-0.285217	1.58434e-06	391.038	691.128	921.213	0	21.0929	0
WBGene00019877	R05D3.2	-0.285217	1.59484e-06	501.342	705.81	695.16	26.2942	0	0
WBGene00015522	C06E1.7	-0.285217	1.61298e-06	634.02	583.881	864.737	0	0	0
WBGene00010794	dld-1	-0.285217	1.62896e-06	373.76	653.985	534.379	0	0	0
WBGene00007463	vgln-1	-0.285217	1.651e-06	296.777	288.491	378.851	32.2423	25.1561	0
WBGene00010082	F55A11.11	-0.285217	1.68438e-06	1587.38	1421.24	1530.45	0	0	82.0905
WBGene00011120	R07E5.15	-0.285217	1.68438e-06	649.989	1069.27	1429.71	0	0	0
WBGene00010770	K11D2.4	-0.285217	1.68539e-06	216.54	771.811	580.49	0	0	0
WBGene00007641	C17E4.1	-0.285217	1.70033e-06	1138.01	1728.5	1271.14	0	0	139.772
WBGene00015734	copd-1	-0.285217	1.70214e-06	347.32	578.782	620.72	0	0	0
WBGene00008185	best-10	-0.285217	1.70748e-06	628.814	713.134	811.632	0	0	0
WBGene00009884	F49C12.15	-0.285217	1.71379e-06	385.447	423.558	239.604	0	0	0
WBGene00015386	C03B8.3	-0.285217	1.76132e-06	891.162	1245.28	1294.04	0	0	0
WBGene00008381	D1081.3	-0.285217	1.81787e-06	422.503	410.707	395.521	0	0	0
WBGene00004101	hgrs-1	-0.285217	1.82185e-06	333.283	289.875	454.562	0	0	0
WBGene00195186	F19G12.10	-0.285217	1.85299e-06	1077.24	947.434	1100.12	0	0	0
WBGene00004498	rps-29	-0.285217	1.86421e-06	2310.98	2995.28	2523.96	0	0	0
WBGene00015685	C10G11.1	-0.285217	1.87106e-06	491.343	1385.11	1229.36	0	0	0
WBGene00014029	ZK637.12	-0.285217	1.8933e-06	516.469	824.795	923.018	0	0	0
WBGene00019997	R10F2.6	-0.285217	1.9038e-06	322.61	614.661	461.247	0	15.3136	0
WBGene00015305	C01G5.3	-0.285217	1.90696e-06	1113.04	1262.3	1591.36	56.4306	0	0
WBGene00013956	ZK265.3	-0.285217	1.94817e-06	403.993	1335.23	830.306	0	0	0
WBGene00016844	sucg-1	-0.285217	2.02789e-06	699.709	649.256	568.409	0	0	0
WBGene00004807	skr-1	-0.285217	2.03259e-06	465.929	947.016	1211.19	0	0	0
WBGene00016400	C34D4.4	-0.285217	2.04153e-06	548.683	1111.18	1144.02	0	0	0
WBGene00017832	kbp-2	-0.285217	2.06589e-06	2446.7	3315.33	2650.1	112.769	87.9848	0
WBGene00220250	C09B9.85	-0.285217	2.06589e-06	345.434	647.594	507.109	0	0	0
WBGene00015162	algn-11	-0.285217	2.07095e-06	473.43	546.502	766.778	0	0	0
WBGene00004974	spe-29	-0.285217	2.09253e-06	3458.1	4001.84	2501.51	0	0	0
WBGene00009589	F40F11.4	-0.285217	2.10818e-06	573.751	1155.3	769.043	0	0	0
WBGene00010557	mspn-1	-0.285217	2.10867e-06	456.449	697.251	815.752	0	0	0
WBGene00016707	C46E10.1	-0.285217	2.10994e-06	879.096	769.097	981.934	0	0	0
WBGene00077453	Y62F5A.12	-0.285217	2.13399e-06	1560.88	1874.32	2051.15	0	0	0
WBGene00014023	lnkn-1	-0.285217	2.15142e-06	382.641	557.937	341.923	0	0	0
WBGene00017675	F21F3.6	-0.285217	2.25999e-06	692.121	635.419	962.063	0	0	0
WBGene00194701	Y23H5B.12	-0.285217	2.27397e-06	1082.12	1157.1	966.971	0	0	0
WBGene00020442	gen-1	-0.285217	2.28474e-06	366.104	610.085	584.189	0	0	0
WBGene00050943	ZC412.10	-0.285217	2.29049e-06	1751.42	1106.64	2425.81	0	0	0
WBGene00014172	clpp-1	-0.285217	2.295e-06	2480.18	2410.93	1606.78	0	73.5807	0
WBGene00015308	ddi-1	-0.285217	2.30722e-06	717.791	444.023	787.183	0	0	0
WBGene00013773	Y116A8A.2	-0.285217	2.30929e-06	1604.09	1212.79	2548.25	0	0	0
WBGene00004442	rpl-28	-0.285217	2.3249e-06	2524.96	1865.39	1624.51	0	0	0
WBGene00003777	nmy-2	-0.285217	2.37329e-06	244.953	238.114	237.648	0	8.30531	0
WBGene00004201	prx-19	-0.285217	2.37329e-06	477.254	856.485	852.934	0	0	0
WBGene00044912	H38K22.7	-0.285217	2.37329e-06	2690.14	2477.4	3162.99	0	0	0
WBGene00015557	C06G4.1	-0.285217	2.38006e-06	417.26	312.008	229.451	0	0	0
WBGene00050881	ZK39.10	-0.285217	2.40555e-06	1677.66	963.665	1907.98	0	0	0
WBGene00007632	C16C10.13	-0.285217	2.47327e-06	670.838	1358.56	1298.81	0	0	0
WBGene00010406	math-33	-0.285217	2.55769e-06	183.437	178.316	269.981	0	0	0
WBGene00002196	kin-10	-0.285217	2.59927e-06	976.144	1518.22	1500.3	59.3879	0	0
WBGene00003457	msp-64	-0.285217	2.63545e-06	2133.77	1451.94	2669.39	0	0	0
WBGene00007270	rei-1	-0.285217	2.68007e-06	2075.91	1502.73	1302.45	67.1793	52.4146	0
WBGene00021792	Y52D5A.1	-0.285217	2.72898e-06	639.005	1009.39	678.07	0	0	0
WBGene00009440	idhg-1	-0.285217	2.77526e-06	305.712	515.107	364.24	0	0	0
WBGene00018580	F47G6.3	-0.285217	2.77526e-06	524.259	784.034	1045.05	0	0	0
WBGene00021956	Y57E12AL.1	-0.285217	2.79031e-06	638.903	338.763	726.619	0	0	0
WBGene00018425	F44E7.3	-0.285217	2.81035e-06	1215.22	2835.1	3149.12	0	0	0
WBGene00007213	C01A2.1	-0.285217	2.82473e-06	780.068	518.83	1100.62	0	0	0
WBGene00016322	C32E8.4	-0.285217	2.82473e-06	2313.78	3534.43	2510.61	0	98.063	0
WBGene00017063	mctp-1	-0.285217	2.83461e-06	592.816	544.251	515.017	0	19.5415	0
WBGene00022032	Y65B4A.9	-0.285217	2.86091e-06	967.005	1121.94	1031.35	0	0	61.3002
WBGene00007793	C28D4.5	-0.285217	2.88766e-06	697.431	790.952	727.083	0	0	0
WBGene00219689	linc-41	-0.285217	2.90556e-06	1557.74	1425.17	2292.66	0	0	0
WBGene00010758	vnut-1	-0.285217	2.96364e-06	595.169	420.765	531.834	0	0	0
WBGene00022628	ZC513.3	-0.285217	3.00124e-06	904.098	831.35	895.228	0	57.9943	0
WBGene00020293	nep-20	-0.285217	3.02285e-06	290.295	352.737	389.105	0	0	0
WBGene00010623	K07A12.5	-0.285217	3.06901e-06	573.04	661.487	800.095	0	0	0
WBGene00014031	ZK637.14	-0.285217	3.21821e-06	890.071	919.297	1342.16	0	0	0
WBGene00021442	Y39A3CL.4	-0.285217	3.30541e-06	525.961	601.502	608.224	0	0	0
WBGene00007630	har-1	-0.285217	3.39394e-06	1106.93	1139.32	1396.43	0	0	0
WBGene00017058	msrp-6	-0.285217	3.39394e-06	2082.58	2143.52	2627.24	0	0	0
WBGene00020300	tag-261	-0.285217	3.41761e-06	1217.39	1735.66	1595.5	0	0	0
WBGene00044388	C27D6.11	-0.285217	3.43312e-06	636.544	990.036	758.409	0	0	0
WBGene00021248	Y22D7AL.10	-0.285217	3.52362e-06	1169.36	1439.84	1741.54	0	0	0
WBGene00000869	cyc-1	-0.285217	3.5649e-06	499.786	819.841	446.601	0	0	0
WBGene00001488	frm-1	-0.285217	3.5649e-06	49.8347	51.4711	72.3638	0	0	0
WBGene00000231	atx-2	-0.285217	3.58643e-06	131.98	268.254	278.757	0	0	0
WBGene00020109	R151.6	-0.285217	3.58643e-06	631.24	876.594	1007.26	0	0	0
WBGene00195060	linc-14	-0.285217	3.66871e-06	2851.72	2772.1	4300.18	0	0	0
WBGene00013475	Y69E1A.3	-0.285217	3.7513e-06	427.004	544.796	500.804	0	0	0
WBGene00018143	oac-23	-0.285217	3.75532e-06	427.155	332.183	419.869	0	0	0
WBGene00000102	akt-1	-0.285217	3.806e-06	299.378	436.529	300.959	0	0	0
WBGene00007825	C30H6.8	-0.285217	3.806e-06	1093.52	1262.3	1404.65	0	0	0
WBGene00009702	F44F4.3	-0.285217	3.806e-06	1211.98	1820.77	1870.65	83.7909	130.751	0
WBGene00019943	R07G3.7	-0.285217	3.84671e-06	575.638	1017.39	935.24	39.797	0	0
WBGene00194787	T16G1.13	-0.285217	3.84671e-06	2673.49	2598.84	3372.69	0	0	0
WBGene00007009	wwp-1	-0.285217	3.93405e-06	393.762	662.484	527.791	23.0348	17.9722	0
WBGene00013308	nuo-3	-0.285217	3.93973e-06	924.392	549.134	1422.6	0	0	0
WBGene00000585	cogc-2	-0.285217	4.06129e-06	536.64	802.549	627.082	0	0	40.5606
WBGene00235313	C25E10.17	-0.285217	4.07407e-06	3173.51	2974.74	4658.83	172.388	0	0
WBGene00004702	rsp-5	-0.285217	4.24774e-06	840.833	688.301	869.992	0	0	0
WBGene00007427	C08B6.6	-0.285217	4.29914e-06	1245.18	874.192	1669.02	0	0	0
WBGene00001812	haf-2	-0.285217	4.31723e-06	177.744	501.068	317.66	0	0	0
WBGene00009471	F36D3.5	-0.285217	4.40792e-06	384.45	385.395	354.275	18.2732	0	0
WBGene00021466	eif-2gamma	-0.285217	4.41574e-06	375.835	548.014	527.751	0	0	0
WBGene00015928	C17H12.2	-0.285217	4.42643e-06	667.105	732.155	615.345	0	25.5372	0
WBGene00002008	hsp-4	-0.285217	4.63423e-06	615.843	818.154	642.027	31.2229	0	40.3408
WBGene00009682	msd-2	-0.285217	4.63733e-06	1944.9	1890.6	1646.46	0	0	0
WBGene00006311	sun-1	-0.285217	4.65398e-06	495.21	534.871	442.512	0	0	0
WBGene00004076	pod-2	-0.285217	4.65812e-06	139.456	277.58	267.033	0	7.88058	13.05
WBGene00020517	hpo-8	-0.285217	4.81749e-06	980.504	1289.53	824.625	0	0	0
WBGene00009759	ttr-12	-0.285217	4.86839e-06	1638.59	1257.5	1695.41	0	0	0
WBGene00021215	Y18H1A.11	-0.285217	4.86839e-06	969.176	743.777	1002.79	0	0	0
WBGene00015934	ceh-48	-0.285217	4.89505e-06	315.283	660.112	346.748	0	0	0
WBGene00018869	rfip-1	-0.285217	4.90516e-06	350.561	320.728	423.818	0	0	0
WBGene00020627	T20F5.5	-0.285217	4.90516e-06	1193.62	1026.41	2092.17	0	54.4795	0
WBGene00021381	Y37E11B.10	-0.285217	4.90769e-06	385.163	561.614	344.176	0	0	0
WBGene00011336	ubxn-5	-0.285217	4.94268e-06	1100.85	1681.6	1405.29	0	0	0
WBGene00001094	dars-1	-0.285217	4.99986e-06	488.425	349.844	528.334	0	0	0
WBGene00022718	ZK370.4	-0.285217	5.01641e-06	167.864	163.178	225.002	0	0	0
WBGene00014119	ZK858.6	-0.285217	5.18941e-06	430.799	513.946	874.899	29.7835	0	0
WBGene00013934	ZK131.11	-0.285217	5.21577e-06	303.618	431.36	500.877	0	0	0
WBGene00009739	F45H10.2	-0.285217	5.23788e-06	1180.5	4207.65	2900.91	0	0	0
WBGene00008918	F17C11.7	-0.285217	5.24577e-06	487.048	448.531	412.313	0	0	0
WBGene00003458	msp-65	-0.285217	5.30947e-06	1290.04	1736.35	2216.86	0	0	0
WBGene00013538	tag-349	-0.285217	5.31685e-06	422.437	434.798	444.098	0	0	0
WBGene00007235	C01G10.8	-0.285217	5.33034e-06	810.904	600.582	621.096	0	0	0
WBGene00011300	R107.5	-0.285217	5.4873e-06	955.39	1415.19	1504.18	138.393	0	89.4038
WBGene00195072	C16C8.22	-0.285217	5.53324e-06	1417.34	1653.32	1857.55	0	0	0
WBGene00044358	Y71G12B.33	-0.285217	5.6826e-06	983.277	743.419	1122.71	0	0	0
WBGene00018361	F42G8.10	-0.285217	5.76213e-06	780.502	1167.25	1180.29	0	0	0
WBGene00013038	ani-1	-0.285217	5.81075e-06	321.238	462.621	382.738	18.0962	0	23.3807
WBGene00000962	dhc-1	-0.285217	5.85085e-06	88.0357	101.426	101.976	4.95928	0	0
WBGene00008659	clec-151	-0.285217	5.85562e-06	565.045	764.2	878.115	0	29.1539	0
WBGene00023067	rpl-41.1	-0.285217	5.94897e-06	2883.49	5072.06	4417.1	208.844	0	0
WBGene00004506	rpt-6	-0.285217	5.98756e-06	542.582	589.485	513.364	0	0	0
WBGene00010402	H16D19.4	-0.285217	5.98841e-06	1283.27	2079.07	2197.87	0	0	0
WBGene00010564	ath-1	-0.285217	5.99887e-06	575.307	592.142	574.567	0	0	0
WBGene00012177	decr-1.2	-0.285217	6.12949e-06	974.545	732.033	593.754	0	0	0
WBGene00017644	exc-9	-0.285217	6.16484e-06	984.46	2073.45	1246.24	0	0	0
WBGene00021563	Y45G12B.2	-0.285217	6.20672e-06	409.788	869.121	665.784	0	0	0
WBGene00006997	zyg-12	-0.285217	6.38336e-06	215.764	344.574	234.119	0	0	0
WBGene00009893	F49E11.7	-0.285217	6.45824e-06	511.55	765.027	738.415	0	0	0
WBGene00012386	agef-1	-0.285217	6.45824e-06	110.334	165.006	159.266	0	0	0
WBGene00220259	ZK418.13	-0.285217	6.45824e-06	505.856	832.164	660.653	0	0	0
WBGene00044158	Y53C12A.8	-0.285217	6.58949e-06	1593.07	1366.4	1172.33	0	55.6027	0
WBGene00017554	nep-9	-0.285217	6.64833e-06	293.491	326.054	449.588	0	0	0
WBGene00020656	T21E12.5	-0.285217	6.70679e-06	972.176	1575.06	1592.66	0	0	0
WBGene00019003	F57B10.5	-0.285217	6.72844e-06	1159.11	711.63	1253.82	0	0	0
WBGene00011919	T22C1.9	-0.285217	6.73556e-06	1713.16	1224.51	1485.83	0	59.7945	0
WBGene00008821	best-12	-0.285217	6.95521e-06	512.586	631.148	580.183	0	0	0
WBGene00021088	W08E12.7	-0.285217	6.98931e-06	721.417	490.893	902.507	0	28.5369	0
WBGene00009918	gcsh-2	-0.285217	7.00649e-06	550.529	1248.7	1366.51	0	0	0
WBGene00004469	rps-0	-0.285217	7.07911e-06	691.619	1296.6	573.877	0	0	0
WBGene00004732	sax-7	-0.285217	7.17026e-06	214.943	194.532	231.808	11.2732	0	0
WBGene00017887	F28B3.6	-0.285217	7.24257e-06	1240.55	712.586	906.986	0	0	0
WBGene00000254	bli-4	-0.285217	7.27163e-06	85.567	134.365	111.751	0	0	0
WBGene00011953	ppm-2	-0.285217	7.52315e-06	712.371	692.482	636.564	0	28.179	0
WBGene00235293	F56D6.19	-0.285217	7.74468e-06	2610.26	2686.64	2332.49	0	0	0
WBGene00021153	Y4C6A.3	-0.285217	7.96468e-06	601.977	585.17	672.397	0	0	0
WBGene00011662	T09F3.2	-0.285217	8.0514e-06	434.921	258.365	518.186	0	0	0
WBGene00008174	C48B4.11	-0.285217	8.08001e-06	365.871	750.829	944.484	0	0	0
WBGene00001155	ech-6	-0.285217	8.09575e-06	545.235	795.019	591.618	0	0	0
WBGene00006697	uaf-1	-0.285217	8.09575e-06	281.295	351.568	359.088	0	0	0
WBGene00018949	acbp-4	-0.285217	8.11987e-06	1296.08	1847.85	1158.16	0	0	0
WBGene00000099	air-2	-0.285217	8.3446e-06	527.065	709.408	760.811	0	0	0
WBGene00022783	tomm-7	-0.285217	8.35031e-06	2209.34	2454.46	3102.37	0	0	0
WBGene00013107	Y51H4A.13	-0.285217	8.68599e-06	224.256	339.103	712.505	0	0	0
WBGene00016212	C29F5.3	-0.285217	8.78124e-06	832.404	445.04	781.015	0	0	0
WBGene00219493	C18D4.12	-0.285217	8.78124e-06	2511.01	1342.5	2355.99	0	0	0
WBGene00015927	dyci-1	-0.285217	8.9256e-06	292.043	337.119	260.966	0	0	0
WBGene00021858	Y54F10BM.3	-0.285217	8.94994e-06	205.146	344.451	366.632	0	0	0
WBGene00009218	acs-20	-0.285217	8.98704e-06	275.006	320.793	294.889	0	0	0
WBGene00017925	F29B9.11	-0.285217	8.98704e-06	2859.73	2482.04	3194.27	0	121.201	0
WBGene00015296	C01F1.1	-0.285217	8.99625e-06	460.537	447.679	488.691	0	0	0
WBGene00007102	B0024.13	-0.285217	9.04002e-06	667.063	864.586	635.817	0	0	0
WBGene00006645	tsp-19	-0.285217	9.21555e-06	561.102	449.183	589.874	0	0	0
WBGene00004430	rpl-18	-0.285217	9.29752e-06	763.853	928.158	1422.02	0	0	0
WBGene00001632	gly-7	-0.285217	9.3438e-06	441.051	632.898	675.629	0	0	41.2728
WBGene00010869	M05B5.1	-0.285217	9.5327e-06	339.68	825.492	516.007	0	0	0
WBGene00014941	Y67H2A.9	-0.285217	9.5327e-06	787.682	459.414	668.668	0	0	0
WBGene00018610	F48E8.3	-0.285217	9.57189e-06	318.169	309.286	568.623	0	0	0
WBGene00219425	Y54G2A.73	-0.285217	9.61563e-06	473.43	767.02	669.829	0	0	0
WBGene00021871	dml-1	-0.285217	9.90192e-06	528.48	1141.61	1206.84	0	0	0
WBGene00006734	ufd-2	-0.285217	9.93025e-06	409.835	302.229	454.621	0	16.7707	0
WBGene00001747	gsp-1	-0.285217	1.00364e-05	660.157	715.771	703.35	0	0	49.8963
WBGene00014015	panl-3	-0.285217	1.00364e-05	560.669	442.825	438.38	26.649	0	0
WBGene00008930	F18A11.3	-0.285217	1.01486e-05	980.278	1992.45	1353.76	0	0	0
WBGene00015236	B0511.11	-0.285217	1.02063e-05	472.609	459.414	328.469	0	0	0
WBGene00001047	dnj-29	-0.285217	1.02987e-05	316.279	476.545	664.162	48.1054	0	0
WBGene00003923	pas-2	-0.285217	1.03038e-05	1584.84	1143.02	1461.88	0	60.6689	0
WBGene00019127	cgt-3	-0.285217	1.04582e-05	315.463	372.368	382.57	0	0	0
WBGene00022235	sqd-1	-0.285217	1.05451e-05	305.165	415.303	254.512	0	0	0
WBGene00219779	B0025.8	-0.285217	1.05977e-05	5493.87	7767.97	10711.1	0	0	0
WBGene00009264	sac-1	-0.285217	1.06712e-05	235.733	549.963	358.1	0	0	0
WBGene00007574	C14B1.3	-0.285217	1.07384e-05	441.915	561.754	607.521	0	0	0
WBGene00004459	rpn-2	-0.285217	1.08635e-05	217.599	155.118	324.073	0	0	0
WBGene00019893	sgt-1	-0.285217	1.11772e-05	445.917	500.155	674.326	0	0	0
WBGene00003437	msp-42	-0.285217	1.13497e-05	1506.6	1952.72	2468.18	0	0	0
WBGene00014244	ZK1307.1	-0.285217	1.13497e-05	494.502	830.293	803.418	0	0	0
WBGene00009665	lmd-1	-0.285217	1.16035e-05	729.913	567.627	1000.1	0	0	0
WBGene00010247	F58D5.8	-0.285217	1.16203e-05	770.326	665.617	573.627	0	0	0
WBGene00013142	Y53C12A.7	-0.285217	1.16781e-05	2073.41	2338.01	2223.33	0	98.4209	0
WBGene00021352	Y37E3.11	-0.285217	1.1866e-05	560.41	762.669	926.433	42.6187	0	0
WBGene00009217	spe-45	-0.285217	1.18695e-05	522.405	567.563	356.975	0	0	0
WBGene00003992	pgl-1	-0.285217	1.201e-05	251.299	348.976	240.597	0	0	0
WBGene00003460	msp-71	-0.285217	1.24037e-05	678.347	2747.53	2121.56	0	0	0
WBGene00006594	tom-1	-0.285217	1.26154e-05	246.393	319.352	247.695	0	0	20.1749
WBGene00017166	aldo-2	-0.285217	1.32874e-05	401.023	324.855	866.008	0	0	0
WBGene00018497	msrp-3	-0.285217	1.34204e-05	1204.68	1703.34	2152.97	0	0	0
WBGene00008581	acl-13	-0.285217	1.34443e-05	585.686	645.245	558.252	0	0	0
WBGene00011647	noca-1	-0.285217	1.34466e-05	139.987	120.959	97.2928	0	0	0
WBGene00020417	nuo-2	-0.285217	1.34915e-05	494.551	913.413	883.848	0	0	0
WBGene00022652	ZK84.5	-0.285217	1.37073e-05	2079.38	2743.22	1990.82	0	0	0
WBGene00016742	C48B6.4	-0.285217	1.37487e-05	259.306	343.727	484.489	0	0	0
WBGene00022260	Y73C8B.3	-0.285217	1.38962e-05	487.894	620.203	603.659	0	0	0
WBGene00006785	unc-50	-0.285217	1.42141e-05	475.908	462.621	607.521	0	0	0
WBGene00012636	Y38H8A.2	-0.285217	1.42293e-05	1054.24	1366.4	2198.12	89.0818	0	0
WBGene00008870	F15H9.1	-0.285217	1.42724e-05	461.234	724.268	443.856	0	0	0
WBGene00004497	rps-28	-0.285217	1.47684e-05	2562.93	1993.1	3206.27	0	0	0
WBGene00010719	K09E4.1	-0.285217	1.47743e-05	421.181	483.862	855.367	0	0	0
WBGene00016623	psmd-9	-0.285217	1.48859e-05	725.605	1090.08	1178.89	0	0	0
WBGene00021878	Y54G2A.13	-0.285217	1.50314e-05	188.586	343.727	568.748	0	0	0
WBGene00001424	fis-1	-0.285217	1.51165e-05	1058.85	1029.29	1601.22	0	0	0
WBGene00044784	F13H10.8	-0.285217	1.51165e-05	1533.56	1490.75	2367	0	82.7219	0
WBGene00020446	T12B3.3	-0.285217	1.51291e-05	800.7	1074.86	1056.21	0	45.2472	0
WBGene00015855	C16C8.18	-0.285217	1.5415e-05	875.014	750.515	689.912	0	0	0
WBGene00016287	C31H1.2	-0.285217	1.54358e-05	675.825	698.016	528.419	0	0	0
WBGene00018006	hpo-3	-0.285217	1.54617e-05	224.895	298.113	401.926	0	0	0
WBGene00007824	dlat-2	-0.285217	1.55436e-05	701.123	681.548	479.098	0	0	0
WBGene00021313	paqr-2	-0.285217	1.55621e-05	572.203	536.362	456.529	0	24.2512	0
WBGene00012376	nduf-7	-0.285217	1.57034e-05	533.731	478.92	843.807	0	0	0
WBGene00008224	C50B8.1	-0.285217	1.58882e-05	671.333	1044.14	1319.77	0	0	0
WBGene00010563	K04G2.4	-0.285217	1.61286e-05	1460.03	961.437	1178.4	0	55.8908	0
WBGene00007978	C36B1.11	-0.285217	1.62166e-05	414.116	603.831	524.235	0	0	0
WBGene00004456	rpl-43	-0.285217	1.68525e-05	3220.81	2783.01	2984.67	0	0	234.421
WBGene00009754	F46A9.1	-0.285217	1.68525e-05	429.135	758.461	557.772	0	0	0
WBGene00019061	F58F12.1	-0.285217	1.68525e-05	618.357	841.53	1326.13	0	0	0
WBGene00009276	F30F8.9	-0.285217	1.7061e-05	474.19	460.951	684.485	0	0	0
WBGene00020817	T25G12.11	-0.285217	1.71211e-05	780.723	650.508	1046.46	0	0	0
WBGene00010730	ensa-1	-0.285217	1.7388e-05	524.126	1018.99	1338.15	56.9419	0	0
WBGene00013710	Y106G6G.1	-0.285217	1.77179e-05	494.014	443.281	747.058	0	0	0
WBGene00004458	rpn-1	-0.285217	1.78069e-05	300.515	417.321	485.921	43.5311	0	0
WBGene00004918	snr-5	-0.285217	1.79436e-05	1294.85	2013.92	2429.83	0	0	0
WBGene00009126	pyk-1	-0.285217	1.79436e-05	380.666	213.052	278.311	0	13.689	0
WBGene00016735	fhod-1	-0.285217	1.79436e-05	110.18	130.055	105.488	0	0	0
WBGene00011240	R11A8.7	-0.285217	1.80262e-05	96.2681	202.757	109.919	8.13456	0	0
WBGene00007045	tag-189	-0.285217	1.81363e-05	257.746	793.409	921.273	0	0	0
WBGene00003425	msp-10	-0.285217	1.82418e-05	1312.98	1767.21	1353.76	0	0	0
WBGene00004337	rfc-1	-0.285217	1.83205e-05	409.305	477.453	336.489	24.9018	0	0
WBGene00006959	xbp-1	-0.285217	1.84441e-05	408.603	458.302	505.554	0	0	0
WBGene00009005	F21C3.6	-0.285217	1.87913e-05	962.281	1439.1	859.88	0	0	0
WBGene00007980	C36E8.1	-0.285217	1.89882e-05	215.399	348.976	224.557	0	0	0
WBGene00016258	vha-16	-0.285217	1.89882e-05	712.08	692.199	885.293	0	36.7402	0
WBGene00001233	eif-3.K	-0.285217	1.91894e-05	594.461	998.129	772.657	0	0	0
WBGene00011775	T14G10.5	-0.285217	1.9764e-05	339.058	389.518	550.869	23.441	18.2891	0
WBGene00011834	dvc-1	-0.285217	1.97742e-05	365.99	485.143	594.624	0	0	0
WBGene00010178	yif-1	-0.285217	2.07147e-05	384.233	426.863	367.87	0	0	0
WBGene00016239	C30A5.4	-0.285217	2.07937e-05	559.621	660.568	500.07	0	0	0
WBGene00018148	F37C4.8	-0.285217	2.09229e-05	792.719	856.208	314.828	0	0	0
WBGene00018632	tag-296	-0.285217	2.11548e-05	513.328	575.765	599.842	0	0	0
WBGene00077450	K06B4.15	-0.285217	2.11548e-05	1058.85	1187.64	1237.31	0	0	0
WBGene00012549	Y37D8A.8	-0.285217	2.12168e-05	532.608	1466.93	1983.05	0	0	0
WBGene00012171	W01B6.4	-0.285217	2.13891e-05	1506.6	2074.77	1795.04	0	0	0
WBGene00022258	Y73C8B.1	-0.285217	2.2034e-05	472.982	752.361	614.763	0	0	0
WBGene00044003	Y41E3.18	-0.285217	2.2122e-05	246.004	597.839	494.608	0	0	0
WBGene00010496	sec-12	-0.285217	2.28559e-05	284.591	497.962	432.322	0	0	0
WBGene00017699	flcn-1	-0.285217	2.33807e-05	197.491	345.559	411.775	20.0253	0	0
WBGene00002036	hum-2	-0.285217	2.41285e-05	112.684	211.774	221.524	11.426	8.91482	14.7627
WBGene00009594	cyld-1	-0.285217	2.43166e-05	154.186	184.469	158.975	0	0	0
WBGene00012354	W09C5.8	-0.285217	2.44057e-05	690.234	877.413	664.228	0	0	0
WBGene00015940	zipt-3	-0.285217	2.47905e-05	417.285	574.649	466.099	0	0	0
WBGene00001153	ech-4	-0.285217	2.48607e-05	646.359	793.659	972.762	51.7421	0	0
WBGene00015326	ivd-1	-0.285217	2.49246e-05	456.318	532.293	299.023	0	0	0
WBGene00021842	Y54E10BR.3	-0.285217	2.52097e-05	508.906	494.698	629.656	0	0	0
WBGene00001029	dnj-11	-0.285217	2.53278e-05	309.028	407.686	216.97	0	0	0
WBGene00008919	vps-36	-0.285217	2.53806e-05	305.775	459.367	397.434	0	0	0
WBGene00014170	ZK945.8	-0.285217	2.53806e-05	1501.33	2255.45	1951.37	0	0	0
WBGene00007224	C01G6.2	-0.285217	2.57926e-05	717.277	950.796	1048.82	0	0	0
WBGene00013461	Y67H2A.2	-0.285217	2.59202e-05	640.753	579.907	533.08	33.606	26.2201	0
WBGene00022402	lmtr-2	-0.285217	2.59238e-05	691.243	1847.85	1158.16	0	0	0
WBGene00018131	F37A4.1	-0.285217	2.59346e-05	328.747	346.199	465.126	0	0	0
WBGene00014249	ZK1307.8	-0.285217	2.60044e-05	429.243	245.446	383.565	0	0	0
WBGene00009753	scrm-6	-0.285217	2.68009e-05	515.006	500.627	767.003	0	0	0
WBGene00044257	Y45F10D.16	-0.285217	2.6807e-05	660.6	1284.31	826.423	0	0	0
WBGene00015688	C10G11.8	-0.285217	2.68939e-05	382.174	314.349	525.392	0	0	0
WBGene00004782	set-2	-0.285217	2.73638e-05	149.943	210.537	223.311	25.34	9.88538	32.7399
WBGene00018839	F54H5.2	-0.285217	2.75051e-05	317.088	650.718	503.725	0	0	0
WBGene00013638	Y105C5A.14	-0.285217	2.80543e-05	687.4	943.352	1192.37	0	47.9846	0
WBGene00001431	fkb-6	-0.285217	2.81446e-05	447.629	667.201	986.654	0	0	58.6437
WBGene00007710	rsa-1	-0.285217	2.81811e-05	424.759	698.754	262.772	0	0	0
WBGene00009385	sas-5	-0.285217	2.83392e-05	333.485	301.019	340.569	0	0	0
WBGene00003950	pbs-4	-0.285217	2.86946e-05	680.888	937.66	709.837	0	0	0
WBGene00019063	F58F12.3	-0.285217	2.87901e-05	620.044	663.006	858.797	47.1538	0	0
WBGene00045060	F55B11.7	-0.285217	2.88821e-05	866.525	926.566	1200.19	0	51.4153	0
WBGene00012434	Y11D7A.10	-0.285217	2.90246e-05	1274.28	1445.15	1613.13	0	0	0
WBGene00022622	ZC477.10	-0.285217	2.90246e-05	442.328	501.642	559.949	0	0	0
WBGene00004297	rad-51	-0.285217	2.96488e-05	357.165	376.126	478.736	0	0	0
WBGene00006919	vha-10	-0.285217	3.02846e-05	538.658	981.785	1263.51	0	0	0
WBGene00015126	B0303.4	-0.285217	3.03893e-05	199.689	310.582	303.347	0	0	0
WBGene00008274	C53B4.4	-0.285217	3.07648e-05	104.35	119.88	161.061	0	0	0
WBGene00015978	C18F10.7	-0.285217	3.09434e-05	163.151	430.475	374.887	0	0	0
WBGene00020468	T13A10.1	-0.285217	3.152e-05	1172.44	1206.75	493.023	0	0	0
WBGene00020798	T25D3.4	-0.285217	3.16089e-05	158.544	291.111	267.604	0	0	0
WBGene00017316	F09G2.8	-0.285217	3.26485e-05	347.117	292.436	289.501	0	0	0
WBGene00001405	fce-1	-0.285217	3.33393e-05	401.114	389.915	441.144	0	0	0
WBGene00016963	C56C10.6	-0.285217	3.33393e-05	439.613	427.34	483.486	0	0	0
WBGene00016387	kbp-5	-0.285217	3.34506e-05	648.118	1338.8	1303.08	0	0	0
WBGene00006856	usp-14	-0.285217	3.43551e-05	618.906	470.838	721.364	0	31.9329	0
WBGene00016116	C25H3.7	-0.285217	3.44864e-05	649.938	812.304	414.84	0	0	0
WBGene00000390	cdc-42	-0.285217	3.51133e-05	337.662	557.998	452.594	0	0	0
WBGene00022703	ubxn-4	-0.285217	3.54772e-05	782.608	676.23	492.119	0	34.3971	0
WBGene00009470	F36D3.4	-0.285217	3.6207e-05	297.888	868.714	570.405	0	0	0
WBGene00010828	M02B1.3	-0.285217	3.6265e-05	359.83	215.251	544.142	0	0	0
WBGene00008994	F21A3.4	-0.285217	3.65285e-05	1068	1384.24	1484.54	0	0	116.598
WBGene00009002	hint-1	-0.285217	3.65285e-05	563.42	1034.53	895.048	0	0	0
WBGene00021826	txl-1	-0.285217	3.85952e-05	336.35	694.788	638.684	0	0	0
WBGene00000985	dhs-22	-0.285217	3.87621e-05	511.993	497.699	527.896	0	0	0
WBGene00010459	slc-25A32	-0.285217	3.89298e-05	540.603	600.582	379.559	0	0	0
WBGene00045410	E01G4.7	-0.285217	3.95387e-05	958.267	887.155	1141.73	69.4051	0	0
WBGene00016336	C33C12.4	-0.285217	3.96704e-05	895.953	1187.64	1091.74	0	0	0
WBGene00020193	T03F1.12	-0.285217	3.96704e-05	773.904	1025.86	943.022	0	0	0
WBGene00018847	marc-6	-0.285217	3.97355e-05	125.898	134.622	236.252	0	0	0
WBGene00000183	arf-3	-0.285217	3.98497e-05	541.6	965.211	1532.56	0	0	88.6936
WBGene00194644	ZK795.6	-0.285217	4.05826e-05	1840.62	1513.97	2150.83	0	0	0
WBGene00012905	Y46G5A.14	-0.285217	4.05972e-05	1356.69	2355.03	2684.43	0	114.999	0
WBGene00017016	snap-1	-0.285217	4.08936e-05	326.269	539.171	408.169	0	0	0
WBGene00019755	M03E7.3	-0.285217	4.16652e-05	1483.51	2490.88	1325.64	0	0	0
WBGene00022110	Y71F9AL.4	-0.285217	4.18242e-05	569.734	553.828	786.801	39.3889	0	50.8914
WBGene00194653	F36H2.6	-0.285217	4.2344e-05	1696.53	2256.76	1835.16	135.81	0	0
WBGene00001491	frm-4	-0.285217	4.24252e-05	166.481	287.703	264.471	0	0	0
WBGene00019600	rga-3	-0.285217	4.27916e-05	108.098	175.133	182.457	0	0	0
WBGene00001414	fer-1	-0.285217	4.33007e-05	101.888	134.416	52.026	0	0	0
WBGene00009575	F40F8.1	-0.285217	4.3471e-05	207.938	317.636	663.608	0	0	0
WBGene00016800	C50C3.2	-0.285217	4.34724e-05	59.9594	90.6662	107.158	0	0	0
WBGene00219352	Y7A5A.21	-0.285217	4.45848e-05	2921.74	4102.46	5511.74	0	0	0
WBGene00019433	acdh-3	-0.285217	4.46051e-05	241.912	529.106	405.317	0	0	0
WBGene00007548	C13C4.4	-0.285217	4.52523e-05	669.027	606.992	438.411	0	0	0
WBGene00015942	osta-2	-0.285217	4.58137e-05	283.377	339.034	214.264	0	0	0
WBGene00013116	Y51H4A.22	-0.285217	4.58485e-05	392.227	953.19	569.543	0	0	0
WBGene00019940	npp-21	-0.285217	4.70404e-05	81.384	122.264	79.3348	0	0	0
WBGene00009650	ccnk-1	-0.285217	4.82377e-05	499.442	529.634	689.728	0	0	0
WBGene00017910	F28H1.5	-0.285217	4.82377e-05	1420.29	3079.88	2538.3	0	129.651	0
WBGene00004969	spe-15	-0.285217	4.88942e-05	116.866	147.684	177.531	0	0	0
WBGene00012414	Y7A5A.8	-0.285217	4.88942e-05	2490.37	1613.89	3894.38	0	0	0
WBGene00003150	mbk-2	-0.285217	4.96288e-05	114.982	193.06	93.4057	0	0	0
WBGene00001503	fum-1	-0.285217	5.00357e-05	237.816	462.352	306.957	0	0	0
WBGene00009435	F35G2.1	-0.285217	5.01984e-05	164.433	191.81	264.483	0	0	0
WBGene00001227	eif-3.D	-0.285217	5.11477e-05	276.823	195.705	494.73	0	0	0
WBGene00006504	kcc-1	-0.285217	5.17086e-05	39.3756	143.536	211.113	0	0	0
WBGene00006715	ubc-20	-0.285217	5.20706e-05	861.812	837.751	1134.89	0	0	89.1362
WBGene00008685	mon-2	-0.285217	5.3063e-05	111.669	200.402	230.275	13.0651	0	0
WBGene00013999	ZK550.5	-0.285217	5.34062e-05	489.579	555.229	473.938	0	0	0
WBGene00006406	srgp-1	-0.285217	5.40522e-05	97.0619	235.88	130.1	0	0	0
WBGene00050907	Y51A2B.9	-0.285217	5.43308e-05	1617.93	2144.68	1708.63	0	0	0
WBGene00016182	C28C12.12	-0.285217	5.48114e-05	383.98	542.923	374.312	0	0	0
WBGene00013237	Y56A3A.19	-0.285217	5.5135e-05	2335.34	1833.57	1444.72	0	106.59	0
WBGene00008682	lex-1	-0.285217	5.60292e-05	182.484	302.605	278.17	0	12.7385	21.0946
WBGene00022155	Y71G12B.17	-0.285217	5.70795e-05	292.412	568.497	709.231	0	0	0
WBGene00000865	cyb-1	-0.285217	5.76117e-05	303.363	294.893	418.943	0	0	0
WBGene00009491	F36G9.15	-0.285217	5.78138e-05	1482.04	2160.99	993.248	0	0	0
WBGene00002162	isp-1	-0.285217	5.78378e-05	449.622	364.224	569.182	0	0	0
WBGene00008446	E01G4.3	-0.285217	5.79995e-05	563.886	657.772	856.598	0	0	0
WBGene00020933	W02D3.4	-0.285217	5.79995e-05	318.718	371.784	484.164	0	0	0
WBGene00002066	ifg-1	-0.285217	5.85093e-05	195.019	284.362	130.7	0	0	19.1621
WBGene00009160	F26E4.5	-0.285217	5.90188e-05	758.46	396.999	651.682	44.3694	0	0
WBGene00016511	C37H5.13	-0.285217	5.92427e-05	242.181	340.05	408.773	0	0	0
WBGene00021849	Y54F10AM.5	-0.285217	5.97031e-05	381.926	990.036	1023.85	0	0	0
WBGene00013214	Y54G11A.3	-0.285217	5.97439e-05	289.151	255.525	422.805	0	0	0
WBGene00002244	laf-1	-0.285217	6.021e-05	99.4785	193.402	166.674	0	0	0
WBGene00016583	tag-335	-0.285217	6.06803e-05	553.509	747.299	577.043	0	36.4916	0
WBGene00020898	T28D9.9	-0.285217	6.23633e-05	788.707	1102.11	1101.21	74.9756	0	0
WBGene00004422	rpl-11.1	-0.285217	6.25796e-05	902.046	876.862	744.051	0	0	0
WBGene00019080	F59A3.7	-0.285217	6.33116e-05	1163.38	904.717	762.356	0	0	0
WBGene00000517	cki-2	-0.285217	6.36518e-05	366.526	445.366	300.229	0	0	0
WBGene00017999	emc-6	-0.285217	6.37394e-05	1514.97	2258.11	2346.52	153.617	0	0
WBGene00005025	sqv-7	-0.285217	6.44819e-05	251.498	523.877	545.785	0	0	0
WBGene00022760	ZK546.3	-0.285217	6.48929e-05	1657	1150.53	1480.68	0	0	0
WBGene00008166	saps-1	-0.285217	6.52734e-05	152.514	311.338	109.028	0	0	0
WBGene00003009	lin-23	-0.285217	6.55412e-05	119.874	233.054	275.445	0	0	0
WBGene00013513	Y71A12C.2	-0.285217	6.67628e-05	650.119	631.968	845	0	0	0
WBGene00219326	F36D3.16	-0.285217	6.70542e-05	496.261	402.005	591.269	0	0	0
WBGene00018594	aman-3	-0.285217	6.75902e-05	178.125	306.345	342.827	20.8404	0	0
WBGene00004357	rho-1	-0.285217	6.77771e-05	222.065	335.79	330.723	0	0	0
WBGene00004463	rpn-7	-0.285217	6.78023e-05	478.665	604.891	427.728	72.8041	56.8032	0
WBGene00017827	F26F4.5	-0.285217	6.78023e-05	448.426	307.698	872.126	0	0	51.8366
WBGene00021561	Y45G5AM.9	-0.285217	6.84427e-05	147.483	406.201	351.436	0	0	0
WBGene00044290	B0035.18	-0.285217	6.86614e-05	1250.9	1756.4	1987.17	0	0	0
WBGene00006963	xpa-1	-0.285217	7.24378e-05	251.936	489.804	1170.66	0	0	0
WBGene00021294	Y25C1A.7	-0.285217	7.28603e-05	502.598	395.506	513.274	0	0	47.0323
WBGene00000837	cul-2	-0.285217	7.45249e-05	186.15	180.953	140.75	0	0	0
WBGene00017344	F10E7.2	-0.285217	7.45459e-05	1194.38	1038.82	1460.49	0	0	123.533
WBGene00022101	Y69A2AR.32	-0.285217	7.45459e-05	270.934	395.055	544.732	0	0	0
WBGene00019298	K02D7.1	-0.285217	7.48715e-05	538.316	261.643	584.11	0	0	0
WBGene00009436	marb-1	-0.285217	7.48794e-05	447.461	932.075	913.931	0	0	0
WBGene00013668	Y105E8A.3	-0.285217	7.51008e-05	245.672	221.755	156.806	0	0	0
WBGene00006499	tag-153	-0.285217	7.52162e-05	179.26	187.659	123.218	0	0	0
WBGene00013713	Y106G6G.4	-0.285217	7.57612e-05	365.544	394.82	689.583	0	0	0
WBGene00001971	hmg-1.1	-0.285217	7.59386e-05	1097.5	941.342	1788.35	0	76.6117	0
WBGene00022037	acs-13	-0.285217	7.60524e-05	190.231	169.509	198.319	0	0	0
WBGene00002249	lap-1	-0.285217	7.73166e-05	283.526	358.293	354.697	0	0	0
WBGene00003796	npp-10	-0.285217	7.74408e-05	57.8025	104.35	132.818	0	0	0
WBGene00011730	drr-2	-0.285217	7.85273e-05	681.058	838.588	1136.02	69.0584	0	0
WBGene00018081	F36A4.2	-0.285217	8.00108e-05	828.023	1430.94	986.546	0	0	0
WBGene00011071	R06F6.8	-0.285217	8.05385e-05	95.8643	102.507	137.061	0	0	0
WBGene00017050	D2024.1	-0.285217	8.24443e-05	715.405	327.262	451.253	0	0	0
WBGene00013165	Y53F4B.19	-0.285217	8.41061e-05	616.4	639.137	1138.33	62.5022	0	0
WBGene00002250	lap-2	-0.285217	8.53154e-05	200.021	540.102	575.927	0	0	43.6745
WBGene00012117	T28B11.1	-0.285217	8.56617e-05	268.557	399.266	381.142	0	18.7468	31.0443
WBGene00007320	C05B5.2	-0.285217	8.71783e-05	961.162	467.164	981.578	0	0	0
WBGene00018082	F36A4.3	-0.285217	8.72736e-05	474.418	1660.22	1271.8	0	0	0
WBGene00011218	R10E11.6	-0.285217	8.75078e-05	658.685	473.261	511.819	0	33.9853	0
WBGene00017545	F18A1.1	-0.285217	9.09929e-05	173.828	129.98	155.33	0	0	0
WBGene00044067	zipt-7.1	-0.285217	9.1768e-05	337.57	328.146	383.916	0	0	0
WBGene00007144	B0334.4	-0.285217	9.21506e-05	660.28	534.871	688.353	0	0	0
WBGene00011858	T20D3.5	-0.285217	9.33955e-05	520.695	506.158	265.878	0	0	0
WBGene00004450	rpl-36	-0.285217	9.36341e-05	719.513	1865.13	1607.37	0	0	0
WBGene00009784	F46C5.9	-0.285217	9.39125e-05	269.107	406.924	347.346	0	0	0
WBGene00021287	Y24D9B.1	-0.285217	9.39125e-05	221.224	334.518	285.542	0	0	0
WBGene00013800	Y116A8C.23	-0.285217	9.42065e-05	546.982	483.373	666.512	0	0	0
WBGene00015164	ykt-6	-0.285217	9.43691e-05	554.742	616.291	1097.64	0	47.0224	0
WBGene00020107	R151.2	-0.285217	9.43691e-05	186.013	261.184	258.563	0	0	0
WBGene00018935	skr-18	-0.285217	9.49381e-05	701.181	433.748	1082.25	0	0	0
WBGene00010878	M05D6.5	-0.285217	9.582e-05	541.062	701.275	805.81	0	0	0
WBGene00000885	cyn-9	-0.285217	9.77393e-05	359.283	611.19	561.837	0	0	0
WBGene00016202	kle-2	-0.285217	9.77393e-05	131.832	224.266	206.156	0	0	0
WBGene00003470	msp-152	-0.285217	9.79067e-05	889.224	768.354	1765.77	0	0	0
WBGene00007156	B0379.2	-0.285217	9.80544e-05	971.871	444.582	561.938	0	0	0
WBGene00018500	msrp-4	-0.285217	9.80544e-05	882.51	965.104	1971.5	0	0	0
WBGene00011814	T16H12.4	-0.285217	9.81388e-05	327.497	389.098	520.26	0	0	0
WBGene00019783	M70.1	-0.285217	9.85829e-05	120.236	189.929	201.452	0	0	0
WBGene00000206	asb-1	-0.285217	9.91146e-05	593.332	769.022	848.309	0	0	77.7323
WBGene00011376	gla-3	-0.285217	9.96778e-05	209.203	135.574	249.254	0	0	0
WBGene00015591	cyk-7	-0.285217	0.000101677	376.651	406.817	635.744	0	0	0
WBGene00018421	F44E2.8	-0.285217	0.000101677	197.262	613.616	564.067	0	0	0
WBGene00015349	henn-1	-0.285217	0.000102202	482.861	498.716	701.151	0	35.8132	0
WBGene00012983	men-1	-0.285217	0.000103232	99.1476	366.242	230.352	0	0	0
WBGene00020419	acdh-4	-0.285217	0.000104726	656.681	638.347	617.685	0	41.0149	0
WBGene00013087	Y51B9A.5	-0.285217	0.000106045	2022.33	1758.94	2092.46	161.891	0	0
WBGene00022085	Y69A2AR.14	-0.285217	0.000106611	293.063	308.621	218.231	0	0	0
WBGene00004187	prp-8	-0.285217	0.000107284	85.9967	65.6823	54.8896	0	0	0
WBGene00003456	msp-63	-0.285217	0.000107632	1321.79	988.374	1090.28	0	0	0
WBGene00018090	F36D4.5	-0.285217	0.000107901	288.984	357.529	234.756	0	0	0
WBGene00018290	vps-60	-0.285217	0.000107965	596.589	579.933	630.032	0	0	0
[truncated: 45,537 more rows]

## Sheet: S4.2. 22G-RNA
S4 Table. Supplementary data related to Figs 4 and S4.
S4.2. 22G-RNA fold change per gene in gtsf-1(xf43); him-5 vs him-5 and 22G-RNA RPKM per gene, in adult males.
gene_id	gene_name	mean of normalized counts for all samples	log2 fold change (MLE): group him5gtsf1 vs him5	Benjamini-Hochberg adjusted p-values	him5_adultmale_smRNA_rep1	him5_adultmale_smRNA_rep2	him5_adultmale_smRNA_rep3	him5gtsf1_adultmale_smRNA_rep1	him5gtsf1_adultmale_smRNA_rep2	him5gtsf1_adultmale_smRNA_rep3
WBGene00010507	K02E2.6	8717.45	-10.1184	0	9039.49	9764.48	8967.8	7.74789	7.5775	10.517
WBGene00012452	Y17D7B.4	4805.26	-7.84535	0	5211.85	5340.2	5032.31	17.5237	26.8619	22.3111
WBGene00013638	Y105C5A.14	2276.04	-7.46326	0	1497.17	1568.12	1524.69	7.74494	8.22271	10.8071
WBGene00013825	Y116F11B.9	1693.47	-6.51328	0	640.143	682.863	681.579	7.27001	7.02648	7.89465
WBGene00016635	C44B11.6	6381.6	-9.10569	0	10701	10988.3	10514.1	14.9154	23.3196	19.2384
WBGene00045366	Y17D7C.3	12074.2	-5.20837	0	11144.8	11389.3	11055	274.706	321.496	311.688
WBGene00045410	E01G4.7	4486.19	-4.69712	0	3222.2	3477.65	3188.34	121.967	130.232	128.928
WBGene00077437	Y59H11AR.6	8350.59	-7.62742	0	11604.5	12423.4	10986.4	59.9761	57.7314	59.875
WBGene00185118	K02E2.11	2863.39	-5.7059	0	6011.86	6319	5863.03	103.421	117.702	131.462
WBGene00194650	C36A4.14	1549.23	-5.41054	0	1070.82	1088.84	1099.03	24.2873	26.1822	26.218
WBGene00219699	linc-22	18243.9	-7.30245	0	3485.86	3446.54	3221.05	18.4678	25.4428	20.0342
WBGene00219707	linc-8	8349.12	-8.12248	0	7200.78	7541.21	6862.78	24.3367	29.0388	22.3995
WBGene00219758	linc-11	2743.8	-2.43775	0	1759.21	1819.95	1865.43	310.03	352.871	341.694
WBGene00010402	H16D19.4	1132.84	-6.39376	9.49683e-286	2055.2	1985.87	1968.02	23.2762	28.4956	16.3323
WBGene00044402	Y82E9BL.18	2508.26	-8.56943	5.36895e-270	2062.02	2202.69	1969	6.91928	4.8763	4.42518
WBGene00023036	F39E9.10	4399.6	-9.89134	3.47973e-259	5026.24	5083.66	4801.27	5.2995	5.21683	5.1646
WBGene00021019	W04B5.2	3295.91	-9.92745	8.58936e-192	1906.07	1891.82	1867.64	1.19455	2.40529	2.18277
WBGene00021375	Y37E11B.2	5006.06	-10.7788	5.69975e-191	3671.87	3859.08	3663.39	3.10654	1.56379	1.70295
WBGene00021018	W04B5.1	6518.58	-11.3519	1.77984e-185	6606.08	7239.79	6873.32	2.20751	1.77797	4.84046
WBGene00219770	linc-40	2624.47	-9.52351	2.67395e-185	1865.88	1926.1	1850.19	1.86825	2.40756	3.82346
WBGene00195186	F19G12.10	1856.3	-8.82151	1.2204e-181	1587.93	1616.62	1561.61	3.12627	3.59707	3.91717
WBGene00195255	H16D19.7	3675.56	-10.749	1.9586e-142	6326.25	6727.68	6244.89	3.64697	5.14034	1.3328
WBGene00219307	F56D6.17	1744.79	-9.45066	1.02636e-127	2972.17	2864.4	3050.83	4.42613	4.99084	2.58808
WBGene00007091	eri-12	323.123	-4.98534	2.0708e-116	105.71	102.124	98.3933	3.04772	4.22753	1.73258
WBGene00219748	linc-46	454.962	-6.49252	8.8e-111	525.777	600.881	498.446	6.89803	4.54565	7.33356
WBGene00018199	F39E9.7	3407.22	-11.2234	2.06265e-103	6290.58	7459.15	6791.85	3.14044	1.68625	4.59075
WBGene00006044	ssp-16	480.125	-2.60306	4.078e-95	600.496	801.391	772.642	109	123.201	127.202
WBGene00235158	Y37E3.30	1092.59	-9.12178	1.79218e-93	980.272	998.105	1013.75	1.90467	1.53406	2.08821
WBGene00044167	C36A4.11	495.55	-7.26397	4.32069e-93	787.837	683.424	765.029	7.09415	3.80917	3.45678
WBGene00012610	Y38F1A.8	715.667	8.64797	1.00164e-90	1.39359	0.967178	1.39858	479.175	520.11	513.388
WBGene00022486	fbxa-61	401.044	-6.88093	2.63793e-87	287.551	281.979	314.469	2.69968	2.79562	1.69133
WBGene00007454	C08F11.7	1120.27	1.38612	3.47308e-87	264.793	255.255	282.207	697.179	739.299	657.134
WBGene00022519	ZC123.4	509.547	-1.8777	6.61838e-85	162.5	166.934	159.853	45.2163	41.8893	46.8582
WBGene00008932	F18A11.5	318.379	-2.70799	1.96936e-83	193.29	167.413	202.172	29.6507	31.2731	23.736
WBGene00007307	spch-1	447.583	-2.28528	1.23328e-80	345.597	426.24	405.498	74.5034	73.7857	97.6159
WBGene00012290	W05H12.2	240.991	-5.51952	4.5402e-79	146.745	159.926	144.559	3.6485	3.73999	1.93943
WBGene00044478	K06B9.6	237.994	-5.66213	1.29689e-75	358.89	377.96	398.519	5.90591	9.51346	6.16668
WBGene00010100	F55C9.3	319.914	-6.79849	3.71815e-71	359.13	432.638	375.854	1.91775	4.11891	4.67233
WBGene00015576	C07G3.8	468.195	1.68392	4.30174e-67	99.8437	105.651	106.881	317.63	351.711	334.508
WBGene00013644	Y105C5A.25	286.069	-7.05859	1.67067e-58	191.015	214.161	212.808	1.13272	2.12873	1.10388
WBGene00219660	linc-19	2574.22	-11.8201	1.2283e-57	2755.39	2844.15	2618.57	0.554196	1.33908	0
WBGene00012237	W04A8.2	846.747	1.18497	2.10388e-57	256.672	260.729	242.485	550.002	599.256	575.457
WBGene00018198	F39E9.6	2429.94	-11.7354	7.16877e-57	4737.32	4551.6	4385.32	0	0.786916	4.2847
WBGene00021349	arl-13	556.221	1.38859	9.17783e-57	103.38	106.361	99.7063	274.024	275.459	258.385
WBGene00219728	linc-16	171.003	-5.55933	6.62622e-56	226.378	212.534	233.68	6.26983	4.48874	3.05511
WBGene00012240	W04A8.5	231.745	2.14155	3.72785e-52	32.5827	30.7991	27.8472	129.803	128.97	143.798
WBGene00012639	fezf-1	132.401	-3.75894	4.39035e-51	137.436	147.857	133.219	8.84566	10.4492	12.0687
WBGene00020352	T08B6.2	877.896	-9.94441	8.50256e-51	708.231	704.035	696.878	1.2522	0.336182	0.610163
WBGene00012124	T28D6.4	473.246	1.64961	1.05514e-50	25.7521	24.0476	31.6269	77.4512	86.673	92.8979
WBGene00194708	Y36E3A.2	336.116	-7.87442	1.22304e-49	428.695	449.36	380.937	2.61186	1.05182	1.90903
WBGene00016356	C33F10.8	291.556	-2.04761	1.41631e-48	104.905	119.998	135.368	31.7517	25.7883	30.4234
WBGene00022307	Y77E11A.2	573.357	-1.27894	3.56738e-48	249.527	232.799	241.25	96.1418	102.582	98.9666
WBGene00008743	F13D12.9	225.366	-2.14872	1.82025e-47	74.5468	84.2458	80.1454	16.7323	17.1188	20.8237
WBGene00195170	linc-61	129.713	-5.0743	1.19656e-46	170.268	197.28	180.355	3.77573	6.08208	6.6233
WBGene00010547	K03H1.12	117.657	-4.06396	3.14135e-46	166.937	170.06	156.366	10.047	8.09201	12.4273
WBGene00219661	linc-45	2336.5	-12.0947	2.41218e-45	3791.23	4006.29	3805.14	0	0.694337	2.52041
WBGene00017279	F09C12.8	130.45	-3.22772	1.5976e-44	73.942	81.2708	77.2529	6.47565	11.2547	5.97866
WBGene00195253	H16D19.5	109.591	-4.44172	3.82139e-42	97.9369	81.8687	82.2644	3.90918	3.8482	4.44461
WBGene00235359	F56D6.22	213.186	-2.03689	1.15125e-41	401.653	365.478	396.822	108.345	88.2118	86.0766
WBGene00018120	F36H12.4	107.892	-3.8967	1.81874e-41	227.198	221.802	248.989	22.7825	10.6234	14.0227
WBGene00008447	E01G4.5	253.227	-7.66457	4.91274e-41	138.141	134.183	148.834	0.869662	0.933922	0
WBGene00012241	W04A8.6	2263.46	0.747475	3.35215e-40	385.915	374.27	374.535	590.282	665.931	648.269
WBGene00018783	cbs-2	358.145	-1.67094	5.88154e-40	87.2107	110.641	110.178	35.7226	29.7201	31.5614
WBGene00019084	F59A6.2	104.18	-3.6798	8.82186e-40	149.46	170.046	159.34	13.7933	9.72072	15.1225
WBGene00021239	Y20F4.4	1757.85	0.714264	1.66155e-39	221.958	215.54	216.148	353.981	366.698	350.197
WBGene00008125	C47A4.5	99.5712	-3.99276	1.73803e-39	272.111	282.605	269.599	18.3334	15.9966	17.8667
WBGene00012369	W09G3.6	189.352	2.05643	3.39523e-39	6.60938	8.12288	8.29133	29.977	34.8552	31.0729
WBTransposon00000751	WBTransposon00000751	1107.25	-0.904614	4.5514e-38	247.125	260.171	259.92	131.162	147.629	129.259
WBGene00219571	linc-15	157.107	-6.59722	6.96169e-38	366.003	360.237	322.346	5.85349	1.8858	3.42269
WBGene00000915	daf-21	651.031	-1.15021	1.44121e-37	129.754	139.18	119.727	53.6715	60.3013	61.3159
WBGene00007376	C06C3.5	3448.51	-0.599055	1.586e-37	2022.82	2002.19	1951.59	1359.24	1325.04	1253.88
WBGene00022039	Y65B4BL.7	121.399	-2.77893	3.0517e-36	90.263	88.4167	84.5473	16.3085	13.1352	7.52844
WBGene00219319	H25P06.5	465.612	1.2048	3.11008e-36	152.247	141.345	135.058	318.243	341.617	325.033
WBGene00009412	F35E2.5	169.605	-2.09491	4.08579e-36	59.2476	61.8031	59.1572	15.6914	13.3708	12.9649
WBGene00007672	fbxa-136	774.967	-0.949923	4.64486e-36	68.6765	70.285	66.7181	36.1755	35.8862	34.0976
WBGene00000543	clp-2	3478.77	0.599541	1.12517e-35	414.979	401.752	405.733	586.642	641.355	623.723
WBGene00017215	F07F6.1	188.758	-2.19634	2.23995e-35	66.052	84.6478	83.0484	17.8905	13.3498	21.1529
WBGene00011910	alg-3	203.467	-1.87048	4.37746e-35	38.8277	34.1277	38.53	10.6389	10.4189	9.18992
WBGene00019174	H09G03.1	2624.66	-12.8475	9.95892e-35	2162.11	2235.42	2163.26	0	0.698905	0
WBGene00021633	Y47G6A.3	97.3188	-3.42094	4.29887e-34	87.0342	105.281	92.1868	13.8355	7.13177	4.854
WBGene00016398	C34D4.2	178.561	-1.99979	5.58192e-34	90.919	95.7161	98.9145	27.1215	20.1638	24.9062
WBGene00000802	crt-1	596.52	-1.1923	8.80692e-34	202.449	234.787	231.651	86.094	97.8012	111.096
WBGene00013388	Y62F5A.10	182.718	-1.97396	1.43124e-33	72.163	84.9438	77.5336	22.1231	17.5928	20.4683
WBGene00219689	linc-41	2582.14	-14.64	2.71919e-33	3852.3	4142.45	3874.45	0	0	0
WBGene00019370	K03H6.5	215.691	-1.76502	5.7654e-33	89.0795	97.2256	103.152	31.945	26.7	26.4327
WBGene00219352	Y7A5A.21	2433.63	-14.5546	6.7729e-33	12684.2	14195.4	12752.8	0	0	0
WBGene00195254	H16D19.6	357.403	-8.96875	7.35793e-33	774.537	758.772	707.25	0	2.63389	1.59348
WBGene00044744	F10G7.12	140.717	-2.22263	1.50882e-32	184.87	160.889	171.986	38.7178	37.4208	33.959
WBGene00022057	Y67D2.7	389.707	-1.29787	1.60952e-32	159.498	165.782	148.571	58.6875	70.1858	62.8263
WBGene00009079	F23B12.1	139.721	-2.28351	3.03354e-32	77.4424	74.1987	89.9624	18.8082	15.4398	15.3333
WBGene00006382	taf-1	265.336	1.5893	3.17555e-32	9.06848	9.21183	9.08728	30.4437	23.7084	28.5114
WBTransposon00000718	WBTransposon00000718	2076.13	-0.620956	6.27704e-32	192.724	200.719	188.377	126.841	124.338	127.328
WBGene00003235	mif-2	1375.81	0.738473	9.7646e-32	695.096	665.824	653.576	1068.99	1110.26	1186.63
WBGene00012819	Y43F8B.9	2027.56	-14.2917	9.7646e-32	2155.82	2399.09	2386.11	0	0	0
WBGene00012414	Y7A5A.8	1981.07	-14.2581	1.32939e-31	6556.05	7127.97	6940.3	0	0	0
WBGene00003373	mlh-1	1772.34	0.667716	3.12589e-31	218.758	218.481	230.696	339.241	353.111	371.001
WBGene00020797	T25D3.3	416.974	-1.21015	1.00413e-30	144.945	141.005	153.969	63.552	68.6692	56.1996
WBGene00007213	C01A2.1	80.101	-3.63278	1.30337e-30	52.1508	46.378	54.6486	4.28939	4.89423	2.61262
WBGene00006449	alg-4	261.799	-1.76762	3.67075e-30	37.316	44.6518	49.933	16.0723	10.8482	11.9128
WBGene00022108	Y71F9AL.2	142.535	-2.11509	4.30597e-30	60.7709	56.009	54.4734	12.8807	11.6193	15.8166
WBGene00007049	tag-191	132.565	-2.25368	5.97602e-30	68.7813	83.9745	87.0255	17.105	16.2259	17.2252
WBGene00044155	Y7A5A.11	1342.75	-11.8803	1.01509e-29	795.292	842.259	824.716	0.636679	0	0
WBGene00004906	snf-7	102.481	-2.57706	1.3558e-29	30.7164	29.2089	30.7924	5.553	5.04958	4.45151
WBGene00003915	pan-1	6293.13	0.51215	2.04239e-29	912.534	901.737	879.5	1264.35	1352.27	1220.32
WBGene00008348	C56G7.3	269.655	1.52216	2.19331e-29	39.1506	54.5029	52.2951	130.923	138.438	152.895
WBGene00021402	Y38C1AA.12	876.021	0.820546	3.86988e-29	128.806	137.308	131.542	235.808	243.537	221.007
WBGene00010728	K09G1.2	112.622	-2.51129	4.05335e-29	139.377	111.82	148.283	23.191	22.1806	25.4257
WBGene00219688	linc-21	1322.22	-13.6746	4.31975e-29	3506.27	3476.22	3558.03	0	0	0
WBGene00195185	F19G12.9	174.074	-7.60012	6.38439e-29	311.787	357.048	293.634	1.93022	0.777319	2.82163
WBGene00219493	C18D4.12	1169.51	-11.6814	9.61961e-29	2464.65	2404.31	2495.1	0	1.76078	0
WBGene00014154	ZK930.4	87.5922	-2.95082	1.41441e-28	76.4014	79.6538	83.8314	13.4408	7.79431	10.2169
WBGene00012204	mfn-1	2013.04	-0.637796	2.24819e-28	710.005	723.16	699.521	429.199	487.167	451.806
WBGene00015931	C17H12.5	129.272	-2.17737	5.2491e-28	56.6491	50.9713	59.9435	13.7777	10.2091	13.6955
WBGene00015049	B0218.5	283.695	-1.3305	6.65207e-28	117.677	123.448	119.034	48.8855	49.0309	44.495
WBGene00219691	linc-106	1083.55	-13.3866	7.1996e-28	2767.95	2506.8	2493.93	0	0	0
WBGene00001814	haf-4	1130.66	0.730668	1.09632e-27	128.267	122.53	131.521	204.18	208.27	223.741
WBGene00194644	ZK795.6	1029.36	-13.3128	1.41358e-27	2513.19	2423.94	2374.05	0	0	0
WBGene00001168	eef-1A.1	480.763	-1.18031	1.53305e-27	144.239	175.127	170.209	75.1031	63.7813	79.166
WBGene00012409	Y7A5A.3	968.947	-11.4089	1.96081e-27	908.582	903.874	883.816	0	0.389134	0.70627
WBGene00014562	Y17D7B.7	368.105	-9.4271	1.96081e-27	646.338	694.644	722.785	1.94924	0	1.42472
WBGene00016316	C32D5.8	76.6324	-3.4659	2.00327e-27	71.7154	76.4174	82.8772	9.74903	3.2332	9.22143
WBGene00007987	C36H8.1	113.252	-2.32695	2.42047e-27	45.4068	52.2718	57.5043	9.98512	10.5697	10.426
WBGene00194667	Y105C5A.1271	359.539	-9.39335	3.01586e-27	395.304	393.386	416.667	0.582763	0.469368	0.851892
WBGene00219304	F56D6.16	1842.58	-13.1909	4.11185e-27	2572.12	2552.02	2444.14	0	0	1.04223
WBGene00008136	C47D12.2	234.426	-1.50943	6.87204e-27	56.5114	59.8311	62.5385	24.1824	18.467	20.4246
WBGene00002212	kin-31	142.64	-2.07596	5.89399e-26	55.1049	66.5656	67.5614	16.3321	11.0772	18.8483
WBGene00016980	C56G2.5	238.929	-1.53235	8.99466e-26	51.1347	62.2114	67.3022	21.059	19.6694	22.2475
WBGene00007081	AH6.3	81.0348	-2.90015	1.13058e-25	63.9148	73.4058	58.9577	8.61249	7.32203	11.191
WBGene00012169	W01B6.2	141.921	-1.99611	1.87894e-25	62.117	70.1262	82.0388	20.6536	16.3707	16.7732
WBGene00014888	Y43F8B.8	126.576	-7.14808	2.61169e-25	379.218	368.324	360.241	1.52778	4.92202	0
WBGene00020912	W01A11.7	165.173	-1.80599	2.61169e-25	127.092	129.028	102.038	35.7092	35.7567	29.6272
WBGene00014179	ZK1010.5	101.22	-2.36702	3.00069e-25	25.6658	28.644	25.6016	5.74662	4.09947	6.00036
WBGene00011735	hip-1	1558.11	0.63913	3.06761e-25	287.314	317.2	315.754	476.831	462.719	497.446
WBGene00219451	F52D2.12	80.7568	-5.79333	4.39156e-25	24.5896	24.1853	25.7021	0	0.525909	0.954513
WBGene00012415	Y7A5A.9	662.667	-12.6769	5.25404e-25	1039.83	1022.1	935.77	0	0	0
WBGene00012605	Y38F1A.1	123.97	-2.12849	8.77258e-25	86.4518	63.5799	81.8362	19.1273	17.3312	16.3103
WBGene00002064	iff-1	146.01	-1.90549	1.13727e-24	124.611	117.722	121.813	39.0743	24.3791	35.398
WBGene00022753	ZK484.7	168.886	-1.90503	7.32807e-24	71.2233	85.3261	100.07	26.1784	17.3001	26.4932
WBGene00009270	F30F8.1	3878.15	0.50326	7.45797e-24	538.6	532.817	514.449	715.099	793.714	736.327
WBGene00020955	angl-1	2040.06	0.676838	7.45797e-24	379.16	384.557	372.445	535.634	643.067	638.298
WBGene00019151	pck-3	96.3108	-2.45887	8.04579e-24	28.8799	34.5333	29.8115	7.91788	4.94233	3.76171
WBGene00020289	T06C10.3	94.3475	-2.41903	8.36054e-24	35.3826	33.156	39.5547	8.50959	5.33072	6.56527
WBGene00008811	F14F7.4	91.7638	-2.44698	1.28331e-23	66.786	54.0758	66.0677	12.5884	9.46302	12.8814
WBGene00015773	C14E2.4	143.447	-7.64493	1.35369e-23	117.325	112.285	119.035	1.27233	0	0.619973
WBGene00007924	rsu-1	287.485	1.2171	1.367e-23	76.2988	61.2379	67.5085	157.374	160.84	157.373
WBGene00008812	F14F7.5	510.034	-12.3003	1.49512e-23	134.503	141.839	136.749	0	0	0
WBGene00001134	eat-3	1372.51	0.6388	1.78454e-23	116.18	131.668	124.308	188.581	197.637	193.339
WBGene00013855	ZC116.3	205.278	-1.55409	1.96338e-23	11.0881	8.55512	8.97624	3.01514	3.3946	3.31753
WBGene00022530	ZC155.2	99.2653	-2.36244	2.01334e-23	90.5599	87.6981	85.8118	17.7841	11.638	24.3723
WBGene00021288	clec-123	134.297	-1.90179	2.16323e-23	39.5895	47.9647	43.4178	12.278	9.88892	13.5398
WBGene00006924	vig-1	274.288	-1.22031	2.20238e-23	76.5094	80.6992	78.2827	33.8803	33.1229	34.2638
WBGene00010241	F58D2.2	89.7433	-2.41475	2.4112e-23	26.1154	31.0217	27.8075	5.86506	4.56637	5.71576
WBGene00014997	AC7.3	79.4796	-3.04757	2.4112e-23	88.6161	53.4393	71.5466	8.40788	6.34862	12.2908
WBGene00016053	C24D10.1	556.223	-0.885819	2.68772e-23	181.904	169.217	177.147	90.1618	99.0059	96.5296
WBGene00018687	F52D2.5	476.836	-12.202	3.47578e-23	1493.62	1432.47	1337.27	0	0	0
WBGene00007597	C15A11.2	70.7784	-2.91283	4.05657e-23	55.0191	59.9731	61.393	6.39807	7.13509	10.7917
WBGene00012345	W08E3.4	79.7323	-2.70149	4.09895e-23	64.9427	58.8519	64.0067	13.2371	6.47302	9.67514
WBTransposon00000645	WBTransposon00000645	63.8777	-3.35157	6.58899e-23	21.4873	19.5284	26.8013	2.22756	2.12032	2.36821
WBGene00000443	ceh-20	3425.78	0.467374	8.14409e-23	846.475	875.509	840.33	1131.4	1196.06	1217.02
WBGene00077772	T02G6.10	59.8672	-3.69207	9.28361e-23	61.9543	52.4715	62.8086	7.20455	2.67816	4.05066
WBGene00219690	linc-10	825.92	-12.0334	1.35813e-22	2622.52	2870.85	2621.86	0	1.37371	0
WBGene00010651	K08C9.2	93.504	-2.31553	2.58647e-22	67.6736	67.5662	75.0651	17.858	10.5981	14.4265
WBGene00011808	T16G12.7	68.5057	-2.85242	2.69158e-22	41.3801	40.8875	46.1739	6.29264	5.9626	5.41099
WBGene00017612	F19G12.4	58.3385	-3.62075	3.72132e-22	232.682	263.161	214.488	27.2894	20.1478	6.64868
WBGene00017179	wht-4	239.692	-1.30419	4.30541e-22	69.631	66.7799	65.3	27.3817	24.541	30.6974
WBGene00219771	linc-24	741.792	-11.8785	4.9986e-22	1073.44	1087.38	1090.46	0	0	1.11237
WBGene00017412	F13A2.3	121.31	-7.40685	5.05622e-22	112.836	114.337	114.925	0	1.18918	0.719446
WBGene00022103	cdh-12	3243.21	0.475188	6.47488e-22	121.102	112.761	112.037	162.738	155.519	162.671
WBGene00219700	linc-6	2650.06	0.494257	7.71555e-22	4821.68	4724.94	4877.87	6517.61	7106.66	6675.27
WBGene00001487	frk-1	191.611	-1.42066	2.54796e-21	58.7785	64.2621	61.3486	24.3576	21.0987	23.8495
WBGene00013478	Y69E1A.8	91.001	-2.21383	5.09394e-21	42.6688	47.0987	48.6944	11.5813	8.2914	10.346
WBGene00009518	clec-166	52.6481	-4.20546	5.55744e-21	22.8915	23.2801	22.3821	0.956943	0.963425	2.09831
WBGene00021269	Y23H5A.2	737.038	0.724273	6.25132e-21	308.457	320.852	320.408	523.436	506.285	543.694
WBGene00000951	deg-3	224.233	1.29124	7.61175e-21	24.6526	26.9767	25.6049	56.7935	64.8713	67.9269
WBGene00018841	F54H5.5	67.5926	-3.1271	8.11033e-21	39.4397	51.6103	55.9731	9.67164	3.38683	3.68821
WBGene00017384	F11G11.4	150.951	-1.59156	1.27178e-20	143.661	136.362	144.052	41.0014	47.7003	53.2769
WBGene00008214	gem-1	528.789	-11.3899	3.03779e-20	145.079	138.292	142.198	0.139723	0	0
WBGene00012897	pisy-1	905.484	0.716399	3.2054e-20	286.026	268.055	292.506	440.662	502.54	444.468
WBGene00018999	F57B9.8	131.719	-1.9078	3.41191e-20	49.9488	55.1276	58.9001	19.2219	9.95249	15.2537
WBGene00006051	ssq-2	203.097	-1.37277	4.68861e-20	83.464	79.8701	89.6522	35.1797	28.0922	35.6028
WBGene00011329	zipt-9	453.697	0.898111	7.46184e-20	67.3027	76.6033	71.8666	139.003	126.832	137.426
WBGene00007489	C09G5.7	413.463	-0.964736	1.96003e-19	161.944	161.652	157.931	93.2668	74.1337	79.5683
WBGene00001944	his-70	129.178	-1.76356	3.13262e-19	165.345	123.326	145.338	45.8887	44.8362	35.19
WBGene00219755	linc-17	224.662	-11.118	3.26572e-19	409.726	440.155	437.095	0	0	0
WBGene00019133	F59H6.2	1398.83	0.536858	4.10922e-19	203.479	200.428	211.608	297.661	303.482	291.269
WBGene00044420	C50D2.10	829.673	0.724628	4.45338e-19	197.499	191.924	199.822	294.73	351.334	326.713
WBGene00206390	F14F7.7	417.281	-11.0478	4.94645e-19	674.927	592.006	631.387	0	0.636129	0
WBGene00017608	F19F10.12	1467.94	0.605404	5.21463e-19	209.337	207.938	216.295	298.517	350.009	313.905
WBGene00009605	F40G12.10	113.887	-1.81114	5.53323e-19	47.731	48.6347	47.3638	13.8692	11.1705	16.9641
WBGene00017533	fbxa-178	1954.14	0.515378	5.67063e-19	520.854	521.947	500.191	690.887	767.938	745.3
WBGene00000463	ceh-43	241.878	1.13229	6.50762e-19	55.0766	54.2537	54.4894	121.147	119.324	118.428
WBGene00017644	exc-9	106.533	-1.83425	6.8482e-19	112.327	112.709	117.348	36.4269	29.3389	30.2791
WBGene00020985	W03D8.2	122.926	-1.73691	1.01112e-18	50.4304	56.3771	60.3823	19.0771	14.1259	17.542
WBGene00022634	ZC581.7	93.5168	-2.00146	1.04584e-18	42.3104	42.9854	49.6479	12.1801	11.5708	9.58732
WBGene00001480	fmo-5	388.373	0.905457	1.16577e-18	55.4258	60.4332	60.7125	109.298	112.504	109.057
WBGene00219718	linc-42	196.73	-10.9255	1.50664e-18	415.811	460.533	412.544	0	0	0
WBGene00017949	F31D5.6	525.283	-0.80847	1.8153e-18	1059.57	989.08	1101.92	587.004	613.697	597.557
WBGene00013311	sec-61	197.536	-1.3477	2.12272e-18	42.5727	48.4621	54.3898	19.0804	18.3838	20.0719
WBGene00003562	ncr-2	326.942	-1.00663	3.19531e-18	40.6068	43.7358	41.993	19.0721	22.5565	21.13
WBGene00019410	K05F1.9	53.321	-3.06691	3.20795e-18	44.4597	47.2188	54.7596	7.99925	4.72468	4.67737
WBGene00016040	C24A11.1	83.6325	-2.19285	3.33406e-18	72.0157	63.4452	69.6995	19.2641	10.4836	15.9831
WBGene00012138	T28F4.3	119.456	-1.77719	3.53063e-18	42.4478	45.2375	46.1419	16.6132	9.93406	12.8786
WBGene00001488	frm-1	2705.35	0.443132	3.62508e-18	58.1633	60.7161	60.2899	77.9623	84.3055	81.2631
WBGene00021438	Y39A3B.3	181.21	-10.8064	3.86972e-18	208.843	231.798	196.934	0	0	0
WBGene00012848	Y44A6B.3	790.984	0.678841	4.10593e-18	296.967	336.595	302.6	488.079	512.244	497.251
WBGene00044460	Y55F3C.10	433.715	1.01743	4.25046e-18	101.174	104.791	103.175	170.119	225.445	231.703
WBGene00002227	klp-17	101.908	-1.81134	5.18883e-18	38.5317	40.0263	41.3142	11.2831	11.4124	11.5073
WBGene00011260	cnnm-5	193.291	-1.43852	5.33757e-18	46.1466	54.857	47.4567	23.1689	15.2812	16.2676
WBGene00016111	C25H3.1	1342.6	0.592707	6.07626e-18	373.104	395.421	386.602	550.534	630.473	557.113
WBGene00007610	C15H7.3	65.3539	-2.4765	6.2453e-18	29.9308	35.9235	34.0233	6.88167	5.54262	5.48713
WBGene00015500	C06A5.2	67.5038	-2.4388	6.81953e-18	62.1452	59.8254	51.9062	13.2251	9.37355	9.2797
WBGene00012627	Y38H6C.15	46.4686	-3.43935	8.51014e-18	48.1903	47.186	49.4877	3.54884	4.76384	5.18776
WBGene00017080	lec-12	769.348	0.682458	9.6911e-18	161.216	177.941	159.956	278.54	266.803	253.895
WBGene00019900	vdac-1	264.597	-1.26563	1.09944e-17	135.453	142.281	138.731	74.9659	48.5521	49.1444
WBGene00016435	C35B1.5	191.12	1.28318	1.20484e-17	85.3263	71.8383	80.2975	210.398	190.269	174.825
WBGene00016118	C25H3.9	1249.5	0.575311	1.23994e-17	443.897	473.38	459.25	637.59	714.488	699.551
WBGene00010574	K04H4.5	69.3202	-2.47404	1.2843e-17	48.0829	44.1001	58.7602	8.0846	7.23498	13.1313
WBGene00013775	Y116A8A.4	491.728	-0.898385	1.2843e-17	173.302	193.591	182.492	83.2573	103.349	109.493
WBGene00013858	ssp-34	68.3525	-2.55382	1.4347e-17	73.3274	118.173	101.207	19.1326	15.4097	15.2554
WBGene00010634	K07F5.6	96.1046	-2.00157	1.94146e-17	39.6067	33.3822	44.7615	12.249	7.72088	9.73141
WBGene00019971	ergo-1	111.689	-1.81046	2.64425e-17	19.2875	20.3162	14.744	4.76481	5.66928	4.90736
WBGene00016942	C55B7.3	125.576	-1.59408	3.74242e-17	41.4162	49.0558	45.6023	16.2375	15.2912	13.1462
WBGene00014048	ZK666.8	89.3827	-2.0391	3.82301e-17	45.6167	38.9648	42.9629	13.5808	7.4579	10.3775
WBGene00001153	ech-4	726.219	0.661044	4.1656e-17	152.083	166.437	161.301	246.125	256.201	257.178
WBGene00017225	fbxa-52	144.682	-10.4832	4.50886e-17	126.67	117.612	132.278	0	0	0
WBGene00018688	F52D2.6	182.041	-8.99504	5.02735e-17	253.613	250.072	262.032	1.46283	0	0
WBGene00017736	F23C8.7	108.506	-1.84792	6.52896e-17	43.0442	42.2453	49.8484	17.0725	11.0891	8.85565
WBGene00012236	W04A8.1	168.155	1.33404	6.9338e-17	16.7676	17.891	14.9732	43.7054	37.8194	43.8248
WBGene00044414	C06A5.12	144.307	1.46653	7.76777e-17	63.1054	54.9192	57.2999	137.978	175.637	170.401
WBGene00022876	ZK1248.5	76.4244	-2.22931	1.66397e-16	38.6858	43.0846	49.2005	13.0092	6.69417	8.45202
WBGene00017393	nep-5	95.4802	-1.82909	1.78774e-16	26.668	29.613	30.281	9.65112	7.93513	6.46624
WBGene00010102	F55C9.5	163.634	-8.84183	2.01927e-16	332.418	360.31	335.895	1.09308	0.880389	0
WBGene00010079	F55A11.6	79.1492	1.93618	2.03839e-16	10.9783	11.6528	9.5918	40.558	39.8033	42.847
WBGene00014174	ZK970.8	43.6819	-3.35301	2.11868e-16	64.9136	60.0683	71.6608	7.70836	6.20846	5.00809
WBGene00001598	glh-1	1514.3	0.485462	2.24689e-16	179.653	191.798	191.766	262.04	260.381	267.231
WBGene00011322	irld-14	168.723	-1.39786	2.24689e-16	111.424	114.903	124.711	55.3177	37.3289	40.7964
WBGene00044588	ZK1236.9	55.0606	-2.6491	2.44833e-16	44.9851	42.4946	47.4036	8.90316	5.17889	7.95348
WBGene00015907	C17F3.1	41.4354	-3.76309	2.79246e-16	71.8072	80.1278	95.8034	5.57318	6.28424	6.51758
WBGene00020531	T15B12.2	97.5269	-2.03008	2.85811e-16	43.2659	40.2998	51.648	15.6235	7.01771	10.9802
WBGene00009458	F36A2.11	54.1651	-2.72806	2.86114e-16	46.7513	39.256	37.1875	5.94001	4.78419	8.6832
WBGene00016010	C23G10.1	81.9905	-2.0203	3.00806e-16	33.1423	27.9424	37.0552	8.81052	7.51358	7.9549
WBGene00020435	T11F8.4	137.385	-1.53188	3.57035e-16	47.3904	43.6463	47.0218	17.9326	12.1627	18.6258
WBGene00000021	abt-3	620.832	0.722136	4.22777e-16	41.1389	38.7562	37.8706	59.119	67.982	67.0464
WBGene00018253	F40H6.1	43.2412	-3.47428	4.27905e-16	55.3794	52.3721	39.0877	3.85418	4.65634	4.69509
WBGene00014728	E03A3.1	851.263	0.604371	5.0669e-16	58.3694	53.4748	58.5952	84.4853	86.5398	88.3987
WBGene00020223	T05A7.6	197.73	-1.4505	5.76337e-16	39.7501	46.6694	51.7183	22.2227	12.8228	15.7579
WBGene00012012	T25B9.6	115.789	-1.69782	6.93422e-16	34.4626	31.1815	36.8918	12.5297	7.65012	12.1123
WBGene00021893	ndnf-1	262.739	-1.04061	8.39965e-16	72.4977	69.5293	76.4666	39.441	33.6656	32.9012
WBGene00011911	T22B3.3	45.5602	-3.22133	9.70348e-16	41.4661	53.9268	43.6392	4.73179	2.8583	8.64626
WBGene00017977	F32B5.3	1338.75	0.506836	1.08112e-15	384.914	405.511	374.343	534.537	566.775	552.264
WBGene00009696	F44F1.4	878.11	-0.614158	1.28062e-15	255.37	240.303	237.132	163.554	148.727	168.272
WBGene00000240	pah-1	658.821	0.689601	1.3542e-15	128.502	121.096	113.79	193.485	206.643	182.971
WBGene00014907	fbxa-117	849.874	0.593008	1.3542e-15	276.722	256.432	278.821	397.776	413.54	414.21
WBGene00004075	pod-1	392.189	-0.861195	1.53243e-15	47.5575	48.486	46.8499	28.3903	23.4199	27.2847
WBGene00009210	F28C12.6	103.639	-10.0013	1.68569e-15	163.429	196.444	171.116	0	0	0
WBGene00002206	kin-24	333.549	-1.0011	1.7475e-15	94.6502	95.0868	105.895	56.4289	41.351	51.0483
WBGene00004857	sma-3	379.357	0.837743	2.0679e-15	79.7906	73.8349	78.2221	130.323	144.237	139.533
WBGene00219667	linc-66	138.989	-1.41511	2.32655e-15	160.661	171.899	180.048	56.528	63.3133	74.8867
WBGene00010254	F58E6.5	86.8388	-1.86985	2.83652e-15	41.9718	52.4491	53.8587	12.8743	12.809	15.4987
WBGene00020414	T10E9.4	122.376	-1.51259	2.83652e-15	33.7388	34.3591	29.9542	11.1172	10.4716	13.2214
WBGene00011114	R07E5.6	131.504	-1.60742	3.25438e-15	48.808	49.8942	54.7787	22.3877	11.9486	16.5605
WBTransposon00000728	WBTransposon00000728	63.4312	-2.22931	3.60792e-15	3.24242	3.36408	3.81281	0.622272	0.835316	0.75804
WBGene00007337	C05C12.5	64.0269	-2.23791	5.36902e-15	67.1321	71.9622	73.6429	18.9429	10.7364	16.4095
WBGene00013712	dlc-6	189.347	-1.21177	5.61392e-15	184.88	215.034	187.743	95.6458	77.0349	81.1838
WBGene00021110	W09C3.2	83.8585	-1.8314	6.1119e-15	29.7833	33.4823	34.5835	9.6131	8.5796	9.49499
WBGene00016461	C35E7.9	39.4368	-3.40982	6.38841e-15	27.8863	22.2117	27.2068	2.23557	2.40076	2.72333
WBGene00009185	F27C8.5	155.753	-1.41144	8.25074e-15	39.9759	47.3724	52.2367	17.6535	14.5652	21.4002
WBGene00016445	C35D10.8	74.6282	-1.94231	8.55804e-15	69.985	73.7714	75.7324	21.198	18.6254	16.9023
WBGene00007639	C17D12.5	46.9299	-2.93135	8.69758e-15	84.9719	61.6702	62.8704	12.3105	5.66579	10.2833
WBGene00007733	smz-1	92.0566	-1.7165	1.02602e-14	52.5133	59.5893	52.6245	18.2069	16.2935	15.3776
WBGene00021036	W05F2.4	1231.54	0.507745	1.03008e-14	57.3714	61.2446	57.0634	84.4448	79.9532	85.8045
WBGene00013701	Y106G6D.4	88.4331	-1.78282	1.24551e-14	32.8359	42.0325	39.1048	10.3979	11.3988	11.3998
WBGene00013189	Y54E2A.4	574.147	-0.686876	1.33235e-14	40.6173	40.0345	43.1878	27.0234	24.5531	25.4774
WBGene00195060	linc-14	160.213	-9.66649	1.33235e-14	461.612	492.454	476.839	1.55175	0	0
WBGene00015096	B0261.8	902.258	0.574286	1.36391e-14	407.82	432.042	414.981	635.512	648.025	578.435
WBGene00016085	C25A8.5	82.0154	-1.96024	1.44508e-14	32.1819	36.487	46.7873	10.711	10.8452	7.6051
WBGene00045306	ZC250.5	49.2738	-2.65585	1.60078e-14	47.2025	45.203	48.4733	5.21415	6.53267	11.8566
WBGene00017354	F10E9.2	187.328	-1.23298	1.62912e-14	121.04	114.02	113.259	61.1238	42.9376	43.6681
WBGene00219769	linc-64	156.886	-9.63597	1.63502e-14	344.004	366.28	340.81	0	0.937355	0
WBGene00195155	W04A8.9	10192.6	0.384147	1.66478e-14	5936.79	5501.75	5372.41	7367.2	7669.54	6883.38
WBGene00001025	dnj-7	239.423	1.0244	1.89069e-14	27.6626	31.0705	32.9311	62.4253	66.0108	57.6963
WBGene00013979	ZK507.3	68.0612	-2.11213	2.16488e-14	38.9871	31.7601	40.9326	10.2002	6.79895	9.25496
WBGene00010485	ant-1.3	134.707	-1.36912	2.26735e-14	72.7317	65.6287	74.9533	28.264	25.8406	29.0334
WBGene00013304	Y57G11C.6	134.765	-1.38385	2.35963e-14	49.1799	43.5013	49.9367	16.0314	18.8556	20.0871
WBGene00269378	C07G3.15	65.1616	2.00034	3.49347e-14	10.3215	9.55106	12.5959	43.5789	41.0661	46.5041
WBGene00007611	C15H7.4	66.9414	-2.0826	3.93515e-14	37.3352	40.5415	47.1038	10.8575	8.09707	11.169
WBGene00016541	C39H7.1	90.4467	-1.68753	4.08494e-14	47.9533	49.8803	48.6169	16.2564	13.0932	16.7427
WBGene00022143	Y71G12B.3	38.8234	-3.23418	4.65083e-14	41.0242	53.6705	56.2199	5.22617	5.4119	5.45693
WBGene00009457	F36A2.10	54.68	-2.36861	4.79031e-14	62.3743	53.0545	59.1834	8.64546	10.7126	15.5546
WBGene00007563	C14A4.13	77.2759	-2.01932	5.55211e-14	29.3516	34.5465	33.2809	11.9578	5.90997	5.95915
WBGene00002992	lin-3	826.366	0.664006	6.18378e-14	115.471	117.187	117.44	159.533	198.939	196.796
WBGene00010035	F54C8.1	69.6812	-2.04188	6.2026e-14	41.6105	39.9176	48.4258	13.7003	8.11357	10.0136
WBGene00017828	F26F4.6	935.899	0.555046	6.54727e-14	233.473	245.705	245.473	334.667	375.335	353.946
WBGene00001131	dys-1	742.706	0.603405	6.93845e-14	19.4534	19.1734	19.4514	28.8296	27.9688	31.8207
WBGene00013053	Y50E8A.10	72.1491	-2.07912	6.93845e-14	52.9545	66.9531	65.2464	19.3697	9.36044	16.18
WBGene00022834	ZK973.8	441.688	-0.74065	7.38853e-14	156.293	156.679	163.672	97.7286	97.9692	88.2506
WBGene00015014	bath-24	1660.07	0.457794	7.73445e-14	655.128	616.283	654.294	831.535	913.378	900.486
WBGene00021863	Y54F10BM.9	1517.89	0.457523	7.80268e-14	140.197	133.339	136.407	179.003	195.393	188.044
WBGene00007675	C18D4.6	375.973	0.824313	8.5807e-14	77.8963	72.082	73.1809	117.909	138.426	138.975
WBTransposon00000754	WBTransposon00000754	770.901	0.604616	9.1129e-14	71.9976	72.6509	71.9053	101.533	117.77	109.477
WBGene00008950	wht-5	94.4223	-1.69534	9.15369e-14	21.5347	25.3475	28.6314	9.09228	6.8837	7.4431
WBGene00006801	unc-68	264.778	0.913837	1.08356e-13	4.27709	3.99951	4.28338	7.9125	7.78906	7.98895
WBGene00001813	haf-3	567.479	0.727709	1.09237e-13	75.1761	68.9451	73.9332	109.925	134.654	115.222
WBGene00021547	Y44E3A.1	322.426	0.839086	1.13594e-13	76.9218	71.4708	72.0929	131.567	126.519	137.1
WBGene00013290	Y57G11A.2	125.971	-1.41358	1.26381e-13	30.019	36.6473	33.6837	11.262	12.1454	14.7887
WBGene00044684	T08G11.2	69.4368	-1.99697	1.43944e-13	44.5165	45.8913	41.0706	14.0142	7.96752	11.4482
WBGene00009705	F44F4.10	34.1207	-3.82984	1.47135e-13	27.2929	26.7413	24.4905	1.69463	3.07099	0
WBGene00015192	B0432.11	51.424	-2.41566	1.52816e-13	49.839	44.6151	48.7128	12.5799	7.82936	5.85122
WBGene00016746	C48B6.10	70.7602	-1.9092	1.86572e-13	104.189	125.714	116.454	32.3457	27.7886	33.0985
WBGene00219455	Y43F8B.29	64.3047	-9.31291	2.14168e-13	213.97	232.847	222.639	0	0	0
WBGene00022700	ZK353.4	98.4744	-1.62134	2.20941e-13	60.2919	57.6893	67.1761	25.1098	16.3883	18.9858
WBGene00194680	Y17D7C.6	90.931	-7.99302	2.26708e-13	138.541	128.2	141.565	0.782008	0.629844	0
WBGene00006604	tra-1	377.201	0.782457	2.35861e-13	20.3269	20.9773	22.5079	36.6105	38.4163	34.5125
WBGene00044213	Y102A5C.36	455.565	0.715223	2.36232e-13	313.85	301.718	297.476	473.915	495.839	532.698
WBGene00012087	T27E7.1	135.675	-1.37339	2.69187e-13	83.2042	86.7237	100.57	33.7789	29.9268	43.0299
WBGene00015937	C17H12.12	125.637	1.31729	2.69187e-13	14.5301	12.9077	14.9321	36.3999	34.5877	34.6762
WBGene00019858	R03H10.6	323.612	0.833531	2.81387e-13	47.2583	48.8974	44.8261	87.5583	78.9971	84.9192
WBGene00010731	K10C3.4	360.719	0.856183	3.00003e-13	36.1014	41.7232	40.4806	71.3893	64.1028	80.3839
WBGene00007446	mboa-4	93.4306	-1.58249	3.07001e-13	29.5317	32.2218	32.0262	11.166	9.74277	10.5417
WBGene00021509	Y41D4A.7	259.832	0.92317	3.38522e-13	47.5347	52.734	47.2713	98.924	91.1558	89.1823
WBGene00018895	F55F8.7	52.9603	-2.31578	3.43949e-13	21.0764	19.2841	23.5761	4.74935	5.03318	2.55783
WBGene00045247	F54H12.8	81.2928	-1.82306	3.61747e-13	27.4909	22.1627	30.2647	8.35358	6.0199	8.67652
WBGene00012904	tiar-2	1195.54	0.553418	3.72882e-13	183.216	176.675	180.556	234.278	275.157	284.968
WBGene00001527	gcs-1	964.192	0.526716	4.06957e-13	129.882	129.696	126.062	173.022	190.811	191.986
WBGene00012198	W02B8.2	1053.2	0.494466	4.09302e-13	89.3566	82.332	83.4417	120.126	120.226	118.646
WBGene00000780	cpn-4	2907.31	0.430622	4.15409e-13	1754.45	1493.71	1687.46	2167.34	2240.38	2244.97
WBGene00014027	tpk-1	373.123	0.764618	4.19433e-13	115.717	114.144	108.39	199.332	188.215	185.992
WBGene00017672	F21F3.2	99.2274	-1.53982	4.29357e-13	39.0275	42.7476	37.089	14.0119	12.1883	15.1573
WBGene00195142	M110.10	410.131	0.760457	4.54582e-13	305.892	260.381	273.283	457.973	463.775	502.804
WBGene00006661	twk-6	82.7271	-1.70637	4.7043e-13	48.4753	42.1989	47.2796	15.5398	12.2108	14.9595
WBGene00045387	K09H9.8	241.994	-0.973393	5.27021e-13	189.331	176.2	163.3	87.3615	95.6562	84.3029
WBGene00043147	nspd-6	35.6797	-3.16161	5.54886e-13	70.1584	71.7045	62.2128	8.84237	6.23158	8.0787
WBGene00000881	cyn-5	128.771	-1.51299	5.78299e-13	69.4389	113.316	89.6522	34.1715	31.91	28.9579
WBGene00018121	F36H12.5	40.9274	-2.81101	5.78299e-13	30.6764	38.9715	43.8313	4.93934	6.18837	4.81361
WBGene00012112	T28A8.6	642.681	0.617403	5.9797e-13	95.1481	94.1888	95.637	139.749	156.607	139.416
WBGene00006519	tag-174	48.9055	-2.46909	6.10938e-13	49.1411	70.1585	58.6169	11.8561	12.5332	6.49927
WBGene00007082	acs-10	135.031	-1.36833	6.16447e-13	42.1471	38.8052	44.2111	20.1201	12.9641	15.6864
WBGene00015540	sams-4	100.78	-1.50978	6.61193e-13	26.0206	26.2371	29.1034	10.7969	8.696	9.13755
WBGene00044413	B0205.12	174.064	1.12036	7.0131e-13	184.961	166.571	200.208	423.587	408.555	364.388
WBGene00206536	C14A6.16	4245.49	0.380516	7.7157e-13	512.651	490.322	494.873	602.704	686.546	660.009
WBGene00007275	C03D6.1	923.496	0.579089	8.14002e-13	300.324	335.527	318.66	435.489	514.603	474.513
WBGene00006830	unc-103	337.634	0.843078	9.56202e-13	18.4777	20.1241	17.2771	29.8578	34.9731	35.4335
WBGene00009115	F25F2.1	122.649	-1.35708	9.70803e-13	31.776	38.5232	37.4604	14.6475	13.3362	14.2747
WBGene00021355	Y37E3.17	2000.32	0.415113	9.96657e-13	240.559	245.144	231.477	300.404	323.264	333.386
WBGene00022339	Y82E9BR.6	55.021	-9.08774	9.96657e-13	271.187	334.593	283.899	0	0	0
WBGene00009446	F35H8.1	35.4377	-3.07034	1.05687e-12	46.8595	46.7495	47.0274	5.40991	4.9797	6.77853
WBGene00011191	R10D12.10	88.1424	-1.64849	1.12732e-12	32.084	31.6982	33.8936	12.4769	7.99828	11.1667
WBGene00022131	Y71F9B.13	99.792	-1.47693	1.13367e-12	30.2546	30.592	28.7945	10.9974	11.0719	9.89306
WBGene00018119	F36H12.3	40.4968	-2.86267	1.17021e-12	31.6748	21.9024	21.5182	3.67406	2.66324	4.29664
WBGene00007354	C06A1.3	137.663	-1.32805	1.24446e-12	66.6995	54.2916	63.9634	29.6609	21.5267	22.3941
WBGene00016029	elf-1	96.4298	1.46534	1.24446e-12	9.06255	9.35374	8.81517	24.2826	26.225	24.4712
WBGene00019544	miro-1	471.851	0.674596	1.25678e-12	64.0737	69.6462	65.7885	109.545	104.188	104.714
WBGene00020105	R148.7	37.0489	-2.9256	1.4077e-12	32.6579	28.0921	30.6515	4.85517	3.12835	4.25842
WBGene00021858	Y54F10BM.3	144.343	-1.42662	1.55376e-12	25.8429	35.5862	36.8037	15.2628	9.67742	11.8678
WBGene00006039	ssp-10	70.297	-1.82343	1.6231e-12	90.3956	104.97	98.902	26.1926	25.6166	32.819
WBGene00008920	eef-1G	161.768	-1.16143	1.70723e-12	52.8133	57.7777	56.47	22.9238	23.4987	29.3216
WBGene00009683	F44D12.6	86.1332	-1.66864	1.75035e-12	51.0236	58.9214	58.2314	22.7002	15.0567	14.9651
WBGene00194982	Y17D7B.10	51.8608	-9.00268	1.75035e-12	136.974	170.779	147.015	0	0	0
WBGene00008230	pfk-1.2	357.683	-0.78333	1.95558e-12	69.6825	71.2916	74.4266	45.6191	39.2718	40.3503
WBGene00022300	Y76B12C.6	1376.12	0.440626	2.40697e-12	183.682	179.193	182.309	254.411	251.311	232.32
WBGene00018135	F37A4.5	97.3081	-1.53089	2.54164e-12	52.3083	44.6805	50.0728	19.8202	13.9681	17.591
WBGene00019026	F58A6.9	36.4645	-2.86043	3.28105e-12	57.6051	56.5857	59.0566	10.29	7.5343	5.46983
WBGene00013279	Y57A10B.7	123.433	-1.31852	3.44857e-12	75.2346	72.4198	83.3149	27.3838	30.8776	35.3599
WBGene00020053	R13A5.11	59.0287	-1.97783	3.79485e-12	26.142	25.1583	23.5071	5.51877	6.66738	6.85732
WBGene00008863	F15D4.6	1748.88	0.407632	3.79683e-12	1142	1080.2	1084.21	1408.62	1453.84	1528.72
WBGene00001177	egl-8	526.372	0.63474	3.86682e-12	26.8582	29.8737	27.2636	44.1862	42.9338	43.3025
WBGene00008498	F01D5.8	82.567	-1.69887	3.86682e-12	29.4681	25.9051	24.8419	7.99835	6.44202	11.0426
WBGene00022754	nspd-1	116.569	-1.42613	4.13265e-12	161.284	216.809	182.86	75.9184	58.3667	77.3489
WBGene00012720	Y39E4B.11	57.002	-2.05577	4.1696e-12	42.1566	39.0099	45.492	12.9187	8.47814	9.09269
WBGene00045062	Y38H8A.8	6236.8	0.317578	4.35585e-12	1115.59	1171.19	1104.06	1368.61	1382.57	1478.33
WBGene00017802	F26A1.3	220.777	-1.11244	4.73711e-12	65.5975	67.9683	77.7009	39.0089	24.9384	34.9271
WBGene00016462	C35E7.10	50.3833	-2.22355	4.98953e-12	21.9051	21.1914	19.3855	3.4157	4.23241	6.14539
WBGene00010679	K08F4.5	36.1031	-2.877	5.14374e-12	31.5881	31.8094	26.1069	3.92264	3.55428	5.0174
WBGene00020898	T28D9.9	785.097	0.522026	5.44827e-12	264.284	260.359	272.249	372.95	388.87	382.696
WBGene00021020	W04B5.3	144.055	2.84413	7.48703e-12	5.83391	10.4486	3.92839	54.4281	43.1974	47.0414
WBGene00194700	B0025.5	41.7387	-2.63744	7.48703e-12	80.2607	80.61	52.651	11.3646	9.9854	13.5925
WBGene00044005	F37C12.18	63.1242	-1.89084	7.86493e-12	45.9618	46.0754	51.8923	12.634	10.9897	16.2523
WBGene00002186	kel-10	129.294	-1.26567	8.67689e-12	33.6212	34.9142	35.6911	16.167	15.2443	11.2401
WBGene00013499	Y70G10A.3	171.953	1.05507	9.24515e-12	15.3334	15.6567	14.1148	31.6724	32.7017	28.7586
WBGene00014858	W09C5.3	545.79	0.651991	9.2509e-12	177.422	171.367	179.207	249.414	298.891	280.702
WBGene00017686	tpp-2	473.964	0.686604	9.32798e-12	28.8497	30.5551	34.4362	47.7889	51.9472	51.7374
WBGene00021658	Y48G1A.2	159.28	1.1018	9.77961e-12	53.5537	57.1804	48.371	109.251	120.826	109.648
WBGene00010643	K07G5.4	669.004	0.57227	1.07286e-11	170.604	182.734	176.998	252.521	279.07	255.251
WBGene00013987	ZK512.8	52.56	-2.08783	1.29094e-11	53.8071	45.4137	53.6439	13.7308	10.5563	11.8607
WBGene00045236	Y26D4A.19	41.9471	-8.69868	1.32573e-11	43.3884	50.3211	53.8783	0	0	0
WBGene00018232	F40E3.5	103.368	-1.42235	1.41519e-11	45.7166	42.8683	50.1625	16.4069	15.2873	21.1623
WBGene00018926	F56A11.6	62.4636	-1.8711	1.41519e-11	25.1178	29.2411	26.4546	8.83759	7.11796	5.83436
WBGene00022730	ZK402.3	42.6965	-8.71789	1.41519e-11	107.919	65.6997	72.2037	0	0	0
WBGene00044205	T13F3.8	28.3565	-4.06156	1.41519e-11	25.2272	28.013	28.7608	0.532565	2.14469	2.33554
WBGene00016358	C33F10.12	140.851	-1.16146	1.45346e-11	57.17	53.9555	57.3177	24.3182	25.8733	25.0158
WBGene00004971	spe-17	58.1297	-1.95993	1.6098e-11	66.7393	72.9267	60.4231	20.9839	15.6936	14.2418
WBGene00008681	scrm-4	337.357	0.748776	1.72823e-11	100.222	100.883	91.8282	159.086	165.204	167.628
WBGene00019773	M04G7.2	271.061	-0.87985	1.87832e-11	68.1782	80.8392	72.984	40.2738	37.0459	44.396
WBGene00195178	ZC581.10	108.651	-1.35283	2.0169e-11	85.5573	85.4215	97.1617	37.4307	36.8468	29.5297
WBGene00006565	tfg-1	574.408	0.581274	2.23353e-11	93.6685	91.9075	96.9215	145.11	139.013	138.613
WBGene00012641	epg-6	1891.17	0.425768	2.3478e-11	394.866	419.516	396.281	497.551	559.143	571.2
WBGene00012173	W01B6.6	40.0207	-2.50422	2.34873e-11	24.1746	22.3701	23.5094	4.67216	2.89465	5.25372
WBGene00008137	sfxn-1.4	71.7427	-1.87675	2.46121e-11	40.6894	34.566	38.5591	14.4338	5.95438	11.3217
WBGene00006050	ssq-1	126.368	-1.25094	2.51343e-11	65.7882	72.4048	71.5715	31.2283	25.1519	33.0363
WBGene00002219	klp-7	630	-0.706944	2.57589e-11	110.072	121.754	125.678	86.9801	66.4759	65.1986
WBGene00006537	tbb-2	147.881	-1.30855	2.70971e-11	43.5224	45.4638	53.4947	17.7601	14.8765	26.6544
WBGene00235383	ZK616.65	188.964	-1.08869	2.79572e-11	50.8714	57.176	62.4037	32.0336	22.8306	25.6034
WBGene00006724	ubh-4	435.519	0.661547	2.92746e-11	108.054	117.472	114.163	171.083	182.034	185.14
WBGene00006509	tag-164	65.6532	-1.96618	3.05343e-11	39.8173	39.5891	54.7537	15.649	7.56239	11.7648
WBGene00003976	pes-1	335.853	0.753698	3.09678e-11	117.744	101.345	110.52	179.114	192.472	183.015
WBGene00015246	scl-23	46.0838	-2.24557	3.53239e-11	29.0547	28.8532	24.1804	7.48008	4.81967	4.92052
WBGene00002204	kin-21	121.975	-1.36234	3.63568e-11	39.7387	38.2604	44.4455	20.6092	12.1075	15.2406
WBGene00008767	F13G3.7	1275.75	0.419101	3.63568e-11	250.67	248.677	250.571	322.278	344.427	335.562
WBGene00013879	ZC376.8	35.5517	-2.86264	3.66248e-11	21.0286	27.3175	29.2209	5.12228	4.12558	0.623986
WBGene00009685	F44D12.8	241.565	-1.07512	4.06005e-11	89.269	85.1015	93.757	54.6573	31.4115	42.0302
WBGene00017941	F31A9.2	37.3267	-8.52586	4.1302e-11	69.4215	80.5138	60.195	0	0	0
WBGene00019119	F59E12.3	4211.67	0.31859	4.3333e-11	1310.69	1308.97	1303.31	1576.61	1722.15	1587.78
WBGene00020827	T26A8.4	626.793	0.635085	4.52371e-11	80.7346	85.4944	89.5907	116.339	144.268	137.005
WBGene00019459	K06H7.8	57.3977	-2.03864	4.54526e-11	32.9077	23.5449	38.6774	8.23621	7.21043	7.85206
WBGene00009390	F35C5.1	46.0514	-2.28845	4.62517e-11	42.7155	51.3262	54.2574	14.805	7.58812	7.86986
WBGene00077789	Y26D4A.22	67.3131	-8.41329	4.68198e-11	111.237	129.68	116.733	0.924523	0	0
WBGene00022761	ZK546.4	72.9728	-1.64292	5.44152e-11	84.8904	73.5266	69.7914	24.3726	23.6716	25.1493
WBGene00000475	cey-4	87.9717	-1.65313	5.83112e-11	33.3093	43.8012	41.5219	17.8881	9.43931	10.3694
WBGene00015970	C18E3.1	69.6105	-1.84287	5.88396e-11	32.4346	40.4394	39.4722	13.6944	6.38563	12.1166
WBGene00020246	clic-1	67.3091	-1.73892	6.12819e-11	42.3069	39.4895	34.5575	13.5911	11.5721	9.08239
WBGene00004326	rde-4	822.393	0.490848	6.41002e-11	212.969	216.953	218.232	299.401	315.26	294.502
WBGene00008265	kcnl-4	173.413	1.04648	6.7794e-11	29.0834	20.9759	23.6934	51.2396	50.7231	49.8253
WBGene00021589	Y46D2A.1	35.1706	-8.43907	7.08062e-11	20.9972	17.5343	16.2412	0	0	0
WBGene00017955	F31E8.5	93.8231	-1.40076	7.50316e-11	31.9201	34.117	36.3554	13.5816	12.6218	12.5996
WBGene00219694	linc-36	41.6153	-2.41364	7.93517e-11	104.347	87.0217	83.7766	25.8358	13.1423	11.9265
WBGene00021639	Y47G6A.13	230.914	-0.929518	8.06334e-11	77.8237	78.369	76.7752	41.3414	34.5944	48.2683
WBGene00018315	F41H10.2	836.427	0.53136	8.26037e-11	424.98	418.396	412.448	544.799	641.507	628.734
WBGene00013747	spe-19	36.5988	-2.57378	8.35589e-11	23.3084	24.0849	26.1989	4.51052	2.97234	5.39473
WBGene00001496	frm-10	527.2	0.637073	8.75521e-11	87.0863	86.7705	80.4877	118.217	141.186	135.624
WBGene00010812	mrpl-35	107.558	1.28983	8.85329e-11	43.0292	41.0241	39.2576	101.161	90.3448	111.663
WBGene00022650	ZK84.2	44.5769	-2.18352	9.02986e-11	37.8761	33.2516	36.6472	8.20095	7.43085	8.24195
WBGene00008001	C38C10.3	58.0323	-1.90654	9.4944e-11	31.1084	43.3618	35.4089	11.2225	9.37355	8.5064
WBGene00011438	T04F3.3	54.6931	-1.96397	9.69999e-11	26.2314	31.0331	30.3908	9.46306	5.64572	7.68514
WBGene00011951	T23F6.3	190.929	-1.12563	9.69999e-11	114.141	94.5763	88.0465	55.9093	36.1511	44.3179
WBGene00018720	F53A3.1	52.0513	-2.126	9.69999e-11	53.5537	60.9925	36.8541	11.1814	11.0069	12.7129
WBGene00020642	T20H9.6	808.499	0.503011	9.71518e-11	96.6016	99.1499	90.5409	130.019	139.506	135.605
WBGene00021939	Y55F3BR.2	1396.54	0.392974	1.10891e-10	92.7805	95.9933	92.5746	120.253	125.122	124.009
WBGene00000771	cpb-2	139.462	-1.22341	1.10932e-10	35.9248	36.9996	47.2565	19.2813	14.8393	17.851
WBGene00012455	Y17D7C.1	33.4004	-8.37133	1.10932e-10	45.9827	49.7624	62.5728	0	0	0
WBGene00019081	F59A3.8	219.145	-0.934024	1.21433e-10	53.7866	62.0263	61.6672	30.9675	27.8863	35.2091
WBGene00020841	T27A3.5	109.633	-1.35564	1.22486e-10	44.5799	44.1989	50.4337	23.2223	16.7349	13.8467
WBGene00013978	ZK507.1	42.0986	-2.27528	1.22934e-10	23.7781	25.4412	29.8291	5.49033	6.0013	4.5862
WBGene00003585	ndx-8	177.221	-1.03154	1.35612e-10	99.1214	122.152	119.183	53.057	59.9062	52.9145
WBGene00010678	K08F4.3	71.1459	-1.67662	1.55902e-10	47.095	61.8832	46.1294	14.4161	16.8159	17.4402
WBGene00018098	F36F12.7	56.1441	-1.90041	1.58067e-10	91.9507	84.1523	94.1055	25.5976	18.0397	31.1825
WBGene00021497	Y40C5A.4	111.154	1.33907	1.58552e-10	10.5795	8.88813	7.3763	19.1016	26.0357	22.1236
WBGene00044243	F16C3.4	38.7576	-2.49739	1.59112e-10	45.9379	34.637	33.2393	4.19043	8.67869	7.00072
WBGene00044502	C46G7.5	390.139	0.690662	1.61055e-10	302.499	281.637	257.766	457.401	429.931	472.484
WBGene00019994	cdh-1	473.294	-0.65201	1.61525e-10	26.388	27.5874	23.3363	15.9428	16.872	16.2596
WBGene00013586	Y80D3A.8	822.338	0.505788	1.64402e-10	67.7676	66.3341	67.7745	91.8949	91.7472	104.263
WBGene00012289	W05H12.1	144.818	-1.10069	1.70061e-10	42.8106	47.9993	44.919	19.3664	20.99	23.417
WBGene00013296	Y57G11B.3	37.186	-2.53143	1.70944e-10	32.2474	33.5704	45.3081	7.90176	5.87467	5.3312
WBGene00002855	let-721	115.375	-1.23947	1.81957e-10	31.9993	28.4058	31.0684	13.7463	11.546	13.7791
WBGene00016408	prmt-5	669.934	0.631032	1.89423e-10	91.0266	70.7168	74.7404	118.039	130.942	115.641
WBGene00001031	dnj-13	762.814	0.531564	1.93805e-10	146.352	159.05	154.977	204.007	225.281	238.201
WBGene00044434	Y18H1A.15	66.7211	-1.84871	1.96504e-10	18.6771	20.8102	20.6567	7.64436	3.07845	6.46953
WBGene00021374	Y37E11B.1	383.973	0.73898	2.0752e-10	120.916	97.1586	114.73	185.245	200.437	166.688
WBGene00007139	mnp-1	715.188	0.52435	2.20171e-10	72.3124	79.4766	80.6932	107.053	112.411	115.808
WBGene00219596	linc-140	30.865	-8.25034	2.29188e-10	116.228	103.008	88.0583	0	0	0
WBGene00235294	Y69A2AR.47	28.4739	-5.29201	2.51206e-10	62.8469	58.1559	65.5064	3.49144	0.937355	0
WBGene00003100	mab-3	339.214	0.801627	2.56976e-10	52.8671	48.3651	49.6802	74.193	100.275	87.754
WBGene00000843	cup-2	60.9861	-1.74506	2.80276e-10	33.2707	37.2312	40.0679	12.2507	10.5247	10.148
WBGene00010474	K01D12.15	26.7004	-3.37657	3.10837e-10	49.5868	50.4741	46.1814	2.09363	5.05874	7.65126
WBGene00017114	E03H12.7	33.2019	-2.77991	3.29195e-10	41.5265	25.267	33.7969	3.6027	6.28697	4.38873
WBGene00194886	C05B5.12	25.4943	-4.52556	3.41339e-10	50.8507	56.9039	68.3603	6.24126	1.00537	0
WBGene00008383	D1081.5	44.4478	-2.09875	3.78225e-10	27.3466	27.4142	28.3594	7.61725	5.48927	6.44659
WBGene00014241	ZK1251.3	121.278	-1.26901	3.8212e-10	72.751	78.4694	89.6601	24.945	36.6368	39.325
WBGene00012818	Y43F8B.7	29.0706	-8.16389	3.96679e-10	67.518	59.6808	50.9716	0	0	0
WBGene00012871	Y45F10B.3	101.031	-1.3232	4.51596e-10	168.048	187.802	210.683	66.859	79.1257	81.7787
WBGene00007230	C01G10.1	1832.76	0.458275	5.22084e-10	157.346	154.155	150.488	186.118	232.588	215.472
WBGene00010869	M05B5.1	92.2132	-1.44439	5.22084e-10	30.8194	41.2229	42.7394	16.5613	12.386	13.4017
WBGene00014168	ZK945.6	73.2094	-1.58837	5.46792e-10	55.9815	48.1027	62.6029	21.6314	15.7226	18.5099
WBGene00219351	Y7A5A.20	27.7544	-8.10357	5.83817e-10	48.3711	57.8158	63.9168	0	0	0
WBGene00017271	F08F8.6	49.3964	-1.95472	6.03405e-10	34.2526	27.1177	29.6392	8.83788	7.44175	7.04692
WBGene00010265	F58G1.3	85.0196	-1.44177	6.43404e-10	32.8892	39.1701	42.7869	15.1078	12.9448	14.5666
WBGene00012401	irld-57	42.0908	-2.25087	6.5668e-10	17.9797	22.7381	22.1341	2.84673	4.07611	6.93567
WBGene00012033	T26C5.3	2125.7	0.422746	7.15407e-10	222.852	209.883	210.814	256.133	307.807	298.564
WBGene00004959	spe-5	80.5785	-1.50378	7.16097e-10	27.608	23.8582	30.7753	10.356	7.95297	11.2659
WBGene00019086	F59A6.4	123.359	-1.34021	7.29766e-10	24.6691	29.7627	29.2075	14.5028	7.43326	11.5639
WBGene00019834	R02F2.5	33.7371	-2.64637	7.40057e-10	32.1464	26.5434	27.7945	3.65419	2.94315	8.39417
WBGene00044461	Y18H1A.14	232.817	-0.857656	7.5473e-10	77.9657	84.7471	79.9599	40.5842	42.902	51.9108
WBGene00006701	ubc-1	313.803	0.711103	7.77879e-10	55.0951	58.2052	52.7121	90.3825	88.2136	93.5131
WBGene00016235	C29H12.2	3428.42	0.340992	7.8577e-10	737.604	761.01	738.101	896.278	1017.03	915.824
WBGene00016799	C50C3.1	1813.79	0.381995	8.06657e-10	449.851	438.315	408.761	532.261	581.945	574.676
WBGene00077576	C15H11.13	61.0895	-1.72267	8.36107e-10	62.0913	80.4393	77.8921	20.4812	21.1148	26.3469
WBGene00044026	cisd-1	88.1573	-1.4901	8.39332e-10	71.6055	69.0448	96.1382	31.7573	22.5086	31.5679
WBGene00001303	emo-1	105.633	-1.30877	8.84277e-10	114.093	134.154	142.567	59.7619	42.299	58.2406
WBGene00019941	pgam-5	60.7665	-1.74193	9.66782e-10	32.5167	38.3901	36.009	13.8079	10.4857	6.92046
WBGene00022377	gpx-4	764.841	0.496363	9.75174e-10	255.135	248.403	250.08	332.913	350.305	383.409
WBGene00015041	cyp-34A6	494.698	0.662583	1.00092e-09	74.4192	85.6848	87.9061	118.506	127.08	149.806
WBGene00017559	mpz-3	46.4677	-2.05941	1.00092e-09	31.8218	26.5737	29.9106	9.83096	4.94877	6.58673
WBGene00018990	klf-1	2686.08	0.343447	1.04234e-09	545.354	516.798	513.397	623.689	684.286	691.556
WBTransposon00000755	WBTransposon00000755	580.742	0.538456	1.04377e-09	138.638	126.493	133.792	193.165	187.873	199.372
WBGene00010014	F54B3.2	54.1822	-1.79664	1.14133e-09	28.3494	23.1635	25.6664	7.32181	7.4355	7.44566
WBGene00022420	wdr-4	573.517	0.536578	1.15109e-09	119.008	127.123	122.55	176.957	184.314	172.453
WBGene00022751	msrp-2	160.718	-1.03952	1.20383e-09	214.215	180.837	222.526	114.048	91.0574	95.681
WBGene00022890	fbxa-224	3672.21	0.324448	1.37749e-09	1023.47	1091.04	1058.17	1240.82	1342.84	1393.48
WBGene00003633	nhr-43	71.8762	1.46444	1.44523e-09	9.10446	8.63551	8.77159	22.824	25.9295	24.2332
WBGene00010786	K12D12.4	37.1656	-2.3015	1.47512e-09	23.7307	18.1404	22.6422	4.35629	4.09341	4.77607
WBGene00000820	csp-2	2318.65	0.341102	1.53341e-09	300.616	276.014	279.887	359.842	374.468	348.419
WBGene00194699	Y43F8B.22	44.925	-7.83203	1.54261e-09	194.936	228.95	256.832	0	2.12467	0
WBGene00009361	F33E2.5	56.034	-1.90813	1.58165e-09	29.6458	22.1234	34.5507	9.75781	8.13012	4.4268
WBGene00015024	B0205.10	252.95	-1.7662	1.61468e-09	95.2779	102.476	98.7231	40.2804	20.7802	26.17
WBGene00021271	spe-47	698.061	0.581948	1.61468e-09	159.345	165.918	195.967	283.89	243.006	255.345
WBGene00003962	pdi-1	257.466	-0.785333	1.74274e-09	75.1637	83.9437	74.7236	44.0215	47.4746	43.628
WBGene00018807	fbxa-146	330.659	0.673772	1.74274e-09	125.117	119.74	123.751	201.865	191.706	194.524
WBGene00015929	C17H12.3	161.382	-2.04989	1.75169e-09	68.8548	85.5202	87.4671	27.7795	13.2684	17.4711
WBGene00004076	pod-2	575.954	-0.604842	1.8496e-09	42.0667	38.3693	35.3131	22.6062	26.636	26.8764
WBGene00014197	ZK1053.2	72.1508	-1.56179	1.8496e-09	21.2034	21.9752	26.5566	9.84764	7.57095	5.88904
WBGene00011737	sqst-1	13137.6	0.217688	1.94815e-09	1912.71	1872.66	1879.71	2171.55	2241.59	2172.5
WBGene00004901	snf-2	50.0988	-1.85932	1.9746e-09	10.8435	12.471	13.6807	3.43373	3.42406	3.34632
WBGene00007108	gspd-1	1788.63	0.370285	1.98756e-09	349.311	341.328	330.469	431.978	467.184	416.672
WBGene00010770	K11D2.4	96.3136	-1.25823	2.0425e-09	27.5848	27.5459	26.7675	11.1021	11.3038	11.9423
WBGene00004136	pqn-51	895.937	0.464079	2.12176e-09	141.796	164.813	157.654	210.481	215.571	215.035
WBGene00018745	F53C3.1	53.0893	-1.81589	2.16843e-09	32.286	25.8926	31.9696	6.81582	9.45428	9.40995
WBGene00020146	got-1.2	893.73	-0.482465	2.31478e-09	295.444	255.926	280.349	206.703	201.25	185.261
WBGene00015051	B0218.7	40.3929	-2.15269	2.40544e-09	25.433	20.3107	23.7759	4.04522	5.03524	6.98853
WBGene00018158	comp-1	41.1681	-2.1719	2.4598e-09	15.4863	21.2485	18.0071	5.6367	3.17793	3.29593
WBGene00016415	ampd-1	98.3075	-1.3532	2.49118e-09	18.2343	21.3397	17.9767	9.76503	5.81321	7.0339
WBGene00000514	ckb-4	367.191	0.66213	2.55677e-09	79.5857	75.4229	82.8453	133.25	127.854	113.908
WBGene00017731	F23C8.1	2688.08	0.313645	2.64727e-09	733.375	712.25	726.978	885.995	943.699	865.585
WBGene00002065	iff-2	2052.71	0.329133	2.78762e-09	694.229	693.081	729.842	860.912	891.321	911.079
WBGene00003387	mod-5	275.941	-0.748839	2.8596e-09	60.0238	65.6424	65.7151	40.8944	36.4936	36.4855
WBGene00013033	Y49E10.10	65.6761	-1.66661	3.14404e-09	27.7686	23.4722	29.583	11.2734	5.90187	8.6518
WBGene00019608	ani-2	354.721	-0.718323	3.27879e-09	43.0237	48.1066	49.6969	27.4928	25.8188	33.3556
WBGene00016313	set-4	1019.5	0.470914	3.38377e-09	241.568	273.093	233.938	323.365	362.761	350.526
WBGene00000177	aqp-9	358.89	0.681758	3.57946e-09	106.378	106.066	117.554	180.653	189.886	156.268
WBGene00269431	T16A1.10	24.7501	-3.24255	3.85229e-09	46.6974	67.2183	61.4448	5.47676	4.41108	10.0075
WBGene00012374	W09H1.4	1985.36	0.336289	3.88568e-09	1528.99	1424.22	1544.78	1907.34	1920.8	1845.79
WBGene00014199	ZK1053.4	2163.85	-0.34448	3.88991e-09	406.42	415.26	400.812	299.488	337.049	325.85
WBGene00044180	C47E8.11	83.7703	-1.4198	3.91188e-09	155.252	156.511	153.021	42.6339	55.7995	79.8513
WBGene00021302	Y32G9A.3	2174.19	0.374607	3.98239e-09	701.71	707.598	688.444	842.487	987.354	885.062
WBGene00007977	gska-3	95.5489	-1.3021	4.27632e-09	35.5237	41.9588	41.7377	19.5104	13.5043	15.5972
WBGene00019642	K11C4.1	62.1271	-1.68932	4.27632e-09	31.3025	42.5766	35.4267	14.7291	10.9012	7.56504
WBGene00010980	R02D5.7	39.9044	-2.11956	4.59636e-09	45.89	37.6799	44.1084	12.9625	8.24226	7.97841
WBGene00020598	T20B6.2	742.095	0.487921	4.89572e-09	107.855	116.924	102.987	145.715	155.048	159.15
WBGene00022010	catp-7	90.6796	-1.27184	4.99498e-09	12.7334	11.9589	12.4357	5.41637	5.17031	4.69199
WBGene00018690	fbxa-46	26.6139	-5.6109	5.17113e-09	16.8358	21.8107	20.7258	1.18472	0	0
WBGene00045484	F34D10.9	99.5777	-1.27977	5.25302e-09	32.6397	35.3113	35.6469	17.2262	14.8945	9.62824
WBGene00012695	Y39B6A.37	522.291	0.615899	5.78909e-09	114.943	119.861	131.399	167.209	210.07	183.209
WBGene00194691	ZK1098.12	34.3509	-2.2809	5.88507e-09	35.6419	35.3373	39.3465	8.73353	7.03414	6.87444
WBGene00020840	spch-3	72.3644	-1.45165	5.94078e-09	47.8565	56.2781	56.0326	19.4691	18.2236	21.5375
WBTransposon00000758	WBTransposon00000758	326.356	-0.675458	6.33609e-09	22.0943	22.4638	23.6218	15.1146	13.3149	14.4134
WBGene00007209	BE10.1	41.0937	-2.10905	6.35262e-09	24.6218	20.5377	24.5012	4.02651	4.42231	8.56148
WBGene00001245	elo-7	142.06	-1.05994	6.3947e-09	58.1877	71.7926	64.9741	36.0045	27.0085	30.9599
WBGene00044127	BE10.5	28.5738	-2.70081	6.68509e-09	40.1653	44.6007	48.7293	3.76853	6.8293	11.0178
WBGene00000065	act-3	22.7631	-3.38582	7.02523e-09	10.1058	9.12881	11.0113	0.761931	0.818231	1.48507
WBGene00007244	C01G12.3	56.4695	-1.71715	7.52539e-09	40.6954	38.9869	46.8952	17.1822	11.8037	8.8649
WBGene00019976	fbxa-195	679.941	0.513596	7.76855e-09	179.621	167.69	196.466	250.551	273.947	251.065
WBGene00009492	F36H1.3	76.0912	-1.45639	7.86841e-09	24.888	24.2641	25.8692	11.2587	6.61205	9.94346
WBGene00016926	nhr-171	425.404	0.640048	8.21996e-09	100.007	110.21	96.351	140.429	171.073	166.002
WBGene00014223	ZK1098.6	61.5259	-1.68061	8.22883e-09	39.1058	54.4882	35.0055	13.2848	14.5211	11.7906
WBGene00002208	kin-26	95.6945	-1.32267	8.73657e-09	34.6614	39.2292	36.391	18.0118	10.4269	16.4562
WBGene00010712	K09B11.5	41.1322	-2.03084	9.12326e-09	11.2422	15.51	14.4416	3.45209	3.64925	2.83856
WBGene00013684	Y105E8A.27	51.1429	-1.79766	9.12326e-09	30.1088	31.0008	41.5373	10.2953	10.4551	8.5064
WBGene00220250	C09B9.85	301.502	0.7471	9.98977e-09	46.4016	45.198	47.5482	65.3049	84.2602	84.4728
WBGene00016765	C49C8.1	125.896	-1.14806	1.00648e-08	49.6735	34.4177	44.7927	20.4047	17.6825	20.3887
WBGene00000777	cpn-1	102.628	-1.19681	1.06487e-08	57.1715	50.7737	58.5315	27.5408	21.2032	24.2741
WBGene00016491	acdh-5	32.9312	-2.33789	1.1009e-08	16.2653	12.1843	14.9244	3.27022	3.07287	1.99186
WBGene00006504	kcc-1	344.962	0.718244	1.20172e-08	19.8927	23.1413	21.3166	29.825	38.5865	37.5851
WBGene00044200	H37A05.4	38.6414	-2.07954	1.2045e-08	25.513	29.3204	23.1265	6.5153	5.24754	6.98439
WBGene00018652	F49F1.12	21.1534	-3.76802	1.233e-08	29.7199	28.1266	22.7765	1.42593	1.72271	3.12668
WBGene00008141	C47E8.1	69.5677	-1.47194	1.25006e-08	53.7042	56.0293	52.8398	18.8956	16.1141	25.1847
WBGene00009323	best-13	450.352	0.558957	1.25327e-08	95.2941	101.542	93.7913	141.043	141.942	145.419
WBGene00007457	C08F11.10	82.0185	-1.31646	1.26125e-08	44.2202	47.9238	49.2563	19.7638	17.2728	20.2852
WBGene00015230	tag-344	142.29	-0.992224	1.32818e-08	64.0571	57.2318	60.043	31.9754	27.6315	32.1353
WBGene00015093	B0261.5	58.7821	-1.59499	1.34333e-08	46.4806	41.1411	47.4584	13.8654	13.7445	17.9299
WBGene00006789	unc-54	51.0228	-2.01327	1.38873e-08	6.19335	3.58191	5.06805	1.94862	0.860669	0.826992
WBGene00007578	C14B1.7	7324.05	0.243364	1.39135e-08	759.322	748.144	736.277	848.169	906.259	901.598
WBGene00012741	Y40H4A.2	40.0437	-2.0163	1.44269e-08	22.8278	23.1043	23.4824	7.1534	4.2453	6.05403
WBGene00011241	mpz-5	67.6054	-1.49228	1.44655e-08	40.6686	40.9865	40.7335	18.701	12.6659	11.8048
WBGene00022181	pho-9	146.239	0.943658	1.5082e-08	30.0132	29.9093	28.0354	57.2678	56.6743	54.771
WBGene00008110	C46C2.2	119.63	-1.0912	1.52276e-08	31.6658	30.7582	34.5822	16.1932	13.2095	16.6915
WBGene00019405	K05F1.1	317.982	0.679061	1.54591e-08	58.2748	64.6634	65.0155	107.312	102.302	90.3075
WBGene00001616	glr-5	52.1914	-1.69465	1.5491e-08	9.35458	9.51128	8.99402	2.68186	2.55275	3.56399
WBGene00021037	fbxa-203	2616.83	0.295859	1.66714e-08	786.239	768.487	754.382	927.04	983.004	919.716
WBGene00013359	Y60A3A.8	298.783	0.695263	1.74135e-08	70.9304	68.0771	64.7132	99.9295	118.61	110.35
WBGene00010155	F56F3.4	64.322	-1.52205	1.76807e-08	22.0355	29.4533	27.3018	9.18888	8.78856	9.65457
WBGene00045036	K08E4.7	411.181	-0.61401	1.76972e-08	182.279	157.216	179.757	108.181	111.107	121.524
WBGene00020940	W02D7.4	41.7486	-1.95945	1.84493e-08	28.6269	26.9106	36.117	7.19447	8.11238	8.4136
WBGene00050940	C25D7.16	54.327	-1.76358	1.90137e-08	87.5623	81.8705	61.5132	20.218	17.8348	32.3698
WBGene00002990	lin-1	898.361	0.441274	1.91937e-08	170.493	151.418	160.587	209.809	230.674	213.023
WBGene00044614	C36B1.14	232.452	0.776882	1.91937e-08	140.376	145.666	138.761	246.668	262.825	212.844
WBGene00022542	ZC190.8	144.694	-0.960022	1.92623e-08	103.906	95.6788	96.9173	52.6878	51.0961	47.9409
WBGene00017325	F10C1.3	41.1456	-1.96228	1.94846e-08	55.4709	57.9538	65.3669	12.277	19.0156	13.8051
WBGene00009239	irld-6	63.2296	-1.52643	2.04998e-08	23.9866	18.6025	22.7428	8.43959	7.38003	6.6973
WBGene00044447	ZK688.10	70.3945	-1.45293	2.04998e-08	39.6928	44.5212	40.5592	14.8122	12.2708	19.7967
WBGene00001046	dnj-28	103.566	-1.21083	2.10937e-08	33.7608	31.4437	31.6816	17.8179	13.2326	10.148
WBGene00007248	catp-4	121.481	-1.06448	2.14583e-08	18.7617	20.2364	20.8198	10.8479	9.14347	8.48199
WBGene00020003	R11E3.1	115.093	-1.08718	2.14836e-08	28.0584	31.4395	31.5687	15.1106	14.7667	12.6643
WBGene00018223	bath-13	1163.71	0.414521	2.2089e-08	445.217	406.625	405.287	524.974	597.3	549.066
WBGene00010246	F58D5.7	61.1434	-1.57957	2.21346e-08	33.1286	42.3534	46.1962	15.6438	13.341	11.4342
WBGene00014062	ZK673.6	101.3	-1.32203	2.24511e-08	49.9036	64.2808	61.2207	32.0265	16.9702	21.5604
WBGene00012230	cacn-1	745.199	0.435253	2.26752e-08	103.47	103.054	104.164	140.858	141.127	137.77
WBGene00013323	Y57G11C.33	1713.67	0.328709	2.39477e-08	665.437	663.381	669.991	807.366	872.292	827.956
WBGene00013310	Y57G11C.14	33.5895	-2.2027	2.41826e-08	23.686	27.3975	25.5994	6.73116	5.4214	4.21702
WBGene00011203	R10E4.7	37.6828	-2.20501	2.47301e-08	28.3997	32.4119	27.3614	7.99386	2.8168	9.49451
WBGene00014169	ZK945.7	62.0023	-1.52094	2.49838e-08	40.8409	42.1684	36.9316	15.8823	11.6954	14.5935
WBGene00015917	C17G10.3	48.533	-1.80925	2.52639e-08	22.3503	25.3825	29.3634	6.07663	6.33371	10.4505
WBGene00007169	B0393.4	196.212	-0.89426	2.53037e-08	34.2265	39.2839	39.7448	18.2963	18.3578	25.3859
WBGene00007306	C04G2.5	103.929	-1.18303	2.53528e-08	68.5152	63.854	81.334	31.511	27.8759	36.2466
WBGene00013449	Y67A6A.1	37.304	-2.09346	2.75358e-08	45.287	58.2038	49.8259	14.1636	8.55573	14.2344
WBGene00086551	D2005.7	2153.35	0.376875	2.78398e-08	971.554	1010.81	987.366	1188.74	1423.09	1237.21
WBGene00020999	W03F9.1	498.972	0.535484	2.80863e-08	75.8655	79.5153	84.0617	109.496	118.628	119.748
WBGene00050910	Y43F8B.17	31.7562	-7.32192	2.82571e-08	206.564	148.669	135.132	0	2.16803	0
WBGene00011156	R09B3.3	168.886	-0.876037	2.84811e-08	196.449	209.304	193.174	110.338	106.489	109.847
WBGene00010906	M88.3	57.68	-1.6028	2.90484e-08	30.9073	24.6025	31.7518	8.76986	8.75862	11.7943
WBGene00004888	smo-1	163.567	-0.935633	2.93347e-08	149.95	176.734	189.456	97.4662	89.9072	81.5898
WBGene00017026	ipla-4	50.9361	-1.81133	2.97584e-08	20.7397	15.0644	17.7255	6.8264	3.22303	5.50563
WBGene00019322	ahcy-1	172.654	-0.902854	3.15115e-08	51.9767	53.6303	51.332	31.8013	23.6582	29.0992
WBGene00003154	mcm-2	1074.25	0.413176	3.27112e-08	131.724	119.314	120.134	162.423	156.644	176.437
WBTransposon00000592	WBTransposon00000592	592.573	-0.511612	3.37957e-08	125.238	112.939	117.263	76.3748	85.9193	87.2963
WBGene00019055	F58F9.1	17.2208	-7.41152	3.38737e-08	8.70019	9.47153	8.62864	0	0	0
WBTransposon00000752	WBTransposon00000752	111.679	-1.09959	3.38737e-08	28.3867	24.6758	26.5201	10.7141	13.0172	13.5384
WBGene00019422	K05G3.1	17.1236	-7.40524	3.57364e-08	18.9888	22.6729	22.1305	0	0	0
WBGene00012503	Y26D4A.5	17.7992	-7.45502	3.60477e-08	23.388	33.3909	15.5584	0	0	0
WBGene00016183	C28F5.1	1746.19	0.371714	3.65125e-08	1184.61	1030.11	1093.83	1355.16	1504.88	1414.69
WBGene00010682	K08F8.5	48.7432	-1.7632	3.69018e-08	20.7755	25.7273	23.0576	8.06227	4.93506	8.01418
WBGene00077569	F53F4.18	48.6732	-1.83114	3.69018e-08	60.5569	86.2789	73.3145	22.3213	13.8921	28.1802
WBGene00013894	ZC434.8	104.229	-1.17768	3.7887e-08	48.9518	42.96	46.9085	15.3345	23.6274	22.4162
WBGene00015153	B0348.5	94.9738	-1.1801	3.85666e-08	36.1599	35.5521	41.506	16.1022	17.292	16.5641
WBGene00007190	rmd-3	40.3412	-2.14518	3.87458e-08	20.6987	29.7946	40.9917	7.76827	5.08357	8.51683
WBGene00003922	pas-1	147.515	-0.940873	3.95744e-08	81.6326	77.7396	74.4484	36.3907	43.1223	42.1903
WBGene00001246	elo-8	34.7606	-2.24613	4.00576e-08	28.3585	19.4117	19.6492	5.74067	2.97234	5.99414
WBGene00019697	M01B12.4	1047.46	0.454947	4.06488e-08	120.427	123.764	124.8	147.987	183.632	174.166
WBGene00017294	F09E10.1	16.8674	-7.38278	4.0985e-08	31.4142	40.6971	35.3099	0	0	0
WBGene00008172	C48B4.9	678.315	0.47189	4.13864e-08	273.797	292.863	280.884	363.067	406.302	407.327
WBGene00018575	clec-119	471.843	-0.541172	4.15879e-08	108.569	114.297	111.01	72.2467	75.7458	82.5468
WBGene00009071	F23A7.6	599.236	0.494126	4.29702e-08	86.0319	77.9886	76.8747	109.308	111.2	119.227
WBGene00019951	R08C7.8	36.6294	-2.20701	4.47541e-08	18.5707	19.5146	18.9531	5.64805	1.60555	5.82806
WBGene00012909	spds-1	81.6078	-1.36028	4.51584e-08	32.0663	24.1225	26.8563	12.1753	12.1597	7.1192
WBGene00011480	enpl-1	183.382	-0.875548	5.21377e-08	31.4367	38.2292	30.7118	16.7382	18.921	19.1023
WBGene00016558	pks-1	5704.5	-0.295605	5.22325e-08	104.6	104.43	98.7965	80.739	90.307	79.3458
WBGene00010300	F59A1.15	44.0125	-1.85163	5.66345e-08	15.3103	14.1675	17.7151	2.85186	5.35953	4.86372
WBGene00001196	egl-30	394.329	0.610353	5.74082e-08	49.0859	43.7349	40.8732	68.984	71.7762	61.8902
WBGene00008945	F19B2.6	429.899	-0.57956	5.74765e-08	74.561	69.2512	72.611	53.7797	45.4281	45.38
WBGene00005012	F26F4.2	43.5761	-1.83993	5.86742e-08	34.1887	46.0676	44.3036	13.9285	11.2183	9.25496
WBGene00020796	mrpl-28	489.28	0.510344	5.86742e-08	152.282	147.995	146.831	208.038	213.087	215.859
WBGene00008508	F01G10.5	181.46	-0.892492	5.87202e-08	29.6695	35.0017	36.0132	20.9277	15.7796	17.7913
WBGene00012609	Y38F1A.7	70.7844	-1.4602	5.91352e-08	68.0403	76.8859	61.9809	34.5285	20.0231	20.1897
WBGene00007512	C10C6.3	35.6635	-2.06797	6.24369e-08	25.4475	20.7364	20.126	6.01362	4.19768	5.86054
WBGene00010768	K11D2.1	108.8	1.1865	6.29819e-08	21.2194	31.2714	26.1855	62.6311	47.7717	70.9401
WBGene00013524	Y73F8A.15	30.3333	-2.40792	6.29819e-08	45.2749	50.2746	46.5276	14.3368	9.23771	1.39719
WBGene00018850	gpx-8	2448.16	0.273446	6.709e-08	753.801	748.431	771.537	918.186	907.91	924.142
WBGene00050903	Y17D7C.4	26.8541	-6.1891	6.8925e-08	40.2371	35.9926	31.2282	0	0	2.06953
WBGene00219302	Y43F8B.28	15.9353	-7.3013	6.91713e-08	23.6408	16.876	24.9457	0	0	0
WBGene00019024	F58A6.5	128.916	-1.0545	6.93379e-08	58.7063	71.3673	73.9346	30.7809	38.8182	27.2344
WBGene00014102	best-25	114.084	-1.14337	7.06314e-08	30.4626	33.3663	35.771	18.5927	15.6796	9.91237
WBGene00021113	gsp-3	45.3687	-1.86389	7.09978e-08	22.3302	20.6634	29.8802	8.57103	4.60218	7.30874
WBGene00022166	Y71H2AM.1	53.4395	-1.58533	7.2563e-08	17.5659	17.0196	15.5963	5.01709	5.27069	6.69632
WBGene00015360	C02G6.2	137.303	-0.956492	7.65832e-08	26.613	28.0233	29.7169	13.2383	15.7335	14.396
WBGene00002004	hsf-1	651.564	0.462546	7.78672e-08	91.8228	90.3449	87.4551	123.495	130.334	116.036
WBGene00009442	F35G12.5	280.928	0.650949	7.81101e-08	57.052	58.097	57.9362	91.2933	89.4754	91.2472
WBGene00009101	F25B3.4	48.6317	-1.68882	8.08176e-08	21.6435	20.028	20.4957	6.15072	5.1898	8.56306
WBGene00012388	Y6B3B.3	1862.11	0.339108	8.362e-08	195.896	186.805	181.907	226.418	253.887	232.314
WBGene00012548	Y37D8A.6	1203.11	0.345005	8.57971e-08	765.929	749.761	751.591	952.492	965.072	961.526
WBGene00016612	C43G2.3	37.238	-1.9692	8.69872e-08	31.8932	27.5774	34.4212	7.72628	7.11187	9.68092
WBGene00019216	H20J04.1	120.445	-1.05958	8.84633e-08	23.0782	22.5568	25.8243	14.0069	10.1778	10.0152
WBGene00011297	R102.10	40.3755	-1.92993	8.96588e-08	18.0951	23.695	24.1219	6.48682	4.06358	7.37531
WBGene00021930	Y55F3AM.13	1019.78	0.388518	8.96588e-08	290.949	305.474	286.442	391.527	365.709	401.197
WBGene00013854	cyc-2.2	32.1216	-2.18422	8.99245e-08	47.6405	36.1349	40.7571	9.8924	7.30356	10.8457
WBGene00016238	mob-4	132.079	-0.982668	9.25471e-08	64.6338	59.8094	67.46	37.1439	31.1374	28.2569
WBGene00021246	Y22D7AL.7	1552.6	0.326017	9.37232e-08	405.094	429.396	419.636	511.278	541.257	518.422
WBTransposon00000611	WBTransposon00000611	839.998	-0.418453	9.49267e-08	51.4761	51.9906	49.5605	36.1129	40.3379	37.7767
WBGene00043998	T21C12.8	134.364	-0.974331	9.68893e-08	58.3533	64.1428	68.4293	28.744	32.7721	36.5615
WBGene00011027	R05D7.2	90.4815	-1.22376	9.75528e-08	44.0331	60.936	47.7738	22.6112	20.9095	22.0356
WBGene00012608	hphd-1	71.763	-1.37273	9.82564e-08	19.5549	25.4979	25.1556	10.3205	9.25687	7.20043
WBGene00003182	mef-2	994.099	0.398653	9.92517e-08	169.71	173.632	175.276	212.355	229.288	244.037
WBGene00007335	C05C12.1	73.6032	-1.30306	9.93893e-08	30.4777	32.9973	33.768	14.4767	12.9553	11.7568
WBGene00022102	Y69F12A.1	88.8834	-1.31185	1.10692e-07	42.9294	33.8502	39.8064	21.6995	12.0798	13.0614
WBGene00012760	Y41C4A.17	15.3055	-7.23546	1.13708e-07	49.9835	51.3918	27.8681	0	0	0
WBGene00010876	M05D6.3	19.1631	-3.45068	1.14573e-07	10.4132	10.439	9.98606	0.305321	1.22956	1.33897
WBGene00019194	H12I13.6	1866.67	0.360619	1.18154e-07	2418.6	2346.56	2433.37	2806.54	3349.44	3077.54
WBGene00022592	klu-2	2858.35	0.270756	1.20296e-07	631.407	629.744	601.002	729.806	770.545	743.91
WBGene00017175	irld-3	45.3597	-1.77748	1.21363e-07	35.1137	30.6622	40.1036	14.0947	8.82944	7.63107
WBGene00008074	nkb-2	85.5079	-1.2185	1.25329e-07	34.0796	39.2068	37.9608	13.2871	16.183	18.9495
WBGene00013547	Y75B8A.10	3499.13	0.262842	1.25831e-07	1409.23	1300.18	1335.77	1610.58	1648.58	1589.57
WBGene00015634	C09D4.3	129.138	-0.967811	1.26265e-07	41.2978	41.6274	44.4062	22.5741	19.6445	23.5167
WBGene00044312	K04C2.8	55.7513	-1.53801	1.30692e-07	48.3148	47.4018	51.8762	14.132	21.2797	14.3711
WBGene00020990	W03D8.9	78.1506	-1.30067	1.33024e-07	34.9347	36.9897	42.3415	17.3738	17.1345	10.8845
WBGene00219477	F57G8.14	14.4891	-7.16365	1.36934e-07	16.2234	17.1571	17.6771	0	0	0
WBGene00010012	saeg-1	1061.84	0.374128	1.37326e-07	112.344	111.314	110.199	136.49	150.979	144.792
WBGene00194788	R02D5.10	38.2916	-2.00554	1.46406e-07	51.6063	68.4779	61.7586	23.639	10.7613	10.517
WBGene00007448	C08F8.6	44.0485	-1.74277	1.47741e-07	19.3742	20.4893	23.2089	6.49214	5.22889	7.59225
WBGene00044169	C06C3.10	39.7332	-1.8203	1.59731e-07	39.5277	38.3472	41.9727	12.1131	10.2982	11.8048
WBGene00044501	C55C3.8	176.807	0.84235	1.67001e-07	47.1542	51.6342	52.6864	80.0517	101.891	89.1299
WBGene00016420	C34G6.3	28.7981	-2.34354	1.68491e-07	30.9652	28.6539	35.9689	3.47712	6.16118	10.1658
WBGene00020377	T09B4.3	24.6619	-2.59276	1.84331e-07	21.7319	20.1098	21.0167	2.60669	2.51937	6.09681
WBGene00012107	T27F6.8	2601.63	-0.268071	1.97562e-07	723.17	697.238	728.205	602.591	601.92	577.668
WBGene00019165	mpz-4	93.7194	-1.3096	2.03344e-07	37.2788	42.4994	41.423	24.2391	11.6629	12.8848
WBGene00007125	B0250.8	11297	0.206336	2.0817e-07	5852.29	5713.23	5717.22	6426.63	6817.07	6693.8
WBGene00019531	scrm-5	20.9567	-2.90277	2.08341e-07	15.3795	12.8084	15.1259	1.62337	2.28811	1.7798
WBGene00219759	anr-58	18.0092	-3.54654	2.14216e-07	47.0492	56.1773	49.9595	3.20402	5.16115	4.68368
WBGene00020140	ant-1.4	115.408	-1.05874	2.16225e-07	51.1358	61.6479	57.5351	32.3095	22.3489	27.7827
WBGene00004960	spe-6	82.1515	-1.25204	2.18276e-07	35.2897	34.0879	39.0199	17.9713	11.5796	16.7178
WBGene00020100	mks-1	460.074	-0.5498	2.21598e-07	139.876	126.4	124.529	94.4724	92.2241	78.0887
WBGene00006961	xnp-1	1653.39	0.351679	2.34369e-07	123.877	122.175	122.3	157.365	168.757	142.106
WBGene00013312	hhat-2	49.7845	1.61323	2.41186e-07	5.30594	4.69642	7.22341	15.5843	21.3775	15.6622
WBGene00000112	alh-6	455.498	0.514992	2.47949e-07	68.0241	71.7179	72.3713	96.9132	106.339	99.5126
WBGene00022707	ZK354.6	52.0106	-1.60286	2.62252e-07	21.8787	26.8934	29.1013	11.3745	7.49558	6.55022
WBGene00022054	Y67D2.4	96.0754	1.08601	2.65272e-07	17.9313	16.3336	17.9955	39.6288	33.3469	38.4759
WBGene00003601	nhr-2	212.895	0.766724	2.65786e-07	33.6166	33.3698	30.9154	48.3867	62.1813	55.3286
WBGene00010262	droe-4	62.9969	1.38777	2.66409e-07	20.4659	15.705	17.2329	49.5279	51.3486	36.9705
WBGene00235342	Y69A2AR.50	18.4574	-3.54139	2.68018e-07	129.957	189.636	192.624	5.27595	12.748	30.8499
WBGene00021637	Y47G6A.7	350.732	0.58906	2.94395e-07	66.6757	68.1708	63.639	90.3112	103.459	105.039
WBGene00000063	act-1	17.4461	-4.17016	2.98362e-07	8.9806	6.88566	9.6823	0.270839	0.218139	1.18775
WBGene00010114	F55D12.6	24.0053	-2.63844	3.03883e-07	25.4441	21.452	23.6059	5.37144	1.44209	5.2347
WBGene00011414	T04A8.13	20.1705	-2.94332	3.09097e-07	17.1961	13.9235	15.532	2.2689	1.82741	1.99003
WBGene00002005	hsp-1	298.892	-0.642808	3.10965e-07	67.2715	64.2583	69.4	40.085	47.8128	39.9017
WBGene00010829	M02B1.4	23.1124	-2.71106	3.14793e-07	17.4545	17.253	14.3322	3.34981	3.3725	0
WBGene00020715	nspd-4	34.5564	-1.96064	3.38328e-07	44.4045	46.6214	52.1051	16.2244	10.8896	9.22334
WBGene00017069	timm-17B.2	2653.41	0.311972	3.41828e-07	1491.62	1389.26	1488.32	1685.23	1932.83	1801.76
WBGene00019643	K11C4.2	38.7231	-1.85159	3.45648e-07	18.6402	22.3597	22.1713	6.5585	4.10848	7.4568
WBGene00020832	T26C12.2	923.124	0.370921	3.50249e-07	422.578	418.864	427.943	529.784	559.82	552.033
WBGene00021008	W03F11.5	71.4379	-1.27489	3.50249e-07	39.7298	41.8603	39.4773	14.1172	18.7274	16.9949
WBGene00013116	Y51H4A.22	54.9323	-1.5037	3.5035e-07	27.499	34.4275	37.6625	12.3788	10.6577	12.4797
WBGene00007340	C05D12.2	279.464	0.666189	3.65143e-07	28.3036	24.7782	24.4212	38.925	45.1293	38.0549
WBGene00044633	F54H12.7	41.0296	-1.76258	3.67344e-07	43.1461	45.1618	47.7017	17.1717	10.2225	13.0966
WBGene00001683	gpd-1	101.216	-2.43303	3.79811e-07	52.4694	61.9891	56.1679	8.01145	6.17202	18.3307
WBGene00004168	pqn-88	77.9492	1.21317	3.92047e-07	22.3807	31.5829	25.6054	62.6027	56.6051	66.4768
WBGene00010204	F57F5.1	178.139	0.801863	4.01073e-07	36.1422	36.618	31.7708	55.6926	66.1624	59.431
WBGene00022094	Y69A2AR.23	40.3023	-1.7699	4.01073e-07	41.3863	33.3019	39.488	13.2954	11.2183	8.32946
WBGene00014813	M176.9	59.4617	-1.54787	4.02638e-07	17.1167	17.5989	22.2253	9.59128	4.67093	5.217
WBGene00007700	C24H11.2	18.3819	-3.35323	4.09182e-07	12.0539	9.48104	8.95184	0.318084	1.02476	1.85992
WBGene00022034	deps-1	382.278	-0.548088	4.09182e-07	85.498	81.314	85.6577	60.7428	56.8443	54.6863
WBGene00007888	ttr-9	108.527	-1.0125	4.21935e-07	114.869	109.886	117.773	63.082	52.7869	53.8914
WBGene00001523	gbh-2	197.359	0.76414	4.268e-07	44.6743	42.3669	36.3131	70.2939	65.3443	74.0705
WBGene00011133	R08A2.2	42.9535	-1.72724	4.3301e-07	20.0603	23.2037	19.3772	7.94039	4.53003	6.77098
WBGene00017272	F08F8.7	205.719	0.724897	4.3301e-07	76.4956	71.2255	76.2928	130.394	118.352	121.699
WBGene00018846	eef-1B.1	562.786	0.472785	4.39176e-07	220.909	213.092	207.458	286.409	318.701	280.954
WBGene00021987	fbxa-40	3928.14	0.238395	4.46113e-07	958.979	938.656	979.223	1094.26	1153.39	1147.15
WBTransposon00000712	WBTransposon00000712	21.5117	-5.8856	4.68352e-07	21.3937	21.1466	19.9089	0	0.41336	0.75024
WBGene00009880	F49C12.11	52.4059	-1.55882	4.68457e-07	62.4793	85.8203	82.2979	22.6701	23.2386	34.6458
WBGene00017870	F28A10.2	1306.58	0.372446	4.69421e-07	300.154	306.58	271.081	351.849	398.161	384.972
WBGene00008415	mce-1	119.28	0.94887	4.89268e-07	41.25	34.8153	36.3936	68.4214	75.9179	72.0421
WBGene00045212	Y110A7A.21	3823.2	0.248962	4.9803e-07	2184.67	2319.86	2224.78	2570.02	2751.49	2673.31
WBGene00004240	puf-4	1493.02	0.332074	5.00961e-07	359.477	349.106	358.314	478.086	422.527	443.248
WBGene00020679	ogdh-1	218.648	-0.737701	5.32272e-07	27.3268	30.4047	32.3873	20.1454	16.8708	17.0669
WBGene00021870	samt-1	107.503	-1.01941	5.38802e-07	35.1825	35.2508	35.2599	17.6719	15.0584	20.2171
WBGene00017328	F10C5.2	109.097	-0.999915	5.43996e-07	26.3304	29.7989	27.8315	13.5964	14.9768	13.1529
WBGene00003964	pdi-3	183.164	-0.768255	5.59085e-07	47.7783	52.4143	51.7247	28.9812	31.2452	28.6882
WBGene00007779	C27D8.3	1134.44	-0.333487	6.03185e-07	164.49	162.157	159.877	127.984	129.845	127.978
WBGene00022732	ZK418.2	44.6219	-1.60587	6.17373e-07	14.5648	15.5512	15.6514	5.43993	4.76242	4.84046
WBGene00020187	gsp-4	56.8147	-1.51711	6.42275e-07	19.0292	20.8791	29.4646	9.46916	6.70219	8.38919
WBGene00020203	T04B8.1	29.5688	-2.08391	6.51964e-07	23.7795	23.2989	20.9635	4.42943	6.34231	5.03612
WBGene00014036	ZK643.5	485.72	0.514389	6.87192e-07	93.1814	107.009	89.9665	135.177	132.64	147.835
WBGene00019200	H14E04.3	259.443	0.647999	7.28051e-07	123.552	115.446	131.616	183.852	204.952	191.572
WBGene00012120	T28C6.5	78.9237	-1.21451	7.31714e-07	42.0422	37.2831	37.9735	20.7093	13.4033	16.7584
WBGene00015422	C04E6.5	102.551	-1.08718	7.46253e-07	28.1966	36.1438	33.0293	15.8571	12.3786	18.5442
WBGene00012100	sipa-1	380.871	0.536788	7.79636e-07	33.0428	35.2122	32.3482	49.5042	46.3054	50.4918
WBGene00022709	ZK354.8	86.8872	-1.19161	7.89714e-07	33.4362	27.7787	28.2164	16.2297	9.75191	13.5571
WBGene00008398	D2005.3	1643.02	0.315776	8.00221e-07	1032.76	1138.72	1121.82	1343.49	1334.01	1432.37
WBGene00011291	R102.4	71.7039	1.20748	8.00547e-07	10.1493	9.59156	8.84201	23.9332	21.6628	19.992
WBGene00016161	C27D6.3	30.9614	-2.00326	8.46934e-07	31.0048	39.7755	35.6418	9.66926	8.98593	7.61099
WBGene00016382	C33H5.16	113.653	-1.03966	8.53901e-07	48.9564	56.0734	53.0486	28.1866	19.2094	31.1668
WBGene00020904	T28F12.1	62.9257	-1.33678	9.15944e-07	22.8512	27.3019	29.0292	11.9075	9.34462	10.2654
WBGene00022089	Y69A2AR.18	152.664	-0.825919	9.26809e-07	63.856	64.9693	59.4299	35.2102	33.7607	37.7453
WBGene00194816	ZK616.61	37.6401	-1.76987	9.64065e-07	20.8078	16.7702	21.8254	6.02223	5.70637	5.69631
WBGene00020661	smz-2	84.827	-1.11437	9.73003e-07	40.4037	44.5404	39.2086	20.3967	18.8174	17.8897
WBGene00017349	farl-11	438.337	-0.499713	9.88021e-07	57.8845	59.4589	54.2337	40.1145	40.6196	40.5057
WBGene00019909	R06A10.1	185.312	-0.835096	1.02779e-06	164.302	152.038	166.909	67.2471	99.7722	105.546
WBGene00021382	Y37F4.1	58.4791	-1.53445	1.03736e-06	39.8306	48.1316	35.3646	19.7848	8.3659	15.1839
WBGene00008331	ttll-5	233.654	0.678815	1.04255e-06	26.7103	28.3091	30.0477	44.9133	49.2442	41.4537
WBGene00006508	tns-1	867.286	0.364668	1.14875e-06	56.8038	56.0953	56.4476	71.0363	74.9334	71.7948
WBGene00004955	spd-5	673.756	-0.491485	1.15477e-06	70.181	78.5724	81.1567	59.0394	47.3059	58.2297
WBGene00011236	R11A8.1	2151.05	0.314113	1.1743e-06	401.813	390.516	397.15	447.177	511.622	521.442
WBGene00004202	pry-1	491.812	-0.501562	1.18399e-06	118.523	106.669	110.352	87.3719	75.7341	73.1524
WBGene00012191	W02A2.8	53.3511	-1.41616	1.20224e-06	38.0102	36.9317	37.3835	16.0485	13.3297	12.4631
WBGene00019810	R01H2.2	246.965	-0.647869	1.22655e-06	92.7883	85.8624	84.3834	55.0166	58.1891	53.9107
WBGene00044529	irld-1	43.663	-1.65249	1.25107e-06	29.2422	27.9468	39.6425	12.1441	10.1886	8.13655
WBGene00022298	Y76B12C.4	21.7304	-2.52166	1.30739e-06	17.7107	14.4377	15.235	2.22551	2.86795	3.25329
WBGene00010779	K11H3.2	132.511	-0.990467	1.33164e-06	95.2145	70.117	100.859	49.462	36.871	49.2285
WBTransposon00000257	WBTransposon00000257	340.171	0.545708	1.33311e-06	54.4145	53.6633	50.4901	77.5095	77.6343	75.827
WBGene00044907	K08E7.10	2140.58	0.274115	1.3355e-06	1300.59	1192.3	1264.3	1489.92	1530.09	1522.82
WBGene00019972	R09A1.2	32.7647	-1.92655	1.44504e-06	14.995	12.3049	17.4906	3.28502	4.81058	3.49244
WBGene00001037	dnj-19	225.738	-0.676651	1.44736e-06	70.2893	70.6888	65.0545	45.8554	40.2526	42.9307
WBGene00003651	nhr-61	29.3111	2.03325	1.47107e-06	3.46106	2.40204	1.73673	11.1882	8.09165	11.6822
WBGene00000368	ccb-1	99.4326	1.04739	1.49524e-06	10.8768	12.4945	13.7012	22.7639	30.1323	23.4383
WBGene00012781	nspd-7	88.0703	-1.11234	1.5144e-06	124.238	117.964	151.789	55.8764	58.7806	70.0123
WBGene00018935	skr-18	407.254	0.521781	1.52369e-06	167.722	175.15	189.956	244.188	249.418	275.832
WBGene00011533	T06E4.5	85.5079	-1.11931	1.56016e-06	48.9529	58.8092	45.1635	24.9293	22.2689	23.1904
WBGene00016075	C24H12.6	4425.61	0.241658	1.5775e-06	1940.43	1921.26	1876.43	2141.47	2368.51	2270.68
WBGene00020353	T08B6.4	112.581	-1.01609	1.61388e-06	24.7972	31.3825	27.3747	17.1289	11.7808	12.379
WBGene00021632	Y47D9A.5	48.7519	-1.50304	1.67835e-06	20.0188	15.8782	16.2638	5.0311	6.48342	6.98682
WBGene00044300	D1022.9	42.5671	-1.60458	1.6802e-06	22.6554	20.3092	25.8628	7.09936	7.52363	8.19313
WBGene00008313	C54G4.3	59.048	-1.33686	1.69054e-06	34.2507	32.3908	30.8228	13.1104	14.7191	9.87288
WBTransposon00000086	WBTransposon00000086	10716.4	0.229336	1.71407e-06	1766.36	1743.27	1675.97	1899.12	2098.37	2081.46
WBGene00021650	Y47G6A.26	205.735	-0.765549	1.7455e-06	123.904	146.857	143.926	96.2805	69.0294	79.728
WBGene00044763	ZK688.12	46.414	-1.50902	1.76482e-06	37.9547	39.9847	44.068	15.4087	13.8997	13.5148
WBGene00044392	C25H3.16	36.9407	-1.77964	1.77509e-06	40.1366	50.5114	48.3365	16.9463	9.5542	14.8634
WBGene00044559	ZK380.5	18.1804	-6.51269	1.77932e-06	39.2206	33.761	27.0951	0	0.775428	0
WBGene00077519	T27C10.8	42.0848	-1.71799	1.77932e-06	47.8856	38.6142	47.2333	19.496	8.14199	13.722
WBGene00003043	lip-1	623.423	0.411902	1.78846e-06	106.317	100.324	103.901	140.428	135.497	137.246
WBGene00013511	Y71A12B.15	374.307	-0.524855	1.80049e-06	75.7325	71.6032	73.3602	50.7436	48.9878	54.3632
WBGene00077548	F21C3.7	18.1546	-2.92883	1.90543e-06	22.314	26.1548	24.4841	5.49578	2.52937	1.14769
WBGene00008802	acp-2	403.071	0.524308	1.91706e-06	82.4515	96.6595	86.8443	122.011	125.317	136.632
WBGene00003902	pab-1	340.855	-0.616596	1.92813e-06	56.8827	58.3962	65.8892	32.8474	41.5911	44.4435
WBGene00009576	F40F8.3	267.902	0.60617	1.99299e-06	150.693	165.548	163.897	246.82	251.174	231.374
WBGene00017515	F16F9.4	96.7743	-1.02502	1.99768e-06	35.2337	30.4462	36.8159	16.9545	17.8402	15.1904
WBGene00011176	R09E10.6	71.634	1.17244	2.01601e-06	14.5825	17.4435	15.7055	33.0372	39.6108	34.5744
WBGene00016165	C27F2.1	371.612	-0.52338	2.11988e-06	82.1358	76.3298	75.8074	54.4638	55.6533	52.265
WBGene00018068	F35H10.2	26.4727	-2.14926	2.22263e-06	20.6987	27.1344	28.1587	6.67585	6.35446	3.54868
WBGene00014103	best-26	68.6105	-1.25579	2.31656e-06	28.4644	26.0764	29.4805	15.3231	10.6476	8.78413
WBGene00021691	Y48G8AL.13	56.3119	-1.41012	2.32292e-06	28.9551	19.3828	28.1932	10.0794	8.90372	9.98121
WBGene00013537	Y73F8A.33	2151.89	0.282224	2.35392e-06	256.399	253.454	255.808	289.794	326.194	314.819
WBGene00000023	abt-5	96.1943	-1.04272	2.37022e-06	9.90827	10.2516	10.3353	4.77635	4.11227	6.25986
WBGene00019425	K06A1.2	53.048	-1.42156	2.46566e-06	16.6783	22.0816	21.2187	6.50014	7.19858	9.10609
WBGene00018178	F38E1.3	18.3734	-2.78411	2.53156e-06	11.2851	11.4217	11.6086	1.11673	1.79888	2.17661
WBGene00007352	cdc-48.1	437.522	-0.488236	2.58611e-06	65.963	73.2222	71.5933	52.1482	48.809	49.4246
WBGene00012514	Y26E6A.3	362.285	0.551088	2.58768e-06	127.941	150.266	122.114	189.821	201.565	193.962
WBGene00015030	B0207.7	51.5216	-1.4154	2.62359e-06	19.5071	21.9752	22.698	8.9524	6.72973	8.72451
WBGene00010333	copz-1	38.4315	-1.718	2.62764e-06	25.4245	37.5427	34.3103	11.9908	9.6576	7.51214
WBGene00006053	ssq-4	34.5681	-1.84796	2.65058e-06	12.8272	18.9917	21.112	5.07737	5.45254	3.95849
WBGene00003978	pes-4	305.777	0.586553	2.79304e-06	45.3059	54.353	48.9286	70.8867	72.6024	80.7334
WBGene00016327	C32E12.1	45.3272	-1.62641	2.80627e-06	12.77	16.6237	15.4658	6.85386	2.94412	5.00954
WBGene00004976	spe-41	231.247	-0.661276	2.84104e-06	40.5271	41.0179	39.8815	28.9642	24.2854	23.2329
WBGene00005707	sru-44	840.246	0.405303	2.84104e-06	280.56	296.076	297.461	343.609	407.003	408.957
WBGene00015558	C06G4.4	72.5567	-1.19113	2.84424e-06	65.6999	88.6906	82.5355	36.7141	32.8558	34.5868
WBGene00021093	W08F4.3	82.5782	-1.11142	2.85851e-06	52.1604	44.7353	48.0062	24.1715	18.3866	25.5192
WBGene00015735	pdfr-1	1283.3	0.336594	2.86526e-06	140.473	137.222	137.211	159.827	184.861	179.079
WBGene00002059	ife-1	105.148	-0.958565	2.86668e-06	59.191	62.2419	68.0434	30.7658	34.6911	31.8278
WBGene00013475	Y69E1A.3	41.5805	-1.66349	2.88444e-06	12.9875	13.444	16.0826	6.50587	3.92996	2.71725
WBGene00019535	tsen-34	949.932	0.373469	2.92509e-06	490.811	508.634	485.246	619.945	696.939	598.412
WBGene00019096	cysl-4	44.995	-1.63983	3.02624e-06	25.8416	16.8984	28.2164	8.72859	5.56555	9.03805
WBGene00021579	clec-73	110.048	-0.942302	3.12695e-06	26.003	30.6244	30.2082	16.4267	14.9051	13.6782
WBGene00000875	cyk-4	406.452	-0.596541	3.16505e-06	69.3319	81.3151	88.6744	59.397	45.372	54.4848
WBGene00007114	mttu-1	920.869	0.356093	3.26465e-06	257.669	261.677	243.22	312.237	339.789	321.991
WBGene00003941	pbo-1	1010.7	0.331117	3.30087e-06	487.823	476.296	500.042	630.162	606.766	604.991
WBGene00015004	B0034.4	70.3335	-1.30082	3.42737e-06	50.1171	44.985	57.137	29.0953	14.4864	18.5594
WBGene00015629	C09B9.4	86.5441	-1.07311	3.59045e-06	38.1703	33.0239	39.6151	20.6365	16.0933	15.8016
WBGene00012754	Y41C4A.7	99.4913	-1.12288	3.7183e-06	59.8661	69.4669	66.3748	37.6137	18.9847	35.19
WBGene00219399	Y55F3AM.21	86.1992	1.04296	3.72752e-06	23.8481	22.8424	25.1932	45.4874	55.4881	46.4814
WBGene00008724	F13A7.1	27.7014	-2.15672	3.73025e-06	13.142	15.8094	15.5631	1.73399	2.51385	6.59041
WBGene00019229	ipla-5	55.6789	-1.3929	3.73025e-06	16.2301	17.0334	15.7321	7.93899	6.73075	3.35944
WBTransposon00000022	WBTransposon00000022	204.378	0.700731	3.79581e-06	40.2317	32.9249	37.3418	56.9488	65.6381	55.9776
WBGene00000224	atgp-1	349.878	0.518196	3.84264e-06	54.4867	53.3551	55.2812	74.4515	79.1596	80.3302
WBGene00002202	kin-19	184.469	-0.722483	3.84264e-06	43.8475	44.23	49.4754	28.1449	26.0267	29.8665
WBGene00004164	pqn-83	1102.81	0.329164	3.84264e-06	191.482	209.185	200.163	242.241	256.645	256.458
WBGene00012296	spe-46	65.1394	-1.22825	3.91353e-06	32.0103	29.621	37.1222	12.7644	15.1186	14.2688
WBGene00013138	Y53C10A.10	56.61	-1.37411	3.97264e-06	6.34845	5.94802	7.32687	3.18299	1.82153	2.69381
WBGene00012111	T28A8.5	290.404	0.584174	4.01796e-06	87.7978	100.516	100.325	135.778	153.796	143.033
WBGene00002147	ire-1	664.345	-0.40139	4.0388e-06	85.1034	86.3391	83.451	68.893	61.7053	62.2377
WBGene00017833	F26F12.2	43.7626	-1.53184	4.0388e-06	30.2033	32.059	26.0322	12.1897	10.1954	7.53884
WBGene00010690	K08H2.3	195.757	-0.697086	4.06783e-06	98.3605	101.619	90.3877	60.4594	56.0833	63.3901
WBGene00004964	spe-10	52.1405	-1.38474	4.1705e-06	20.5202	23.5231	25.819	9.05187	7.8113	10.3967
WBGene00008154	C47E12.11	362.37	0.529994	4.1855e-06	93.719	105.371	89.3681	131.674	141.675	143.128
WBGene00006058	sst-20	52.7753	-1.36705	4.36445e-06	32.7132	34.7713	34.0727	13.0654	10.899	16.3708
WBGene00012890	lact-9	840.387	0.362952	4.41337e-06	224.342	223.524	204.242	276.525	274.802	287.642
WBGene00001650	gon-1	214.892	0.680165	4.46824e-06	8.88162	8.12366	8.82069	12.247	15.3196	13.7044
WBGene00012809	Y43F8A.2	48.3777	-1.44908	4.49114e-06	17.0398	14.3156	17.1009	4.73321	7.2432	5.53526
WBGene00011493	T05F1.8	61.6207	-1.40665	4.50143e-06	28.0308	25.4145	24.3235	14.3455	9.62842	4.36884
WBGene00008196	C49C3.6	808.538	0.370936	4.5552e-06	319.17	337.177	322.604	395.214	437.874	433.298
WBGene00022541	ZC190.7	49.0781	-1.41415	4.59056e-06	38.2075	40.4796	40.9006	16.3656	12.2396	17.0882
WBGene00016447	msd-4	38.0721	-1.66541	4.61413e-06	50.6126	47.6286	52.3435	9.96031	18.2323	19.8547
WBGene00022352	Y82E9BR.20	9.27487	-6.52132	4.64167e-06	9.43397	7.81087	10.7634	0	0	0
WBGene00009092	tomm-20	263.41	0.602809	4.74607e-06	118.677	104.634	101.825	168.278	169.31	153.254
WBGene00009714	F44G4.5	38.1077	-1.75401	4.74607e-06	35.0728	26.6024	40.6224	13.9586	6.35446	10.646
WBGene00006588	tnt-3	60.7236	-1.32265	4.79435e-06	7.21071	6.37261	7.67562	1.88142	3.03065	3.75039
WBGene00010289	F58H1.6	113.546	-0.931413	4.84435e-06	40.1114	50.7923	45.2795	25.4672	21.0245	25.5945
WBGene00000187	arl-1	82.2733	-1.12085	4.96364e-06	41.8145	44.0768	38.5342	13.4329	21.6383	22.4417
WBGene00003813	nrf-6	92.5105	-1.01428	4.96994e-06	17.1052	17.9566	19.0418	7.43447	10.0205	9.31529
WBGene00016953	C55C3.3	320.503	-0.54489	5.05341e-06	90.6996	87.655	95.6352	66.4909	61.2034	59.9263
WBGene00189930	Y26G10.5	2394.48	-0.251473	5.14199e-06	4672.07	4561.02	4518.81	3931.31	3943.92	3647.35
WBGene00006727	ubq-1	171.596	-0.760263	5.16155e-06	27.3168	32.763	26.9355	15.5367	18.0375	17.8011
WBGene00021878	Y54G2A.13	117	-0.918776	5.28941e-06	26.4435	33.6459	29.9726	14.9823	14.7118	18.6011
WBGene00009193	F27E5.3	56.9953	-1.34438	5.33689e-06	18.6807	19.6223	23.9159	7.7274	6.65301	10.9065
WBGene00020817	T25G12.11	14.9525	-4.67275	5.38288e-06	14.7191	15.7486	9.23237	0	0	2.12921
WBGene00007624	hrde-1	1315.54	-0.303007	5.39316e-06	151.879	164.081	152.317	127.759	124.885	127.069
WBGene00013563	Y75B8A.33	259.004	-0.588146	5.64025e-06	116.19	117.322	112.352	78.2907	76.4137	74.9823
WBGene00008854	F15D3.4	70.6181	-1.22963	5.69326e-06	12.1172	16.3987	16.9033	7.83398	5.02195	6.77762
WBGene00008259	C52E4.7	54.262	-1.3338	5.91275e-06	27.548	30.659	29.2905	12.9672	9.17808	13.2115
WBGene00009941	F52F12.8	16.4503	-2.9369	5.97325e-06	19.6871	25.8084	27.6607	3.46342	4.18426	1.26572
WBGene00044500	T19E7.6	134.071	-0.913506	6.0618e-06	126.815	118.494	84.9287	54.849	62.0573	57.2708
WBGene00002070	ile-1	154.858	-0.764018	6.06365e-06	38.4233	37.766	41.8776	21.8547	24.5415	23.0391
WBGene00017738	tipn-1	636.801	0.398008	6.44323e-06	225.18	248.006	236.286	310.201	323.027	299.687
WBGene00010419	H28O16.1	284.145	-0.565807	6.56643e-06	60.1059	64.1764	66.5204	43.142	43.7093	41.9487
WBGene00011131	R07H5.11	418.931	0.508025	6.58168e-06	169.134	176.663	141.745	232.82	222.185	238.095
WBGene00008185	best-10	56.8065	-1.31506	6.65331e-06	22.1871	25.3305	22.9028	7.90784	8.32885	12.8936
WBGene00044258	Y57G11C.51	1413.15	-0.329061	6.65781e-06	729.501	761.774	756.975	569.683	563.332	666.363
WBGene00043992	bbs-4	220.065	0.6356	6.78453e-06	46.151	49.4493	45.5038	72.0742	69.7517	78.2907
WBGene00018318	F41H10.5	59.6321	-1.34454	6.93786e-06	30.8943	27.891	39.3234	17.4981	10.57	10.4641
WBGene00020683	ribo-1	255.654	-0.615948	6.98949e-06	54.6177	66.4454	58.4165	39.7107	37.6661	40.075
WBGene00004958	spe-4	79.5049	-1.06814	7.02015e-06	25.9185	27.2545	23.8359	13.1816	11.0173	12.7248
WBGene00008480	eif-2A	109.296	-0.989968	7.04344e-06	21.9767	31.597	26.2478	13.2282	11.4263	16.2545
WBGene00012040	T26E3.7	3279.82	0.225672	7.04344e-06	3504.68	3703.45	3524.5	4175.15	4093.47	4294.11
WBGene00018471	F45E4.6	57.9091	-1.25363	7.05632e-06	24.0383	24.7782	26.6285	11.5625	9.83006	10.3292
WBGene00009344	F32H2.7	107.775	-0.941187	7.30562e-06	34.4649	43.6559	43.3205	22.9605	18.9731	21.7948
WBGene00011039	R05H5.4	92.699	-2.07541	7.36219e-06	41.9814	46.7815	45.8109	16.5393	5.52951	10.0359
WBGene00050946	M162.12	211.022	0.637598	7.37913e-06	49.4406	49.2488	47.633	78.2797	76.3992	72.2483
WBGene00219675	linc-44	40.0542	-1.60635	7.37913e-06	101.003	141.993	112.281	49.2057	29.7234	38.9619
WBGene00003067	lrg-1	5028.22	0.20039	7.54879e-06	989.279	971.988	957.589	1086.87	1144.22	1121.43
WBGene00023497	lin-15B	148.869	-0.801156	7.7416e-06	15.1292	15.5891	16.0205	8.80475	7.64771	10.852
WBGene00007385	atp-5	185.981	-0.685717	7.82649e-06	100.168	99.8516	99.0595	61.7141	58.4772	66.9976
WBGene00005254	srh-31	82.2682	1.03974	7.93399e-06	18.7438	20.0834	15.3128	35.4044	39.9774	35.0105
WBGene00015511	C06A6.7	64.9095	-1.18284	8.15499e-06	32.0058	28.6716	32.2571	14.3759	11.8681	15.2358
WBGene00004042	plk-1	391.673	-0.509927	8.32362e-06	69.4095	76.3557	80.5372	57.7235	50.2054	51.1779
WBGene00007136	B0285.3	429.471	0.458594	8.34235e-06	183.892	179.541	193.194	248.112	255.822	262.641
WBGene00015016	bath-14	962.651	0.366322	8.44613e-06	369.153	338.95	338.064	408.641	477.53	461.108
WBGene00021819	Y53G8B.3	234.816	0.607059	8.48387e-06	34.6437	32.3768	30.5819	49.4847	48.7942	50.264
WBGene00007600	C15C6.1	1390.7	0.284192	8.60261e-06	582.541	564.016	569.832	701.246	714.211	669.986
WBGene00045483	oxy-5	64.3506	-1.18556	9.01495e-06	51.8388	53.5238	43.372	21.8871	22.7312	20.2073
WBGene00019305	snap-29	109.747	-0.927717	9.17464e-06	40.0382	50.4973	39.0506	24.1049	20.9273	23.3387
WBGene00015830	fbxb-98	94.0366	-0.950987	9.27107e-06	42.9013	42.2197	43.1917	22.642	21.7099	22.0656
WBGene00012721	Y39E4B.13	15.5495	-3.09897	9.39585e-06	18.8891	19.496	22.7481	0	3.08819	4.48399
WBGene00010295	fbxa-193	543.2	0.420682	9.75784e-06	155.578	154.142	147.761	191.873	215.584	203.625
WBGene00009548	F38H4.4	55.6186	-1.2929	9.75901e-06	14.7448	19.0193	19.7302	7.31024	6.83744	7.92849
WBGene00014205	ZK1058.5	799.487	0.378829	9.78238e-06	283.474	308.697	299.284	362.351	418.608	375.658
WBGene00021007	W03F11.4	315.365	-0.618744	9.90426e-06	29.5045	37.0589	36.4215	26.28	20.7144	19.9602
WBGene00007559	C14A4.8	22.2595	-2.25348	1.02443e-05	24.1179	15.5254	19.3634	5.53421	4.01162	2.427
WBGene00019540	K08D12.6	175.972	-0.70891	1.02716e-05	37.8748	39.2535	34.4628	23.6316	21.0368	23.8958
WBGene00017808	nspd-9	37.6486	-1.57497	1.07017e-05	66.1546	58.1559	65.5064	18.621	25.3086	18.7141
WBGene00011884	enol-1	66.1548	-1.17399	1.07695e-05	18.4365	22.3259	22.4772	10.5711	7.93366	9.83374
WBGene00018528	F47B3.4	20.3215	-2.34044	1.09629e-05	11.2657	15.817	13.0994	2.46029	2.97234	2.39766
WBGene00009501	F37A8.1	31.3593	-1.82868	1.12058e-05	23.8557	25.7543	35.5698	9.59263	9.17472	4.38208
WBGene00012926	Y47D3A.13	26.4358	-1.98022	1.17958e-05	29.1289	20.509	31.5211	7.35246	6.46015	6.8396
WBGene00012560	Y37D8A.25	209.27	0.642212	1.1891e-05	112.756	126.698	123.447	198.621	174.912	195.448
WBGene00016058	nspd-3	19.0328	-2.43896	1.19974e-05	32.7452	35.5254	42.6079	5.95928	8.63948	5.22682
WBGene00000064	act-2	88.0009	-1.01396	1.21861e-05	32.2354	38.3153	29.2274	17.5995	16.7737	14.5788
WBGene00020118	R155.4	179.24	0.685638	1.23284e-05	20.1592	18.5222	21.1211	34.1065	31.7242	30.2233
WBGene00009054	F22D6.9	43.3038	-1.462	1.24052e-05	18.6615	15.4909	19.169	7.53155	6.76598	4.65797
WBGene00015084	B0244.9	38.7665	-1.5656	1.33846e-05	41.5211	35.1286	28.0974	12.522	11.5983	10.9829
WBGene00004798	sip-1	154.342	0.845652	1.35841e-05	67.3605	68.8369	60.195	146.531	92.1245	114.783
WBGene00000622	col-45	338.144	-0.516606	1.36033e-05	150.171	152.212	141.497	110.066	95.2045	105.943
WBGene00001414	fer-1	351.929	-0.611825	1.36764e-05	21.6702	27.5516	28.2902	19.5789	14.4423	16.9501
WBGene00010181	F57A8.6	47.6763	-1.38103	1.37718e-05	20.3948	21.5686	25.731	10.2512	7.43085	8.4917
WBGene00007892	C33B4.4	165.166	0.729479	1.421e-05	95.8652	82.0896	93.624	161.601	156.309	129.154
WBGene00010933	M162.7	127.566	0.797757	1.43945e-05	15.2978	15.944	14.3506	24.816	26.6953	27.8285
WBGene00022849	acs-6	84.6462	-1.10239	1.44582e-05	28.4767	18.2576	24.6594	13.3115	9.33795	10.6711
WBGene00019138	bath-21	228.855	0.626884	1.44732e-05	73.7763	89.6038	87.7382	124.111	124.266	142.296
WBGene00009959	F53B6.4	58.3547	-1.20229	1.45085e-05	27.1074	27.2254	27.3373	10.8171	12.0848	12.7521
WBGene00235285	F56D6.18	13.6582	-3.31925	1.46801e-05	33.6967	36.3785	36.0719	5.92803	2.38727	2.16642
WBGene00019871	R04E5.8	532.687	-0.411909	1.4792e-05	57.486	57.527	58.406	42.0007	46.0063	41.8946
WBGene00020952	kel-8	160.47	0.725907	1.4917e-05	18.0585	21.3359	20.065	34.5489	33.9948	29.3571
WBGene00016054	C24D10.2	121.971	-0.838019	1.49514e-05	101.956	102.4	90.8416	48.5597	56.0237	61.3928
WBGene00012366	maea-1	683.392	0.367243	1.5165e-05	141.985	130.97	135.854	179.797	175.802	170.822
WBGene00002007	hsp-3	306.79	0.570141	1.53084e-05	34.5889	38.0975	32.3799	45.083	54.5256	56.6119
WBGene00235361	F56D6.23	178.537	0.713189	1.53314e-05	190.278	183.959	209.771	274.289	354.917	328.656
WBGene00018204	F39F10.4	14.047	-3.14056	1.59343e-05	13.3884	11.4714	13.1378	1.57022	1.26469	1.53025
WBGene00004445	rpl-31	208.4	0.617339	1.59356e-05	92.7585	92.4375	89.4553	139.044	141.386	140.586
WBGene00002879	let-754	251.318	-0.592977	1.60016e-05	94.0586	113.746	104.142	68.0999	69.2828	69.6846
WBGene00013437	Y66D12A.11	104.435	-0.949367	1.60016e-05	44.2213	40.9205	55.4074	27.582	24.4935	20.1599
WBGene00012859	Y45F3A.1	45.3628	-1.39036	1.60628e-05	17.8109	18.0511	20.4282	5.96827	7.45077	8.28828
WBGene00002083	inf-1	191.05	-0.700089	1.61435e-05	51.2517	53.4321	55.5232	27.4034	32.7263	39.7134
WBGene00015701	C11D2.3	299.592	0.535611	1.61435e-05	134.61	119.392	123.571	190.342	171.874	185.758
WBGene00016074	C24H12.5	489.319	0.43039	1.61435e-05	87.0352	81.4417	79.1216	117.411	107.34	108.4
WBGene00006719	ubc-24	22.5438	-2.11835	1.63711e-05	15.9605	12.2476	15.3144	2.8763	3.97135	3.0033
WBGene00018548	clec-79	91.1836	-1.08926	1.63711e-05	21.3918	29.7887	27.0127	16.4417	9.00484	11.5367
WBGene00006784	unc-49	105.01	-0.954765	1.66327e-05	11.5822	12.2181	8.80298	6.52022	5.18586	5.00397
WBGene00012595	Y38E10A.17	101.973	-0.908678	1.70086e-05	28.2852	24.7398	25.1979	14.9281	12.3527	14.6477
WBGene00012193	vps-25	461.827	0.441417	1.70893e-05	150.715	151.501	153.559	190.58	218.538	209.535
WBGene00013056	Y50E8A.14	71.6761	-1.11921	1.71104e-05	6.31884	6.02087	6.17823	2.90565	2.1807	3.66831
WBGene00015997	C18H7.7	35.4378	-1.58514	1.7119e-05	35.3904	36.994	33.6756	9.68487	13.3721	12.135
WBGene00022229	Y73B6A.2	63.1278	1.13171	1.73006e-05	14.0141	13.2922	14.6268	31.064	27.998	33.5168
WBGene00017303	F09F7.6	235.268	-0.632151	1.75776e-05	323.204	284.079	276.572	170.042	214.477	181.347
WBGene00016550	C40A11.7	272.398	-0.556983	1.7894e-05	149.476	156.322	161.155	110.194	98.4342	110.562
WBGene00012222	W03C9.6	850.047	0.32773	1.79401e-05	155.258	148.25	150.726	188.128	192.601	188.839
WBGene00011205	R10E4.9	182.832	0.694919	1.80868e-05	65.6999	78.6771	89.0958	123.546	124.852	132.043
WBGene00011498	T05G5.1	284.844	0.536509	1.88748e-05	61.1482	57.9697	57.3095	89.5717	81.2666	85.1093
WBGene00014233	ZK1128.7	171.121	-0.706127	1.9216e-05	86.4502	81.0736	83.1028	58.9247	48.4478	45.4613
WBGene00000389	cdc-25.4	106.331	-0.930868	1.94395e-05	47.4527	64.4024	55.5598	33.8095	25.2137	29.2878
WBGene00016239	C30A5.4	14.2942	-2.99214	1.96133e-05	8.24266	8.2376	9.00014	1.04405	1.1212	1.01748
WBGene00020580	T19D12.5	61.078	-1.21851	1.96273e-05	28.3744	33.0523	24.9249	14.0942	9.649	13.9072
WBGene00010920	M117.4	117.056	-0.868952	2.04039e-05	27.4909	26.5953	27.5177	16.0163	11.8375	17.6285
WBGene00001915	his-41	96.4033	0.918694	2.07377e-05	53.1691	43.5954	40.5263	88.0903	89.2591	79.9632
WBGene00009478	syx-7	77.7014	-1.03951	2.09293e-05	42.2123	43.7202	37.6219	23.3003	19.4249	16.7316
WBGene00021808	Y53G8AM.8	1229.09	0.291141	2.10289e-05	163.678	154.29	149.595	191.395	192.307	187.38
WBGene00021458	Y39G10AL.1	441.906	0.44592	2.12161e-05	119.18	108.566	124.516	155.86	165.272	158.58
WBGene00007388	folt-1	29.5447	-1.74964	2.13546e-05	12.1439	12.9475	11.4455	2.78659	4.03987	4.07349
WBGene00020914	sulp-6	270.844	-0.580096	2.13843e-05	46.1606	47.0928	47.5345	31.7767	27.2998	36.2766
WBGene00022708	ZK354.7	14.3041	-2.98854	2.18213e-05	16.6612	13.3619	12.9308	1.75865	1.8886	1.71388
WBGene00013988	ZK512.10	12.4899	-3.71001	2.19487e-05	24.1856	18.6502	28.3176	2.1274	1.71345	1.55493
WBGene00019769	M04F3.3	33.2162	-1.75229	2.22116e-05	17.0848	10.0815	11.3313	4.9658	2.73653	3.82057
WBGene00022140	Y71G12A.4	40.9337	-1.52897	2.2475e-05	14.9009	18.143	15.3216	8.27816	4.00043	4.43709
WBGene00022705	ZK354.2	104.91	-0.916137	2.29348e-05	32.0108	31.2413	40.7592	20.062	16.5835	18.9081
WBGene00011867	chc-1	392.504	-0.551821	2.33667e-05	28.2807	32.4068	37.7126	24.7173	20.0259	22.73
WBGene00016605	C43E11.5	16.8347	-2.7539	2.41453e-05	9.03316	8.08028	9.66989	2.86045	0.255985	0.929213
WBGene00020707	wago-10	161.5	-0.732475	2.45746e-05	23.1955	22.2229	26.3353	16.4461	12.9472	13.9186
WBGene00019716	M01G5.3	1446.37	0.265856	2.48728e-05	376.585	388.016	373.246	443.805	463.521	460.638
WBGene00008650	F10D11.4	24.4043	-2.10409	2.4941e-05	19.1543	27.3464	20.2115	8.08722	5.58308	0.84443
WBGene00008726	F13A7.11	339.339	0.545318	2.51127e-05	144.659	170.843	154.555	209.731	214.381	267.504
WBGene00021357	Y37E11AL.1	1616.99	0.281783	2.54501e-05	483.989	486.243	445.443	541.851	580.442	599.603
WBGene00009550	F38H4.6	18.802	-2.42905	2.54939e-05	23.5559	21.7977	18.9123	1.42081	4.00522	7.26938
WBGene00013246	Y57A10A.1	1953.85	0.258998	2.62663e-05	149.536	150.347	148.89	167.646	188.048	181.081
WBGene00011401	T03F6.6	29.549	-1.83196	2.65992e-05	29.4683	20.5633	18.2292	8.6686	6.16045	3.72703
WBGene00002071	ile-2	21.8246	2.02342	2.66087e-05	2.26511	2.09604	2.9552	9.56365	8.90629	11.7959
WBGene00021001	W03F9.3	5115.53	0.220901	2.66087e-05	2004.98	2186.96	2038.9	2479.51	2302.83	2485.8
WBGene00012373	W09H1.3	701.143	0.367159	2.83381e-05	697.291	628.051	707.248	843.306	870.62	914.028
WBGene00045194	smy-1	98.6084	0.889629	2.90714e-05	296.98	360.41	363.516	683.475	591.873	623.508
WBGene00002344	let-70	106.995	-0.87198	2.98598e-05	47.2504	49.189	49.9301	31.9051	24.2201	23.5877
WBGene00006794	unc-60	188.636	-0.668197	2.98598e-05	45.124	49.072	42.1118	31.3463	29.1815	24.399
WBGene00016630	acer-1	65.166	-1.10071	3.02903e-05	22.0237	22.1329	19.9636	8.99877	10.8717	9.86591
WBGene00014104	ZK849.6	18.6948	-2.31195	3.1194e-05	40.8519	38.9145	34.7279	6.34128	10.2148	5.56187
WBGene00022778	ZK616.8	44.0325	-1.42024	3.24735e-05	39.6437	38.6154	56.9564	19.0874	14.782	17.1706
WBGene00021755	hpo-38	73.0022	1.085	3.278e-05	28.7905	30.5267	26.9674	62.6783	72.9188	44.4238
WBGene00011638	ostb-1	1075.38	-0.290173	3.29778e-05	265.217	273.248	274.835	222.191	221.053	222.233
WBGene00019598	K09H9.7	913.525	0.3224	3.29951e-05	334.065	344.559	361.103	429.892	452.476	415.486
WBGene00022462	Y110A7A.15	943.403	0.356852	3.38195e-05	160.354	163.223	167.993	185.154	222.608	222.684
WBGene00004332	rec-1	1636.17	0.245927	3.47145e-05	321.595	319.787	324.665	376.875	382.585	386.824
WBGene00022888	rnh-1.1	86.7846	-0.981874	3.52005e-05	24.3426	28.5325	28.1059	16.3956	11.0373	13.9511
WBGene00013843	fbxa-49	6.98051	-6.1086	3.52075e-05	5.5655	5.88581	5.42585	0	0	0
WBGene00012294	nspa-8	23.0377	-2.05819	3.53267e-05	78.8366	47.6422	55.5448	18.6809	12.3103	12.4128
WBGene00013474	Y69E1A.2	117.501	-0.802121	3.5929e-05	41.9483	45.9246	46.2492	24.6336	26.37	25.9817
WBGene00009158	F26E4.3	39.36	1.42777	3.59519e-05	6.02769	5.14871	3.90877	14.4379	12.0227	13.9511
WBGene00001427	fkb-2	211.921	-0.612314	3.63518e-05	178.512	207.173	193.484	134.254	120.145	125.098
WBGene00013604	Y87G2A.18	849.518	0.326069	3.63518e-05	544.631	556.34	523.583	694.335	692.723	642.827
WBGene00017226	fbxa-53	14.3406	-2.89143	3.63518e-05	9.28831	11.0016	8.65043	1.56867	1.89515	0
WBGene00012297	W06D4.3	38.4608	-1.45438	3.66844e-05	24.4205	22.5977	26.4858	10.4012	8.37728	7.93282
WBGene00023172	Y23H5A.8	1070.12	0.323137	3.72121e-05	562.314	519.821	542.298	633.351	665.635	739.98
WBGene00045108	H01G02.4	582.232	0.376664	3.77856e-05	197.143	188.767	200.446	243.845	261.432	256.038
WBGene00194703	F26B1.8	43.2846	-1.44611	3.89356e-05	30.5639	47.3301	41.5656	17.7767	10.6057	16.3617
WBGene00044436	Y47G6A.31	1239.94	0.276009	3.97356e-05	566.068	585.877	556.543	679.921	706.333	679.603
WBGene00013575	acs-5	1069.45	-0.28983	4.00988e-05	212.436	211.026	203.936	170.721	168.82	174.045
WBGene00000059	acr-20	254.935	0.579318	4.08326e-05	48.6667	40.3234	37.6015	62.7611	60.0702	66.2954
WBGene00011589	T07F10.3	423.723	0.445752	4.10031e-05	94.7993	92.9718	106.035	134.559	127.205	140.441
WBGene00219756	linc-68	11.3714	-5.83886	4.19691e-05	19.3901	23.9238	30.2705	0	0.915807	0
WBGene00000374	cyp-31A1	469.384	0.418414	4.22707e-05	116.592	103.144	110.509	144.148	152.811	143.255
WBGene00045077	Y71A12B.18	1551.08	-0.248963	4.25577e-05	99.8343	100.614	99.4637	83.636	85.4214	83.0721
WBGene00010136	F55H12.5	54.9195	-1.21198	4.25854e-05	24.3669	32.955	29.7965	13.058	11.1545	13.8824
WBGene00017551	F18A12.2	26.5554	-1.83291	4.28127e-05	20.7284	15.1001	19.4749	6.05182	3.74942	6.1246
WBGene00020890	fbxa-202	81.9868	-1.04598	4.35231e-05	33.2239	23.058	36.8995	15.1966	16.0057	13.6705
WBGene00015321	fbxc-38	6.93928	-6.10228	4.41904e-05	4.11952	9.31829	5.87986	0	0	0
WBGene00012180	W01D2.3	25.8295	-2.05555	4.45513e-05	11.9219	16.7523	26.5879	4.66073	2.62769	6.81313
WBGene00011200	R10E4.3	62.3218	-1.1425	4.45892e-05	37.9776	36.6544	31.4745	18.5348	12.4981	17.6429
WBGene00020966	W03A5.1	243.583	-0.601946	4.51865e-05	38.4592	40.8332	40.8451	30.0547	22.0268	27.6932
WBGene00020129	R193.3	150.91	-0.716332	4.65982e-05	61.3005	66.3868	64.3595	33.4191	42.0926	41.5766
WBGene00017386	nspd-5	19.0117	-2.27612	4.717e-05	26.9307	43.8602	32.0002	7.9594	5.49484	8.31085
WBGene00077593	C49G7.12	887.314	0.399857	4.73297e-05	317.603	321.693	292.293	345.389	441.278	443.096
WBGene00009938	F52F12.5	15.5653	-2.64353	4.7641e-05	12.2109	16.3843	21.0781	3.22228	2.07623	2.82623
WBGene00006594	tom-1	784.487	0.329956	4.80376e-05	60.4611	60.8065	58.0603	74.4556	78.1094	72.1247
WBGene00009246	gfm-1	329.043	0.543674	4.84841e-05	39.9384	41.577	41.296	67.7059	49.9015	62.3253
WBGene00013069	Y51A2B.5	316.661	0.507501	4.97461e-05	162.626	165.425	146.407	210.785	218.058	248.164
WBGene00019431	K06A5.3	75.6642	-1.03018	5.00467e-05	57.5207	75.8641	70.0683	36.9875	28.1041	35.7059
WBGene00007763	C27B7.6	25.9236	-1.87215	5.01945e-05	11.4466	11.7959	8.98122	4.39357	1.9905	2.40847
WBGene00001047	dnj-29	465.842	0.434281	5.16302e-05	52.1748	48.8839	56.0271	64.8479	74.9623	72.6566
WBGene00022379	Y94H6A.7	60.245	1.10176	5.19867e-05	24.7902	25.1778	20.3886	49.7811	47.2911	54.1117
WBGene00015982	bgnt-1.4	337.609	0.494318	5.20207e-05	80.4881	75.7557	77.8995	101.252	106.39	124.193
WBGene00006266	str-238	73.174	1.04792	5.20975e-05	17.1074	20.6485	15.8251	32.1896	33.8303	45.9075
WBGene00000383	cdc-14	1005.85	0.321217	5.30773e-05	92.6113	106.298	94.6567	123.192	117.595	126.725
WBGene00004266	rab-1	95.9813	-0.964235	5.30773e-05	41.0074	47.4332	43.6236	30.6601	18.3028	18.4551
WBGene00007640	C17D12.7	221.232	0.578378	5.31586e-05	28.4544	27.5844	25.3835	42.9068	39.6776	38.5623
WBGene00008561	F07H5.10	92.9294	-0.9074	5.31977e-05	36.2985	35.9056	42.9606	22.7905	18.6219	20.279
WBGene00019530	scrm-8	53.4732	-1.20851	5.36331e-05	28.2854	26.8721	29.9764	13.933	9.61874	13.9662
WBGene00006052	ssq-3	12.9555	-3.04605	5.736e-05	6.77487	9.55304	6.47537	1.02159	1.09708	0.497793
WBGene00020627	T20F5.5	58.7192	-1.19121	5.77916e-05	32.9437	33.2879	27.3614	16.7871	9.6576	15.1912
WBGene00013673	Y105E8A.13	3547.91	0.191868	5.81452e-05	1282.03	1298.22	1249.69	1474.83	1444.82	1454.3
WBGene00021369	siah-1	120.529	-0.795438	5.90584e-05	32.6525	32.5395	31.9293	15.2446	19.752	21.3159
WBGene00011171	R09E10.1	37.8347	-1.54211	5.95062e-05	18.5889	22.9352	16.859	7.99386	3.80451	9.02975
WBGene00007165	B0391.10	4802.49	0.199706	6.04443e-05	909.222	935.656	922.033	1031	1116.23	1026.93
WBGene00012924	Y47D3A.5	48.2333	-1.29603	6.05929e-05	33.9874	29.5729	41.9492	17.1343	12.0753	14.0891
WBGene00015089	B0252.5	125.448	-0.754487	6.08011e-05	62.8171	63.3786	68.0041	40.2113	37.8996	36.8948
WBGene00015160	B0361.6	166.88	0.666755	6.08438e-05	39.7553	35.2335	34.6155	53.4884	57.1234	63.9346
WBGene00235288	Y69A2AR.46	17.6812	-2.3108	6.08438e-05	87.7369	63.9664	87.5176	14.0318	20.3426	12.3071
WBGene00014667	C06A1.4	789.066	-0.335992	6.10309e-05	110.806	111.878	123.57	90.9992	90.6801	93.2766
WBGene00012829	Y43F8C.7	564.329	0.377731	6.11205e-05	192.916	202.416	188.502	238.739	257.822	262.65
WBGene00001745	gsa-1	189.909	-0.661065	6.25493e-05	40.8602	39.4608	34.758	28.4107	23.0203	20.7656
WBGene00000096	ahr-1	128.37	0.752832	6.33738e-05	17.7155	19.2196	22.0704	31.1656	33.9301	34.8758
WBGene00016440	gipc-1	276.975	-1.01872	6.45721e-05	97.5184	135.066	124.051	69.18	45.4902	62.045
WBGene00014172	clpp-1	46.0208	-1.3333	6.45853e-05	41.4256	33.601	27.1001	13.4958	11.7393	15.7827
WBGene00016125	C26B2.2	59.5147	-1.10759	6.47947e-05	38.3802	35.5154	36.1887	18.3716	15.1762	17.9039
WBGene00007093	B0001.8	472.578	0.400254	6.64389e-05	92.6783	87.7881	91.4711	122.34	122.19	113.253
WBGene00021103	eri-3	164.849	0.657056	6.7015e-05	24.4484	28.6178	28.185	44.5544	42.1026	41.5931
WBGene00007308	C04G2.9	94.3507	-0.874632	6.82188e-05	34.5952	32.5378	38.248	20.3535	19.0449	17.9394
WBGene00019087	F59A6.5	733.229	0.339628	6.82188e-05	61.7662	57.1558	64.0786	79.1392	75.6025	77.0768
WBGene00012223	W03C9.8	31.211	-1.58667	6.86014e-05	54.3299	47.2581	52.3435	18.3511	13.8566	20.1195
WBGene00004455	rpl-42	1196.88	0.272351	6.9589e-05	736.645	691.363	732.443	879.248	860.269	870.686
WBGene00018252	F40H3.6	6.31494	-5.96776	7.02422e-05	6.14551	7.23774	8.07385	0	0	0
WBGene00023291	F53H1.2	60.041	-1.1022	7.08954e-05	51.9491	63.0127	59.7442	28.8991	25.6632	27.0803
WBGene00009829	F47G9.1	108.117	-0.825749	7.11831e-05	50.5096	52.9471	62.4128	32.9052	30.8637	29.8351
WBGene00020235	T05A12.4	262.649	0.534532	7.11831e-05	14.2384	16.6633	14.7378	21.8071	23.2602	20.7853
WBGene00019015	F57F4.1	75.9328	-1.02235	7.14619e-05	25.6521	24.4424	27.936	14.4767	9.50057	15.2838
WBGene00004479	rps-10	90.2353	-0.921979	7.56995e-05	79.4765	83.9576	87.5256	48.2556	34.6804	52.0917
WBGene00020370	T08H10.3	13.5744	-2.84904	7.56995e-05	12.6434	16.9645	15.734	1.33456	1.61231	3.90175
WBGene00012817	Y43F8B.6	6.38969	-5.97341	7.6263e-05	38.7803	25.9174	19.0272	0	0	0
WBGene00014095	gdh-1	235.701	-0.556258	7.76225e-05	52.3397	54.8669	57.0628	37.7145	34.645	40.2312
WBGene00010990	R03D7.4	227.647	-0.561867	7.78774e-05	56.7865	61.0424	57.9326	40.1104	37.206	42.4932
WBGene00001178	egl-9	162.979	0.718595	7.81222e-05	19.2846	14.5896	15.1691	23.3814	30.7956	25.9361
WBGene00206377	F44E5.15	2853.47	0.228604	7.82227e-05	962.325	950.638	958.566	1063.53	1197.27	1099.25
WBGene00002045	icd-1	117.816	-0.779103	7.87369e-05	59.8163	62.9339	61.8397	34.1639	33.0892	41.7232
WBGene00009058	F22E12.1	111.667	0.825991	7.90276e-05	13.0297	8.91728	11.4419	20.7733	20.4236	17.5918
WBGene00008340	C55A6.11	75.1347	-0.971837	7.90316e-05	50.4451	49.4256	50.0302	29.2335	23.9656	22.8932
WBGene00022780	ZK622.1	72.3834	-1.04326	7.94335e-05	27.9758	27.9587	26.953	17.7177	10.4648	12.0867
WBGene00004884	smg-6	799.191	0.325936	8.04729e-05	66.8176	65.2238	61.1861	84.3132	80.0744	77.1523
WBGene00013567	Y75B12B.1	367.98	0.441309	8.06441e-05	111.527	119.848	110.049	153.038	154.151	156.544
WBGene00010451	K01A11.3	958.113	0.328413	8.06675e-05	379.76	330.322	341.171	409.444	449.503	461.617
WBGene00017264	F08F3.8	12513.8	0.177987	8.10297e-05	4005.89	3834.66	3875.55	4374.81	4629.11	4241.35
WBGene00017853	F27C1.3	41.5129	-1.39128	8.18059e-05	25.1418	23.2652	19.583	9.11012	6.06138	11.5803
WBGene00007732	spe-44	128.326	-0.789025	8.24584e-05	33.3888	44.9599	35.4959	24.5487	20.3593	20.9629
WBGene00016946	C55B7.10	18.4429	-2.2018	8.25936e-05	9.98191	8.21052	7.5689	1.46337	2.59298	1.28351
WBGene00010486	K01H12.4	52.8686	-1.231	8.26603e-05	24.9491	18.3511	28.7621	8.77824	11.1491	10.858
WBGene00004975	spe-39	76.0811	-1.05461	8.37157e-05	20.2421	23.6895	18.4823	13.1969	9.78541	6.43046
WBGene00010510	ent-3	131.18	-0.755866	8.37157e-05	23.1043	30.2629	28.0858	16.6591	15.6307	16.0676
WBGene00009313	F32B4.2	151.188	-0.735519	8.68411e-05	98.3759	110.425	123.849	73.1177	54.9314	74.5498
WBGene00016839	C50F2.5	28.6511	-1.63817	8.884e-05	13.895	10.9828	13.2476	3.66668	4.18372	4.46668
WBGene00018152	acs-4	290.177	-0.509551	8.89582e-05	41.4176	47.7546	47.7013	32.6837	30.4864	33.4851
WBGene00005953	srx-62	45.9532	1.21602	8.94592e-05	12.4544	11.1406	11.3324	26.7303	26.8231	27.5445
WBGene00007025	mdt-29	384.941	0.438056	9.00167e-05	79.6344	72.8105	83.5936	104.883	106.301	109.305
WBGene00017461	bath-28	210.796	0.574367	9.00167e-05	59.0083	58.7794	61.0311	82.0703	94.1348	89.9788
WBGene00021415	nsy-4	447.393	-0.414588	9.00167e-05	165.998	162.926	177.09	127.213	133.39	117.291
WBGene00007547	nhr-154	461.046	0.439867	9.16924e-05	96.4193	104.093	113.157	129.859	156.551	138.613
WBGene00007305	C04G2.2	68.5605	-1.149	9.17534e-05	22.3356	31.282	32.4724	15.9298	8.4679	15.369
WBGene00012239	W04A8.4	66.5963	1.00035	9.21714e-05	11.6045	10.9718	11.5448	23.6992	22.9482	21.4091
WBGene00015026	B0207.1	101.938	-0.840443	9.5542e-05	29.5782	30.0061	27.2654	17.8075	13.5974	17.5796
WBGene00019638	K10F12.6	851.889	0.30975	9.78938e-05	796.868	764.874	806.712	930.859	1002.25	1005.15
WBGene00022079	Y69A2AR.8	139.321	-0.712379	9.79719e-05	29.573	31.0038	29.0956	19.6675	15.9859	19.5186
WBGene00008687	F11A10.6	141.94	-0.692504	9.9376e-05	45.803	51.2143	48.3749	31.0801	29.4364	29.4476
WBGene00020256	T05C3.6	134.11	-0.711401	0.00010228	40.8013	36.7128	36.7396	23.0803	23.572	22.9565
WBGene00001686	gpd-4	54.1053	-1.12709	0.000102424	24.5982	24.2796	25.0154	10.7319	11.1531	12.1456
WBGene00044504	R13A1.10	563.303	0.393101	0.000107418	196.401	197.247	183.651	280.113	232.897	244.722
WBGene00219617	linc-25	5.91891	-5.87187	0.000107586	14.122	16.6319	15.4611	0	0	0
WBGene00004165	pqn-84	402.446	0.45618	0.000108476	111.441	99.3992	108.361	127.76	155.008	155.714
WBGene00020660	T21G5.2	59.0605	-1.09138	0.000109457	23.9547	23.0304	28.9736	12.15	11.6372	12.0007
WBGene00001005	dlc-1	55.1787	-1.13758	0.00010951	45.107	45.6886	49.9178	26.3797	18.6557	18.8109
WBGene00020216	trap-2	10.9491	3.0375	0.000110578	1.37317	1.27068	0.734982	7.73033	10.8958	8.47524
WBGene00009463	F36D1.4	11.7604	-3.11244	0.000110998	42.2937	33.8	47.8473	4.05842	6.53745	2.96633
WBGene00021456	Y39F10B.1	91.6805	-0.900746	0.000112099	22.7992	24.0847	26.0802	15.5467	10.2917	13.6981
WBGene00004256	pxn-1	161.936	0.670117	0.000112647	13.3619	10.9049	10.9513	19.6869	16.7239	19.7584
WBGene00020176	T02H6.6	242.408	0.572692	0.000113402	349.522	367.004	360.589	472.159	620.466	500.192
WBGene00002989	lim-7	195.141	0.598609	0.000117177	31.9553	29.7549	32.8716	45.7464	52.6357	44.0683
WBGene00008178	C48D1.5	326.496	0.463177	0.000118082	60.2219	59.3905	54.8749	81.8226	82.554	74.9168
WBGene00019423	K05G3.2	5.864	-5.85309	0.000120051	5.33903	4.58762	3.67416	0	0	0
WBGene00014053	ZK669.3	25.3744	1.75394	0.000121785	3.11531	7.68742	7.50354	20.2781	24.7192	16.8243
WBGene00009656	F43G6.3	436.044	0.40756	0.000122429	135.879	142.616	145.257	175.254	191.79	196.45
WBGene00003119	mac-1	175.663	0.657684	0.000122813	18.8526	18.3847	22.937	35.8193	31.192	27.747
WBGene00016843	C50F7.3	80.7245	-0.943645	0.00012419	41.9802	35.4391	41.9828	24.8768	20.0362	16.478
WBGene00007856	C31H5.5	768.879	0.309721	0.000124414	328.369	329.072	324.359	401.646	415.349	397.946
WBGene00010373	H08M01.1	39.1378	-1.41081	0.000124923	18.843	16.8247	20.9674	8.37452	4.49666	9.18151
WBGene00007969	acs-19	84.5711	-0.984892	0.000125586	14.3034	19.0538	19.9388	9.95462	6.68136	10.9139
WBGene00015106	B0280.11	20.0171	-2.05451	0.000126191	8.89993	9.73302	7.57851	2.56206	1.14641	2.91298
WBGene00013779	Y116A8B.1	11.0538	-3.45405	0.000131573	14.1812	11.9816	11.3856	0	1.04836	2.85412
WBGene00006570	tig-2	106.085	-0.79156	0.000133118	42.7184	38.4542	38.0302	23.0056	24.2114	21.0748
WBTransposon00000702	WBTransposon00000702	6658.49	-0.158387	0.000134648	530.464	538.399	527.637	474.535	471.695	484.99
WBGene00013947	ZK228.4	65.8071	-1.05269	0.000136517	34.6591	29.4916	43.1792	16.3997	17.2728	18.4411
WBGene00009126	pyk-1	1465.41	-0.274065	0.000136881	157.277	150.204	157.363	122.224	139.209	121.706
WBGene00010046	F54D1.1	32.0459	-1.59259	0.000137233	15.6852	17.7802	23.6121	8.69207	4.00043	6.65563
WBGene00018856	F55A4.4	9.43244	-5.54291	0.000139248	11.0067	13.1808	11.9558	0	0	0.999024
WBGene00003620	nhr-21	263.357	0.523529	0.000139914	44.8967	50.3458	50.4289	66.2995	77.0899	65.1806
WBGene00000931	dao-5	912.032	0.292095	0.000142823	101.801	97.6831	93.7185	119.118	118.926	120.802
WBGene00019894	R05F9.11	374.571	0.470761	0.000143337	63.2214	81.1618	68.2735	105.503	95.1939	93.7724
WBGene00003878	pept-3	233.004	0.526788	0.000147009	30.3954	28.1266	30.5659	43.4261	42.1541	42.8733
WBGene00019568	K09D9.11	897.142	0.28843	0.000147385	115.379	114.666	119.134	142.21	140.422	144.444
WBGene00021068	W06H8.6	137.383	0.720158	0.000148839	10.7219	10.7333	9.31255	14.0953	18.2304	18.3487
WBGene00012216	W02D9.10	47.2593	-1.20321	0.000151832	34.2092	27.2591	33.9503	14.544	14.1376	12.4631
WBGene00016405	hecd-1	391.521	-0.417809	0.000153243	19.6396	20.007	19.0184	15.366	14.1702	14.3545
WBGene00004880	smg-2	272.293	-0.489674	0.00015466	25.3284	25.8854	26.3844	18.7822	18.6709	17.6857
WBGene00018202	F39F10.2	920.163	0.30317	0.000161604	354.398	349.215	343.924	399.225	455.49	436.567
WBGene00000268	bre-3	124.414	-0.751743	0.000161636	25.8048	28.4581	29.2319	13.8055	16.5286	19.9084
WBGene00008124	C47A4.3	31.3172	-1.52678	0.00016504	17.4686	13.9016	17.9519	7.37551	4.45528	5.39082
WBGene00006776	unc-40	360.94	0.426227	0.000166987	24.4333	23.8297	24.3495	33.6501	31.4546	32.5542
WBGene00013776	Y116A8A.6	388.446	-0.460604	0.000170914	123.353	131.973	110.637	77.953	93.2672	94.9608
WBGene00015638	C09E7.4	131.719	0.695813	0.000171903	18.7064	19.0411	19.5243	28.4332	33.5558	30.5959
WBGene00017312	pitr-5	67.4952	-1.08032	0.000173902	17.094	20.4164	17.3946	10.0707	5.57642	11.0412
WBGene00008890	ser-5	157.189	0.656083	0.00017513	30.6633	27.0945	28.3205	45.0208	50.1768	39.1315
WBGene00022385	Y95B8A.4	559.143	-0.351874	0.00017513	246.608	253.924	257.296	202.459	200.201	189.952
WBGene00019264	H35B03.2	909.716	0.326112	0.00017901	168.684	168.115	177.321	191.323	228.56	225.36
WBGene00012637	Y38H8A.3	42.8674	-1.25562	0.000184059	22.031	20.0629	22.1801	11.0736	7.72968	8.09377
WBGene00006409	hdl-2	98.2014	-0.871887	0.000184418	26.7362	21.5822	24.5104	15.2114	9.99466	15.2143
WBGene00008166	saps-1	576.794	0.351729	0.00018519	61.6407	64.839	67.4669	85.9112	82.2419	79.1951
WBGene00007415	C07E3.4	19.27	-2.01131	0.000186097	7.55111	8.3399	6.84479	2.31401	1.2425	2.25511
WBGene00018005	F33D11.8	408.518	0.433289	0.00018869	402.381	325.214	351.683	469.889	511.827	469.978
WBGene00011860	T20D3.8	361.666	0.44723	0.000189478	127.608	138.216	124.623	166.493	194.208	169.141
WBGene00235355	ZK250.15	22.1199	-1.81776	0.000191992	14.2461	14.3127	14.3788	5.15565	4.15245	2.5122
WBGene00014129	ZK892.5	80.228	-0.937715	0.000194164	46.0841	43.8744	51.2298	18.709	24.8632	31.4515
WBGene00206372	B0454.26	44.1305	-1.29019	0.000201528	53.8744	47.7759	42.6532	21.3249	24.809	10.391
WBGene00000162	apd-3	287.767	0.514917	0.00020381	23.6057	20.8355	20.7745	27.4083	30.4113	35.8632
WBTransposon00000714	WBTransposon00000714	4393.24	0.187638	0.00020704	395.189	384.742	363.418	424.188	441.14	436.12
WBGene00019872	R04E5.9	318.03	-0.471414	0.000207873	105.339	104.348	98.4849	67.0622	72.719	84.028
WBGene00050934	T19C9.10	60.2199	-1.05047	0.000208614	40.7247	45.4152	43.1761	25.9021	19.0865	16.918
WBGene00016565	C41D11.6	3892.59	-0.177441	0.0002109	605.896	620.045	613.712	530.378	539.761	558.317
WBGene00044393	ZK1248.20	15.7971	-2.28169	0.00021092	16.2234	15.0124	14.8859	4.89269	1.97033	2.68208
WBGene00006911	vha-2	94.1178	-0.827606	0.000212386	49.6159	44.0906	50.5841	30.7579	25.4425	24.9116
WBGene00020372	T09A12.1	34.7691	-1.46349	0.000213351	16.0478	13.6619	20.0994	8.46952	4.63863	4.95235
WBGene00044805	Y53C10A.15	44.394	-1.2074	0.000214887	41.6529	44.0501	39.2807	20.2384	17.9866	15.3025
WBGene00012365	W09G3.1	25.9737	1.58017	0.000215134	2.50335	2.70257	3.01478	7.70693	8.33553	8.69101
WBGene00189951	linc-29	17852.6	0.153365	0.00021657	10590.7	10129.4	9919.26	11605.4	11197.6	11268
WBGene00012912	Y46G5A.22	51.7054	-1.13869	0.000217361	26.5493	22.2746	27.5681	13.8251	9.63024	11.4704
WBGene00009149	F26D2.10	245.253	0.531687	0.000219065	19.4936	18.9636	22.232	30.2839	26.5159	31.6211
WBGene00018658	bath-22	1174.19	0.258122	0.000220975	586.552	577.659	589.41	691.331	725.777	675.672
WBTransposon00000113	WBTransposon00000113	3317.27	0.196073	0.00022127	280.284	269.376	270.92	298.614	322.484	318.839
WBGene00019303	K02D10.3	4477.57	0.179018	0.000222243	5135.09	4940.52	4972.72	5577.07	5567.24	5909.86
WBGene00194676	Y43F8B.21	8.70105	-5.43296	0.000227186	34.0796	24.0273	26.0585	1.71297	0	0
WBGene00011008	R04B5.11	44.5087	-1.21338	0.000230544	53.0203	46.2987	41.9687	22.8589	18.411	19.5884
WBGene00011805	T16G12.4	1158.42	0.2779	0.000233165	535.537	499.235	544.622	600.348	671.127	642.705
WBGene00011215	R10E9.3	22.1496	-1.8277	0.000233954	13.0771	19.7201	17.8874	5.62359	3.70582	5.23132
WBGene00194725	T16H12.13	121.431	0.718078	0.000234186	75.1197	64.8339	62.0508	118.938	104.391	108.108
WBGene00019693	ostd-1	76.0734	-0.998604	0.000234191	32.771	28.0577	34.1794	11.6381	21.3509	13.7047
WBGene00021015	enu-3.3	825.153	0.305058	0.000234391	158.457	166.208	169.863	191.451	211.905	208.114
WBGene00013085	mpz-6	40.8612	-1.27689	0.000238685	22.6056	18.8264	24.5015	9.54443	7.68726	10.4641
WBGene00020286	T06A10.3	5.25335	-5.70429	0.000243774	5.37457	7.4601	8.63011	0	0	0
WBGene00022794	snu-23	295.589	0.467177	0.000250802	106.215	121.826	109.283	154.981	161.247	148.74
WBGene00012961	Y47H10A.5	12860.9	-0.173246	0.00025191	5034.75	4833.85	4641.37	4104.38	4366.59	4397.4
WBGene00011775	T14G10.5	264.323	-0.488393	0.000253039	37.7546	42.2296	39.2931	27.9094	28.5307	28.6373
WBGene00018959	F56D1.1	1250.47	0.255975	0.000253778	269.442	278.383	265.611	329.912	333.042	305.486
WBGene00014259	ZK1320.11	43.6809	1.19226	0.000255409	14.2358	10.0995	14.0963	29.552	30.2564	27.8235
WBGene00011061	wago-1	179.642	-0.613106	0.000258209	23.3533	27.3805	30.0386	18.4555	17.567	16.7908
WBGene00010625	K07C5.2	91.3298	0.840711	0.000262499	25.39	23.8404	24.8814	35.8649	47.2972	50.1233
WBGene00009122	tct-1	167.419	-0.616984	0.000265823	110.092	128.518	109.693	79.8543	74.3955	72.3044
WBGene00009713	F44G4.3	340.724	0.501524	0.000267169	216.833	203.474	232.321	253.858	318.701	356.957
WBGene00000938	dcp-66	231.356	-0.518194	0.000267832	32.423	32.4119	33.3467	24.6061	22.5344	21.1801
WBGene00000407	cdk-5	898.807	0.317411	0.000269556	258.512	278.771	287.901	311.185	364.271	353.866
WBGene00008754	F13E9.5	33.4513	-1.42166	0.000272569	18.3833	17.6783	17.0746	8.37049	4.59665	7.23044
WBGene00012159	VY10G11R.1	5622.79	0.168162	0.00027431	2107.01	2072.64	2147.52	2285.83	2424.33	2400.44
WBGene00021358	Y37E11AL.2	31.9633	-1.48144	0.000283259	18.028	29.9301	27.671	9.51461	8.11402	9.81785
WBGene00050947	K07C5.13	563.352	0.337226	0.000283259	413.262	417.936	405.89	512.077	531.168	517.945
WBGene00008541	F07A5.2	89.629	-0.853172	0.00028375	43.6547	34.6253	43.1157	19.0168	23.8584	24.5915
WBGene00007702	C24H11.5	25.15	1.60333	0.000287654	15.6633	11.5954	12.5756	34.1687	47.0505	38.6697
WBGene00006902	vet-6	36.8928	-1.34386	0.00029169	8.51991	8.27817	6.04231	3.29747	2.65584	3.06746
WBGene00004377	rme-6	60.3786	-1.00731	0.000294825	8.46391	8.82356	8.8598	4.41044	3.8255	4.95943
WBGene00008734	F13B12.7	173.376	-0.604104	0.000295836	193.455	204.711	193.219	127.014	144.792	112.831
WBGene00007952	C35A5.8	1056.01	0.269553	0.0002962	104.467	100.448	108.379	127.285	129.289	120.397
WBGene00007549	spin-1	55.4912	-1.07344	0.000302038	16.923	16.0563	16.1667	9.94893	6.92036	6.28015
WBGene00008092	gmeb-3	74.7158	-0.917174	0.000305584	25.4712	29.6704	33.6823	16.1315	15.0307	16.1832
WBGene00009401	F35C11.2	17.8028	-2.04773	0.000305831	7.50864	7.72021	9.15429	1.17417	2.8371	1.71642
WBGene00017508	F16B4.6	1550.86	-0.242642	0.000307239	1241.69	1176.73	1142.36	1038.52	959.064	1013.87
WBGene00001791	gst-43	137.952	0.658296	0.000308226	64.9136	56.0638	55.5914	89.6454	97.4958	90.1457
WBGene00021128	W10C8.5	27.9677	-1.52199	0.000312575	12.6079	11.1483	11.6971	3.54884	4.76384	3.89082
WBGene00018369	mig-39	555.873	0.367121	0.000313199	44.3984	49.192	51.6906	58.2945	66.2007	63.0385
WBGene00009479	fcp-1	721.374	0.313488	0.000316745	98.236	101.722	97.6432	120.039	130.888	117.608
WBGene00010263	wago-4	745.052	-0.359715	0.000316745	81.5625	98.2302	103.095	74.3472	70.5701	76.4035
WBGene00019208	lips-14	207.111	-0.574811	0.000316745	121.856	98.6653	99.5324	75.477	74.0997	63.3275
WBGene00001836	hda-3	420.827	0.381206	0.000320142	82.1321	79.1933	78.5755	104.669	105.378	101.783
WBGene00018001	F33D11.2	96.3236	-0.86457	0.000321948	34.2761	35.1467	47.8486	20.5345	25.4646	17.6294
WBGene00008624	F09E8.2	249.784	0.530587	0.000324046	49.5263	61.1061	46.8999	73.4558	72.5498	82.2976
WBGene00003392	mog-4	518.678	0.356995	0.000324101	50.7791	53.485	57.3018	69.6544	67.6394	70.2282
WBGene00010785	top-2	444.18	-0.380457	0.000324101	36.9477	39.9	40.9351	29.8808	30.3618	30.35
WBGene00007988	best-8	112.306	-0.770635	0.000324426	37.581	31.1039	31.8591	23.6531	16.8677	18.3687
WBGene00206362	B0041.11	10.5565	-3.18191	0.000328759	9.78278	7.96627	5.02673	0.413044	1.33069	0.603794
WBGene00022877	wago-5	115.731	0.722514	0.000332267	13.5497	12.2851	10.6589	21.3812	19.6643	18.7954
WBGene00195184	F19G12.8	8.17842	-5.33388	0.000332267	41.6529	46.8032	54.9399	0	0	4.59075
WBGene00020183	T03D3.5	319.643	0.443571	0.000347716	76.2034	82.1389	71.7141	98.703	107.499	106.384
WBGene00011134	ssp-33	8.09345	-5.33751	0.000352838	15.9145	9.81777	17.0363	0	0.751653	0
WBGene00011120	R07E5.15	39.4456	-1.31165	0.000359076	18.5582	27.8584	24.5018	12.1887	9.46636	6.36342
WBGene00021959	Y57E12AL.6	61.6187	-0.978705	0.000360143	54.2316	60.2204	53.8816	29.3373	27.0867	29.2878
WBGene00007920	C34C12.1	646.608	-0.343071	0.000361011	185.721	202.661	192.378	137.476	161.709	158.978
WBGene00013926	nep-1	381.256	0.426104	0.000361011	44.1728	52.1234	50.3411	60.5514	70.1923	66.329
WBGene00013771	Y113G7C.1	442.591	-0.459335	0.000368194	36.8572	45.1008	43.803	35.3209	26.1805	30.3061
WBGene00003930	pat-3	169.618	0.597324	0.000368652	16.705	18.501	18.5865	24.5748	27.2853	30.038
WBGene00022366	Y92H12BL.5	96.8726	0.815872	0.000369312	16.2519	17.044	24.1389	33.7371	32.4688	35.9432
WBGene00007255	cnnm-4	57.0635	-1.06319	0.000370344	17.1484	15.0649	18.6476	10.3106	6.45891	7.70353
WBGene00022100	Y69A2AR.31	1275.18	0.239317	0.000381369	134.557	128.764	135.016	155.393	156.302	158.871
WBGene00010672	K08E7.4	9.45231	-3.59083	0.000382574	15.1684	21.0543	20.8769	0	1.8422	3.34355
WBGene00007951	dmsr-8	302.548	0.460085	0.000390155	59.0656	64.5744	60.6157	75.67	88.2805	90.0359
WBGene00018163	F38A5.6	34.6954	-1.35848	0.000393626	25.4649	19.3148	18.4339	7.05026	8.16272	9.66205
WBGene00195250	C13C4.8	70.5788	0.930936	0.000394189	21.9251	23.0733	18.6384	33.1259	45.3198	42.4539
WBGene00021880	Y54G2A.15	22.8785	-1.83791	0.000395874	21.8624	24.3957	23.7476	12.217	3.27994	3.96868
WBGene00014029	ZK637.12	201.621	-0.544866	0.000401538	73.9406	71.5189	76.221	46.5714	55.1001	49.7679
WBGene00018168	irld-7	26.6371	-1.62242	0.000404012	10.7803	16.7333	14.7975	6.2401	2.95641	4.82923
WBGene00004505	rpt-5	194.54	-0.555855	0.000415349	58.2527	63.4308	54.8327	40.5502	37.783	42.23
WBGene00010763	K10H10.7	11.0591	-2.80908	0.000419188	12.8774	15.2263	14.3595	1.51029	3.04104	1.10388
WBGene00000150	apm-1	78.8186	-0.894151	0.000424807	28.3146	21.2208	23.1086	13.5851	11.1406	14.8039
WBGene00022211	Y73B3A.9	1714.93	0.232275	0.000424807	207.633	200.078	198.421	227.692	252.063	230.595
WBGene00015032	B0207.9	37.2442	-1.33999	0.000426375	31.9043	39.5876	46.5726	21.4303	13.5617	11.1883
WBGene00016150	hint-3	161.113	0.593801	0.000428848	52.8888	54.4225	57.7492	88.4287	79.4954	81.6076
WBGene00017387	mpst-4	120.522	-0.781736	0.000434577	42.0522	56.5408	67.5246	35.2826	29.3339	32.7207
WBGene00194733	Y41C4A.21	57.3363	0.996446	0.000438106	60.9174	53.4796	66.4654	117.06	114.201	132.558
WBGene00010460	clec-142	31.9136	-1.40049	0.000440958	9.26457	10.8731	11.6109	5.00881	3.26577	3.83531
WBGene00077728	T23G11.11	85.7702	0.826779	0.000443437	76.6475	95.4283	90.6282	142.686	175.345	146.221
WBGene00012194	toe-4	60.7682	0.999831	0.000443641	10.6268	10.252	7.26116	18.6154	20.7598	16.0483
WBGene00006753	unc-14	1293.62	0.283368	0.000448168	164.094	166.077	157.543	177.701	216.203	198.744
WBGene00011777	T14G10.8	112.253	-0.737346	0.000448168	61.4473	66.1172	76.1043	45.7539	40.4957	35.2794
WBGene00012569	fbxc-46	519.682	0.357432	0.000448168	184.324	189.39	201.983	233.561	263.29	239.573
WBGene00269385	F41F3.9	188.163	0.562594	0.000448168	226.049	219.57	206.286	311.222	353.316	290.301
WBTransposon00000046	WBTransposon00000046	545.656	0.336592	0.000448168	51.9986	52.6161	50.2333	63.0302	64.6926	68.1663
WBGene00015467	basl-1	48.25	-1.15424	0.000450912	14.7758	18.0835	15.1157	8.80443	5.06518	8.09
WBGene00020018	R12B2.2	101.004	0.752135	0.000454017	30.3076	25.3744	26.6504	45.7012	42.9433	50.6618
WBGene00020262	ferl-1	490.864	0.350101	0.000456287	60.0022	60.3627	60.1067	73.503	77.4523	79.418
WBGene00022712	ZK355.2	229.538	0.523775	0.000460958	41.9345	47.9725	41.8073	55.9374	65.033	68.9713
WBGene00007609	C15C8.7	308.916	0.432496	0.000461021	194.186	196.342	208.275	277.779	261.335	270.708
WBGene00000864	cya-2	150.414	0.623299	0.000463799	58.0934	67.5411	53.4181	89.0971	94.1328	91.9367
WBGene00012979	Y48B6A.5	98.9738	-1.56859	0.000470555	42.1668	45.0611	35.1647	20.675	8.09472	12.5929
WBGene00013054	Y50E8A.11	42.5848	1.16688	0.000470949	15.7606	16.6676	12.6536	29.1128	36.8468	34.7408
WBGene00010040	F54C8.7	125.382	-0.760432	0.000474022	35.7295	54.8419	45.761	30.8296	26.7593	22.3148
WBGene00010992	R03D7.8	65.9463	-0.982912	0.000476593	17.7914	18.013	19.6617	11.7096	6.76194	10.012
WBGene00003523	nas-4	573.08	-0.325354	0.000484153	147.868	153.747	146.958	119.686	119.021	119.258
WBGene00014201	ZK1053.6	128.093	-0.754991	0.000484153	41.2364	36.7708	44.143	31.6557	18.9096	21.9805
WBGene00020275	atp-4	70.0313	-0.935305	0.00048808	64.2645	50.1394	60.7009	30.5916	25.7103	36.9421
WBGene00006047	ssp-19	14.3491	-2.32529	0.000491278	19.0029	23.1796	21.4982	7.29394	4.406	0
WBGene00044777	T02B11.9	55.7611	-1.08914	0.000491278	48.9529	43.5108	55.3339	29.9152	15.8803	24.8469
WBGene00015226	B0507.9	51.1929	1.16615	0.000498573	17.4882	13.6932	11.8806	20.8261	36.9784	38.7468
WBGene00020403	T10B11.7	644.529	0.316342	0.000499021	91.1146	101.605	96.1209	122.706	120.058	116.606
WBGene00044094	fitm-2	205.284	-0.556396	0.000499976	89.2893	79.0881	90.6552	53.5418	67.0483	54.1445
WBGene00010692	K08H2.5	1048.73	0.269954	0.000500328	396.834	390.857	367.004	435.308	479.579	476.793
WBGene00021541	Y42H9B.3	208.292	0.588891	0.000501533	59.1738	47.8372	57.9501	70.3536	97.2964	79.2651
WBGene00000275	bub-1	278.658	-0.502533	0.000515849	37.9528	44.1832	39.2192	32.307	24.3553	29.4696
WBGene00220259	ZK418.13	17.1728	-2.04705	0.000515849	8.6658	9.50396	9.27663	2.03269	3.54718	0.495235
WBGene00022243	Y73B6BL.22	26.3186	-1.5762	0.000516989	27.5883	27.0308	42.345	11.9908	9.6576	11.2682
WBGene00015689	spch-2	45.1748	-1.13088	0.000522487	32.7452	37.0927	37.1686	17.2819	17.7589	13.0671
WBGene00018664	bath-11	2648.93	0.212096	0.000522487	1059.31	1005.77	966.443	1131.42	1235.14	1138.09
WBGene00001548	gcy-23	47.4228	-1.13212	0.000531806	8.51482	6.01312	7.64581	3.90256	2.9527	3.2846
WBGene00008019	C38H2.2	81.2043	-0.836405	0.000539093	23.2465	20.1548	22.6993	13.0425	11.0388	13.2491
WBGene00001239	elo-1	83.7774	-0.817074	0.000542702	37.0757	36.5319	37.4841	21.0168	18.9703	23.8366
WBGene00000962	dhc-1	496.867	-0.351109	0.00055272	14.8186	15.2306	15.3953	11.5254	11.4777	12.8228
WBGene00011733	T12D8.5	194.699	-0.544671	0.000558174	117.756	131.46	129.237	79.8234	86.3339	95.0167
WBGene00007269	C03C10.2	34.1011	-1.30025	0.000559167	18.4423	16.4094	17.3694	6.73844	6.93483	7.66139
WBGene00077696	marc-1	18.24	-1.89579	0.000569871	18.2034	15.2655	16.4417	3.00225	5.80335	4.38873
WBGene00015994	C18H7.4	400.582	-0.38498	0.000573086	123.561	130.118	131.747	92.3586	101.48	101.798
WBGene00045382	T05E12.8	4.55302	-5.49577	0.000574982	7.31465	8.46085	9.54312	0	0	0
WBGene00012596	nhr-234	252.594	0.527424	0.000576933	72.6017	70.0895	77.3456	88.7921	123.445	103.946
WBGene00015630	C09B9.7	240.655	0.606716	0.000578247	19.2425	24.2121	24.4925	43.347	28.0297	32.4068
WBGene00001977	hmg-12	511.224	-0.404923	0.000580473	191.426	189.974	230.534	152.641	139.745	173.905
WBGene00004930	sod-1	58.9424	-1.0479	0.00059399	32.776	45.0205	46.462	25.9473	19.1569	14.2238
WBGene00010364	H04D03.3	299.512	0.478131	0.000597569	64.3368	68.9102	59.7883	76.4656	99.271	92.6277
WBGene00009708	F44G3.7	154.812	-0.653645	0.000619157	27.4787	37.6021	30.3516	19.8639	18.1225	23.3841
WBGene00008381	D1081.3	48.6525	-1.0842	0.000627412	11.2844	10.7493	11.5913	5.43009	6.20754	3.84087
WBGene00004468	rpn-12	200.252	-0.552741	0.000631206	102.085	105.44	98.9647	80.9277	60.4991	67.9743
WBGene00016730	C46H11.6	101.703	-0.725965	0.000636756	41.0021	41.8562	42.3246	25.418	24.0686	26.612
WBGene00011399	T03F6.3	189.847	0.538157	0.000640191	61.9565	61.3234	62.021	88.1624	97.0104	82.2878
WBGene00012544	Y37D8A.2	99.5496	0.748929	0.000646483	15.2193	14.2686	15.4346	23.6741	22.9832	29.6633
WBGene00008590	F08H9.2	93.0628	-0.80151	0.00064823	93.5349	96.0946	74.5047	43.5343	50.0905	59.0935
WBGene00011434	T04D3.5	45.2813	1.10175	0.00065763	9.64217	9.19284	6.80303	18.5049	17.3882	18.9355
WBGene00194649	Y57G11C.1130	22.5164	-1.70553	0.00065763	25.6165	19.6574	20.5666	10.5519	5.31168	3.85623
WBGene00022628	ZC513.3	270.789	-0.491303	0.00067019	56.0299	68.6329	69.4185	42.548	50.2039	45.093
WBGene00019903	R05G9.1	233.956	0.486603	0.000680154	128.114	118.552	126.166	167.871	167.398	189.89
WBGene00016977	akap-1	142.403	-0.624473	0.00068142	13.6203	15.0218	13.0334	9.77956	8.81914	8.30874
WBGene00013881	mans-4	61.2902	-0.999267	0.000683501	17.0905	14.6115	14.7654	10.1963	7.42267	5.15948
WBGene00022114	Y71F9AL.9	272.806	-0.488612	0.000688512	75.7589	85.5754	91.2364	67.2821	53.524	60.0605
WBGene00004469	rps-0	114.047	-0.720222	0.00070147	50.9342	66.7395	57.5779	37.8492	31.1773	38.3527
WBGene00007013	mdt-8	2934.88	0.178687	0.000704368	965.853	997.925	944.488	1082.94	1091.97	1118.27
WBGene00013476	Y69E1A.4	13.259	-2.3331	0.000709227	7.66304	7.65834	5.16801	1.29418	1.04236	1.89186
WBGene00001538	gcy-12	146.399	-0.609584	0.00072568	12.9268	11.2801	11.7766	7.42328	7.85791	8.37113
WBGene00004461	rpn-5	134.231	-0.630597	0.000730685	36.1722	38.1381	34.4977	24.7599	22.7377	22.6638
WBGene00009081	F23B12.4	62.917	0.922979	0.000732747	10.1188	10.4782	11.0254	20.8529	17.4098	22.3047
WBGene00012486	Y18D10A.21	140.575	-0.633521	0.000740368	74.8062	67.6581	77.3646	53.9788	43.8348	43.6924
WBGene00000878	cyn-2	36.9166	-1.31927	0.000747279	31.9951	26.6462	26.1159	14.6346	6.34682	13.9878
WBGene00018322	F41H10.12	6210.71	0.170952	0.000748326	3186.71	3092.54	3008.49	3314.58	3503.49	3643.25
WBGene00016273	C30G12.1	889.854	0.261278	0.000758768	201.727	196.225	193.58	237.266	237.443	233.449
WBGene00017664	npax-1	319.214	-0.452997	0.000761083	204.677	203.579	205.63	124.197	165.631	158.753
WBGene00002229	klp-19	411.699	-0.434366	0.000780477	45.8564	48.7022	55.2248	42.7928	32.5169	35.8607
WBGene00000911	daf-15	1378.19	0.258866	0.000786696	82.8626	83.4643	79.6471	92.9651	107.692	92.6171
WBGene00022178	Y71H2AM.13	353.348	0.401578	0.000789761	72.4094	62.7791	65.9911	86.0708	87.4394	92.6033
WBGene00001638	gly-13	2553.46	0.191671	0.0008076	528.145	527.716	527.276	572.457	626.636	608.418
WBGene00045272	F59C12.4	4717.02	0.189655	0.000825999	6420.95	5983.62	6008.48	7453	6851.48	6676.37
WBGene00001431	fkb-6	186.298	-0.547315	0.00083007	55.3822	55.576	54.1479	41.0505	32.8536	39.879
WBGene00009221	acs-2	489.013	0.336356	0.000836236	77.5045	78.9081	81.2271	99.3531	102.752	97.5673
WBGene00014206	nit-1	1261.5	0.239046	0.000842831	382.63	407.414	395.165	483.945	443.946	473.359
WBGene00013148	Y53F4A.2	4.26886	-5.40202	0.000851138	8.97907	9.34746	10.8135	0	0	0
WBGene00007633	C16D2.1	23.2652	-1.60173	0.00085216	9.42511	9.84697	13.1814	2.88829	4.39409	3.2839
WBGene00021006	dct-9	75.2753	-0.86773	0.00085216	45.1787	52.2582	60.886	31.2242	25.1486	31.5359
WBGene00010871	M05B5.3	77.4955	-0.846245	0.000852787	23.0043	25.4143	22.2386	13.6276	10.7764	15.5746
WBGene00013554	Y75B8A.19	2258.52	0.183653	0.000860466	354.383	358.766	358.762	407.127	409.778	399.763
WBGene00018240	cox-17	112.449	0.679939	0.000865453	99.2662	112.39	95.637	152.855	172.754	165.782
WBGene00206357	C09D4.9	28.6782	-1.42285	0.000872726	34.6039	50.7	37.0431	17.2483	14.7093	13.3485
WBGene00010719	K09E4.1	21.9586	-1.69489	0.000881907	10.1062	9.05959	12.9315	1.66679	4.02739	4.38577
WBGene00011597	zim-1	209.566	0.51072	0.000881907	30.9354	32.3602	37.6412	47.4592	49.6592	46.844
WBGene00008243	C50H2.7	1781.82	0.208317	0.000894121	1139.73	1195.71	1115.15	1296.52	1325.59	1367.69
WBGene00044220	Y102A5C.35	972.959	0.272913	0.000895227	377.728	377.436	336.961	417.201	447.913	453.946
WBGene00011466	T05C12.1	47.1113	-1.08579	0.000898295	21.586	22.3051	25.7071	12.1519	8.56394	12.7678
WBGene00020973	W03B1.3	21.4948	-1.65391	0.000908809	13.1224	11.4866	10.5356	2.6205	4.2212	4.37794
WBGene00011230	nud-2	207.235	0.500612	0.000934087	54.5845	58.348	51.128	76.8213	79.4752	75.0271
WBGene00006498	ten-1	16.1734	-1.96353	0.000939177	1.22625	0.878492	1.01627	0.25052	0.336289	0.183107
WBGene00011015	R04F11.2	87.8799	-0.790734	0.000944785	58.927	77.7322	75.4955	44.3338	38.905	39.6586
WBGene00009187	F27D4.1	48.8306	-1.04779	0.000949961	21.8182	21.4132	22.5599	8.72346	10.3985	13.2622
WBGene00013513	Y71A12C.2	47.1491	-1.04671	0.000958083	30.7116	32.028	31.3108	15.4368	14.5052	15.796
WBGene00018017	golg-2	108.254	-0.69571	0.000972229	15.3396	15.6141	17.0524	11.085	9.12867	9.46762
WBGene00021261	Y22D7AR.7	53.4396	1.01543	0.000974662	5.85744	6.47416	5.3559	10.9916	14.6625	9.54016
WBGene00021597	spsb-1	185.513	0.560149	0.0009753	12.4897	16.7324	13.1705	20.3653	19.9683	22.4356
WBGene00021148	W10G11.19	698.413	0.308559	0.000981117	150.422	136.576	159.952	192.124	177.591	184.808
WBGene00003750	nlp-12	209.907	-0.544645	0.0010012	204.209	260.171	281.966	166.609	174.447	172.008
WBGene00050915	Y6E2A.10	35.5577	-1.23327	0.00100317	28.5339	21.8516	24.0938	10.905	9.61958	11.3865
WBGene00020864	oac-50	75.4717	-0.923924	0.00100367	16.2771	14.441	19.5351	11.6902	6.27701	8.8034
WBGene00011474	aldo-1	8.8843	-3.24329	0.00100478	6.02787	4.51547	3.68729	0.302983	0.976113	0
WBGene00022831	cec-10	801.791	0.275424	0.00101286	94.6914	103.262	97.8843	115.24	121.893	121.068
WBGene00019020	F57H12.5	12.5188	-2.35967	0.00101822	4.46765	3.75834	4.56517	1.07177	0.345288	1.25338
WBGene00019513	K08A2.4	533.363	0.328713	0.00103116	162.178	146.202	155.267	198.018	199.427	182.716
WBGene00020843	T27A3.7	184.537	0.541638	0.00103473	35.966	38.615	31.0971	48.4277	54.4888	50.1595
WBGene00010317	idh-1	69.8226	-0.860991	0.00105869	24.9272	20.6032	20.7904	12.7726	11.7275	11.9496
WBGene00017112	E03H12.5	25.7006	-1.78628	0.00107205	7.9961	23.5035	25.3016	8.44019	3.199	5.08036
WBGene00013299	irld-18	16.9949	-2.00929	0.00107933	15.8176	14.6369	12.6994	5.56535	0.896486	4.88131
WBGene00013159	Y53F4B.12	915.956	0.250667	0.00108504	133.102	135.058	135.267	160.924	158.339	161.071
WBGene00010167	bgnt-1.6	47.247	-1.19038	0.00109061	25.6984	19.3215	18.3113	6.78142	6.82735	15.3655
WBGene00206493	Y38H8A.12	978.829	0.248394	0.00109329	819.705	823.252	798.52	1001.55	950.765	945.146
WBGene00012207	W02B12.12	111.86	-0.664648	0.00109855	41.2819	42.133	43.1357	25.9525	26.838	27.1654
WBGene00013606	cand-1	352.198	-0.382778	0.00110134	36.225	34.7298	34.6069	27.0231	26.799	27.1414
WBGene00012656	Y39A1A.18	148.887	0.584533	0.00110822	64.2645	56.6359	63.8805	85.0612	97.5615	94.4383
WBGene00009459	F36A2.12	98.5222	-1.62121	0.00110942	141.821	138.758	126.917	60.0695	20.7348	52.9651
WBGene00021287	Y24D9B.1	54.764	-1.00265	0.00111828	15.2059	12.3824	17.2544	8.34621	6.2051	8.13375
WBTransposon00000732	WBTransposon00000732	16.72	-1.88682	0.00111828	1.08152	0.79373	1.10785	0.236189	0.285347	0.287721
WBGene00271598	Y18D10A.30	530.345	0.348063	0.00115519	364.705	354.962	310.308	411.033	429.258	473.061
WBGene00014994	ZK1225.7	94.7731	0.741082	0.0011704	36.8658	28.7709	29.9549	48.7588	51.3546	60.3107
WBGene00012337	W07G4.3	714.425	0.319268	0.00118569	84.3178	82.5997	84.202	91.3356	108.077	114.844
WBGene00009961	cutl-7	108.606	0.691309	0.00118803	18.3386	16.3778	19.0036	24.7591	30.4561	31.9159
WBGene00016520	C39B5.2	6.52191	-5.02534	0.0011898	2.58733	3.72433	4.84699	0	0.244402	0
WBGene00012768	eef-1B.2	350.244	0.421232	0.00119908	58.5744	57.5244	55.9778	65.218	83.8517	81.3424
WBGene00021649	Y47G6A.25	271.579	0.45918	0.00120668	61.2678	55.0131	64.4054	74.2615	90.9313	82.9197
WBGene00006397	taf-13	203.452	0.491357	0.00121024	138.999	141.876	152.178	207.185	201.963	200.177
WBGene00012849	ttr-13	131.076	0.66221	0.00121549	84.3095	65.4781	84.0071	131.899	135.672	98.7288
WBGene00010550	K04B12.2	953.252	0.253967	0.00123114	165.32	163.04	167.643	188.747	206.996	194.933
WBGene00011918	T22C1.8	144.516	-0.630408	0.00123143	30.761	33.0947	34.8137	25.4278	17.3293	21.4447
WBGene00010563	K04G2.4	23.842	1.63127	0.00123631	2.33084	5.03267	6.23783	20.5024	10.2381	11.9883
WBGene00016885	fbxb-97	256.137	-0.47088	0.00123934	96.3293	114.385	94.9167	76.0817	76.4538	66.5226
WBGene00044476	F56D6.14	59.3685	-0.977379	0.00124743	85.2893	65.1575	85.1967	43.9662	29.5093	48.968
WBGene00007089	B0001.4	883.634	0.287847	0.00128751	257.898	240.33	236.498	276.379	326.688	290.854
WBGene00016807	C50D2.3	38.6199	-1.16598	0.00129266	33.745	28.9552	37.4372	17.4857	15.1266	11.3604
WBGene00022760	ZK546.3	10.2577	-2.63533	0.00129266	21.4773	15.3573	15.6758	2.06092	3.3198	3.01268
WBGene00003162	mdh-2	215.156	-0.510238	0.00129454	58.5161	62.1304	58.9597	35.9276	48.1619	41.3682
WBGene00007514	catp-8	224.729	0.478864	0.00129454	17.5386	20.5816	17.7785	24.7181	26.2391	27.0622
WBGene00007550	C13C4.6	12.3577	-2.31156	0.00130342	4.12907	3.61977	5.93227	0.688167	1.29328	0.670649
WBGene00015128	B0303.7	186.505	0.518116	0.00130342	30.6859	27.4911	32.9535	42.9118	44.5317	43.1263
WBGene00009962	F53B6.7	409.036	0.396882	0.00131031	132.331	135.202	123.708	184.071	183.392	143.21
WBGene00011529	T06D8.9	78.8762	-0.797209	0.00133686	27.321	23.5801	28.8953	14.4192	15.1869	16.6194
WBGene00021877	Y54G2A.12	177.829	0.521773	0.00134855	62.7659	66.4351	61.4376	87.1257	91.0052	96.1847
WBGene00006351	sur-5	48.1035	1.00347	0.0013921	5.53267	4.56622	4.442	9.31235	9.28008	10.6135
WBGene00009986	F53F4.2	45.273	1.0516	0.00140917	26.7087	30.0112	29.1019	71.4871	56.7661	48.5709
WBGene00011467	decr-1.3	32.1453	-1.25667	0.00141581	15.3699	18.7323	17.4566	7.51822	6.69272	7.51965
WBGene00013603	soem-1	552.927	0.317278	0.0014166	213.125	189.789	198.18	238.519	255.575	254.536
WBGene00002196	kin-10	68.4309	-0.842187	0.00142176	29.3073	27.7158	28.7012	15.6375	14.7851	17.8897
WBGene00002041	hum-8	216.902	0.467718	0.00143729	17.2445	17.819	17.9216	24.3708	24.1897	24.8344
WBGene00015125	B0303.3	112.741	-0.69103	0.0014393	30.8442	27.4442	25.5575	20.87	15.2963	15.5592
WBGene00012272	dhc-4	373.768	0.376655	0.00144535	14.8007	15.4185	14.5804	18.0668	19.183	21.1563
WBGene00022663	glrx-21	126.729	0.634561	0.00145201	58.9294	78.1827	76.9539	104.919	116.495	111.743
WBGene00008333	C55A6.4	40.2681	-1.10876	0.00146142	19.4185	18.8828	16.9117	9.37998	8.39423	7.61767
WBGene00016963	C56C10.6	37.8853	-1.18355	0.00146142	15.8988	16.5188	12.0928	7.65483	5.21683	6.88613
WBGene00004979	sph-1	20.6319	1.61472	0.00147463	3.15353	5.83629	3.16483	14.1469	10.3888	12.773
WBGene00003019	lin-33	118.868	-0.650328	0.00148185	57.5582	52.9161	55.5139	36.2952	39.083	28.8352
WBGene00015013	btb-3	99.2105	0.713398	0.0014891	29.108	39.9949	31.868	52.1388	59.2409	53.7604
WBGene00003777	nmy-2	223.084	-0.499355	0.00149666	14.0853	15.7582	15.8042	11.3335	9.22633	12.1138
WBGene00014904	Y49E10.26	66.6816	-0.863959	0.00149666	37.0948	35.5375	41.3447	23.9537	18.1797	20.8748
WBGene00011488	nra-2	1285.98	0.225627	0.00150215	237.603	240.977	248.625	269.124	288.495	294.046
WBGene00007080	sfxn-1.1	25.6711	-1.41919	0.00151944	12.5557	14.6061	13.5367	6.0585	4.26968	4.98174
WBGene00008994	F21A3.4	28.9555	-1.38883	0.00152926	17.6182	23.549	20.4317	8.26519	4.9927	11.3271
WBGene00001580	gex-3	624.229	0.290884	0.00152952	56.4717	58.1864	56.4329	67.6403	72.1844	69.2144
WBGene00009758	ttr-11	36.8919	1.13733	0.00152952	20.1645	20.3557	23.5482	51.276	43.6363	46.6708
WBGene00018332	F42A9.3	24.835	-1.51149	0.0015344	27.5644	42.5116	31.7204	13.5778	7.8113	15.5951
WBGene00016181	C28C12.11	30.3447	-1.28346	0.00154899	18.6801	19.643	17.3836	8.51441	7.57952	6.55079
WBGene00219687	linc-12	6.30493	-4.97871	0.00154899	13.4571	23.1263	35.4996	0	1.63436	0
WBGene00020282	mps-3	48.6158	-1.08262	0.00156024	42.4617	43.2215	35.0651	22.41	11.861	24.3354
WBGene00021968	Y57G7A.5	118.337	-0.681476	0.00158168	72.6008	65.0692	64.1543	50.1247	32.9958	43.6821
WBGene00003918	par-3	293.698	-0.415468	0.00158651	25.5211	22.3697	24.5311	17.5848	18.6833	17.9394
WBGene00077636	Y46G5A.43	687.663	0.295126	0.001589	202.929	187.208	192.773	225.645	256.278	230.896
WBGene00000182	arf-1.2	164.037	-0.568163	0.00159582	49.5332	53.6489	63.9459	37.1336	36.129	40.3862
WBGene00044250	F56G4.7	319.42	0.401055	0.00161031	200.455	169.834	175.046	243.188	236.812	239.006
WBGene00020349	T08B2.11	179.82	-0.542323	0.00161653	45.9431	52.4639	59.6457	35.5972	35.5266	38.0847
WBGene00021471	Y39G10AR.15	111.083	-0.748884	0.00163224	21.308	26.2343	28.5608	18.6793	11.0532	16.1605
WBGene00008741	F13D12.6	60.0057	0.878408	0.00166722	10.8207	10.013	10.0389	17.2594	19.2161	20.4066
WBGene00019509	K07H8.9	102.475	-0.796118	0.00166722	44.6893	36.296	46.7209	33.9362	21.8663	16.8669
WBGene00001865	him-6	324.693	0.41496	0.00169383	33.6335	36.7717	31.0393	49.9042	42.5341	42.4777
WBGene00004889	smp-1	334.851	-0.387489	0.00170242	55.8731	58.876	54.4879	43.0742	45.3866	40.1722
WBGene00009695	F44F1.3	15.8038	1.88673	0.00173142	1.3101	0.865938	1.65288	6.71676	3.97779	3.46541
WBGene00010585	K05C4.9	1883.29	-0.195331	0.00174041	352.874	339.337	327.473	303.502	294.611	291.404
WBGene00016319	C32D5.12	433.089	0.349493	0.00174041	131.602	122.365	112.516	154.939	152.223	159.619
WBGene00022070	Y67D8C.6	6257.48	0.145839	0.00175507	2952.8	2779.08	2787.9	3103.85	3144.51	3177.39
WBGene00013036	fbxa-218	6433.16	0.155289	0.00175957	1404.71	1406.09	1398.28	1485.84	1636.99	1562.72
WBGene00001112	duo-3	2368.69	0.20796	0.00176033	276.49	285.631	258.472	296.772	316.09	336.03
WBGene00016678	C45G9.7	287.009	0.422791	0.00176742	180.116	178.19	188.697	224.898	268.904	237.249
WBGene00008299	C54D10.4	39.7113	-1.16023	0.00177641	21.6691	19.0491	19.4271	12.5799	6.14067	8.35889
WBGene00009404	F35C11.5	32.4984	-1.30977	0.00182799	12.1405	15.8925	14.0265	8.43902	5.28651	2.7414
WBGene00022400	rpb-9	739.135	0.281101	0.00183327	402.948	390.73	395.822	464.218	519.567	455.709
WBGene00007561	ccm-3	90.6588	-0.783046	0.00183358	41.4966	40.3517	41.2218	32.2941	20.6289	17.9065
WBGene00018531	F47B3.7	20.9646	-1.63059	0.00184019	8.1103	8.33881	12.5406	4.4389	2.55369	2.31745
WBGene00017441	F13H8.8	189.59	-0.506724	0.0018597	53.4238	47.5429	52.3832	35.5143	33.6288	39.638
WBGene00015351	C02F5.10	46.4059	-1.04996	0.00190237	46.325	45.5052	44.0591	30.091	17.571	17.595
WBGene00013143	Y53C12B.1	1253.54	0.246259	0.00190548	157.897	185.339	171.24	196.133	201.919	213.551
WBGene00009609	oac-27	398.731	0.3829	0.00193884	63.0389	70.2419	62.5909	92.3291	75.1563	88.9236
WBGene00004460	rpn-3	178.998	-0.526683	0.00195212	39.5882	45.2309	44.7571	33.2589	27.1308	29.919
WBGene00015501	C06A5.3	403.882	0.344152	0.00196118	49.8325	51.615	51.6023	62.7615	64.8715	67.0617
WBGene00022721	ugtp-1	498	0.338143	0.00198631	134.761	127.344	120.115	145.561	170.88	166.085
WBGene00018301	F41G3.5	26.4681	-1.44267	0.0019972	16.4075	14.1926	10.8821	4.89443	3.33559	7.70513
WBGene00009972	oac-33	8.68879	2.6558	0.00201865	0.543824	0.503232	0.291079	2.48745	3.23632	2.51737
WBGene00021871	dml-1	10.3099	-2.47636	0.00203574	8.23371	10.3082	7.38828	2.04494	1.64703	0.747332
WBGene00044896	K12C11.5	57.9632	-0.92976	0.00204691	43.6219	58.026	55.8172	33.814	23.7577	25.2408
WBGene00017536	F17A9.4	98.6125	-0.686614	0.00208086	30.074	26.9663	29.0119	15.7491	18.2341	19.7848
WBGene00000838	cul-3	133.366	-0.612308	0.00208852	19.6971	21.8489	20.2745	15.8598	11.4857	13.2481
WBGene00175035	F54C9.14	100.645	-0.732495	0.00209661	41.9827	61.6091	58.2203	37.1525	29.2022	31.4082
WBGene00020659	T21G5.1	41.4246	-1.08544	0.00215145	12.3994	11.8564	11.1165	7.19844	4.39224	5.10196
WBGene00000424	ced-10	2231.28	0.181472	0.00215186	489.528	479.304	468.043	550.068	555.856	519.93
WBGene00021315	Y32H12A.7	200.591	0.486316	0.00215186	32.915	30.6405	36.2373	47.0175	44.0685	49.5714
WBGene00013121	spe-38	15.2074	-1.92755	0.00216619	12.0928	14.5472	16.9905	3.1911	2.57017	6.53072
WBGene00006185	str-137	166.886	0.58729	0.00216889	70.9992	62.1958	59.283	75.9417	112.672	99.3272
WBGene00020530	T15B12.1	107.546	0.640356	0.00218665	16.3073	15.4452	17.2514	26.5282	24.7915	25.1622
WBGene00009505	F37B12.3	344.045	0.371718	0.00220871	115.46	110.267	112.606	153.122	147.553	135.33
WBGene00003153	mca-3	264.081	0.431074	0.00222944	15.0295	14.5816	15.7876	19.2187	22.5151	19.2062
WBGene00194836	C25H3.18	49.5907	0.980955	0.00223906	64.3727	61.3198	66.8834	99.9232	152.912	125.62
WBGene00010147	F56D5.2	42.7647	-1.04332	0.00225103	19.4782	16.2515	20.253	8.42624	9.77277	8.86868
WBGene00009304	eva-1	22.3768	-1.50578	0.00225147	6.40423	9.10096	7.34534	2.41425	2.33338	3.52919
WBGene00020177	T02H6.7	257.467	0.428686	0.00225971	136.203	140.171	148.188	175.342	201.285	195.43
WBGene00021969	Y57G7A.6	213.935	0.461955	0.00227889	22.8665	24.5204	26.0262	33.933	32.5905	35.0755
WBGene00018958	F56C11.6	184.278	0.504123	0.00228336	29.9148	32.3278	34.2628	46.5914	41.9718	49.3865
WBGene00012485	fbxa-121	171.224	0.522322	0.0023084	50.9006	45.8283	49.9785	62.8031	72.2194	76.4171
WBGene00019062	F58F12.2	17.831	-1.84136	0.00234009	40.6612	18.3542	25.4794	12.5618	5.90187	4.59075
WBGene00004492	rps-23	96.6906	-0.703086	0.00234305	82.5998	78.3943	95.7906	60.3604	46.8148	51.1986
WBGene00017595	F19C7.5	712.774	0.271953	0.00234815	437.701	462.526	456.729	525.409	574.601	535.825
WBGene00004768	sel-11	112.202	-0.648252	0.00235215	24.1391	27.5049	23.1408	16.5428	14.0896	17.5115
WBGene00015661	C09H5.7	26.5335	-1.35062	0.002353	15.3392	12.1171	15.9198	6.71341	5.08904	5.19552
WBGene00206368	Y39F10C.3	243.255	0.453973	0.0023546	176.105	192.809	177.085	228.215	280.16	235.41
WBGene00001038	dnj-20	158.48	-0.540187	0.00236539	31.9497	31.2326	30.2554	23.5204	19.2223	21.7419
WBGene00012010	T25B9.4	20.8257	-1.55639	0.00237299	6.67435	6.38204	8.03791	3.28768	2.08054	1.71642
WBTransposon00000077	WBTransposon00000077	741.745	0.265766	0.00237299	132.777	141.627	132.295	164.279	157.323	168.378
WBGene00009238	selt-1.2	22.1363	-1.57554	0.00238227	14.972	20.7817	22.1917	10.3331	3.91645	5.3312
WBGene00015034	B0207.11	24.2797	-1.47404	0.00242004	12.298	18.0511	15.3211	7.16192	3.24469	6.54338
WBGene00009368	pole-1	753.464	0.257143	0.00246762	40.7325	38.908	39.6744	48.3615	47.3049	46.8072
WBGene00012360	tat-3	1251.66	-0.531278	0.00248471	99.1847	110.596	117.898	84.77	62.1417	80.1758
WBGene00010991	R03D7.5	65.686	-0.831839	0.0025343	26.4336	31.4492	29.7668	18.4803	14.5925	16.4208
WBGene00004795	sid-1	3836.79	0.170886	0.00253733	522.368	500.18	511.905	558.161	611.635	554.944
WBGene00271444	T04C12.33	108.41	0.637427	0.00256846	59.1202	54.0857	59.8714	80.8411	93.6683	95.3692
WBGene00007019	mdt-19	214.423	0.476524	0.0026822	88.081	75.6002	68.6675	100.608	110.333	111.616
WBGene00008832	obr-2	106.155	-0.665234	0.00271618	35.4756	33.3176	35.2838	20.1201	19.3561	27.3694
WBGene00001281	emb-27	1974.27	0.189132	0.00271863	345.188	343.653	346.129	373.507	411.819	393.78
WBGene00009082	dlat-1	211.401	-0.453693	0.00273273	46.6418	47.9957	49.1008	35.1367	34.7165	35.2376
WBGene00009009	F21D5.4	254.673	0.428244	0.00273626	88.5406	97.7168	82.1731	126.468	116.362	117.818
WBGene00012201	W02B12.1	2894.26	0.171775	0.00276649	799.504	814.774	782.861	923.901	921.675	848.907
WBGene00016961	vps-32.1	119.891	-0.600658	0.00276649	39.7273	38.2423	39.3879	27.5805	25.6139	23.8615
WBTransposon00000654	WBTransposon00000654	12.1827	-2.16629	0.00276843	16.8863	26.0431	24.4034	3.56483	3.82824	8.68521
WBGene00004321	rcan-1	1072.56	0.220575	0.00276958	370.103	363.883	372.903	434.452	434.507	419.238
WBGene00020066	dhhc-5	19.0797	-1.6876	0.00277255	15.0151	17.5995	11.6532	7.39619	2.55301	3.86138
WBGene00004477	rps-8	109.738	-0.648912	0.00277943	62.7475	75.4335	80.0878	50.3819	43.7701	45.5135
WBGene00022579	ZC262.2	451.712	0.327965	0.00278144	150.337	158.785	161.348	183.162	205.348	202.75
WBGene00003926	pas-5	129.523	-0.579884	0.00283034	70.5907	68.1618	67.9394	49.5199	42.4934	46.6807
WBGene00008725	F13A7.7	79.9578	-0.736794	0.00283205	34.1399	34.9655	31.9337	19.2425	21.9794	18.9232
WBGene00269394	F59H6.15	11.8448	-2.26632	0.00285025	25.585	20.5872	19.6482	8.21921	0.9457	5.14927
WBGene00015796	C15F1.5	58.979	-0.915136	0.00286119	18.1488	23.4016	27.7088	10.6775	11.6351	15.1495
WBGene00195010	Y37E11AL.12	27.0789	-1.30275	0.0028743	61.5993	79.8021	64.9993	27.8659	28.4287	27.1566
WBGene00011026	R05D7.1	61.1534	-0.853408	0.00289819	44.8084	48.4718	57.7629	27.9785	28.4363	27.2663
WBGene00015243	B0524.4	186.384	0.498979	0.00291409	25.2181	27.8234	22.7127	35.3209	33.2581	38.9115
WBGene00015404	nstp-4	68.2472	0.81513	0.00291409	15.9391	12.7639	17.2267	30.4133	23.453	27.4319
WBGene00020458	fbxa-70	7.29061	-3.25589	0.00293142	4.98301	5.32047	5.23168	0.809194	0.65174	0
WBGene00021853	Y54F10AM.11	66.1192	-0.831955	0.00293981	32.222	29.8169	39.1205	21.5683	17.7056	17.5835
WBGene00017759	sucl-2	72.9701	-0.772499	0.00296114	30.5358	30.6614	29.9932	15.773	20.1605	17.0423
WBGene00021739	Y50D4A.5	387.586	0.34005	0.00296157	298.876	290.791	299.604	364.149	390.572	368.933
WBGene00022008	Y59H11AM.4	13.1056	-1.99684	0.00298607	10.6955	12.8663	10.7338	3.95132	2.72782	1.65031
WBGene00022682	ZK185.2	636.799	0.27599	0.00300647	132.433	132.706	143.831	165.675	165.605	164.34
WBGene00015344	nra-4	315.408	-0.394525	0.00303114	34.5389	36.2541	41.2227	28.1863	27.3473	30.2262
WBGene00015348	C02F5.5	48.3635	-0.943767	0.00305965	37.5445	33.6893	38.8208	18.6139	19.3445	19.3104
WBGene00011214	R10E9.2	79.7643	-0.763386	0.00306116	35.9092	36.1501	48.156	24.9913	22.4768	23.7463
WBGene00043279	F22D6.8	729.646	0.291188	0.00306514	534.776	637.07	602.664	691.999	777.872	697.686
WBGene00006733	ufd-1	136.717	-0.56281	0.00308178	45.8364	43.4249	45.7815	32.8307	27.8341	31.153
WBGene00013146	Y53C12B.7	173.924	0.526411	0.00308178	105.337	117.543	113.798	141.437	187.006	154.17
WBGene00021678	Y48G1C.5	736.046	0.258891	0.00309002	70.8857	72.484	70.6345	88.6581	85.8486	80.9
WBGene00019586	K09F6.3	152.227	-0.556949	0.00312263	15.83	16.1777	15.8518	12.7614	9.16912	10.7366
WBGene00008079	C44B9.2	129.255	-0.609677	0.00315789	43.4459	50.2538	52.8202	34.3941	26.6463	36.3916
WBGene00017774	nop-1	418.651	0.343796	0.00316767	45.5419	52.647	53.2728	60.7666	66.1758	65.6838
WBGene00021605	Y46H3C.5	7.03314	-3.62247	0.00320264	10.0234	5.10139	4.82848	1.05801	0.426071	0
WBGene00005011	F26F4.8	135.304	-0.625771	0.00322377	51.0893	52.1877	61.2604	39.9198	27.0755	41.463
WBGene00020090	R119.5	97.0814	0.68339	0.00323485	14.7908	14.1756	11.1682	23.9759	21.107	18.7468
WBGene00009321	F32B6.4	55.8419	-0.887334	0.00325586	32.4367	35.5899	33.483	15.6518	17.3335	22.88
WBGene00001030	dnj-12	175.438	-0.545365	0.00327015	34.6317	34.1731	35.4476	19.0572	29.0235	22.793
WBGene00022129	lron-11	2133.77	0.178698	0.00327015	400.723	414.692	422.215	452.408	465.248	485.797
WBGene00014021	svop-1	38.3138	1.10024	0.00327033	4.7882	5.35388	4.80535	13.2671	11.1944	7.08036
WBGene00008660	clec-153	19.295	-1.62811	0.00331195	4.08643	6.56771	8.46115	2.2702	2.19415	1.65931
WBGene00022706	ZK354.3	44.9598	-0.969888	0.00332892	19.1752	19.8141	18.9874	9.44543	10.5962	9.36936
WBGene00009863	F49B2.3	7.24662	-3.20249	0.00335433	4.64243	6.08587	4.65906	0.408355	0.657793	0.59694
WBGene00012102	T27F6.1	114.247	-0.604695	0.00335433	32.6373	32.0888	30.3887	22.0097	20.4246	19.934
WBGene00020022	gldc-1	130.211	-0.598175	0.00336614	17.1379	19.7402	20.2061	14.8007	11.0037	12.0199
WBGene00013177	rsy-1	78.6392	0.774642	0.00336751	11.3654	7.97264	12.8043	16.834	17.7662	20.9311
WBGene00003747	nlp-9	126.431	0.568772	0.00337931	54.2307	57.0038	51.9943	82.2514	80.5704	78.8036
WBGene00009413	oac-19	127.981	0.593046	0.00341139	17.8926	18.6468	17.7126	26.0375	31.6043	23.3197
WBGene00004425	rpl-13	121.016	-0.586176	0.0034953	83.0597	79.422	82.2458	58.4485	52.2538	52.1189
WBGene00016956	C55C3.6	36.8754	-1.10125	0.0035026	21.459	23.9098	21.0964	11.0943	7.8186	12.8391
WBGene00014007	ZK596.2	26.9693	-1.28527	0.0035251	16.3962	13.793	13.4631	5.90004	6.9696	4.59988
WBGene00011453	ugt-56	67.4979	0.793914	0.00356617	10.2279	11.3163	11.7819	16.194	21.1711	20.5849
WBGene00014015	panl-3	120.886	0.608126	0.00359823	13.8736	12.5706	15.5477	24.2543	19.0434	20.961
WBGene00004083	pph-1	28.898	1.28042	0.00360435	4.27711	3.0266	5.65591	9.02931	13.6892	8.54065
WBGene00009946	ogr-2	266.368	-0.415666	0.00363968	88.2948	95.9259	95.325	77.9305	68.4028	62.3073
WBGene00006523	tam-1	1839.67	0.179154	0.00364119	198.384	201.955	192.164	224.649	225.355	220.091
WBGene00016388	C34B2.3	38.2474	-1.12425	0.00366856	21.4306	12.7274	17.2059	9.45349	8.15787	5.429
WBGene00009732	cope-1	39.9721	-1.06575	0.00374343	16.6612	16.0342	21.9378	10.5519	7.08224	8.74079
WBGene00009630	F42E8.1	5782.74	0.137672	0.00377824	2656.89	2640.9	2538.94	2800.01	2885.42	2937.67
WBGene00002008	hsp-4	565.498	-0.28825	0.00379691	105.656	104.35	109.433	84.1792	84.9293	93.7932
WBGene00008659	clec-151	52.5961	-1.02966	0.00379691	12.9687	15.1884	15.2928	11.1223	4.30677	5.94068
WBGene00021095	mlt-8	438.615	0.383738	0.00379691	128.083	128.801	143.242	145.455	174.695	205.666
WBGene00011379	T02E1.7	26.7491	-1.33639	0.003811	10.6456	16.5355	17.0939	4.01314	7.11097	6.45313
WBGene00017456	F14D2.8	99.6809	0.670688	0.00382413	17.0398	23.9147	25.0813	35.3728	33.0773	37.6859
WBGene00011425	T04B2.7	39.3916	-1.09558	0.00383496	17.5923	17.4631	16.4355	7.09012	5.71051	12.3386
WBGene00016169	C27F2.7	80.5521	0.750538	0.00383688	22.9142	13.8532	19.1329	33.2165	30.3896	30.171
WBGene00022170	Y71H2AM.5	55.3171	-0.863342	0.00386211	41.4555	43.2933	43.7436	26.2547	21.6495	22.845
WBGene00010309	rpn-6.2	189.995	-0.466408	0.00386539	53.5185	54.0882	57.6209	41.3919	38.7892	39.5771
WBGene00003614	nhr-15	2867.86	0.157648	0.00387143	571.25	599.345	604.544	655.478	666.508	658.505
WBGene00008101	C44H9.6	125.57	0.567796	0.00387143	19.7397	16.9498	18.1328	27.4059	27.5159	26.068
WBGene00013325	Y57G11C.36	148.584	-0.550667	0.00387143	33.0711	37.9628	41.6761	26.0704	27.7595	22.6077
WBGene00020684	T22D1.5	230.538	0.460212	0.00387143	51.3339	54.6918	58.3683	70.5868	87.283	66.7919
WBGene00016703	rdl-1	183.316	0.492342	0.00389148	84.7934	98.5228	111.586	136.609	142.548	136.739
WBGene00235254	F49D11.14	9.48607	-2.44369	0.00393109	16.299	18.3143	21.4982	3.68661	1.97951	5.38914
WBGene00007705	C25A1.1	95.8134	0.649093	0.00399072	24.6861	28.7175	26.6149	45.0416	40.1749	40.2673
WBGene00015614	C08G5.1	683.94	0.276818	0.00403177	79.7904	75.8176	81.2653	87.1489	99.5538	100.75
WBGene00021607	Y46H3C.7	12.5024	-2.141	0.00405691	6.11743	5.43438	3.3398	1.03315	0.416059	2.26541
WBGene00012011	T25B9.5	44.106	-1.89972	0.0041258	14.0915	14.5738	15.1403	6.9996	1.58558	3.19754
WBGene00007863	C32C4.3	45.9259	-0.97994	0.00413959	20.843	17.634	16.4951	11.0003	7.08787	10.1077
WBGene00001215	ego-2	1930.82	0.194678	0.00417099	144.769	131.615	144.624	168.39	155.886	157.539
WBGene00016264	C30F12.5	545.431	0.291692	0.00418351	118.745	111.586	112.704	130.684	143.014	146.65
WBGene00009453	F36A2.3	88.048	-0.69519	0.00425618	35.4612	32.5386	31.1024	23.9053	20.0138	16.553
WBGene00021556	Y45G5AM.3	64.5913	0.779134	0.00426609	12.0086	13.5279	12.1564	21.2177	21.084	22.5573
WBGene00016286	C31H1.1	256.612	-0.420505	0.00429324	62.9563	55.0795	52.6898	39.6703	45.2507	42.0948
WBGene00009867	F49C5.4	489.898	0.333027	0.00432709	93.1565	105.359	97.013	115.669	116.882	142.352
WBGene00016992	zhit-1	361.619	0.350527	0.00433222	152.309	163.672	160.152	196.033	218.872	189.527
WBGene00010848	M04B2.6	14.9238	-1.80901	0.00435323	12.899	20.8883	23.3013	4.2548	6.85378	4.97578
WBGene00008346	C56A3.8	60.6337	-0.836097	0.0043593	19.5083	22.1993	20.7423	14.4699	10.5337	9.76261
WBGene00006714	ubc-19	2787.48	0.156909	0.00441411	1000.64	967.671	948.174	1092.67	1092.42	1062.61
WBTransposon00000605	WBTransposon00000605	296.748	0.369267	0.00448966	82.4789	82.635	78.9158	105.388	102.543	107.649
WBGene00011240	R11A8.7	420.548	-0.364427	0.00450487	18.2189	24.2067	21.0024	16.7628	15.8263	16.8126
WBGene00021505	Y41D4A.3	412.44	-0.33768	0.00451854	148.785	148.466	133.493	108.476	122.838	107.451
WBGene00021902	oxy-4	128.664	0.557382	0.00452413	28.0962	26.4805	27.5703	36.7962	40.4735	44.1553
WBGene00012855	Y44A6D.5	130.218	0.565257	0.00458212	28.5675	33.1789	31.1273	50.7697	40.8909	46.3288
WBGene00013751	Y113G7A.14	556.491	0.281876	0.00460172	259.688	251.249	273.314	318.077	310.395	327.7
WBGene00009125	F25H5.2	107.564	-0.602652	0.00462931	58.8648	58.5666	57.2102	39.7098	37.627	37.5607
WBGene00021754	hpo-29	121.97	-0.603921	0.00463782	16.1187	19.0707	16.6387	12.6389	12.2351	8.70495
WBGene00002076	imb-2	248.974	0.40241	0.00468804	23.8937	26.2962	25.4227	34.6479	32.442	32.9307
WBGene00012717	Y39E4B.6	571.247	0.298053	0.00475466	93.4479	99.0172	89.3928	126.875	108.795	110.444
WBGene00008252	C51E3.6	114.083	0.590378	0.0048179	19.1603	18.501	20.065	26.1599	31.693	28.9217
WBGene00020313	T07E3.2	295.79	-0.380629	0.00487285	274.215	321.199	287.738	229.907	225.746	222.269
WBGene00014884	Y39E4B.14	18725.1	0.117902	0.00488694	9305.51	8904.71	9054.91	9633.17	10111.4	9837.24
WBGene00000971	dhs-7	223.1	0.447235	0.00489904	55.1203	57.4152	52.3637	68.5386	70.4135	87.7226
WBGene00022793	ZK686.3	81.5523	-0.761491	0.00493256	31.9547	29.5696	30.6439	24.3601	13.3316	16.8919
WBGene00010209	fbxa-191	148.348	0.545291	0.00494037	39.8127	37.7252	39.1242	46.0581	61.7364	62.9054
WBGene00001909	his-35	86.955	0.669901	0.0049577	38.8591	38.6026	38.9983	68.1611	55.8698	61.7232
WBGene00019063	F58F12.3	231.701	0.420533	0.00498125	54.7227	53.241	46.3986	69.6382	68.4794	67.8655
WBGene00013192	Y54E2A.7	38.0185	-1.04918	0.00498816	16.6859	19.2147	21.4344	9.39338	7.5656	11.4428
WBGene00007434	arp-6	642.766	-0.270113	0.0050411	220.481	194.678	201.809	168.453	171.74	170.992
WBGene00016507	abhd-5.2	54.3045	-0.854489	0.00508173	17.541	17.1592	18.308	8.99309	9.16052	11.5996
WBGene00018143	oac-23	59.2997	-0.8302	0.005091	14.0931	12.5521	13.7193	7.066	6.58968	9.51373
WBGene00006699	uba-1	237.568	-0.427133	0.00513529	29.0305	29.382	25.0071	21.4925	19.1101	21.6194
WBGene00010422	H32K16.2	43.4703	0.944217	0.00514584	23.3218	23.9789	30.5136	49.2341	50.669	50.6464
WBGene00021679	Y48G1C.6	1281.13	0.212095	0.00514584	631.024	602.624	593.838	735.397	721.157	652.493
WBGene00004148	pqn-65	141.276	-0.546655	0.00524088	10.0285	9.69008	8.54083	5.4974	6.92418	6.9248
WBGene00268190	Y50D4B.10	776.908	0.482377	0.00526149	629.156	663.512	550.162	721.331	929.875	923.188
WBGene00008423	D2045.5	7.41136	-2.9392	0.00529205	4.96995	6.24148	3.13516	0.749424	0.9054	0
WBGene00011371	T02D1.4	107.102	0.629508	0.0052955	23.2026	23.0228	25.3618	30.3928	43.0163	37.0957
WBGene00000405	cdk-1	571.125	-0.285646	0.005326	186.367	191.146	205.4	149.234	161.302	169.517
WBGene00001530	gcy-3	78.9943	0.720873	0.005326	5.36632	6.68859	7.64968	10.5195	10.0554	12.3359
WBGene00022376	Y94H6A.3	235.472	0.424247	0.005326	104.403	116.132	109.011	134.183	144.864	166.102
WBGene00000534	cpi-2	350.349	0.348127	0.00534974	77.3827	81.8362	71.595	94.9048	102.962	94.7633
WBGene00001645	gly-20	50.4338	-0.928663	0.00538555	15.1707	13.8536	11.539	6.74242	8.99422	4.92809
WBGene00008010	C38D9.2	4031.8	0.136181	0.00538555	886.419	882.758	860.807	956.563	959.165	975.175
WBGene00044217	F23D12.9	86.8155	-0.696266	0.00538555	43.4459	48.6265	43.5185	34.5033	26.0308	22.3457
WBGene00017056	D2062.4	21.3495	-1.39857	0.00539317	14.6691	11.3118	12.4316	5.59136	4.50338	4.40114
WBGene00010811	hmit-1.3	86.1171	0.663045	0.00542277	11.6927	11.4757	12.8014	20.1962	19.1281	17.4952
WBGene00005261	srh-38	54.3395	0.856331	0.0054327	15.1684	13.0336	14.2079	20.5853	27.9401	28.4202
WBGene00008740	F13D12.5	720.097	-0.262004	0.00549587	197.542	198.693	205.856	177.05	153.337	173.842
WBGene00015647	C09F5.1	75.7654	0.801881	0.00549587	10.3865	9.25527	12.354	13.1966	18.8048	24.6332
WBGene00021537	Y42H9AR.2	15.9644	-1.66388	0.00549587	9.20238	13.8937	12.8323	3.57865	4.52934	2.98933
WBGene00007740	C26C6.6	17.7839	-1.71662	0.0054994	21.1308	21.002	21.9919	10.7391	1.33069	8.45312
WBGene00013594	Y87G2A.2	15.5414	-1.78461	0.0054994	11.0606	6.21413	11.7345	1.25088	4.02994	3.0476
WBGene00021664	Y48G1BL.5	562.584	0.291786	0.0054994	196.478	203.378	216.78	231.141	254.824	272.168
WBGene00004026	phy-3	104.848	0.612512	0.00551602	30.6617	32.0886	29.0132	50.4734	40.9625	49.564
WBGene00015516	C06A8.6	55.9232	-0.841096	0.00551966	22.832	22.2698	21.799	12.05	10.7545	15.2345
WBGene00012937	Y47D3A.31	25.5591	-1.27525	0.00554368	21.4507	18.4317	15.9919	7.54734	6.51296	9.4567
WBGene00023284	F41B5.1	3743.21	0.144752	0.00557207	1448.23	1369.96	1384.17	1573.76	1554.2	1513.52
WBGene00017647	F20H11.4	55.532	-0.84864	0.00559853	15.1741	19.5661	19.1729	11.028	9.09365	9.97963
WBGene00012606	Y38F1A.2	96.7148	0.710604	0.00561163	26.4575	29.655	27.2254	32.2536	57.024	46.5738
WBGene00001459	flp-16	774.333	0.268717	0.00571427	388.803	398.446	453.326	526.778	506.172	459.345
WBGene00013789	Y116A8C.9	549.335	0.289312	0.00573513	88.7083	91.7038	99.0834	116.162	119.276	105.092
WBGene00010061	F54E12.2	224.938	-0.449812	0.00575125	28.081	29.0479	27.3458	24.6817	18.7898	18.1224
WBGene00004302	ran-1	150.454	-0.508707	0.00585899	75.0534	67.2809	68.1039	53.2271	48.1873	45.8405
WBGene00007239	C01G10.14	6.66397	-3.1429	0.00588357	7.45685	9.40944	8.16389	0.715544	1.72894	0
WBGene00002078	xpo-1	372.034	0.327463	0.00588811	28.6529	29.0394	28.0709	35.555	37.5539	34.0798
WBGene00012402	sfxn-1.3	20.6582	-1.44057	0.00589261	13.7238	8.68908	10.7284	4.95573	3.37737	3.90081
WBGene00010868	somi-1	162.941	0.485183	0.00590297	20.1496	22.6927	21.4445	29.0177	28.9487	32.537
WBGene00016540	C39F7.5	497.114	0.298024	0.00590297	75.598	83.8822	75.5563	93.8568	101.772	92.3574
WBGene00050911	Y43F8B.18	5.88532	-3.97856	0.0059406	6.76672	4.17442	4.34621	0.476169	0.383515	0
WBGene00021461	nekl-1	301.006	0.373737	0.0059406	33.9506	28.4609	31.9115	43.0783	38.8194	40.3389
WBGene00019597	K09H9.5	31.2418	-1.15146	0.00595735	24.5608	27.5123	32.1732	8.86905	13.7371	15.9568
WBGene00004466	rpn-10	160.471	-0.493297	0.0059805	52.2088	51.4798	58.6375	38.5457	36.6239	40.9395
WBGene00016177	C28C12.1	116.197	-0.56916	0.00601375	66.7855	67.2137	71.2321	45.2812	44.3446	49.6446
WBGene00021010	W03G1.2	94.7839	-0.697079	0.00601375	39.4109	31.5094	40.5013	22.963	17.6907	29.6758
WBGene00004130	ketn-1	18.9044	-1.59337	0.00601454	0.487999	0.516084	0.988823	0.269815	0.158047	0.250995
WBGene00015696	C10H11.7	17.1029	-1.63064	0.00604249	9.09011	9.75746	9.63354	4.98938	1.54559	2.80521
WBGene00004359	rhr-2	148.33	0.510025	0.0060526	35.8129	29.0867	31.2352	45.6886	46.8742	43.7305
WBGene00206517	T27F7.12	183.213	0.482896	0.00609126	128.892	133.55	160.326	191.62	219.155	177.872
WBGene00008532	dpt-1	80.6737	-0.711289	0.00611894	15.3485	16.4983	15.4346	12.1098	8.30362	8.37271
WBGene00013535	gyg-3	164.767	0.496091	0.0061306	89.7867	92.1818	92.0816	130.746	143.75	108.204
WBGene00015215	B0496.6	25.5958	-1.27309	0.0061306	20.4659	18.9383	16.0306	10.011	7.63864	4.62132
WBGene00013170	Y53F4B.24	24.4791	-1.2701	0.00614931	11.5941	11.6228	10.8599	4.41929	5.47596	3.9755
WBGene00008685	mon-2	198.604	-0.480599	0.00617677	14.808	17.1775	17.8048	14.0599	10.3603	11.3697
WBGene00022198	Y71H2B.11	2375.42	0.175911	0.00618084	876.379	896.797	836.798	924.645	998.967	1026.81
WBGene00021956	Y57E12AL.1	64.9777	-0.770446	0.00624356	21.3188	20.3925	17.8854	10.1136	12.0149	12.9362
WBGene00003920	par-5	200.176	-0.440066	0.00628826	67.9966	73.6841	67.5219	55.4037	49.694	48.7781
WBTransposon00000635	WBTransposon00000635	3667.46	-0.148255	0.00631324	289.288	291.524	291.534	249.264	267.64	270.786
WBGene00008121	C46F11.6	50.0895	0.877969	0.00634442	9.87354	10.3155	13.8086	18.4905	21.9327	22.6066
WBGene00014178	ZK1010.4	946.23	-0.215703	0.00641482	420.12	423.152	406.381	359.879	359.912	355.289
WBGene00016312	C32D5.4	85.8293	-0.741988	0.00645554	31.4536	34.4519	38.9103	28.7964	16.0988	17.8285
WBGene00018270	F41C3.4	79.2225	-0.695744	0.00647698	41.9896	46.0657	40.3154	26.9585	23.1849	30.0572
WBGene00015942	osta-2	86.686	0.647408	0.00648329	12.9454	11.6463	12.27	18.5987	18.8011	20.5296
WBGene00017733	ubxn-1	247.201	0.386934	0.00650322	77.8589	78.7184	78.1378	99.685	102.965	104.563
WBGene00003994	pgl-3	245.366	-0.428994	0.00652231	42.9889	50.2967	48.2671	32.5111	40.4677	31.2599
WBGene00018336	F42A9.7	42.1358	-0.996968	0.00654038	25.9374	18.7511	24.078	13.6889	8.26899	13.132
WBGene00022119	copa-1	164.366	-0.483195	0.00658281	18.7861	18.6876	17.4959	13.5832	13.8947	11.4499
WBGene00022052	Y67D2.2	74.6843	0.73935	0.00664288	10.2907	11.6603	13.8263	24.163	18.9257	16.5267
WBGene00010711	K09B11.4	503.084	0.289244	0.00668402	264.826	283.179	261.286	341.032	310.696	339.615
WBGene00004305	ran-4	138.488	0.525892	0.00673294	69.662	72.6567	62.5649	96.5872	107.405	88.3593
WBGene00010326	F59C6.5	55.3694	-0.818578	0.0067469	26.547	28.6598	31.0017	16.1335	15.7299	17.3779
WBGene00022833	ZK973.4	19.9569	-1.45577	0.00676265	22.7912	23.2718	23.9771	13.2728	6.01322	6.06326
WBGene00010226	F58A4.1	35.3342	-1.05673	0.00679983	27.4754	20.6844	19.4419	11.7971	9.89754	10.7783
WBGene00004120	pqn-32	137.515	0.542211	0.00696296	18.9447	20.8951	24.8892	29.4904	30.0968	35.7277
WBGene00009374	F34D10.4	727.396	-0.261813	0.0070398	114.838	115.307	131.662	100.431	96.7348	105.992
WBGene00004887	smn-1	529.585	0.305455	0.00706013	223.45	197.136	206.92	258.76	282.921	228.294
WBGene00004458	rpn-1	346.061	-0.334186	0.00708048	43.9087	46.2016	48.3304	37.2522	36.1248	36.6075
WBGene00021931	Y55F3AM.14	3163.5	0.139862	0.00712389	525.374	524.14	516.546	579.103	577.645	567.616
WBGene00013507	Y71A12B.10	7939.2	0.122903	0.00712422	1730.25	1733.02	1710.44	1813.59	1929.9	1889.32
WBGene00001605	gln-4	87.4681	0.684252	0.00715735	23.1111	24.8456	21.2838	28.3409	40.7405	42.478
WBGene00017890	F28B4.1	28.209	-1.18455	0.00715735	27.555	24.9053	23.6664	7.44044	12.5301	13.8429
WBGene00022599	ZC395.10	152.826	-0.484594	0.00726561	89.7096	91.8251	90.1316	64.0097	65.1888	64.9579
WBGene00012340	dct-15	262.04	0.403611	0.00726799	49.7285	49.5564	46.9207	56.528	72.9904	62.9589
WBGene00044318	tag-267	207.708	0.421487	0.00728927	95.9242	94.8859	106.227	130.347	131.23	137.804
WBGene00017160	F01F1.3	85.7618	-0.702736	0.00736493	56.9987	48.2812	36.6099	26.8425	30.1927	29.7674
WBGene00010325	exos-3	458.672	0.311096	0.00739934	202.003	207.695	183.652	228.848	239.533	270.428
WBGene00009327	F32D8.2	123.309	0.56392	0.00742109	20.2042	23.3702	23.0977	29.4396	38.0873	30.4974
WBGene00007309	C04G2.10	38185.1	0.105232	0.00742509	12128.5	12190.6	11991.8	12845.6	12804.3	13415.7
WBGene00019142	btb-4	822.845	0.234786	0.00742509	511.811	520.656	523.033	576.013	605.128	655.838
WBGene00018698	vha-18	96.7228	-0.626288	0.00746088	27.3996	30.6558	30.3975	20.2449	16.3056	21.5232
WBGene00009129	F25H5.7	49.1154	-0.911769	0.00747498	12.3152	18.2336	17.2042	9.61942	6.70067	9.50123
WBGene00014018	ZK632.11	354.513	0.330859	0.00748503	83.0228	78.7112	81.3778	94.623	105.656	105.706
WBGene00006738	ulp-3	70.1736	0.709908	0.00748579	30.6916	28.9079	29.0415	51.4868	44.7299	49.0486
WBGene00020375	pigv-1	53.9457	-0.885908	0.00753711	13.5381	12.3784	8.28135	6.12427	5.34365	7.21178
WBGene00017195	glo-4	102.141	-0.631031	0.00756502	11.0162	9.51431	10.1548	7.75199	5.203	7.05101
WBGene00019538	K08D12.4	47.7846	-0.88203	0.00756502	39.8951	48.3743	41.9709	25.4117	25.1452	19.1043
WBGene00021628	Y47D9A.1	49.1545	-0.858624	0.00757329	12.2679	12.655	13.8862	6.79307	7.69396	6.82702
WBGene00019282	mps-2	4.7368	-4.54603	0.00758118	0.608565	2.25256	2.76871	0.214121	0	0
WBGene00009377	F34D10.8	16.716	-1.57518	0.00759028	39.1484	24.1509	27.6211	11.2698	11.094	7.32196
WBGene00007925	C34C12.6	10.2684	-2.1543	0.00767393	4.60324	4.25964	5.54367	0.607362	0.73377	2.21963
WBGene00013924	rad-23	204.654	-0.427099	0.00773327	61.102	59.0903	59.1094	47.843	45.1333	39.4124
WBGene00011835	T19B10.8	552.635	0.275843	0.00778277	76.7801	70.3646	77.6787	85.5728	93.6985	93.134
WBGene00017775	F25B5.3	66.2847	-0.756867	0.00780138	14.2886	14.1135	12.1163	8.98154	6.55145	8.67033
WBGene00007985	swah-1	745.673	0.260743	0.00785853	244.114	247.265	241.636	259.547	312.961	305.94
WBGene00009953	F53A2.9	39.7267	0.948402	0.00787276	6.93329	6.41578	6.3343	10.8514	13.2115	14.0182
WBGene00019546	glct-6	35.0734	-1.03663	0.00788039	12.1214	13.4052	16.8527	6.55333	7.2889	6.84268
WBGene00044810	Y37E3.19	22.5975	-1.32259	0.00788039	24.9917	24.5717	26.3353	11.5411	6.6396	13.2558
WBGene00018793	mrpl-40	216.513	0.422001	0.00789342	101.318	106.256	107.556	134.275	131.117	160.676
WBGene00006349	sur-2	131.887	0.535235	0.00789601	9.15076	7.90321	7.89785	13.2811	10.6968	12.237
WBGene00020437	stt-3	222.734	-0.438307	0.00793936	28.8075	36.4783	32.7654	24.0058	21.8053	27.2939
WBGene00016278	erp-44.1	45.8706	-0.88685	0.00794393	12.4818	13.7035	12.0594	6.25253	7.0143	7.5079
WBGene00004044	plk-3	5162.39	0.17405	0.00797474	848.024	863.262	823.337	859.759	1014.38	985.354
WBGene00000615	col-38	224.613	-0.403256	0.00799196	107.165	102.908	104.221	83.6639	74.6042	79.8702
WBGene00018572	lin-42	133.4	-0.551988	0.00807725	15.1351	15.5298	19.1778	12.0632	12.2544	9.37316
WBGene00021921	Y55F3AM.3	227.918	0.411455	0.00815619	32.2741	30.3246	35.745	47.3438	41.0864	42.6484
WBGene00012484	car-1	402.952	-0.318623	0.0082628	96.4236	112.948	110.081	86.6361	83.1741	87.0918
WBGene00022276	nlp-40	51.6689	-0.903137	0.0082628	34.6039	42.6947	29.0452	18.2629	14.2635	25.888
WBGene00219609	linc-7	2309.38	0.169886	0.00839783	718.899	748.74	722.074	797.345	792.522	879.938
WBGene00000098	air-1	109.919	-0.630943	0.00843979	36.406	39.7916	30.7118	28.1248	17.7181	23.6096
WBGene00013999	ZK550.5	797.674	0.2285	0.00846328	244.309	250.051	256.667	281.321	296.958	303.237
WBGene00006532	tba-6	49.7212	0.868306	0.00846899	6.97908	9.45657	10.0058	17.8905	13.3498	17.6915
WBGene00006888	vbh-1	321.547	-0.354061	0.00846899	37.9393	38.0795	33.8446	28.9224	26.3664	31.1286
WBGene00014992	ZK1025.1	1517.09	-0.180678	0.00850486	195.95	194.904	184.657	164.698	170.779	172.28
WBGene00000819	csp-1	4109.82	-0.151971	0.00852158	1050.91	1017.01	992.546	868.715	964.604	918.965
WBGene00005147	srd-70	105.36	-0.598341	0.00857511	27.5571	34.4597	33.2867	20.4399	19.2065	24.1334
WBGene00050881	ZK39.10	118.286	0.555517	0.00857511	50.9479	66.9344	65.144	92.2848	89.8351	87.3476
WBGene00012307	W06F12.3	33.733	-1.12664	0.0086251	21.9858	13.1034	17.3524	11.4067	5.7024	6.89982
WBGene00020653	T21E3.2	26.0582	-1.19977	0.0086251	23.7263	19.7598	21.9064	11.8959	7.5641	9.15245
WBGene00019507	K07H8.7	18.0969	-1.54054	0.00872182	21.1794	20.9051	15.3038	9.68747	3.00095	7.62532
WBGene00019139	bath-1	953.381	0.217425	0.00893422	327.598	323.814	346.107	366.225	398.455	396.346
WBGene00018498	F46F5.7	587.96	0.291059	0.00900475	134.007	123.325	136.843	148.676	180.66	150.929
WBGene00004441	rpl-27	68.5484	-0.762281	0.00900534	68.6734	74.0142	68.7573	54.5788	30.9085	39.8921
WBGene00017837	F26G1.1	940.087	0.225618	0.00903267	104.069	116.1	113.133	136.041	123.24	131.276
WBGene00009779	F46C5.2	131.077	0.532675	0.00908337	55.6496	58.9861	49.9595	68.3524	82.1483	88.2094
WBGene00044347	Y71G12B.30	35.9405	-1.08865	0.00913417	16.7746	15.1851	22.5439	12.7023	7.44049	5.06412
WBGene00017311	F09G2.2	383.019	0.314814	0.00923557	106.035	118.651	113.422	133.276	140.628	148.007
WBGene00011909	T22A3.6	20.9193	-1.35943	0.00927795	6.68096	6.41125	9.53585	3.6566	2.52436	2.67264
WBGene00013175	Y53F4B.36	28.8004	-1.11923	0.009353	15.5865	16.6421	15.4017	6.32776	6.79533	9.25002
WBGene00007577	nrde-1	727.919	0.234589	0.00938039	95.654	99.3251	102.24	115.302	120.428	113.569
WBGene00013816	Y116F11A.1	5.68571	-3.78451	0.00944709	4.80051	4.03835	4.9053	0	0	1.34676
WBGene00010466	K01D12.7	9.85942	-2.11478	0.00951787	11.3845	12.0397	15.669	2.57503	2.07398	5.01896
WBGene00013886	ZC412.5	128.677	-0.550848	0.00954805	90.817	106.154	118.965	75.6796	62.6952	80.0748
WBGene00020540	pals-25	65.3994	-0.731402	0.00963081	28.6485	32.3294	25.8059	17.7012	17.2271	17.2506
WBGene00015628	best-6	30.8579	-1.06601	0.00963149	10.995	10.6588	11.5598	4.69751	5.56391	5.65509
WBGene00007302	C04F12.8	33.4681	1.03523	0.00963238	6.02593	6.75007	8.14823	15.3993	11.594	16.6386
WBGene00022334	Y82E9BR.1	3441.86	0.19124	0.00963238	637.25	676.316	628.92	656.486	786.782	775.029
WBGene00007714	C25D7.1	8.91054	-2.34987	0.00968644	8.56483	7.31588	13.7528	3.47712	0.560107	2.03316
WBGene00008935	F18C12.4	13.966	-1.82728	0.00975456	16.9866	7.0463	14.5785	1.23655	4.48173	5.42283
WBGene00012905	Y46G5A.14	4.41347	-4.433	0.00976476	3.19724	10.3551	7.05912	0.843702	0	0
WBGene00000147	aph-1	108.582	0.556767	0.00994708	27.9199	30.2469	32.8038	45.6434	45.1565	43.0805
WBGene00010371	H06O01.4	52.2881	0.843339	0.00996662	23.2636	30.7531	22.4131	49.1112	51.9867	33.8446
WBGene00011720	T11G6.5	199.61	-0.434827	0.0100501	17.321	18.8521	21.4557	14.1911	15.0761	13.2359
WBGene00007297	C04F12.1	8.69049	-2.39119	0.0100605	1.33884	1.23891	2.83386	0.128473	0.517371	0.375607
WBGene00018410	F44B9.9	169.523	0.48664	0.0100605	74.7835	66.5399	65.4294	82.4788	113.298	91.7211
WBGene00001764	gst-16	55.9232	0.81706	0.0101708	15.7428	21.8516	22.9089	28.5607	41.8243	36.4368
WBGene00013228	Y56A3A.7	385.351	0.30621	0.010183	69.2079	72.8755	66.5818	83.9673	88.7628	84.6939
WBGene00019162	eif-1.A	148.745	-0.485214	0.010225	67.4463	65.6778	73.6697	53.808	46.3383	47.7995
WBGene00009182	F26H11.4	46.2068	-0.916021	0.0102766	14.9047	11.0756	15.4114	9.53484	5.56767	6.9691
WBGene00022710	ZK354.9	12.0914	-1.80781	0.010293	6.73178	7.78664	9.45826	2.22052	2.14613	2.59679
WBGene00022115	Y71F9AL.10	335.441	0.346058	0.0102991	72.2533	76.4771	72.7109	84.3629	91.7185	107.287
WBGene00006616	trp-4	1238.51	-0.2042	0.0103132	88.8723	84.7254	84.0922	77.9371	68.9186	77.4011
WBGene00013204	Y54E5B.2	139.86	0.508932	0.0103318	16.299	17.1808	16.3858	27.5267	22.1705	20.9942
WBGene00015097	B0273.1	63.2232	-0.779768	0.0103482	34.0796	42.7987	42.2147	19.5279	29.8006	18.7804
WBGene00000869	cyc-1	104.079	-0.60541	0.0104901	30.4023	33.6166	33.7175	23.6602	16.6469	25.0456
WBGene00003021	lin-36	782.175	0.237171	0.0107791	78.5168	81.0039	83.6937	103.685	91.6525	91.2504
WBGene00014987	ZK637.6	3447.04	0.163118	0.0108164	1395.58	1360.1	1326.41	1437.39	1640.49	1485.86
WBGene00006561	tcl-2	153.615	0.476767	0.010846	26.8542	26.2526	31.1234	37.0322	38.2957	42.7728
WBGene00012190	W02A2.5	355.379	0.30992	0.0108586	81.1719	82.4586	83.4672	102.708	102.097	101.542
WBGene00021562	nuo-5	178.24	-0.443827	0.0108895	29.9469	26.0889	28.1589	22.0701	19.1519	20.8145
WBGene00021186	Y9D1A.1	5.75227	-3.34538	0.0109291	2.67075	3.59476	1.55946	0.25628	0.412825	0
WBGene00022632	ZC581.2	55.4829	-0.784491	0.0111431	18.4713	22.4165	23.5821	12.785	11.8419	13.0825
WBGene00007698	qns-1	352.482	0.32611	0.0111615	51.3113	52.7917	56.3736	61.2875	71.3167	68.7559
WBGene00007948	C35A5.4	200.627	0.427735	0.0111615	46.6449	56.1387	45.7207	65.2445	63.0103	72.4147
WBGene00009307	F32A11.1	59.5	-0.778858	0.0112927	21.9357	22.6405	20.0951	16.0297	11.9543	9.11263
WBGene00006704	ubc-7	131.785	-0.499523	0.0113617	64.9392	66.7255	66.6953	47.626	48.3966	43.5941
WBGene00022467	Y119C1B.1	71.9451	-0.706224	0.0114052	32.6747	41.6764	45.7312	26.1001	25.9015	21.1207
WBGene00021935	mrpl-46	144.336	0.480399	0.0114992	39.7543	41.6274	46.4762	59.2624	61.9614	57.0364
WBGene00009308	F32A11.3	115.641	-0.564131	0.0116315	38.0662	43.3971	45.9654	33.7515	24.3362	28.6633
WBGene00009783	rer-1	58.3116	-0.801252	0.0117541	21.2559	35.4047	30.4078	17.1332	16.7564	16.1008
WBGene00022596	ZC395.4	47.531	-0.913219	0.0118278	41.4189	39.6265	50.1625	28.1581	14.3236	29.2467
WBGene00007722	C25D7.15	40.1651	-0.906184	0.0118911	31.497	34.2894	32.7255	16.2972	18.9015	17.1529
WBGene00021551	Y44E3A.6	494.058	0.290201	0.0119274	60.3503	57.8962	58.0811	80.6251	66.9316	67.7791
WBGene00011527	cchl-1	99.4719	-0.609346	0.0119305	37.3941	32.5845	43.7828	28.9453	22.2534	23.5605
WBGene00019028	srb-13	31.3917	1.03298	0.0119305	7.22305	6.34971	8.98866	13.3424	16.8868	16.1605
WBGene00015009	B0041.5	51.0135	0.829474	0.0119384	12.0373	7.50165	8.08649	15.2989	17.752	15.5412
WBGene00269381	F08F8.11	102.735	0.558102	0.0119754	75.3383	72.2347	81.6204	114.014	111.893	112.045
WBGene00001558	gdi-1	152.265	-0.480104	0.0120059	38.8249	35.7274	41.5616	30.7359	24.9386	27.9566
WBGene00016250	hsp-110	265.973	-0.37284	0.0120059	43.223	43.7144	40.0411	31.4393	36.3927	29.2851
WBGene00022654	ZK105.3	241.322	0.387134	0.0120106	35.7914	29.8079	33.3584	39.4218	45.1129	44.9013
WBGene00012007	T25B9.1	29.0228	1.10289	0.0120814	7.26504	3.49584	5.59954	10.4292	12.8469	11.6584
WBGene00014148	ZK909.3	65.5722	-0.707506	0.0120814	41.1686	40.7848	37.7191	26.5842	22.2349	24.662
WBGene00015855	C16C8.18	39.1917	-1.00023	0.0121496	25.4729	18.0715	23.1782	12.5476	6.85766	15.0668
WBGene00006815	unc-83	191.567	0.426799	0.0122145	16.5386	17.2172	15.4123	21.5097	24.2708	19.747
WBGene00008546	gfat-1	41.1776	-0.904442	0.0123075	7.14466	7.96063	8.77991	3.84769	4.95839	3.82473
WBGene00012713	bckd-1A	32.0805	-1.04136	0.0125485	8.91527	9.05467	10.8239	4.36092	5.91556	3.35519
WBGene00016211	sdz-3	198.157	0.426427	0.0125485	52.8635	50.4957	42.6705	68.3993	59.6809	68.4123
WBGene00022678	sar-1	116.713	-0.528092	0.012581	49.3534	49.8803	47.4928	36.9464	31.8403	32.9454
WBGene00020459	fbxa-23	23.5949	-1.2213	0.012601	19.4159	14.2812	16.7875	7.88239	8.46483	4.60904
WBGene00050900	ZK228.11	59.8984	-0.733664	0.0126976	56.1235	53.9318	54.3026	33.4177	35.4792	28.8662
WBGene00219218	Y73B6BL.288	45.7698	0.870298	0.0128297	15.7161	14.1153	15.2158	29.2747	20.8276	33.5221
WBGene00020930	hlh-30	1048.7	0.201517	0.0128677	118.167	127.515	121.144	140.761	146.019	133.939
WBGene00017975	F32B5.1	27.5906	-1.1775	0.0129006	11.0258	8.16223	12.6144	6.11001	2.81207	5.52916
WBGene00009353	sdhd-1	39.6541	-0.909506	0.0129013	32.2741	29.2908	35.8778	17.6884	16.3572	18.1958
WBGene00011035	snrp-27	1793.32	0.178931	0.0129013	976.588	1023.56	1052.93	1076.19	1208.83	1172.53
WBGene00011794	nep-21	53.1979	0.778555	0.0129265	5.1073	4.25348	5.84318	8.62553	9.00959	8.47163
WBGene00016070	C24H10.4	148.814	-0.477982	0.0129265	323.757	277.516	294.135	196.049	211.501	239.262
WBGene00020455	fbxa-59	15.7172	-1.6124	0.0129265	7.404	6.85135	13.766	1.64531	3.97548	3.6077
WBGene00271706	D2089.8	390.492	0.296234	0.0130054	283.925	281.76	276.211	327.242	344.251	364.878
WBGene00010351	cbd-1	193.517	-0.41634	0.0130855	19.0946	20.7101	19.7513	13.9679	14.4212	16.5815
WBGene00020318	T07F8.1	56.8551	-0.758779	0.0131164	11.0838	10.5375	11.4588	5.6093	7.48669	6.32553
WBGene00011033	R05D11.5	141.775	0.48426	0.0131405	64.9392	77.027	70.1486	108.427	92.8499	95.6467
WBGene00007159	B0379.7	36.712	-0.968814	0.013163	11.17	15.1262	13.9988	8.62709	6.02196	5.88524
WBGene00001209	egl-45	193.575	-0.410297	0.013223	22.6723	24.4605	23.1519	18.5276	17.5872	16.605
WBGene00007430	C08B6.10	4.89787	3.35005	0.01331	0	0.701506	0.304323	4.40107	3.5447	2.33947
WBGene00008270	C53A5.13	814.96	0.231644	0.01331	134.309	131.993	122.165	145.537	163.325	145.33
WBGene00010912	gmps-1	226.548	-0.377493	0.0133159	34.0796	34.0732	33.6514	27.0137	26.3086	24.7814
WBGene00007771	C27C12.1	249.663	-0.371006	0.0133413	88.6983	94.7766	102.385	74.8996	70.0004	77.469
WBGene00007242	madf-5	1072.04	0.191574	0.0133628	216.806	214.411	225.558	246.626	249.306	255.231
WBGene00017767	F25B4.4	349.51	0.36351	0.0133763	163.175	175.174	157.552	172.8	239.366	225.45
WBGene00013107	Y51H4A.13	62.1598	-0.723975	0.0134463	15.4143	17.3067	15.8408	11.2808	9.60995	8.24523
WBGene00009165	gpx-1	38.8848	-0.925861	0.0134529	27.8784	29.6397	33.8121	17.5308	13.1111	18.3049
WBGene00008186	best-11	47.3281	-0.831275	0.0134691	17.5848	14.7929	16.4713	8.99948	8.15439	10.6889
WBGene00014938	mdt-9	220.575	0.409281	0.0136187	73.3728	84.6751	83.9616	93.0264	108.982	121.673
WBGene00010546	K03H1.11	196.645	-0.458968	0.0136755	71.129	57.5314	53.5114	36.9835	45.9126	49.9982
WBGene00023490	F36A2.14	185.95	-0.423822	0.0136891	68.6296	75.953	78.0819	55.3319	51.8952	60.1317
WBGene00004783	seu-1	452.128	0.280424	0.0137278	57.7766	62.8582	64.7259	78.4774	74.1224	72.5635
WBGene00007366	C06B3.7	51.1642	0.791665	0.0137512	11.4685	14.5921	14.6747	26.4806	21.6327	22.6729
WBGene00011592	T07F10.6	313.807	-0.327072	0.0137852	183.56	173.208	192.624	145.18	149.46	142.814
WBGene00012623	fbxa-149	1769.14	0.171342	0.0138072	596.819	595.273	561.301	633.26	647.426	697.225
WBGene00235353	Y67D8C.23	5233.96	0.163642	0.0138265	4330.63	3864.86	4050.08	4503.19	4914.92	4277.9
WBGene00235313	C25E10.17	11.2052	-1.82729	0.0138815	19.6319	12.9761	17.2629	3.94709	5.56336	4.32744
WBGene00018352	fbxc-20	284.676	0.338002	0.01403	76.6931	77.7816	79.554	95.524	96.497	105.084
WBGene00020456	fbxa-60	179.332	-0.444982	0.0140322	74.9752	68.4818	59.4167	46.3919	48.3546	54.8516
WBGene00001677	gpa-15	326.378	0.313624	0.0141821	96.1303	93.1201	95.5067	117.08	120.264	116.084
WBGene00011398	qdpr-1	4388.95	0.124419	0.0141857	1905.29	1869.72	1864.7	1989.2	2091.64	2065.74
WBGene00009702	F44F4.3	1095.2	0.192339	0.0142168	457.576	468.413	486.668	558.771	530.782	524.448
WBGene00003607	nhr-8	260.98	-0.354522	0.0146184	55.2574	59.4098	62.0781	45.1085	45.7942	47.8451
WBGene00016237	C29H12.6	17.1169	1.39905	0.0146291	2.77915	2.00022	3.96672	8.47454	6.82555	8.09999
WBGene00011857	T20D3.3	119.883	0.507962	0.0146395	28.303	27.9878	27.4019	37.1972	42.462	38.9619
WBGene00014024	ZK637.4	14.604	-1.57812	0.014653	29.8067	19.0951	26.692	6.0504	7.79696	12.3824
WBGene00015908	C17F3.3	12.9669	-1.6807	0.0148315	5.80903	9.31742	8.39497	2.86144	2.96313	1.19511
WBGene00014121	ZK858.8	81.4362	-0.632084	0.0148603	41.3111	39.8543	50.8094	27.8333	28.0218	29.8372
WBGene00022069	eel-1	627.464	-0.243142	0.0149058	19.6616	20.2944	18.7241	17.3995	15.7746	16.4166
WBGene00022273	Y73E7A.6	139.646	0.466688	0.0149561	84.0843	82.347	83.2604	118.339	111.396	115.687
WBGene00010734	parn-1	4754.03	0.273225	0.0151372	989.784	922.617	881.513	1243.84	1082.35	1048.89
WBGene00014034	ZK643.2	1179.93	0.211706	0.0153218	469.353	522.949	448.157	521.038	564.082	584.453
WBGene00001529	gcy-2	184.665	0.414018	0.0153367	16.9738	18.0836	18.8278	24.871	24.7783	21.883
WBGene00013637	Y105C5A.13	15.6781	1.52729	0.0154064	6.83368	7.22697	9.40548	13.396	21.5787	34.6458
WBGene00206385	T06D4.6	30.0715	1.00797	0.015445	18.6043	20.6587	17.1772	36.3294	37.1686	40.189
WBGene00016061	hpo-15	130.392	0.539752	0.0154461	25.2536	18.0025	17.1213	26.6562	27.8307	33.4823
WBGene00021055	W06A11.4	1223	0.186171	0.015448	395.361	394.601	398.285	425.247	471.375	454.635
WBGene00014941	Y67H2A.9	19.6445	-1.37328	0.015483	8.12123	12.6253	7.30269	2.05735	4.6949	4.00995
WBGene00020913	W01B11.1	4.87077	-3.69964	0.0155937	9.68672	6.27458	10.888	1.02247	0.823516	0
WBGene00013509	Y71A12B.12	86.2668	-0.614659	0.0158071	17.3335	17.9353	14.549	10.8114	9.64542	12.4002
WBGene00004426	rpl-14	46.8941	-0.836755	0.0158433	42.1027	46.4524	59.805	29.9122	28.9102	23.7371
WBGene00001562	lin-66	75.4194	0.631106	0.015845	6.50074	5.82455	6.21336	9.04012	9.5619	10.1899
WBGene00017777	F25B5.6	539.029	0.249428	0.0158729	82.1141	82.653	86.3773	101.887	100.155	96.1903
WBGene00045098	VY10G11R.3	539.159	0.279492	0.0160856	953.568	823.454	923.38	1004.61	1203.64	1058.59
WBGene00010407	H19N07.3	59.5693	0.720839	0.0161417	22.6007	20.4591	23.6678	34.228	33.8332	43.212
WBGene00012189	W02A2.4	52.9196	-0.805331	0.0162048	15.4634	13.2871	15.9622	7.69474	6.76089	11.93
WBGene00045058	gadr-5	6491.47	0.127505	0.016282	871.027	836.94	865.906	888.012	968.28	955.638
WBGene00007703	gbf-1	175.884	-0.430933	0.0163126	12.5238	12.1435	12.3161	9.80385	9.73016	7.58179
WBGene00022382	Y94H6A.10	2720.75	-0.150101	0.0163951	796.317	749.951	730.07	698.612	658.752	695.091
WBGene00018423	F44E2.10	50.7044	-0.825357	0.0164038	16.1672	27.7391	22.4447	12.4433	12.5991	12.473
WBGene00021973	emc-2	38.8127	-0.913503	0.0164644	15.1075	18.2063	20.5916	7.78783	9.85673	11.3844
WBGene00017681	slc-17.5	805.185	0.24746	0.0165277	149.791	145.229	149.291	151.82	185.444	191.279
WBGene00004143	pqn-59	219.383	-0.399233	0.0165328	37.6011	44.5429	41.119	28.2273	34.9978	29.7595
WBGene00011127	fbxb-79	9.98148	-1.92644	0.0165675	9.85151	8.63638	6.66059	1.64189	3.08562	1.6001
WBGene00002276	lem-3	284.014	0.333192	0.0166628	44.2178	40.1652	40.0691	51.3066	53.6236	51.422
WBGene00010433	H40L08.1	294.274	-0.34547	0.0167384	65.9123	65.1857	75.5746	57.8325	55.51	48.6267
WBGene00021996	Y59E9AL.6	34.154	-0.972209	0.0168438	25.3492	22.1038	19.1779	10.8057	9.53201	14.2916
WBGene00020390	T10B5.4	216.784	-0.377117	0.0168671	73.5229	75.0345	77.2479	58.7636	60.1905	54.1553
WBGene00020824	T26A8.1	88.9312	-0.588751	0.0169073	14.6348	16.5374	14.4613	10.843	9.2117	10.4223
WBGene00019197	H14A12.5	66.7571	0.705827	0.0169744	39.7416	25.7975	26.1925	45.0793	50.9316	53.0842
WBGene00004782	set-2	781.877	0.24364	0.0170585	47.2718	52.7717	49.6477	53.0157	64.5463	59.4762
WBGene00016288	C31H1.5	51.203	-0.783182	0.0171277	23.4298	22.3281	23.5839	15.8721	13.9729	9.71253
WBGene00002193	kin-5	98.2149	-0.622121	0.0172386	29.2314	23.1263	28.6643	23.3178	15.1762	13.7723
WBGene00022031	Y65B4A.8	169.364	0.427983	0.017364	26.247	29.5679	27.639	40.5533	34.9261	36.9776
WBGene00012552	enu-3.5	529.649	0.249221	0.0173837	107.317	102.222	99.9879	121.923	125.159	119.9
WBGene00003045	lir-2	41.5035	0.868682	0.0174506	6.89187	5.21791	6.5393	9.03818	12.7835	12.2454
WBGene00015456	C04G6.6	1325.26	0.206797	0.0176699	547.896	487.177	506.697	535.712	630.747	612.124
WBGene00019667	K12B6.2	40.2917	-0.880706	0.0176803	8.09085	10.6065	8.11984	5.33763	4.72892	4.42149
WBGene00021244	Y22D7AL.4	33.4381	-0.974115	0.0177133	11.0015	11.7074	14.574	6.9675	7.01469	4.66822
WBGene00013521	Y73F8A.12	7.41724	-2.41391	0.0177511	6.72854	13.3421	16.9781	3.04382	3.26873	0
WBGene00000552	cmd-1	69.8693	-0.653453	0.0177523	20.6564	23.3623	22.1125	13.1899	14.0922	14.9527
WBGene00022354	Y82E9BR.22	67.0915	0.689953	0.0178924	67.1602	71.1868	53.9206	94.0906	121.459	90.4393
WBGene00009572	F40D4.13	5397.03	0.112017	0.0179672	1930.45	1930.81	1917.94	2094.91	2043.98	2110.18
WBGene00009161	F26E4.6	115.775	0.520616	0.0181568	85.7686	91.8513	99.8093	114.945	136.001	150.185
WBGene00016561	eri-6	13838.8	0.104296	0.0181829	1114.78	1062.54	1070.41	1163.18	1184.77	1141.8
WBGene00195257	W01A8.10	215.694	0.41395	0.0181829	82.0624	82.4091	97.3303	96.9554	128.432	124.464
WBGene00012692	Y39B6A.33	223.881	0.374098	0.0181878	39.0411	40.0991	42.34	56.528	53.001	47.3093
WBGene00021398	Y38C1AA.7	48.7326	-0.793207	0.0182008	38.1124	45.0963	34.6122	23.7418	23.3714	20.2452
WBGene00004046	plp-1	40.9887	-0.856253	0.0183863	18.8014	21.3037	21.2562	11.7453	10.1123	12.4331
WBGene00013039	scav-3	250.286	0.350676	0.0184806	50.2124	44.6773	48.7556	58.4371	63.3023	61.2538
WBGene00007274	C03C11.1	58.6463	-0.739894	0.0186388	36.8468	47.4386	35.1567	28.1835	22.2455	20.5995
WBGene00011290	R102.3	71.685	-0.789406	0.0186444	28.5591	27.5402	25.8255	15.8659	8.68952	24.5846
WBGene00022697	cyy-1	151.522	0.460827	0.0186444	31.0937	26.9492	27.2495	35.363	44.3054	36.8279
WBGene00008912	F17C8.7	24.3449	-1.12986	0.0186444	12.444	13.6743	13.113	4.92568	5.62024	7.80047
WBGene00045319	M04B2.8	6.28107	-2.63466	0.0187387	10.3414	6.37967	11.7623	0.909646	2.19794	1.32974
WBGene00007281	C03E10.3	127.149	0.486296	0.0187809	31.9787	26.1103	28.4794	38.0095	41.3511	41.8795
WBGene00012786	Y43C5B.3	40.272	-0.879523	0.0190264	16.3687	19.3049	15.2034	11.1798	7.64009	8.91424
WBGene00011481	imp-2	163.283	-0.441917	0.0190757	37.3808	44.0784	40.6445	33.5947	27.421	29.0041
WBGene00001242	elo-4	43.5172	-0.868176	0.0192914	20.6938	23.5682	23.0045	13.0218	8.45809	16.5793
WBGene00013697	dsbn-1	61.6195	0.69456	0.0192914	19.2341	18.8454	15.7452	29.8563	25.65	32.006
WBGene00000912	daf-16	402.022	0.288168	0.0194306	29.4904	31.3786	32.6153	35.0753	40.0273	39.2093
WBGene00013249	Y57A10A.4	70.35	0.652221	0.0194306	9.61221	12.0341	9.83579	15.3185	18.4266	15.4133
WBGene00007860	rilp-1	217.21	-0.386755	0.0194477	43.7708	45.24	42.9357	38.0047	29.7094	33.4969
WBGene00012765	Y41E3.7	80.4948	-0.641851	0.0194682	19.612	21.1729	19.6823	14.2321	9.55234	15.7612
WBGene00003463	msp-76	13.3577	-1.65209	0.0195221	15.7581	13.0469	21.308	3.50173	3.52545	10.2378
WBGene00013360	Y60A3A.9	52.1624	-0.752971	0.0196922	25.4932	27.0709	30.5337	18.0864	15.2777	16.1214
WBGene00017138	EEED8.10	478.346	0.257396	0.0197795	69.6591	64.8837	67.9463	77.8815	82.7272	81.3203
WBGene00008372	D1054.5	36.9134	-1.00048	0.0198493	12.2709	17.0325	16.0093	4.20953	7.04167	12.3071
WBGene00013723	Y106G6H.13	28.1572	-1.05413	0.0198717	20.9819	29.1236	30.8837	15.503	12.4864	10.7917
WBGene00002230	klp-20	865.484	0.214562	0.020022	143.738	127.2	131.851	146.838	162.23	157.801
WBGene00013376	Y62E10A.6	537.264	0.242354	0.0200959	124.875	123.227	128.298	146.662	152.942	144.996
WBGene00010139	F56A8.3	107.35	-0.550008	0.0201816	21.8143	25.7839	23.2538	18.769	13.0909	16.9712
WBGene00010766	K11B4.1	1109.56	0.214547	0.0202037	286.401	273.733	280.68	290.953	358.481	324.488
WBGene00006790	unc-55	45.917	0.818464	0.0204658	8.71026	10.8501	13.9863	17.3272	19.9366	22.7445
WBGene00013824	Y116F11B.8	53.9619	-0.732182	0.0204882	20.9372	23.9874	22.9467	13.3302	12.9967	14.8711
WBGene00004952	spd-1	322.806	-0.313385	0.0205419	72.8402	73.6013	80.8314	63.8505	57.4765	62.3327
WBGene00009008	F21D5.3	55.7353	-0.715451	0.0206581	11.1487	10.3166	11.1887	6.53773	6.84529	6.45095
WBGene00013795	nhr-229	24650.3	0.0986725	0.0207413	6895.95	7038.02	6734.46	7247.6	7320.41	7567.23
WBGene00012660	Y39A1A.24	34.8917	-1.00234	0.0209507	26.1204	16.5614	25.2431	14.2961	6.99086	13.4346
WBGene00006720	ubc-25	90.6683	-0.575699	0.0211009	22.7458	22.8351	24.9808	13.137	16.4185	18.2106
WBGene00011273	R53.4	202.837	-0.401997	0.0211749	119.304	134.467	143.451	88.9272	111.041	100.332
WBGene00011294	R102.7	31.8641	-0.995971	0.021194	11.3599	18.3208	12.2475	6.50929	7.45015	7.01133
WBGene00014660	B0457.3	1949.8	0.148616	0.0212553	924.247	874.334	897.537	972.036	1009.08	1007.45
WBTransposon00000639	WBTransposon00000639	2581.05	-0.140438	0.0212553	139.24	145.638	142.807	124.252	130.265	133.979
WBGene00011964	saeg-2	7960.39	0.108213	0.0212818	2158.73	2223.7	2227.58	2312.47	2379.76	2436.78
WBGene00003431	msp-33	13.8488	-1.55954	0.0215161	17.1512	17.3825	17.7044	4.31041	9.72072	2.52041
WBGene00019240	H24K24.3	385.588	0.292486	0.0215371	96.1291	94.3064	100.62	113.098	130.431	111.352
WBGene00016846	C50F7.6	99.3151	0.570048	0.0217214	22.0515	24.5913	22.698	36.7048	39.417	25.3011
WBGene00002717	let-526	299.27	-0.332938	0.0217345	17.6299	21.5072	18.2961	15.0787	14.7471	15.9194
WBGene00022618	ZC477.3	48.3137	-0.773261	0.022018	18.4271	16.2524	18.9554	10.3331	11.7493	8.88533
WBGene00004980	spk-1	166.027	-0.419914	0.0220613	15.0973	16.337	16.1615	12.8009	10.9413	11.9659
WBGene00014105	ZK856.4	251.957	-0.350834	0.0221255	181.7	199.405	166.355	141.993	140.922	146.576
WBGene00015890	C17C3.5	20.6995	1.17554	0.0221595	10.7818	9.97706	11.3199	28.0139	22.5629	21.7553
WBGene00000493	che-14	360.374	0.291696	0.0221781	42.1658	38.3258	42.4671	48.0629	51.9679	50.4326
WBGene00008153	C47E12.10	202.143	0.411656	0.0223682	66.6712	80.1663	63.1439	99.0294	80.7783	101.026
WBGene00019131	bath-12	161.373	0.455775	0.0224052	67.9387	45.6539	53.8963	78.1148	73.9166	77.3742
WBGene00014916	fbxa-124	59.6693	0.687273	0.0224327	16.1485	20.28	16.9781	30.844	26.8036	28.4768
WBGene00016954	C55C3.4	18.1992	-1.35691	0.0224655	7.83242	5.49833	7.80627	2.56575	1.60728	4.58414
WBGene00022288	Y75B7B.1	138.574	-0.462152	0.0224655	44.2253	46.9667	53.3796	36.3426	33.0561	36.1808
WBGene00006415	tag-30	482.351	0.257716	0.0226027	83.7306	85.0874	86.7165	94.8379	108.076	102.354
WBGene00007538	C12D8.9	283.26	0.326058	0.0226081	251.588	260.635	254.3	293.069	340.857	326.336
WBGene00010453	fozi-1	1585.51	0.172247	0.0226081	192.25	184.295	182.586	194.722	214.216	221.816
WBGene00014746	F27D4.3	218.949	0.360229	0.0229428	84.1379	82.3416	90.1865	106.48	111.976	111.473
WBGene00004464	rpn-8	82.0251	-0.638232	0.0229501	33.4168	32.3281	26.5853	25.6529	15.7543	17.8124
WBGene00001666	gpa-4	510.365	0.25291	0.0229715	94.9484	88.9114	83.9754	101.42	106.93	110.901
WBGene00014244	ZK1307.1	13.7833	-1.50311	0.0231191	6.67435	7.54865	8.63332	1.95695	2.8371	3.43285
WBTransposon00000618	WBTransposon00000618	12316.1	-0.100243	0.0231558	877.821	903.627	896.766	810.214	845.638	842.911
WBGene00013713	Y106G6G.4	46.2557	-0.793689	0.0231722	17.0855	23.5603	19.0967	12.0229	11.1075	11.3723
WBGene00017815	F26B1.1	7.65463	-2.19739	0.0232856	8.13474	9.40944	8.70814	3.57772	1.72894	0
WBGene00017593	F19C7.3	74.112	0.655897	0.0234883	23.8119	17.2703	15.5009	24.7947	33.3747	30.2871
WBGene00022690	math-49	7.71533	-2.128	0.023553	3.83128	4.09074	3.31262	0.933245	0.751653	0.909489
WBGene00001119	dyf-3	117.53	0.485888	0.0235702	28.0063	28.0755	30.9173	39.4156	43.4028	38.7124
WBGene00015573	C07G1.7	31.9386	-0.952088	0.0237527	24.8704	30.3112	22.8897	14.0863	14.4395	11.2317
WBGene00013404	fbxb-101	28.2653	-1.03406	0.0241282	17.4091	11.4558	15.8408	8.98381	6.24904	6.56634
WBGene00000229	atp-2	418.554	-0.29867	0.0242126	88.0347	90.4552	92.9918	71.7955	64.7645	86.6603
WBGene00001433	fkb-8	15710.2	-0.112652	0.0243038	5794.26	5833.93	5600.65	5555.87	5074.43	5306.07
WBGene00006529	tba-2	186.199	-0.409021	0.0243915	34.4529	41.297	38.9835	28.264	26.1031	33.0534
WBGene00021655	Y48A5A.1	764.946	0.205917	0.0245019	179.665	185.592	184.35	207.397	206.04	222.566
WBGene00018314	F41H10.1	94.2625	0.556049	0.0245507	41.1511	36.6863	39.4854	61.9765	62.7162	45.6863
WBGene00000266	bre-1	70.9138	-0.651754	0.0247183	15.0092	15.5228	16.0199	7.26903	11.7092	10.626
WBGene00003579	ndx-2	465.583	-0.25812	0.0247183	234.579	228.758	232.522	209.038	185.238	187.243
WBGene00006556	tbx-37	67.9288	0.649531	0.0247183	15.6047	23.5069	19.2298	29.8783	31.469	30.2376
WBGene00000156	apr-1	279.35	0.337352	0.0249814	23.1724	22.7719	26.1383	30.1194	33.2947	27.1857
WBGene00013332	Y57G11C.43	975.922	0.208773	0.0251404	304.899	320.068	293.217	321.833	380.458	357.344
WBGene00013153	Y53F4B.6	846.698	0.208312	0.0252151	406.161	461.195	420.066	475.405	497.082	517.678
WBGene00045511	F11A5.18	75.3565	0.599038	0.0253232	47.0462	43.5346	46.1655	70.1533	74.2789	61.0698
WBGene00044482	F29B9.12	233.951	-0.356976	0.0253311	192.713	199.806	170.534	155.16	144.701	137.826
WBGene00045050	ZC15.10	1981.24	0.14604	0.0253311	888.911	893.079	923.827	962.261	1009.22	1026.14
WBGene00007412	stip-1	138.751	0.484696	0.025451	19.0114	15.1164	15.3766	26.905	19.395	23.0331
WBGene00020757	ucr-2.3	107.132	-0.540802	0.025451	33.227	34.4663	35.9277	18.1019	28.4758	24.3943
WBGene00007986	C36F7.5	44.8569	-0.787957	0.0254696	22.6038	19.3077	18.1479	10.6449	11.8256	12.3414
WBGene00020042	R13A1.3	58.3804	-0.703995	0.0255073	24.3106	26.4083	26.307	17.8509	12.2808	17.9402
WBGene00044177	C30G7.3	67.8509	-0.647829	0.0255173	29.4725	28.9356	31.4538	18.9691	16.1948	23.2927
WBGene00000647	col-71	1734.04	0.183311	0.0255268	507.389	502.721	542.311	630.921	531.971	604.175
WBGene00009039	F22B3.8	40.8219	-0.844601	0.02563	12.2286	10.2028	9.49601	7.19447	4.77199	5.87715
WBTransposon00000008	WBTransposon00000008	22.2973	1.17576	0.0257271	3.54772	1.75089	4.55735	8.73777	7.64078	5.83909
WBGene00001854	hil-3	1089.01	0.201455	0.0257598	418.904	417.698	479.433	476.46	525.475	513.138
WBGene00044038	C47G2.6	49.79	0.745565	0.0261638	33.5034	39.3818	29.8067	49.701	63.1243	58.6818
WBGene00002042	hus-1	639.693	0.238667	0.0262616	253.712	238.913	235.035	269.52	314.899	269.769
WBGene00011790	T15H9.5	16.4699	-1.36463	0.0263136	16.3537	14.551	14.6448	9.29487	4.27786	3.88211
WBGene00013803	snx-13	439.907	0.268836	0.0263252	43.951	52.0886	46.7031	56.9356	59.2444	55.4862
WBGene00011510	pdha-1	74.3204	-0.622327	0.0264166	17.9339	17.309	17.3401	8.95608	11.6398	13.9848
WBGene00077582	F14H8.8	46.7044	-0.774257	0.0264888	62.6626	72.2273	63.549	42.9348	42.0573	28.8369
WBGene00007923	C34C12.4	114.861	-0.498355	0.0265257	79.0668	81.3514	66.5874	51.9424	57.8174	49.4826
WBGene00006768	unc-32	203.408	-0.369537	0.0265551	24.8674	23.7783	23.5423	19.6864	17.4413	18.8655
WBGene00000257	bmk-1	370.879	-0.281523	0.0265682	50.106	49.2001	52.4248	44.3542	40.9312	39.3185
WBGene00014852	W02A11.6	186.493	0.400693	0.0265823	63.6855	62.6152	51.1309	72.5697	83.3667	77.0502
[truncated: 45,537 more rows]

## Sheet: S4.3. mRNA
S4 Table. Supplementary data related to Figs 4 and S4.
S4.3. mRNA fold change per gene in gtsf-1(xf43); him-5 vs him-5 and mRNA RPKM per gene, in adult males.
gene_id	gene_name	log2 fold change (MLE): group him5gtsf1 vs him5	Benjamini-Hochberg adjusted p-values	him5_adultmale_polya_rep1.robustRPKM	him5_adultmale_polya_rep2.robustRPKM	him5_adultmale_polya_rep3.robustRPKM	him5gtsf1_adultmale_polya_rep1.robustRPKM	him5gtsf1_adultmale_polya_rep2.robustRPKM	him5gtsf1_adultmale_polya_rep3.robustRPKM
WBGene00004906	snf-7	8.70715	1.6525e-195	16.531	19.364	17.1258	141.533	140.652	140.785
WBGene00019084	F59A6.2	7.16592	3.03215e-163	192.448	168.882	176.587	1800.33	1555.08	1429.92
WBGene00014201	ZK1053.6	6.14618	4.48233e-156	28.9623	29.4036	30.5381	167.467	162.173	158.699
WBGene00002212	kin-31	5.79168	6.09576e-148	69.6773	68.2094	64.758	403.263	374.27	355.777
WBGene00018783	cbs-2	5.47738	4.37571e-134	84.7622	78.3738	83.8584	491.416	424.202	434.232
WBGene00012401	irld-57	5.39644	5.20341e-130	16.4349	15.4194	13.3928	108.666	101.183	104.408
WBGene00017736	F23C8.7	5.02703	8.35104e-129	78.28	66.3346	72.0951	423.207	405.413	380.331
WBGene00007611	C15H7.4	5.00923	2.15764e-128	40.5858	48.3064	40.2575	293.957	265.184	271.245
WBGene00014154	ZK930.4	4.91134	1.42292e-123	146.464	134.103	123.326	702.78	701.326	671.744
WBGene00015192	B0432.11	4.84808	1.81955e-121	34.3355	34.308	32.6469	198.704	181.669	180.067
WBGene00011039	R05H5.4	4.80928	2.52036e-117	96.0426	94.2218	85.6399	454.822	431.387	410.39
WBGene00009401	F35C11.2	4.80364	1.56517e-115	33.3338	33.2505	29.9487	151.065	147.908	150.167
WBGene00015500	C06A5.2	4.74982	1.56517e-115	59.2516	61.9741	62.3117	408.206	342.899	335.385
WBGene00017179	wht-4	4.72676	8.33231e-115	68.3344	67.8047	69.6676	260.989	261.904	252.287
WBGene00020053	R13A5.11	4.4058	1.91239e-114	56.6164	52.7006	48.9719	245.745	272.469	264.773
WBGene00011808	T16G12.7	4.35097	1.54888e-113	67.0078	66.9613	59.7739	284.598	299.987	291.674
WBGene00014997	AC7.3	4.32033	3.60564e-113	37.0265	47.1572	37.3992	257.31	277.814	280.008
WBGene00022102	Y69F12A.1	4.28396	4.90859e-113	42.2825	42.8724	42.044	181.752	175.573	171.411
WBGene00022834	ZK973.8	4.26407	2.89528e-111	62.3135	61.6392	58.0215	284.558	260.299	256.864
WBGene00010876	M05D6.3	4.12423	8.00606e-110	27.94	25.2673	23.5519	149.289	134.162	136.737
WBGene00011414	T04A8.13	4.09175	1.60283e-107	59.0707	59.3224	51.2025	311.527	285.363	277.385
WBGene00001944	his-70	4.02926	2.66044e-107	239.776	225.482	215.851	958.195	949.68	893.793
WBGene00007049	tag-191	4.00333	2.35515e-106	77.9061	77.5113	73.4097	307.881	309.426	290.43
WBGene00007597	C15A11.2	4.00255	2.94695e-106	90.1296	88.841	88.7864	456.426	424.565	383.338
WBGene00014048	ZK666.8	3.85437	4.61993e-105	30.0916	32.408	27.1111	155.006	143.619	150.481
WBGene00013701	Y106G6D.4	3.83611	3.32487e-104	20.2871	24.9482	19.9704	123.312	122.182	124.31
WBGene00020289	T06C10.3	3.81848	1.40314e-99	69.0043	74.3959	64.1507	283.484	296.082	280.054
WBGene00010634	K07F5.6	3.64952	1.84539e-99	56.9658	58.3971	54.3949	214.167	225.434	209.57
WBGene00013388	Y62F5A.10	3.62544	1.61723e-98	52.556	51.5284	50.5512	221.947	203.151	197.865
WBGene00020985	W03D8.2	3.60141	4.2251e-98	61.5641	55.1848	49.6876	264.985	267.923	258.937
WBGene00002227	klp-17	3.563	4.05374e-97	73.5188	82.6532	70.3259	311.612	311.216	315.086
WBGene00021639	Y47G6A.13	3.56041	1.54878e-95	91.4531	87.0591	83.1635	371.771	344.057	329.864
WBGene00007610	C15H7.3	3.55215	7.9345e-95	170.535	161.669	153.51	583.2	604.65	572.02
WBGene00012345	W08E3.4	3.43267	1.07545e-94	80.134	80.7535	75.7564	283.594	285.468	292.432
WBGene00012627	Y38H6C.15	3.42558	3.77049e-94	86.6931	79.0056	78.3953	410.59	362.906	352.008
WBGene00000771	cpb-2	3.41373	7.02396e-94	88.388	90.4483	78.8656	333.219	368.527	357.836
WBGene00022530	ZC155.2	3.40877	8.68959e-94	20.9954	22.8524	20.4648	159.559	131.696	126.904
WBGene00235383	ZK616.65	3.40715	4.46137e-92	53.3358	54.2059	54.8883	216.804	199.637	193.029
WBGene00008001	C38C10.3	3.40182	1.43483e-91	92.6953	99.3765	86.8254	348.926	371.322	365.137
WBGene00012544	Y37D8A.2	3.39598	1.74864e-91	111.375	126.604	118.778	30.417	29.8366	29.9963
WBGene00013978	ZK507.1	3.37066	1.5357e-90	55.7425	55.2738	52.1995	212.614	202.444	197.526
WBGene00007081	AH6.3	3.33149	2.78867e-88	122.874	109.076	110.941	563.654	484.582	480.905
WBGene00008137	sfxn-1.4	3.31896	2.86101e-87	46.2171	54.1252	48.6427	195.644	200.885	197.224
WBGene00018999	F57B9.8	3.27271	4.61569e-87	70.1834	66.328	64.1953	242.606	229.684	230.69
WBGene00015004	B0034.4	3.20734	5.73618e-87	22.8567	24.2151	22.5776	113.111	103.396	104.986
WBGene00011191	R10D12.10	3.20122	8.82283e-86	61.9205	65.884	60.5022	222.037	224.277	210.171
WBGene00013785	nep-23	3.1922	1.6642e-85	50.2789	55.5381	51.3078	9.28697	6.97712	6.48009
WBGene00008811	F14F7.4	3.17951	4.07259e-85	99.3444	87.8454	82.9288	370.434	357.949	357.435
WBGene00007415	C07E3.4	3.17772	8.55083e-85	33.0708	38.1669	35.6707	171.853	151.406	147.914
WBGene00006661	twk-6	3.17291	8.71823e-85	10.7915	11.1742	11.1399	60.5717	54.0385	56.2788
WBGene00002204	kin-21	3.16581	1.1129e-84	47.7329	46.9965	43.713	157.414	157.692	161.197
WBGene00015049	B0218.5	3.15291	1.33295e-84	59.2682	58.1634	54.7039	226.321	203.289	208.929
WBGene00010014	F54B3.2	3.14857	1.90561e-84	23.3826	19.5527	20.0751	99.0127	96.1303	92.7487
WBGene00020914	sulp-6	3.14828	7.95725e-83	36.3612	37.6459	33.6198	138.715	127.576	127.52
WBGene00020531	T15B12.2	3.14828	9.45324e-83	89.1406	81.664	83.7731	294.097	280.721	278.956
WBGene00013304	Y57G11C.6	3.14483	5.44337e-82	72.0296	73.7716	67.1687	236.671	253.713	239.059
WBGene00045306	ZC250.5	3.11853	1.72818e-81	80.038	80.0082	74.7659	266.053	279.449	269.919
WBGene00018575	clec-119	3.11051	3.58967e-81	72.266	74.3871	71.585	230.315	220.078	222.982
WBGene00001392	far-8	3.11051	6.78461e-80	405.205	362.379	360.949	87.892	100.037	98.6319
WBGene00006044	ssp-16	3.10677	1.1901e-79	1136.54	929.284	1148.85	4991.97	4998.26	4423.73
WBGene00017354	F10E9.2	3.09127	3.12389e-79	75.049	63.111	64.5362	296.185	272.439	270.105
WBGene00020662	T21H3.1	3.07544	2.63766e-78	1713.94	1680	1652.47	570.721	584.699	543.88
WBGene00044896	K12C11.5	3.04859	2.9781e-78	46.9465	44.3751	44.4784	260.033	218.669	204.279
WBGene00013053	Y50E8A.10	3.03317	5.60217e-78	76.272	75.7118	81.5781	322.342	286.412	281.856
WBGene00018652	F49F1.12	3.02937	6.49535e-78	64.2957	54.6696	58.9309	338.508	280.883	273.612
WBGene00010906	M88.3	3.02926	7.76063e-78	95.9539	88.5884	82.6799	319.784	316.604	305.901
WBGene00016053	C24D10.1	2.99701	7.76063e-78	88.5483	94.4836	85.4008	303.352	293.403	283.446
WBGene00017393	nep-5	2.99074	2.58825e-77	18.0876	22.9052	20.5363	86.7999	92.2389	89.3252
WBGene00009749	F46A8.6	2.88816	1.83462e-76	49.5712	41.4553	47.3311	264.088	221.739	214.125
WBGene00194644	ZK795.6	2.88811	3.80991e-76	7.64775	6.85405	6.10784	92.9162	160.937	157.984
WBGene00009492	F36H1.3	2.88399	1.53173e-75	82.9466	85.4996	82.9646	255.311	251.543	241.862
WBGene00020904	T28F12.1	2.879	2.56515e-75	24.2868	20.4112	20.9388	97.5522	88.5965	92.6425
WBGene00044298	T23B7.2	2.87274	1.57434e-74	24.3766	21.7069	20.3893	100.339	99.5618	100.419
WBGene00011909	T22A3.6	2.87115	1.86392e-74	12.4135	13.104	10.706	56.1494	68.6842	63.3568
WBGene00010712	K09B11.5	2.87039	2.02407e-74	41.5194	39.7836	41.6196	126.169	129.504	124.329
WBGene00012011	T25B9.5	2.86983	2.3166e-74	25.3965	30.8016	28.721	124.279	115.354	109.833
WBGene00010728	K09G1.2	2.86983	4.45929e-74	106.062	109.829	94.0155	398.546	380.684	368.317
WBGene00015931	C17H12.5	2.86546	4.96948e-74	150.747	142.239	138.364	439.12	448.264	424.542
WBGene00007563	C14A4.13	2.86546	6.49194e-74	62.8967	57.5621	55.3321	231.268	209.444	204.27
WBGene00013712	dlc-6	2.86135	1.03782e-73	73.3197	74.9043	72.5285	253.883	270.256	246.032
WBGene00009250	F29D10.1	2.85918	8.07232e-73	48.5674	45.8586	44.2821	200.514	177.856	183.338
WBGene00012402	sfxn-1.3	2.8504	1.53288e-72	43.5001	42.6879	36.1026	161.868	155.098	161.882
WBGene00016356	C33F10.8	2.8504	1.75861e-72	68.8756	79.6303	69.8589	279.399	249.59	265.881
WBGene00015246	scl-23	2.8504	6.45194e-72	68.0359	66.0132	63.2593	223.443	216.195	203.848
WBGene00016765	C49C8.1	2.8504	7.28148e-72	58.4888	60.8184	54.7395	214.336	194.2	191.296
WBGene00013475	Y69E1A.3	2.8504	1.51913e-71	22.5239	27.3408	25.8513	102.924	98.4434	95.0303
WBGene00235294	Y69A2AR.47	2.84999	1.79397e-69	68.2068	63.5064	75.2268	571.489	420.992	388.055
WBGene00010682	K08F8.5	2.84845	3.1451e-69	55.5924	54.7525	51.4958	163.19	165.771	169.796
WBGene00011200	R10E4.3	2.84731	7.66003e-69	32.3771	30.6552	27.8618	130.011	115.518	116.515
WBGene00011322	irld-14	2.84196	8.75265e-69	92.8659	99.4327	84.517	312.207	316.663	306.541
WBGene00019086	F59A6.4	2.84196	2.30845e-68	78.8025	84.6236	75.8309	233.785	237.706	236.002
WBGene00009079	F23B12.1	2.84196	5.26705e-68	93.6466	88.4419	86.5936	261.753	263.297	261.139
WBGene00012219	W03C9.1	2.84196	1.07759e-67	68.9918	63.3689	63.1303	240.311	216.511	214.919
WBGene00011260	cnnm-5	2.84196	1.17015e-67	24.0513	27.1755	24.5293	84.2439	94.474	96.3366
WBGene00009101	F25B3.4	2.84196	1.52166e-67	28.1329	33.366	29.5524	106.643	115.133	111.421
WBGene00012720	Y39E4B.11	2.84037	1.894e-67	102.889	85.3803	83.5153	381.493	360.379	340.014
WBGene00015685	C10G11.1	2.84037	3.0281e-67	22.1797	21.1856	20.0397	91.7153	84.5454	79.7823
WBGene00007489	C09G5.7	2.84037	3.99639e-67	51.4605	52.9456	48.6917	158.434	153.145	153.583
WBGene00003562	ncr-2	2.84037	1.09786e-66	14.3235	18.4183	17.9278	67.6647	68.3665	70.7322
WBGene00016085	C25A8.5	2.83179	1.25477e-66	139.787	120.852	116.826	456.726	434.949	422.212
WBGene00018318	F41H10.5	2.83179	1.41243e-66	26.9637	29.9798	25.9744	97.5489	104.536	101.745
WBGene00021010	W03G1.2	2.83179	1.75852e-66	69.7942	58.568	57.0391	271.065	242.987	234.425
WBGene00012138	T28F4.3	2.83179	1.84588e-66	60.8768	65.0645	63.2676	191.517	184.583	179.326
WBGene00219755	linc-17	2.83179	3.28953e-66	2.42321	1.41414	1.45546	57.273	43.448	48.3765
WBGene00018121	F36H12.5	2.82253	8.61671e-66	197.241	204.665	209.077	654.17	612.666	582.182
WBGene00007512	C10C6.3	2.82253	5.42171e-65	57.2515	54.3285	51.5571	206.597	182.603	180.552
WBGene00022753	ZK484.7	2.82253	7.62734e-65	145.309	121.515	132.129	479.528	449.358	433.706
WBGene00019229	ipla-5	2.81403	1.83614e-64	13.5634	15.5336	13.6219	49.5967	51.8359	51.8526
WBGene00000215	asp-2	2.81403	3.76865e-64	233.459	287.346	247.632	62.2962	72.2173	66.1395
WBGene00010901	M28.10	2.80429	1.16201e-63	79.3924	70.9376	73.3197	20.5392	19.1831	18.9328
WBGene00014252	ZK1320.2	2.80429	3.69557e-63	343.979	309.542	285.459	89.7598	77.3119	79.3598
WBGene00235341	Y69A2AR.49	2.80429	1.06976e-62	35.7352	40.4965	37.3793	203.866	189.314	175.327
WBGene00022707	ZK354.6	2.80429	1.56394e-62	100.316	97.6527	88.886	312.411	306.268	282.728
WBGene00010181	F57A8.6	2.7962	8.85603e-62	25.7425	26.4227	22.9339	84.2545	87.3949	90.7326
WBGene00235365	F49F1.15	2.79452	1.27062e-61	1534.06	1198.66	1278.37	329.545	269.402	267.976
WBGene00044127	BE10.5	2.79452	2.72389e-61	48.6393	42.3949	43.0741	194.989	176.835	168.052
WBGene00016980	C56G2.5	2.79452	6.87886e-61	48.3473	55.4912	48.1266	155.567	154.15	157.64
WBGene00011133	R08A2.2	2.78522	1.55709e-60	63.0446	69.9044	61.884	200.966	209.395	192.55
WBGene00004901	snf-2	2.78522	2.59693e-60	46.6639	52.9423	47.0268	143.511	157.096	155.389
WBGene00006452	heh-1	2.78522	2.70364e-60	859.886	777.292	775.783	274.853	272.931	249.802
WBGene00002206	kin-24	2.78232	4.2431e-60	73.9942	67.195	64.2479	207.142	200.186	204.627
WBGene00015929	C17H12.3	2.74673	9.35579e-60	275.303	276.757	264.629	763.036	756.804	697.669
WBGene00194886	C05B5.12	2.7382	1.87092e-59	24.4774	26.4709	20.8038	114.095	119.601	121.177
WBGene00235288	Y69A2AR.46	2.73735	1.93762e-59	45.0816	60.6012	46.4556	262.379	288.205	292.564
WBGene00007335	C05C12.1	2.70201	7.97427e-59	85.5376	75.8343	71.1864	262.441	248.454	244.457
WBGene00012173	W01B6.6	2.70191	1.23782e-58	82.9777	85.463	82.7648	236.297	240.734	221.195
WBGene00022634	ZC581.7	2.69507	2.33243e-58	115.46	101.767	97.1375	345.602	325.545	322.187
WBGene00016010	C23G10.1	2.69499	3.52571e-58	52.0199	49.2228	43.8591	156.771	150.558	149.573
WBGene00022108	Y71F9AL.2	2.69179	4.22765e-58	97.0943	91.2066	85.5797	277.896	258.737	260.434
WBGene00235364	F49F1.4	2.68576	9.06702e-58	557.763	438.936	486.511	108.678	87.5492	77.6546
WBGene00020660	T21G5.2	2.67122	2.04254e-57	12.8058	13.5453	11.5744	46.5291	47.1413	47.2283
WBGene00019020	F57H12.5	2.67121	2.04721e-57	34.9564	36.6147	37.3421	151.09	124.564	120.702
WBGene00194788	R02D5.10	2.67094	3.41231e-57	49.8728	47.9767	46.527	234.321	186.285	191.439
WBGene00014102	best-25	2.66058	9.80842e-57	25.1541	28.3974	26.381	91.7616	81.2758	83.5257
WBGene00013476	Y69E1A.4	2.65157	1.37761e-56	21.7577	21.9224	19.3467	68.2403	76.5641	74.0353
WBGene00017559	mpz-3	2.60861	2.45297e-56	94.71	90.4679	81.3694	261.565	290.443	277.768
WBGene00195178	ZC581.10	2.59373	4.75912e-56	85.3064	88.1966	77.678	276.225	256.139	248.68
WBGene00010049	F54D5.3	2.56564	5.60092e-56	588.296	545.995	523.014	201.555	200.179	198.811
WBGene00011900	T21C12.4	2.53953	7.9207e-56	22.761	23.7762	21.3687	89.1235	79.2297	79.1964
WBGene00015241	B0524.2	2.50745	9.08649e-56	24.3678	24.5992	24.728	79.0359	88.7577	77.545
WBGene00235359	F56D6.22	2.50532	1.80433e-55	113.248	104.008	94.4236	334.556	350.736	340.44
WBGene00018745	F53C3.1	2.50298	4.3989e-55	84.5717	71.6328	69.6321	264.308	250.863	239.069
WBGene00009683	F44D12.6	2.49547	4.46765e-55	87.1336	78.2746	82.5528	274.708	250.972	238.184
WBGene00020435	T11F8.4	2.4887	5.31902e-55	72.6974	81.7379	75.302	237.239	217.417	213.967
WBGene00014179	ZK1010.5	2.48356	6.14084e-55	201.891	187.107	216.215	579.935	568.494	544.048
WBGene00050903	Y17D7C.4	2.48106	9.82511e-55	8.4696	7.23101	6.37702	43.4906	47.4069	43.8371
WBGene00044300	D1022.9	2.47957	1.12148e-54	37.8356	34.594	34.6714	105.324	103.934	105.647
WBGene00044744	F10G7.12	2.47867	2.03084e-54	53.7037	49.364	40.897	179.691	185.529	189.042
WBGene00019459	K06H7.8	2.47572	2.0538e-54	86.4065	76.8189	73.5937	257.567	242.484	232.724
WBGene00016398	C34D4.2	2.47548	2.9775e-54	180.552	183.308	170.289	500.64	472.196	455.068
WBGene00019081	F59A3.8	2.47525	5.93926e-54	63.6604	55.7824	57.7093	165.795	170.95	162.386
WBGene00007209	BE10.1	2.47418	9.45933e-54	155.157	134.755	134.709	441.502	409.713	407.731
WBGene00044384	F11G11.14	2.46846	1.52256e-53	19.1194	16.0194	15.5472	69.2934	68.8191	69.9286
WBGene00007559	C14A4.8	2.46846	1.98031e-53	52.9735	50.9516	45.4319	164.352	156.175	152.97
WBGene00016389	C34B2.4	2.46846	2.39976e-53	29.1646	29.4658	27.3286	134.718	119.087	106.416
WBGene00019096	cysl-4	2.46827	2.4472e-53	53.347	47.357	49.7608	178.928	150.632	160.269
WBGene00050940	C25D7.16	2.46474	3.61328e-53	82.0229	70.3381	79.1445	352.337	285.471	280.158
WBGene00022801	pcp-5	2.46363	3.80646e-53	32.7576	30.6245	29.597	9.05616	9.06416	9.37187
WBGene00077576	C15H11.13	2.46363	6.27329e-53	29.1346	29.4497	32.1972	181.354	136.853	131.93
WBGene00044243	F16C3.4	2.46363	8.18329e-53	72.2233	64.7126	63.9067	231.106	208.829	202.11
WBGene00020966	W03A5.1	2.46363	8.62491e-53	35.7584	39.489	36.9244	102.353	98.0396	98.2919
WBGene00002208	kin-26	2.46305	1.27309e-52	47.486	45.4892	47.0315	138.198	129.293	123.549
WBGene00022780	ZK622.1	2.46301	1.4308e-52	68.3415	70.9073	64.0459	180.57	182.634	177.33
WBGene00019216	H20J04.1	2.46301	1.57538e-52	18.2504	21.7934	19.2708	62.7377	62.2929	59.1016
WBGene00009458	F36A2.11	2.45751	1.71817e-52	106.71	97.5468	93.4411	273.142	289.437	277.012
WBGene00017802	F26A1.3	2.4573	1.79573e-52	55.7766	55.0755	52.8509	158.853	146.82	142.649
WBGene00019810	R01H2.2	2.45727	1.85233e-52	36.4703	40.6516	35.3684	115.261	109.943	108.853
WBGene00016462	C35E7.10	2.45236	1.87463e-52	217.152	200.486	200.044	546.601	526.463	512.019
WBGene00016963	C56C10.6	2.45227	2.17632e-52	29.3884	28.0958	25.1642	88.9733	82.9877	85.4972
WBGene00015690	C10G11.10	2.45227	2.7559e-52	29.9487	28.7494	26.6364	105.678	95.7177	91.452
WBGene00000218	asp-5	2.45185	4.1376e-52	483.899	511.867	504.461	185.48	169.194	194.782
WBGene00194816	ZK616.61	2.45185	5.59454e-52	112.637	107.829	106.632	324.785	300.255	283.163
WBGene00019769	M04F3.3	2.4501	1.37994e-51	19.1683	19.3648	19.778	68.6319	59.0783	60.1178
WBGene00006644	tsp-18	2.44987	2.70494e-51	11.2067	13.4648	13.2795	43.7895	43.8809	44.6876
WBGene00011790	T15H9.5	2.44987	7.62386e-51	59.0636	61.7258	58.6151	199.481	183.223	171.13
WBGene00077548	F21C3.7	2.44987	1.47784e-50	56.3631	51.7754	51.7208	160.029	160.4	155.812
WBGene00050968	R11G10.4	2.44987	3.84399e-50	1052.38	968.128	883.627	239.812	299.996	276.673
WBGene00235285	F56D6.18	2.44426	5.61696e-50	29.3895	37.177	27.7036	157.665	141.674	141.566
WBGene00019773	M04G7.2	2.44061	5.85662e-50	35.1338	36.34	35.1668	104.643	94.6365	93.9032
WBGene00219689	linc-41	2.44042	1.10189e-49	3.00502	2.6821	2.42562	28.3525	28.2395	27.3731
WBGene00019409	K05F1.8	2.43812	5.09877e-49	39.663	37.8593	37.2145	185.343	163.739	144.173
WBGene00012605	Y38F1A.1	2.43812	6.04339e-49	260.821	239.497	237.516	721.289	652.685	634.807
WBGene00021110	W09C3.2	2.43812	2.0633e-48	53.0489	55.7353	53.9219	155.946	141.643	138.752
WBGene00010241	F58D2.2	2.43812	6.04122e-48	211.913	219.302	209.896	483.82	493.651	484.778
WBGene00018839	F54H5.2	2.42811	6.82663e-48	25.4192	23.6396	20.3454	79.8013	74.6318	74.7007
WBGene00016054	C24D10.2	2.4281	1.17647e-47	370.769	356.722	337.263	969.212	947.493	866.585
WBGene00010300	F59A1.15	2.42684	1.70775e-47	19.6152	21.1119	20.955	56.6389	55.6937	56.5124
WBGene00010920	M117.4	2.42684	2.41591e-47	57.3443	60.8879	58.7548	150.98	144.803	140.298
WBGene00017362	F10G2.1	2.42684	2.53014e-47	107.95	112.415	99.8705	35.6074	34.2485	36.7801
WBGene00017279	F09C12.8	2.42684	3.05917e-47	276.734	263.5	262.252	678.746	670.171	619.063
WBGene00044728	Y53F4B.45	2.42684	3.06095e-47	54.2255	42.0522	45.9623	151.845	151.111	156.657
WBGene00022385	Y95B8A.4	2.42684	3.26864e-47	58.6519	56.4238	55.1329	163.138	147.736	149.738
WBGene00013513	Y71A12C.2	2.42684	4.43138e-47	20.2373	20.7593	17.7311	65.4992	69.1468	65.2083
WBGene00009239	irld-6	2.42573	4.581e-47	14.4257	14.4675	13.4412	40.86	46.3394	44.0492
WBGene00013979	ZK507.3	2.42573	6.21641e-47	59.6586	59.08	49.3125	175.699	172.078	162.483
WBGene00017384	F11G11.4	2.42573	1.22483e-46	261.225	243.713	249.474	721.177	650.808	628.293
WBGene00022700	ZK353.4	2.42573	1.63336e-46	52.0396	57.884	47.9721	150.24	158.544	154.032
WBGene00019951	R08C7.8	2.42573	5.39061e-46	48.5494	50.6937	43.886	128.572	132.887	128.098
WBGene00022140	Y71G12A.4	2.42573	1.16856e-45	52.8257	44.8865	45.616	136.461	133.159	131.43
WBGene00044365	F34D6.8	2.42573	2.49069e-45	308.527	276.957	277.821	71.7208	89.9004	87.0875
WBGene00018178	F38E1.3	2.42573	2.86115e-45	52.0447	55.8834	47.871	143.318	164.667	150.509
WBGene00004084	pph-2	2.42573	5.12448e-45	30.4038	29.6063	29.9758	92.0684	80.8253	80.2117
WBGene00021018	W04B5.1	2.41372	7.25583e-45	11.6779	8.84884	11	46.598	59.5102	48.9563
WBGene00020580	T19D12.5	2.41372	1.40733e-44	58.2034	63.5592	56.106	154.158	171.422	158.644
WBGene00012721	Y39E4B.13	2.41372	2.28558e-44	46.5566	34.3092	40.9325	180.444	153.235	149.621
WBGene00009192	asah-2	2.41372	2.28682e-44	51.4022	50.2032	48.4038	13.0121	14.8511	16.5852
WBGene00022706	ZK354.3	2.41372	6.10984e-44	90.2173	94.2193	91.5881	215.132	221.424	210.199
WBGene00020372	T09A12.1	2.41372	8.54016e-44	58.213	60.1467	53.5629	150.344	150.012	142.325
WBGene00017613	F20A1.1	2.41372	1.20581e-43	604.206	510.642	534.121	200.336	208.102	194.472
WBGene00014062	ZK673.6	2.41372	2.08592e-43	62.7458	61.247	55.9959	159.308	156.902	150.737
WBGene00021109	W09C3.1	2.41372	2.64178e-43	5.81186	6.12445	6.31259	27.7483	25.2507	22.3274
WBGene00018120	F36H12.4	2.4111	2.69758e-43	334.232	264.669	302.329	1442.63	1076.58	1065.55
WBGene00020862	fip-2	2.40176	7.80606e-43	270.835	216.3	203.142	61.1921	65.1423	60.5268
WBGene00013834	clec-261	2.40176	8.38608e-43	20.5589	18.2368	17.7466	2.25474	1.12288	1.63833
WBGene00010460	clec-142	2.40176	8.6565e-43	10.5433	10.6095	10.5557	32.9095	31.7651	29.998
WBGene00013776	Y116A8A.6	2.40176	9.26778e-43	12.1094	10.6642	10.7184	38.7403	35.7017	34.6444
WBGene00014085	ZK809.1	2.40176	9.26778e-43	45.4685	43.8055	44.0591	123.778	110.003	111.179
WBGene00011297	R102.10	2.40176	3.8325e-42	83.0047	81.7356	76.3355	191.236	206.547	193.966
WBGene00018271	F41C3.5	2.38905	5.05828e-42	104.735	122.305	107.819	41.5494	35.2026	35.9497
WBGene00008950	wht-5	2.38905	5.64495e-42	62.0501	68.0728	60.7778	155.802	181.983	174.987
WBGene00012169	W01B6.2	2.38905	6.21372e-42	323.973	290.931	288.252	726.326	762.717	708.975
WBGene00009502	F37A8.2	2.38905	7.66644e-42	67.8749	66.1944	64.3105	174.947	159.496	157.194
WBGene00009514	F37H8.5	2.38905	9.67607e-42	173.589	165.123	168.89	69.3351	72.8345	67.875
WBGene00009129	F25H5.7	2.38905	1.00738e-41	63.6256	68.5803	61.8621	169.848	163.919	153.452
WBGene00010786	K12D12.4	2.38905	1.09011e-41	31.2094	29.9018	26.5722	91.9561	81.1867	85.3692
WBGene00019155	H04M03.11	2.38905	1.12826e-41	8.15049	9.30914	6.6277	34.3609	38.236	38.5114
WBGene00008185	best-10	2.38905	1.17684e-41	23.5869	25.6815	21.8858	67.5755	65.2283	71.9238
WBGene00008141	C47E8.1	2.38905	1.43358e-41	83.4892	81.708	72.4091	213.842	202.068	209.359
WBGene00219580	linc-18	2.38052	1.67368e-41	10.538	9.34769	10.283	68.2726	65.6776	67.7761
WBGene00015917	C17G10.3	2.3784	1.90597e-41	114.09	103.904	101.798	267.19	256.651	254.012
WBGene00020954	W02G9.4	2.37738	5.89899e-41	25.6284	24.8222	22.9424	6.26901	5.63109	5.57978
WBGene00020533	T16A1.2	2.37682	6.52306e-41	9.43232	11.2908	10.267	30.8521	39.0377	37.5689
WBGene00013279	Y57A10B.7	2.37682	9.89701e-41	100.57	87.2837	93.1277	302.881	259.734	251.103
WBGene00014174	ZK970.8	2.37682	1.21211e-40	215.205	173.102	173.705	621.016	558.819	543.721
WBGene00009390	F35C5.1	2.37682	1.78507e-40	39.8866	37.1565	36.754	122.318	104.989	111.348
WBGene00020973	W03B1.3	2.37682	1.8155e-40	28.7	28.2213	26.6851	81.9139	74.1508	73.5336
WBGene00235363	F49F1.2	2.37682	1.96907e-40	201.545	181.174	190.569	50.8706	34.8022	39.2736
WBGene00019667	K12B6.2	2.37682	2.49339e-40	14.5864	16.7487	15.5477	42.5061	49.0234	43.4993
WBGene00019261	H34I24.2	2.37682	3.80527e-40	100.063	101.515	108.689	42.1461	36.3532	35.6544
WBGene00018528	F47B3.4	2.37682	3.97544e-40	33.6621	30.4877	35.3243	106.535	95.3318	91.133
WBGene00018001	F33D11.2	2.37682	8.18296e-40	59.3294	56.6875	56.2682	173.72	146.144	147.843
WBGene00018895	F55F8.7	2.37273	9.75801e-40	88.4514	92.1187	84.4462	202.757	206.241	196.22
WBGene00045468	F08A8.8	2.36814	9.78552e-40	48.822	44.9112	40.5829	126.522	120.867	123.241
WBGene00016605	C43E11.5	2.36633	1.04262e-39	81.1971	78.9481	70.2214	188.11	211.258	201.652
WBGene00016461	C35E7.9	2.36161	1.25766e-39	194.505	154.992	181.007	651.88	534.849	522.513
WBGene00014103	best-26	2.35329	1.46716e-39	29.8911	28.361	28.6236	74.6409	74.743	69.6491
WBGene00009705	F44F4.10	2.34879	1.73096e-39	70.2628	61.4105	62.6409	204.445	188.244	167.954
WBGene00014223	ZK1098.6	2.34879	1.73096e-39	77.8466	78.6513	74.8	193.692	182.046	178.166
WBGene00010763	K10H10.7	2.34879	2.09247e-39	101.982	105.36	106.041	279.426	251.795	251.43
WBGene00001386	far-2	2.34879	2.11896e-39	6747.88	5772.45	6256.83	2574.74	2596.52	2344.33
WBGene00011215	R10E9.3	2.3469	3.32862e-39	14.6693	12.6263	12.4928	48.807	44.4037	44.862
WBGene00020890	fbxa-202	2.33784	3.32862e-39	34.8697	36.3908	36.2004	83.3267	90.6123	88.9535
WBGene00022288	Y75B7B.1	2.33011	4.55815e-39	49.5998	50.5586	45.6532	114.474	121.067	118.997
WBGene00044169	C06C3.10	2.32688	5.82833e-39	31.1637	34.0238	30.0852	99.339	92.6374	89.0623
WBGene00012530	Y32F6A.5	2.32609	5.87018e-39	114.603	116.544	106.44	26.2923	36.7398	35.2906
WBGene00019530	scrm-8	2.32505	8.26188e-39	91.8658	86.6841	94.4983	225.67	218.59	206.027
WBGene00020686	T22D1.8	2.32237	1.41077e-38	5.79405	5.69932	6.48205	26.0156	22.4958	22.0215
WBGene00019563	K09C6.9	2.30957	1.58446e-38	100.03	83.1065	88.6463	19.7754	26.004	26.5922
WBGene00003093	lys-4	2.30956	2.3034e-38	61.9056	62.0738	52.2739	18.2284	14.2986	14.7299
WBGene00019624	K10C9.3	2.30888	2.43173e-38	108.958	110.746	101.779	43.4895	41.9735	39.0519
WBGene00007305	C04G2.2	2.3088	2.50857e-38	150.609	151.933	145.877	337.943	326.18	315.798
WBGene00014108	ZK856.7	2.30639	4.10508e-38	191.366	175.726	168.371	73.0515	69.8766	70.9268
WBGene00017213	F07E5.8	2.29524	5.53639e-38	13.7213	17.242	15.0156	42.9022	51.1968	48.5208
WBGene00044333	C01G12.13	2.29008	7.75791e-38	37.0977	34.0295	33.0345	97.2272	89.9654	90.4975
WBGene00009605	F40G12.10	2.28471	1.0424e-37	121.793	131.136	114.618	283.862	325.282	317.037
WBGene00013884	ZC412.3	2.26039	1.22423e-37	203.707	174.839	179.059	75.033	77.4331	74.8831
WBGene00017780	F25E2.2	2.25017	1.28252e-37	41.2179	39.9837	39.5907	16.7675	15.6765	14.6436
WBGene00022507	ZC21.8	2.23937	1.75543e-37	52.5346	48.7841	41.222	152.198	138.269	146.996
WBGene00019356	K03B4.6	2.23666	1.7921e-37	30.2599	31.4695	26.9131	99.0312	91.2438	89.1712
WBGene00012859	Y45F3A.1	2.23258	1.93214e-37	60.7649	61.8163	52.7925	143.728	147.885	145.096
WBGene00019151	pck-3	2.22955	1.94692e-37	138.29	130.283	132.408	284.662	300.734	283.083
WBGene00011668	clec-47	2.22595	5.37735e-37	74.2208	54.7125	61.4715	10.0104	14.9096	13.8954
WBGene00015026	B0207.1	2.21836	1.45363e-36	25.4675	31.3696	29.5327	79.3705	82.1916	74.6789
WBGene00021006	dct-9	2.21425	1.5842e-36	118.558	109.233	105.677	274.885	261.37	255.538
WBGene00007863	C32C4.3	2.21424	1.77014e-36	17.8625	19.101	17.5902	46.687	50.3043	47.6074
WBGene00007457	C08F11.10	2.21414	6.95649e-36	206.845	181.991	169.762	493.708	465.753	455.523
WBGene00044347	Y71G12B.30	2.20946	7.24678e-36	105.288	102.432	103.943	245.655	233.606	220.888
WBGene00021144	clec-130	2.2078	8.19991e-36	18.9064	17.6213	14.4308	0.871223	1.02443	1.94309
WBGene00010124	F55G11.4	2.20737	8.25694e-36	28.863	28.0029	27.6604	2.57427	5.35919	5.16943
WBGene00016382	C33H5.16	2.20634	8.48083e-36	69.8606	70.6983	63.7261	174.804	160.566	157.517
WBGene00008854	F15D3.4	2.20633	1.39204e-35	40.083	45.5638	40.6346	97.0389	101.309	96.697
WBGene00009995	F53F4.13	2.20633	2.66753e-35	358.71	311.898	304.672	126.203	124.012	132.438
WBGene00044434	Y18H1A.15	2.20518	2.70952e-35	24.9166	25.7782	25.7117	56.4708	59.6484	58.0091
WBGene00044180	C47E8.11	2.20481	3.95628e-35	125.905	106.295	116.275	405.257	320.083	338.634
WBGene00005000	spp-15	2.20158	6.19678e-35	153.743	127.645	129.899	50.4228	47.6608	48.6441
WBGene00014241	ZK1251.3	2.20158	7.20028e-35	19.5076	18.4047	17.7357	50.4448	55.9489	58.4172
WBGene00015230	tag-344	2.19971	8.09537e-35	60.554	59.1772	52.4736	134.003	148.106	142.08
WBGene00017271	F08F8.6	2.19971	1.01899e-34	40.7671	39.2708	34.1095	95.3199	104.149	105.66
WBGene00007255	cnnm-4	2.19342	1.04602e-34	21.0433	20.5317	18.7836	50.401	48.1121	49.7173
WBGene00016445	C35D10.8	2.19342	1.4026e-34	72.7312	73.427	64.2351	176.74	171.941	168.108
WBGene00018165	F38A5.8	2.19331	2.23281e-34	50.3077	61.5818	51.4758	221.599	167.973	176.829
WBGene00021382	Y37F4.1	2.19328	2.84202e-34	46.5231	46.3695	39.0452	119.661	111.319	119.568
WBGene00009115	F25F2.1	2.19086	2.883e-34	90.6158	97.2544	85.318	201.456	224.758	210.089
WBGene00022708	ZK354.7	2.18653	3.27171e-34	94.1705	93.2364	85.3561	203.504	214.809	208.22
WBGene00017215	F07F6.1	2.18653	4.06132e-34	116.299	109.409	113.828	236.507	254.815	237.509
WBGene00021720	Y49F6B.8	2.18653	5.70315e-34	74.9033	74.0689	72.0815	155.274	157.228	157.486
WBGene00006509	tag-164	2.18425	5.94428e-34	191.302	175.006	158.249	407.693	436.607	424.852
WBGene00011241	mpz-5	2.18011	6.47266e-34	37.0575	37.7015	34.6042	85.2006	95.795	92.4794
WBGene00003812	nrf-5	2.18007	1.10517e-33	40.2756	37.7126	38.6782	15.4379	16.5808	16.3076
WBGene00020653	T21E3.2	2.17785	2.08849e-33	18.6589	18.9445	19.389	69.8081	56.2958	58.2353
WBGene00004113	pqn-24	2.17745	2.50274e-33	73.3435	64.5387	63.6242	25.7378	24.1237	26.0164
WBGene00013437	Y66D12A.11	2.17504	6.47408e-33	79.2923	70.5994	76.9736	180.666	177.366	164.453
WBGene00013886	ZC412.5	2.17246	6.52538e-33	125.445	123.489	123.208	316.593	307.262	268.589
WBGene00043147	nspd-6	2.1724	1.02045e-32	789.574	553.253	723.531	2468.2	2249.57	2011.33
WBGene00011171	R09E10.1	2.16462	1.02995e-32	80.8729	86.4988	77.7028	182.056	187.81	175.066
WBGene00018232	F40E3.5	2.15871	1.9022e-32	97.6554	84.9028	87.5249	227.543	208.597	202.727
WBGene00019812	R01H2.4	2.15668	1.9141e-32	14.8544	18.1841	14.6074	44.549	43.3633	43.2196
WBGene00019203	ttr-47	2.14723	3.24708e-32	277.987	266.662	235.319	107.764	91.3527	89.0024
WBGene00016839	C50F2.5	2.14712	3.69375e-32	70.8178	66.852	64.5854	143.656	159.804	150.797
WBGene00044529	irld-1	2.14381	4.9525e-32	91.9365	91.7329	87.2385	196.228	191.94	189.106
WBGene00010992	R03D7.8	2.14161	5.27314e-32	42.6142	44.8526	44.0121	114.366	100.268	97.0701
WBGene00008124	C47A4.3	2.1404	7.97119e-32	75.1333	77.4409	73.5459	163.741	171.15	155.852
WBGene00011070	msrp-7	2.13944	9.88981e-32	58.479	44.9071	45.9438	11.8685	11.5842	13.6868
WBGene00014091	ZK822.4	2.13911	1.20493e-31	62.0198	63.9059	61.925	26.2123	28.6938	27.8143
WBGene00016956	C55C3.6	2.13602	1.2648e-31	67.191	63.5394	60.3843	166.057	150.5	143.634
WBGene00012172	W01B6.5	2.13175	1.55187e-31	49.2553	49.8465	45.201	108.51	108.09	101.595
WBGene00001692	grd-3	2.12594	2.13459e-31	190.388	173.047	162.31	60.7218	44.4195	38.886
WBGene00012297	W06D4.3	2.11541	2.55869e-31	23.2968	25.7293	23.7311	59.1401	64.4262	61.3096
WBGene00009577	F40F8.4	2.11365	2.62571e-31	75.1509	60.76	58.2854	20.8585	18.7848	20.4151
WBGene00012239	W04A8.4	2.10387	2.65553e-31	4.15959	3.64982	4.13809	14.5046	17.1934	13.9119
WBGene00020590	T19H12.6	2.1022	2.9057e-31	5.90082	3.98593	4.4158	0.121773	0.114549	0.0752095
WBGene00002254	lbp-2	2.08589	2.97358e-31	226.698	199.137	191.917	87.1911	86.2338	88.5055
WBGene00015511	C06A6.7	2.08563	3.71785e-31	21.3417	28.9524	24.7687	69.0398	77.8626	75.5362
WBGene00008074	nkb-2	2.08362	4.55361e-31	142.536	144.447	135.321	280.898	284.488	283.027
WBGene00011533	T06E4.5	2.07126	4.57291e-31	7.63273	7.67787	5.92084	25.2684	28.1768	25.6855
WBGene00017833	F26F12.2	2.06807	4.6951e-31	6.64842	10.4879	7.91933	36.5369	32.7817	33.0699
WBGene00016826	C50E10.2	2.06769	5.49408e-31	48.6764	49.5366	46.8039	109.412	106.156	100.22
WBGene00012504	clec-108	2.05724	5.95562e-31	48.5049	45.8979	39.738	11.5494	13.2031	13.3747
WBGene00011114	R07E5.6	2.05558	6.63765e-31	106.95	98.775	98.4743	238.212	221.488	210.285
WBGene00007714	C25D7.1	2.05056	6.91097e-31	181.13	170.404	179.961	437.439	411.49	371.138
WBGene00007639	C17D12.5	2.05035	7.70881e-31	95.1772	74.7028	80.009	315.776	247.376	239.583
WBGene00044579	C06E2.9	2.04982	7.96243e-31	418.076	406.458	358.195	162.865	167.918	167.815
WBGene00009550	F38H4.6	2.04838	8.04818e-31	70.9121	70.2733	59.2793	161.303	180.84	172.835
WBGene00007313	clec-147	2.0458	8.20097e-31	70.2743	50.3874	52.3861	8.87928	12.706	14.7903
WBGene00189952	K10D2.8	2.04444	9.15245e-31	46.5496	44.1171	41.845	96.8241	99.0216	101.53
WBGene00008841	F15A4.6	2.04168	9.42665e-31	130.754	102.431	100.967	35.6853	36.9836	36.9157
WBGene00008706	gba-3	2.04029	1.40678e-30	17.6697	16.8286	18.0289	5.10111	3.69286	2.80695
WBGene00001390	far-6	2.03987	1.90711e-30	272.471	245.654	241.707	107.205	107.344	119.763
WBGene00195169	Y50D4A.6	2.03607	3.08466e-30	50.6513	47.3994	47.2932	143.228	122.708	119.766
WBGene00017672	F21F3.2	2.03578	4.18589e-30	101.647	94.6504	93.9788	200.818	209.969	194.789
WBGene00013296	Y57G11B.3	2.03236	4.77852e-30	38.2488	33.7179	34.1554	107.021	90.5124	90.9802
WBGene00018841	F54H5.5	2.03039	5.84261e-30	184.297	173.346	153.046	378.352	386.826	386.95
WBGene00012102	T27F6.1	2.02929	5.94443e-30	17.9699	21.871	18.4272	48.93	48.1184	49.5091
WBGene00013198	Y54E5A.2	2.01999	7.78481e-30	29.69	31.1011	29.8716	68.4606	65.0638	62.6245
WBGene00020864	oac-50	2.01909	1.56285e-29	9.94891	11.612	10.9504	27.1957	26.8209	26.0039
WBGene00018065	F35F11.2	2.0181	1.81537e-29	46.4683	46.3908	45.6883	126.964	109.518	105.967
WBGene00010793	LLC1.2	2.01749	1.92916e-29	197.073	195.581	181.724	92.9281	83.9033	81.2804
WBGene00023036	F39E9.10	2.01431	2.112e-29	14.7431	10.8119	11.9356	39.9388	44.2601	43.9277
WBGene00002229	klp-19	2.01371	2.12844e-29	61.4488	62.5887	63.9342	127.445	121.303	120.259
WBGene00021878	Y54G2A.13	2.01319	2.12844e-29	78.1717	77.1741	76.7772	153.269	157.743	148.128
WBGene00019834	R02F2.5	2.01302	6.11548e-29	35.0473	30.1058	32.5084	108.708	88.5148	84.5656
WBGene00018471	F45E4.6	2.01187	6.37281e-29	40.9558	43.9814	37.6875	89.9742	96.8833	93.5384
WBGene00021288	clec-123	2.01026	6.90327e-29	258.828	241.236	253.822	490.116	491.942	476.261
WBGene00019410	K05F1.9	2.00834	8.64298e-29	367.128	366.922	353.953	741.196	752.053	685.12
WBGene00010779	K11H3.2	2.00746	1.08314e-28	65.8153	63.8218	56.0548	158.833	147.859	139.719
WBGene00015796	C15F1.5	2.00694	1.17794e-28	62.3126	59.7752	55.4164	125.981	124.786	124.312
WBGene00006047	ssp-19	2.00104	1.20094e-28	612.318	545.97	564.488	237.833	265.959	215.497
WBGene00018196	nep-13	1.99894	1.51463e-28	47.0909	44.4215	43.0229	93.8598	99.9158	90.5664
WBGene00017175	irld-3	1.99859	1.85148e-28	142.155	141.956	139.851	283.321	281.456	270.797
WBGene00012609	Y38F1A.7	1.99545	2.99724e-28	71.0742	70.6327	64.7006	178.053	157.079	154.222
WBGene00044684	T08G11.2	1.99392	3.2821e-28	112.655	119.335	106.479	271.433	239.346	239.934
WBGene00019682	K12H4.7	1.99347	3.54823e-28	212.734	215.655	215.794	88.4632	106.265	99.7628
WBGene00009446	F35H8.1	1.9927	5.0444e-28	36.389	36.9756	36.4656	86.2591	89.4168	86.2979
WBGene00011708	T11B7.5	1.99161	6.13694e-28	34.3166	31.3326	27.5556	8.80322	9.19388	7.99149
WBGene00013449	Y67A6A.1	1.99046	6.733e-28	397.582	358.622	357.871	795.56	761.036	744.421
WBGene00008554	F07C6.3	1.98814	7.68928e-28	19.1649	18.3837	17.4906	4.1996	4.9381	5.55106
WBGene00044979	Y41E3.19	1.98667	8.25941e-28	12.676	14.1786	14.3301	45.7014	37.9822	36.4775
WBGene00008649	F10D11.3	1.98659	1.25706e-27	111.422	124.718	98.8663	261.859	291.47	279.775
WBGene00020223	T05A7.6	1.98217	1.52467e-27	221.119	222.936	220.519	434.877	419.335	403.833
WBGene00014168	ZK945.6	1.97643	1.52904e-27	84.2859	80.5016	70.8198	170.96	182.722	184.118
WBGene00000627	col-50	1.97195	1.6313e-27	3.44607	3.24865	3.80591	17.5769	12.6784	13.838
WBGene00044005	F37C12.18	1.97116	1.73755e-27	75.1349	79.0692	68.4611	162.346	159.231	160.348
WBGene00020155	T02B11.3	1.96967	2.6051e-27	145.888	121.311	127.116	59.4656	58.4009	58.9758
WBGene00077437	Y59H11AR.6	1.96966	3.22117e-27	8.5083	5.29633	6.67156	28.4577	31.9636	30.6926
WBGene00016413	C34F11.1	1.96956	4.00729e-27	40.1754	38.8022	33.7919	102.724	91.796	88.6546
WBGene00010547	K03H1.12	1.96192	4.04988e-27	226.125	206.664	219.316	579.04	492.257	466.138
WBGene00021384	Y37F4.3	1.96125	4.90916e-27	67.6723	81.7998	70.0838	17.2525	23.0844	20.8211
WBGene00011832	bgal-1	1.96078	5.40613e-27	10.4098	10.5723	10.2325	3.72224	3.30249	3.46147
WBGene00008230	pfk-1.2	1.95917	7.11066e-27	73.8141	80.3614	74.9358	147.738	148.419	148.244
WBGene00008741	F13D12.6	1.95225	7.45995e-27	372.047	408.411	401.378	194.057	172.175	157.821
WBGene00011501	rmd-1	1.94501	1.23444e-26	39.4025	38.1988	33.2226	122.928	96.696	93.0336
WBGene00022541	ZC190.7	1.94365	1.40615e-26	33.1537	39.225	33.1069	83.4286	85.6315	88.3247
WBGene00013085	mpz-6	1.93771	1.47822e-26	54.7645	51.4748	50.2917	105.724	109.75	110.113
WBGene00015165	B0361.11	1.93536	2.10868e-26	10.1525	9.83635	9.9188	23.2239	27.1438	24.5176
WBGene00017955	F31E8.5	1.93113	2.45691e-26	109.031	123.339	106.031	228.511	254.02	247.682
WBGene00013747	spe-19	1.93084	2.74008e-26	27.9382	26.5641	27.5207	60.4346	59	62.1116
WBGene00016954	C55C3.4	1.93079	3.29937e-26	94.7191	82.2052	82.923	199.092	192.95	176.821
WBGene00013775	Y116A8A.4	1.9197	3.44575e-26	9.35607	11.7304	10.5854	31.0886	29.0488	27.221
WBGene00021633	Y47G6A.3	1.9132	3.51824e-26	109.81	103.048	91.9857	231.199	216.759	221.713
WBGene00016433	C35B1.3	1.91312	3.75081e-26	627.316	477.312	529.274	210.582	158.107	152.359
WBGene00007354	C06A1.3	1.90825	3.95057e-26	280.578	263.249	268.495	534.562	515.956	498.397
WBGene00009393	clec-62	1.90776	4.79853e-26	144.139	125.29	130.736	50.1615	51.2441	62.2478
WBGene00022166	Y71H2AM.1	1.90089	5.65857e-26	28.0815	24.5677	25.5468	57.8896	57.0294	54.4524
WBGene00012754	Y41C4A.7	1.90015	5.99757e-26	69.0629	62.061	64.3825	151.501	137.637	136.224
WBGene00014813	M176.9	1.89957	6.27867e-26	70.4275	72.3077	69.9287	136.291	131.374	135.894
WBGene00004243	puf-7	1.89525	6.9527e-26	4.68605	4.86777	5.38238	13.9025	13.6324	14.0327
WBGene00016361	drd-10	1.89525	7.26218e-26	78.3691	76.851	71.8786	28.0848	32.2516	27.9711
WBGene00015933	C17H12.8	1.89525	8.6534e-26	63.8117	61.8293	68.7105	18.208	26.3427	23.0911
WBGene00010651	K08C9.2	1.8951	8.74285e-26	512.676	473.865	477.876	919.795	945.122	906.863
WBGene00235095	B0035.21	1.89474	1.00998e-25	10.6986	14.0098	12.7313	57.9933	68.7061	63.0757
WBGene00015422	C04E6.5	1.89127	1.06924e-25	43.4326	44.1317	39.642	85.0289	86.8614	87.8471
WBGene00008510	lipl-7	1.88909	1.65533e-25	19.4653	20.3743	18.6808	5.38639	7.21055	6.39761
WBGene00018984	F56F10.1	1.88716	1.86135e-25	34.9724	39.6753	38.8339	14.7884	17.2199	14.4299
WBGene00017551	F18A12.2	1.88715	2.0946e-25	9.79908	9.27013	10.904	29.6287	29.9055	27.271
WBGene00009178	uggt-2	1.88715	2.277e-25	7.89578	9.74367	9.27974	21.0816	20.4697	20.8687
WBGene00012689	Y39B6A.30	1.88705	2.27901e-25	25.2648	29.8699	28.5156	57.888	65.2039	59.7977
WBGene00000389	cdc-25.4	1.88705	2.67201e-25	49.0634	47.2802	43.2904	107.427	99.2302	97.957
WBGene00013033	Y49E10.10	1.88668	4.06052e-25	153.058	150.401	157.958	317.411	290.022	288.288
WBGene00270321	Y41C4A.32	1.88668	4.13312e-25	84.1335	55.7661	68.1895	13.2765	21.7901	15.5778
WBGene00022122	trap-1	1.88667	4.68226e-25	138.492	131.643	142.855	271.692	257.596	263.123
WBGene00006893	spon-1	1.8863	4.89878e-25	8.9807	8.5672	8.75029	3.31557	2.93542	2.97493
WBGene00012711	Y39E4A.1	1.87945	5.01749e-25	44.1335	46.2221	45.1603	134.669	117.355	103.969
WBGene00014253	ZK1320.3	1.87945	5.71186e-25	209.195	194.772	176.373	89.9908	81.0344	89.3573
WBGene00012452	Y17D7B.4	1.87945	6.26043e-25	33.5674	26.1679	25.4625	77.9956	73.9247	77.1777
WBGene00007987	C36H8.1	1.8794	7.4984e-25	311.86	319.319	319.851	585.115	606.197	562.429
WBGene00018119	F36H12.3	1.8794	9.03795e-25	225.133	186.85	199.628	539.92	445.313	453.961
WBGene00044451	fipr-19	1.8794	1.29775e-24	528.59	423.823	429.368	141.59	181.17	175.828
WBGene00008932	F18A11.5	1.87827	1.32602e-24	5.43576	5.02078	5.20722	0.409964	0.269951	0.464206
WBGene00010035	F54C8.1	1.87808	1.88647e-24	235.841	225.872	221.254	422.926	436.226	413.477
WBGene00044911	H38K22.6	1.87808	4.40751e-24	74.2811	74.9405	68.8646	155.395	157.749	152.672
WBGene00017247	F08D12.3	1.87808	6.79153e-24	45.0203	34.1661	36.484	12.6419	14.1771	13.0642
WBGene00010869	M05B5.1	1.87808	8.9923e-24	145.865	132.008	134.278	267.464	268.561	254.46
WBGene00045036	K08E4.7	1.87808	9.9512e-24	28.555	30.4181	27.0627	61.1354	61.594	60.11
WBGene00011072	tag-209	1.87808	1.02199e-23	98.9089	76.1113	80.2272	31.0548	27.8402	31.216
WBGene00012486	Y18D10A.21	1.87808	1.45512e-23	55.6995	56.9924	52.9489	108.96	111.269	108.214
WBGene00016358	C33F10.12	1.87808	1.47454e-23	246.165	251.988	223.406	451.934	489.741	464.418
WBGene00008498	F01D5.8	1.87808	1.68171e-23	98.5063	89.9217	94.0227	198.33	182.948	176.159
WBGene00012871	Y45F10B.3	1.87808	1.97493e-23	371.867	339.815	352.481	741.809	690.5	670.288
WBGene00010605	K06G5.1	1.87808	2.21072e-23	212.107	217.572	205.964	87.9393	102.456	108.479
WBGene00014505	T05E11.9	1.87808	2.28127e-23	104.691	88.8585	99.3193	223.536	204.249	195.945
WBGene00006886	vap-1	1.87808	2.42402e-23	11.0012	9.14379	10.1939	1.51443	2.24647	2.848
WBGene00012365	W09G3.1	1.87808	2.69873e-23	8.87982	6.71967	7.36458	20.9965	19.6066	21.192
WBGene00194659	linc-1	1.87808	2.9026e-23	1726.16	1505.98	1356.08	397.513	589.811	558.039
WBGene00020082	gcp-2.1	1.87808	4.02429e-23	22.3477	27.1695	25.9976	10.117	6.69241	7.7565
WBGene00022094	Y69A2AR.23	1.87808	4.32745e-23	61.794	58.3705	55.4676	137.503	120.631	123.83
WBGene00018951	F56C9.7	1.87808	4.36507e-23	85.6423	84.8596	72.1794	35.2969	34.3729	36.2726
WBGene00003860	oig-2	1.87808	4.49681e-23	109.537	103.418	89.9463	0	0	0
WBGene00016040	C24A11.1	1.87758	4.93164e-23	252.53	191.941	217.872	547.372	511.489	483.774
WBGene00019507	K07H8.7	1.87758	5.14762e-23	8.58597	9.2504	8.89511	32.7151	30.3674	26.8161
WBGene00013116	Y51H4A.22	1.87758	6.05785e-23	17.8284	19.5392	16.6317	45.5604	40.8058	43.8876
WBGene00018135	F37A4.5	1.87758	6.05972e-23	192.487	187.411	186.01	335.1	345.421	333.94
WBGene00012012	T25B9.6	1.8775	7.55162e-23	75.5411	82.1587	78.4001	142.096	152.61	150.787
WBGene00044805	Y53C10A.15	1.87527	8.20067e-23	7.73157	5.05346	6.36564	29.0169	25.3133	23.6117
WBGene00007249	C01G12.9	1.87469	8.67135e-23	63.82	59.9122	56.3729	122.908	120.242	119.202
WBGene00019642	K11C4.1	1.87264	9.42386e-23	166.355	149.226	147.71	308.938	300.919	290.313
WBGene00012253	clec-50	1.8717	9.78344e-23	548.33	554.098	523.797	284.942	237.337	225.801
WBGene00015913	C17F4.7	1.86968	1.12443e-22	4993.43	4965.03	4723.3	2503.67	1887.64	2053.45
WBGene00000216	asp-3	1.86968	1.17498e-22	1456.15	1250.44	1339.27	593.089	688.453	673.155
WBGene00016048	C24B9.3	1.86968	1.2249e-22	50.4752	51.8995	48.2797	24.539	21.4403	24.6408
WBGene00021120	W09G12.6	1.86968	1.37496e-22	60.8997	54.12	56.0935	23.3636	23.2657	20.0856
WBGene00001694	grd-5	1.86967	1.54781e-22	149.116	165.532	144.754	61.2467	39.3458	37.8997
WBGene00015089	B0252.5	1.86967	1.66504e-22	225.588	217.941	198.567	413.861	420.671	397.479
WBGene00010155	F56F3.4	1.86965	1.68004e-22	111.695	102.221	98.9168	224.849	202.601	200.693
WBGene00005012	F26F4.2	1.86949	2.14396e-22	523.671	450.918	469.621	982.23	978.123	903.143
WBGene00010265	F58G1.3	1.8683	2.33828e-22	296.895	271.626	270.47	555.441	534.187	503.965
WBGene00021532	Y42G9A.2	1.86686	2.41198e-22	36.5317	35.0085	34.0059	5.54306	10.1441	9.12938
WBGene00022243	Y73B6BL.22	1.86472	2.49283e-22	8.91942	8.08472	6.46208	27.8527	30.8791	28.7732
WBGene00003169	mec-5	1.86434	2.68042e-22	42.2043	33.3693	38.8264	15.8219	14.1162	12.6347
WBGene00008508	F01G10.5	1.86428	2.86381e-22	55.6279	62.6432	54.6045	110.359	111.093	114.452
WBGene00018303	F41G3.10	1.86367	3.14436e-22	94.2138	81.6208	72.8022	32.1883	35.7474	32.8817
WBGene00015210	B0496.1	1.86148	3.30335e-22	21.0571	22.946	22.8716	55.0409	49.4329	48.0106
WBGene00017892	F28B4.3	1.86148	3.50291e-22	19.3883	25.8903	23.703	9.01839	8.17586	6.12808
WBGene00016420	C34G6.3	1.86105	3.76014e-22	290.225	258.259	254.044	577.895	543.842	507.405
WBGene00020042	R13A1.3	1.86103	3.80188e-22	43.1788	40.683	40.2459	89.0633	80.4889	82.3867
WBGene00001487	frk-1	1.86102	4.03049e-22	91.3419	88.3376	80.709	166.134	179.501	163.761
WBGene00008754	F13E9.5	1.86102	4.03049e-22	77.3066	76.5034	72.5376	150.244	144.615	138.19
WBGene00015558	C06G4.4	1.86086	4.4115e-22	114.973	113.621	102.9	218.414	215.976	220.733
WBGene00013881	mans-4	1.85875	4.62373e-22	17.596	21.2221	17.9077	41.0379	42.631	40.3678
WBGene00013815	Y116A8C.44	1.85875	5.09462e-22	90.2089	74.1343	65.5519	22.6721	18.0609	21.8663
WBGene00006733	ufd-1	1.85875	9.49676e-22	70.8619	69.3761	68.2013	133.657	125.602	126.014
WBGene00017691	ilys-5	1.85875	9.74535e-22	40.6994	43.7999	30.4807	11.4088	14.3991	12.112
WBGene00016474	C36C5.5	1.85875	1.01161e-21	55.1917	55.8044	49.3039	23.1438	17.4167	20.0799
WBGene00007269	C03C10.2	1.85875	1.10196e-21	56.612	51.4083	47.932	106.436	106.216	104.639
WBGene00008040	ttr-5	1.85875	1.49985e-21	83.6152	69.9093	66.0418	28.9287	27.3037	28.5833
WBGene00044469	clec-173	1.85875	1.50506e-21	59.4059	63.2799	63.2177	23.0597	24.3651	28.4175
WBGene00015093	B0261.5	1.85875	1.56798e-21	27.768	27.376	23.3607	62.1225	58.7286	59.2929
WBGene00015034	B0207.11	1.85875	1.58441e-21	42.2511	43.584	43.4505	93.6816	85.4346	83.6431
WBGene00018301	F41G3.5	1.85875	1.66468e-21	85.5488	89.4802	75.8486	160.959	176.378	179.37
WBGene00010050	F54D5.4	1.85875	2.02225e-21	220.18	193.772	184.419	79.3129	96.7115	89.4251
WBGene00004092	ppt-1	1.85875	2.09327e-21	33.2145	27.9871	28.1196	11.3188	11.8874	11.9788
WBGene00009589	F40F11.4	1.85875	2.2134e-21	6.99669	6.78219	5.585	17.5291	19.0621	18.9398
WBGene00010474	K01D12.15	1.85875	2.34114e-21	230.323	218.472	203.347	417.99	428.648	407.99
WBGene00007732	spe-44	1.85875	3.76042e-21	56.7363	63.015	59.5312	108.993	114.769	112.659
WBGene00018158	comp-1	1.85875	3.79435e-21	85.303	80.7946	77.8521	148.935	161.53	149.737
WBGene00019165	mpz-4	1.85875	4.20593e-21	119.412	110.189	107.021	215.307	211.477	202.776
WBGene00008660	clec-153	1.85875	4.77283e-21	54.5523	47.5849	46.4768	95.1834	107.593	105.416
WBGene00017128	E04F6.9	1.85875	4.85482e-21	512.855	463.256	464.52	257.359	222.469	243.019
WBGene00235342	Y69A2AR.50	1.85875	5.18987e-21	118.07	94.8282	95.6543	365.205	300.886	282.579
WBGene00022542	ZC190.8	1.85875	5.81075e-21	27.8753	27.1821	23.0062	57.8833	62.0855	60.0334
WBGene00010040	F54C8.7	1.85875	6.18295e-21	51.6638	46.9476	45.5369	92.505	99.2477	92.6812
WBGene00018163	F38A5.6	1.85875	6.36146e-21	40.372	43.9301	37.0667	81.4227	96.2343	91.4001
WBGene00008381	D1081.3	1.85875	6.64221e-21	11.4689	12.3442	12.4072	33.6489	27.8063	25.758
WBGene00022143	Y71G12B.3	1.85875	7.46112e-21	166.584	140.08	151.923	338.001	307.265	300.532
WBGene00020067	clec-158	1.85875	1.13148e-20	128.757	131.214	98.1569	31.5774	45.0661	43.8109
WBGene00008584	irg-4	1.85875	1.17568e-20	72.2522	62.4395	68.3423	11.1851	23.2213	18.4622
WBGene00021968	Y57G7A.5	1.85875	1.17928e-20	183.842	156.989	156.474	353.158	339.422	316.454
WBGene00017881	asp-13	1.85875	1.18885e-20	114.721	154.266	111.031	51.6413	36.0689	42.1648
WBGene00044696	F52E1.14	1.85875	1.26737e-20	36.8264	36.937	32.4886	11.0588	12.8945	14.4511
WBGene00001046	dnj-28	1.85875	1.34337e-20	53.0414	57.6892	50.7352	100.353	101.251	103.854
WBGene00017978	msrp-1	1.85875	1.34337e-20	817.234	733.21	743.035	414.313	370.754	345.316
WBGene00013181	Y53H1B.2	1.85875	1.7248e-20	1097.39	880.489	951.049	428.671	470.553	490.304
WBGene00022596	ZC395.4	1.85875	2.36795e-20	113.207	106.165	101.051	261.111	219.797	212.703
WBGene00011493	T05F1.8	1.85875	3.09309e-20	174.557	178.657	164.17	300.282	331.186	314.712
WBGene00016658	C45B2.1	1.85875	3.26692e-20	350.928	351.621	325.136	99.789	156.117	107.196
WBGene00194649	Y57G11C.1130	1.85875	4.55482e-20	36.8239	33.5139	32.0828	82.646	73.4203	73.0102
WBGene00018760	irg-3	1.85875	4.66215e-20	54.7975	53.787	49.8848	25.1643	22.5644	19.8458
WBGene00013879	ZC376.8	1.85875	5.14836e-20	148.255	139.314	141.754	291.309	253.555	266.592
WBGene00017322	clec-160	1.85875	6.5496e-20	19.9365	22.6712	20.9665	8.2433	10.0608	9.03829
WBGene00015994	C18H7.4	1.85875	7.00005e-20	133.41	112.062	117.363	257.373	234.949	231.101
WBGene00016134	C26B9.5	1.85875	8.94985e-20	28.0512	30.9699	29.323	14.9057	13.5651	13.2626
WBGene00002268	lec-5	1.85875	9.83882e-20	316.194	272.187	260.341	116.383	124.124	144.674
WBGene00000217	asp-4	1.85875	1.11385e-19	388.659	410.968	373.808	222.459	206.701	191.322
WBGene00018199	F39E9.7	1.85875	1.23209e-19	12.1772	6.63267	9.07693	34.1638	41.4009	38.9217
WBGene00194691	ZK1098.12	1.85875	1.37995e-19	42.6472	50.5582	43.576	99.4044	92.9205	104.171
WBGene00219688	linc-21	1.85875	1.61472e-19	1.83936	1.25232	1.71383	17.6758	18.29	15.383
WBGene00012180	W01D2.3	1.85767	1.82329e-19	83.8034	80.6969	66.1831	155.409	172.108	168.499
WBGene00008125	C47A4.5	1.85728	1.87773e-19	274.876	239.237	244.819	584.843	506.919	491.881
WBGene00016027	C23H5.8	1.85601	2.07305e-19	74.0711	80.0821	77.1681	39.5741	32.713	38.3801
WBGene00012010	T25B9.4	1.8541	2.29321e-19	32.937	28.4831	28.5604	68.3218	58.8298	60.8391
WBGene00012741	Y40H4A.2	1.85353	2.85681e-19	80.9189	91.817	76.7813	156.411	177.407	170.277
WBGene00003906	paf-1	1.85332	3.07148e-19	25.5976	28.2938	27.9487	52.4258	54.4648	52.7216
WBGene00013121	spe-38	1.85325	5.31175e-19	6.22217	4.12631	6.39644	21.1254	19.8025	20.0672
WBGene00004249	pvf-1	1.85325	5.55941e-19	45.0479	35.8682	39.1484	14.8398	16.7435	18.061
WBGene00007448	C08F8.6	1.85324	6.02935e-19	277.269	263.681	254.307	454.933	452.629	461.852
[truncated: 47,010 more rows]
