# Supplementary material for: Maternal and zygotic gene regulatory effects of endogenous RNAi pathways
Source: PLoS Genet. 2019 Feb 13;15(2):e1007784. doi: 10.1371/journal.pgen.1007784 (PMC6391025; doi:10.1371/journal.pgen.1007784)
Supplement: S5 Table — (XLSX) [file pgen.1007784.s011.xlsx]

## Sheet: Sheet3
Strain reference	Genotype	Available in CGC	Comments
	Wild-type N2	Yes
RFK607	gtsf-1(xf43)	Yes	5x outcrossed
RFK608	gtsf1(xf44)	Yes	5x outcrossed
RFK609	gtsf-1(xf45)	Yes	5x outcrossed
RFK18	rrf-3(pk1426) II	Yes, as NL2099	Made by Ronald Plasterk Lab
WM158	ergo-1(tm1860) V	Yes	Made by Craig Mello Lab
GR1719	unc-119(ed9) III; mgSi3 [ubl-1p::GFP::ubl-1(3'UTR)] IV	Yes	Made by Gary Ruvkun Lab
GR1720	unc-119(ed9) III; mgSi4 [ubl-1p::GFP::siR-1-sensor-ubl-1(3'UTR)] IV	Yes	Made by Gary Ruvkun Lab
RFK272	unc-119(ed9) III; mgSi4 [ubl-1p::GFP::siR-1-sensor-ubl-1(3'UTR)] IV; gtsf-1 (xf43) IV
RFK273	rrf-3 (pk1426) II; mgSi4 [ubl-1p::GFP::siR-1-sensor-ubl-1(3'UTR)] IV
RFK274	mgSi4 [ubl-1p::GFP::siR-1-sensor-ubl-1(3'UTR)] IV; ergo-1(tm1860) V
RFK275	unc-119(ed9) III; mgSi4 [ubl-1p::GFP::siR-1-sensor-ubl-1(3'UTR)] IV; gtsf-1 (xf44) IV
RFK276	mgSi4 [ubl-1p::GFP::siR-1-sensor-ubl-1(3'UTR)] IV; gtsf-1 (xf45) IV
YY158	nrde-3(gg66) X	Yes	Made by Scott Kennedy Lab
CB1166	dpy-4(e1166) IV	Yes	Made by Jonathan Hodgkin Lab
RFK457	dpy-4(e1166) IV; gtsf-1(xf43) IV
CB1467	him-5(e1467) V	Yes	Made by Robert Herman Lab
RFK499	gtsf-1(xf43) IV; him-5(e1467) V
RFK691	mut-16(xf142) I
