# Supplementary material for: Maternal and zygotic gene regulatory effects of endogenous RNAi pathways
Source: PLoS Genet. 2019 Feb 13;15(2):e1007784. doi: 10.1371/journal.pgen.1007784 (PMC6391025; doi:10.1371/journal.pgen.1007784)
Supplement: S6 Table — (XLSX) [file pgen.1007784.s012.xlsx]

## Sheet: Sheet1
Experiment	Starting amount	Number of PCR cycles	Flowcell	Number of samples pooled	Run/Cycles	Cycles for the index read
Maternal effect sequencing	200 ng	14	NextSeq 500/550 Mid-output	12	PE/2 x 80	1 x 7
Adult male sequencing	460 ng	11	NextSeq 500/550	6 (pooled with 12 samples from other projects)	SR/1 x 75	1 x 7
			High-output
N2 vs rrf-3 developmental transcriptome	750 ng	10	NextSeq 500/550	36	SR/1 x 76	2 x 8
			High-output
